# Supplementary material for: A multi-kingdom collection of 33,804 reference genomes for the human vaginal microbiome
Source: Nat Microbiol. 2024 Jun 21;9(8):2185–200. doi: 10.1038/s41564-024-01751-5 (PMC11306104; doi:10.1038/s41564-024-01751-5)
Supplement: Supplementary file 4 — Supplementary Tables 1–9. [file 41564_2024_1751_MOESM4_ESM.xlsx]

## Sheet: Tab.S1
Table S1. Summary of female vaginal metagenomic datatsets used in this study
Dataset ID	Country	Number of sample (Before quality control)	Number of sample (After quality control)	Kit for DNA extraction	Sequencing type	NCBI/CNGB BioProject ID	Sequencing instrument	Reference
Baud_2023	France	749	749	QIAsymphony DSP Virus/Pathogen Kit	whole-metagenome shotgun	PRJEB59811	Illumina NovaSeq 6000	2023 Microbial diversity in the vaginal microbiota and its link to pregnancy outcomes
Bommana_2022	Fiji	21	20	QIAamp DNA Mini Kit	whole-metagenome shotgun	PRJNA826539	Illumina HiSeq 2500	2022 Metagenomic shotgun sequencing of endocervical, vaginal, and rectal samples among Fijian women with and without Chlamydia trachomatis reveals disparate microbial populations and function across Anatomic Sites: a Pilot Study
Carter_2023	USA	72	72	Qiagen/MoBio PowerSoil DNA isolation kit	whole-metagenome shotgun	PRJNA876771	Illumina MiSeq	2023 Vaginal Microbiome Metagenome Inference Accuracy: Differential Measurement Error according to Community Composition
Cho_2021	Canada	7	7	ZymoBIOMICS DNA micro kit	whole-metagenome shotgun	PRJNA718445	Illumina NovaSeq 6000	2021 Two-target quantitative PCR to predict library composition for shallow shotgun sequencing
Feehily_2020	Ireland	90	89	MoBio PowerFood Microbial DNA isolation kit	whole-metagenome shotgun	PRJEB34536	NextSeq 500	2020 Shotgun sequencing of the vaginal microbiome reveals both a species and functional potential signature of preterm birth
Ferretti_2018	Italy	19	19	Qiagen/MoBio PowerSoil DNA isolation kit	whole-metagenome shotgun	PRJNA352475	Illumina HiSeq 2500	2018 Mother-to-infant microbial transmission from different body sites shapes the developing infant gut microbiome
France_2021	USA	48	47	MagAttract PowerMicrobiome DNA/RNA Kit	whole-metagenome shotgun	PRJNA779415	Illumina HiSeq 4000	2021 Identification of shared bacterial strains in the vaginal microbiota of reproductive-age mothers and daughters using genome-resolved metagenomics
France_2022	USA	363	362	MagAttract PowerMicrobiome DNA/RNA Kit	whole-metagenome shotgun	PRJNA797778	Illumina MiSeq	2022 Insight into the ecology of vaginal bacteria through integrative analyses of metagenomic and metatranscriptomic data
Goltsman_2018	USA	101	101	NA	whole-metagenome shotgun	PRJNA288562	454 GS FLX Titanium	2018 Metagenomic analysis with strain-level resolution reveals fine-scale variation in the human pregnancy microbiome
Happel_2021	South African	38	38	Quick-DNATM Fungal/Bacterial Miniprep kit (Zymo)	whole-metagenome shotgun	PRJNA767784	Illumina NovaSeq 6000	2021 Presence and Persistence of Putative Lytic and Temperate Bacteriophages in Vaginal Metagenomes from South African Adolescents
Happel_2023	South African	43	43	Quick-DNATM Fungal/Bacterial Miniprep kit (Zymo)	VLP-based metagenome shotgun	PRJNA881266	Illumina NovaSeq 6000	2023 Cervicovaginal Human Papillomavirus Genomes, Microbiota Composition and Cytokine Concentrations in South African Adolescents
HMP_2012	USA	207	207	E.Z.N.A. Bacterial DNA Kit	whole-metagenome shotgun	PRJNA48479	Illumina HiSeq 2000	2012 A framework for human microbiome research
Hugerth_2020	Denmark	8	8	Quick-DNA Magbead Plus kit (Zymo)	whole-metagenome shotgun	PRJEB37382	DNBSEQ-G400	2020 Assessment of In Vitro and In Silico Protocols for Sequence-Based Characterization of the Human Vaginal Microbiome
Lev-Sagie_2019	Israel	56	55	Purelink Microbiome DNA purification kit	whole-metagenome shotgun	PRJEB34085	PRJEB34085	2019 Vaginal microbiome transplantation in women with intractable bacterial vaginosis
Li_2018	China	77	76	NA	whole-metagenome shotgun	PRJEB24147	Ion Torrent PGM	2018 The metagenome of the female upper reproductive tract
Li_2024	China	47	47	TIANamp Stool DNA kit	whole-metagenome shotgun	PRJEB51898	Illumina NovaSeq 6000	2024 Comparative analysis of the vaginal bacteriome and virome in healthy women living in high-altitude and sea-level areas
Lithgow_2022	Kenyan	18	17	DNeasy PowerSoil Pro QIAcube HT Kit	whole-metagenome shotgun	PRJNA838641	HiSeq X Ten	2022 Resolving glycogen and related enzymes reveals correlates of Lactobacillus crispatus dominance in a cohort of young African women
Liu_2022	China	152	150	DNeasy PowerSoil pro kit	whole-metagenome shotgun	PRJNA771720	Illumina HiSeq 2500	2022 Association of cervical dysbacteriosis, HPV oncogene expression, and cervical lesion progression
Ma_2020	USA	1366	1365	QIAamp DNA Mini Kit	whole-metagenome shotgun	VIRGO web	Illumina HiSeq 2500	2020 A comprehensive non-redundant gene catalog reveals extensive within-community intraspecies diversity in the human vagina
Oliver_2020	USA	35	35	NA	whole-metagenome shotgun	PRJNA612083	Illumina MiSeq	2020 Cervicovaginal microbiome composition is associated with metabolic profiles in healthy pregnancy
Pace_2021	USA	244	243	Qiagen/MoBio PowerSoil DNA isolation kit	whole-metagenome shotgun	PRJNA451212	Illumina HiSeq 2500	2021 Complex species and strain ecology of the vaginal microbiome from pregnancy to postpartum and association with preterm birth
Perez_2021	USA	20	20	NA	whole-metagenome shotgun	PRJNA669294	Illumina HiSeq 1500	2021 Effect of metronidazole on vaginal microbiota associated with asymptomatic bacterial vaginosis
Price_2017	USA	26	25	E.Z.N.A. Bacterial DNA Kit	whole-metagenome shotgun	PRJNA275349	Illumina HiSeq 2000	2017 Strains, functions and dynamics in the expanded Human Microbiome Project
Qi_2023	China	150	148	NA	whole-metagenome shotgun	CNP0003852	DNBSEQ™	2023 Orally administrated Lactobacillus gasseri TM13 and Lactobacillus crispatus LG55 can restore the vaginal health of patients recovering from bacterial vaginosis
Sterpu_2021	Sweden	74	74	Quick-DNA Magbead Plus kit (Zymo)	whole-metagenome shotgun	PRJEB38528	NextSeq 550	2021 No evidence for a placental microbiome in human pregnancies at term
Toh_2023	USA	25	24	DNeasy Blood and Tissue Kit	whole-metagenome shotgun	PRJNA707585	Illumina HiSeq 4000	2023 Sexual behavior shapes male genitourinary microbiome composition
Tortelli_2021	USA	198	197	Fungal/Bacterial DNA MicroPrep Kit	whole-metagenome shotgun	PRJNA639592	NextSeq 500	2021 The structure and diversity of strain-level variation in vaginal bacteria
Wampach_2018	Luxembourg	11	11	Powerlyzer PowerSoil DNA isolation kit	whole-metagenome shotgun	PRJNA379120	NextSeq 500	2018 Birth mode is associated with earliest strain-conferred gut microbiome functions and immunostimulatory potential
Wang_2022	China	94	94	QIAamp DNA Mini Kit	whole-metagenome shotgun	PRJNA695070	Illumina HiSeq 2500	2022 Maternal and neonatal viromes indicate the risk of offspring's gastrointestinal tract exposure to pathogenic viruses of vaginal origin during delivery
Wilson_2021	New Zealand	20	20	ZymoBIOMICS 96 MagBead DNA kit	whole-metagenome shotgun	PRJNA701480	Illumina NovaSeq 6000	2021 Oral administration of maternal vaginal microbes at birth to restore gut microbiome development in infants born by caesarean section: A pilot randomised placebo-controlled trial
Wylie_2022	USA	43	43	QIAamp BiOstic Bacteremia DNA Kit	whole-metagenome shotgun	PRJNA861800	Illumina NovaSeq 6000	2022 Comparison of Metagenomic Sequencing and the NanoString nCounter Analysis System for the Characterization of Bacterial and Viral Communities in Vaginal Samples
Yang_2020	China	67	66	QIAmp DNA Microbiome Kit	whole-metagenome shotgun	PRJNA576566	HiSeq X Ten	2020 The alterations of vaginal microbiome in HPV16 infection as identified by shotgun metagenomic sequencing

## Sheet: Tab.S2
Table S2. Metadata and assembly information of each vaginal metagenomic sample.
NCBI BioProject no.	NCBI BioSample no.	Sample alias	Country	Body site	No. of clean reads	Data amount (Gbp)	Number of assembled contigs (>=500bp)	Total length of assembled contigs (bp)	Mapping rate (%, VIRGO)	Mapping rate (%, VMGC-g)	Mapping rate (%, VMGC-gm)
CNP0003852	CNS0666441	P10708824	China	vaginal mucus	1289810	0.128466	1299	6503346	81.04	82.24	90.54
CNP0003852	CNS0666442	P10709154	China	vaginal mucus	1074604	0.107307	1702	3371304	80.24	80.86	89.26
CNP0003852	CNS0666443	P10708800	China	vaginal mucus	9270472	0.926726	12019	37946947	83.26	85.84	93.85
CNP0003852	CNS0666444	P10709293	China	vaginal mucus	1313434	0.130837	2245	4526281	79.14	80.87	86.34
CNP0003852	CNS0666445	P10708795	China	vaginal mucus	2676380	0.267024	1847	10613877	80.26	83.03	90.26
CNP0003852	CNS0666446	P10709014	China	vaginal mucus	21273224	2.12649	7719	30876510	81.87	85.17	92.96
CNP0003852	CNS0666447	P10709200	China	vaginal mucus	1189930	0.118873	546	1743544	74.31	81.09	89.92
CNP0003852	CNS0666448	P10709464	China	vaginal mucus	787354	0.0772107	830	2581597	62.21	65.34	71.91
CNP0003852	CNS0666449	P10709615	China	vaginal mucus	1434784	0.142708	2175	7982785	21.25	71.9	82.6
CNP0003852	CNS0666450	P10708796	China	vaginal mucus	1272038	0.127104	1428	7121180	76.91	80.63	89.1
CNP0003852	CNS0666451	P10708893	China	vaginal mucus	903504	0.0901614	490	3898565	74.78	76.49	82.88
CNP0003852	CNS0666452	P10709336	China	vaginal mucus	8753570	0.873768	1194	5194463	84.07	85.06	93.4
CNP0003852	CNS0666453	P10709459	China	vaginal mucus	2322832	0.23177	519	3607025	83.04	84.51	92.77
CNP0003852	CNS0666454	P10709104	China	vaginal mucus	9570158	0.956442	7023	21980836	84.63	86.34	94.57
CNP0003852	CNS0666455	P10709292	China	vaginal mucus	363952	0.0363619	817	2019124	69.4	71.54	80.32
CNP0003852	CNS0666456	P10709375	China	vaginal mucus	685860	0.0665315	2960	5271275	51.37	55.09	60.75
CNP0003852	CNS0666457	P10709423	China	vaginal mucus	440346	0.0435478	1124	2307091	67.87	68.5	75.96
CNP0003852	CNS0666458	P10708974	China	vaginal mucus	1268446	0.124252	1661	4576256	60.38	62.37	67.57
CNP0003852	CNS0666459	P10709096	China	vaginal mucus	33033446	3.30054	7052	24792478	83.98	85.6	91.64
CNP0003852	CNS0666460	P10709267	China	vaginal mucus	6120312	0.610832	1218	4473003	81.82	86.27	94.04
CNP0003852	CNS0666461	P10709632	China	vaginal mucus	923414	0.0912469	2753	3665029	50.75	50.41	55.19
CNP0003852	CNS0666462	P10709120	China	vaginal mucus	13716484	1.37096	6244	22412496	85.21	86.85	94.28
CNP0003852	CNS0666463	P10709356	China	vaginal mucus	3262596	0.325833	2780	5513792	82.61	84.47	93.5
CNP0003852	CNS0666464	P10708998	China	vaginal mucus	853110	0.0837913	694	2013684	66.44	68.39	73.9
CNP0003852	CNS0666465	P10709147	China	vaginal mucus	1838684	0.183353	2479	7361390	83.01	83.15	91.58
CNP0003852	CNS0666466	P10709251	China	vaginal mucus	805558	0.0795796	642	1963484	65.66	66.65	72.16
CNP0003852	CNS0666467	P10709620	China	vaginal mucus	443142	0.043598	662	1842899	56.17	56.45	60.99
CNP0003852	CNS0666468	P10708860	China	vaginal mucus	3201658	0.319917	4420	11130036	83.91	85.7	95.38
CNP0003852	CNS0666469	P10709334	China	vaginal mucus	858100	0.0855598	2952	4460957	78.2	81.06	84.47
CNP0003852	CNS0666470	P10709465	China	vaginal mucus	28341682	2.82819	11181	28268198	84.38	86.98	95.04
CNP0003852	CNS0666471	P10708886	China	vaginal mucus	34354350	3.43389	6003	23582033	82.09	85.31	92.82
CNP0003852	CNS0666472	P10709362	China	vaginal mucus	12974978	1.2961	3433	13707356	80.12	84.86	91.81
CNP0003852	CNS0666473	P10708885	China	vaginal mucus	10067196	1.00527	8756	18391664	85.4	85.73	91.94
CNP0003852	CNS0666474	P10709344	China	vaginal mucus	524232	0.0523719	389	1638932	78.1	79.6	86.02
CNP0003852	CNS0666475	P10709414	China	vaginal mucus	2424776	0.242152	517	1733818	82.42	83.89	93.12
CNP0003852	CNS0666476	P10709631	China	vaginal mucus	2625986	0.258664	642	1926267	70.65	73.61	80.46
CNP0003852	CNS0666477	P10708995	China	vaginal mucus	9128378	0.912433	5594	29241499	82.4	85.97	93.72
CNP0003852	CNS0666478	P10709184	China	vaginal mucus	11087524	1.1077	7223	28242990	82.99	85.51	94.4
CNP0003852	CNS0666479	P10709180	China	vaginal mucus	73795714	7.37483	7319	30738200	85.49	86.73	95
CNP0003852	CNS0666480	P10709485	China	vaginal mucus	2279184	0.227091	511	1793122	82.06	83.32	90.58
CNP0003852	CNS0666481	P10708891	China	vaginal mucus	29301010	2.92921	14827	44163710	83.29	85.87	93.08
CNP0003852	CNS0666482	P10709359	China	vaginal mucus	816780	0.0815922	1286	4808195	82.27	82.96	90.87
CNP0003852	CNS0666483	P10709085	China	vaginal mucus	13579284	1.35625	670	3622925	87	86.85	95.1
CNP0003852	CNS0666484	P10709297	China	vaginal mucus	20748568	2.07272	7534	28105745	85.35	86.05	94.28
CNP0003852	CNS0666485	P10709396	China	vaginal mucus	9114166	0.909525	1296	5838007	84.83	84.92	93.26
CNP0003852	CNS0666486	P10709608	China	vaginal mucus	19156616	1.91197	2429	6184234	81.51	82.92	92.05
CNP0003852	CNS0666487	P10709012	China	vaginal mucus	10845542	1.08391	11904	32565729	83.51	86.2	93.31
CNP0003852	CNS0666488	P10709345	China	vaginal mucus	649478	0.0632225	549	1873479	60.15	63.28	68.52
CNP0003852	CNS0666489	P10709365	China	vaginal mucus	7489588	0.747832	5425	20339489	81.09	83.72	91.33
CNP0003852	CNS0666490	P10709408	China	vaginal mucus	691384	0.0677265	1105	3384056	65.83	67.45	73.17
CNP0003852	CNS0666491	P10709437	China	vaginal mucus	2652050	0.26224	1662	4310398	70.13	73.44	79.76
CNP0003852	CNS0666492	P10709358	China	vaginal mucus	9400336	0.939444	8348	24366254	84.24	85.1	93.24
CNP0003852	CNS0666493	P10709399	China	vaginal mucus	852718	0.0851752	476	1701421	82.11	82.66	89.49
CNP0003852	CNS0666494	P10709496	China	vaginal mucus	20676972	2.06408	4666	23263419	85.39	86.23	95.06
CNP0003852	CNS0666495	P10709013	China	vaginal mucus	20834452	2.08259	3555	22824506	83.85	86.4	94.32
CNP0003852	CNS0666496	P10709397	China	vaginal mucus	1057262	0.105631	3416	5599892	77.18	79.03	84.89
CNP0003852	CNS0666497	P10709493	China	vaginal mucus	1846366	0.184478	668	1852720	82.74	84.68	89.27
CNP0003852	CNS0666498	P10709004	China	vaginal mucus	2029996	0.201517	738	2343010	77.16	78.2	87.75
CNP0003852	CNS0666499	P10709427	China	vaginal mucus	1524126	0.152172	467	3320744	83.12	83.98	91.99
CNP0003852	CNS0666500	P10709499	China	vaginal mucus	285882	0.0283452	463	1578346	65.23	65.6	70.88
CNP0003852	CNS0666501	P10709696	China	vaginal mucus	38143080	3.81058	6761	26064840	84.78	86.09	95.26
CNP0003852	CNS0666502	P10709029	China	vaginal mucus	11118084	1.11102	8786	24408278	84.41	86.5	94.72
CNP0003852	CNS0666503	P10709436	China	vaginal mucus	1013900	0.101301	2222	5020060	81.35	83.29	92.1
CNP0003852	CNS0666504	P10709884	China	vaginal mucus	14032816	1.40188	7007	18267918	79.21	83.31	91.88
CNP0003852	CNS0666505	P10709371	China	vaginal mucus	17530866	1.75218	9454	37508444	84.32	86.21	94.77
CNP0003852	CNS0666506	P10709474	China	vaginal mucus	2683750	0.268128	1186	4083086	81.98	83.93	92.59
CNP0003852	CNS0666507	P10709641	China	vaginal mucus	40490568	4.04449	2759	10313535	86.2	86.82	95.92
CNP0003852	CNS0666508	P10709382	China	vaginal mucus	563804	0.0560491	463	1736144	76.38	77.32	82.64
CNP0003852	CNS0666509	P10709461	China	vaginal mucus	9508792	0.950327	6648	22486062	82.9	82.46	91.04
CNP0003852	CNS0666510	P10709490	China	vaginal mucus	704712	0.0703749	428	1744374	75.31	76.73	82.85
CNP0003852	CNS0666511	P10709687	China	vaginal mucus	1223690	0.121193	2785	4011747	50.8	51.56	55.91
CNP0003852	CNS0666512	P10709431	China	vaginal mucus	645904	0.064539	1454	2518210	79.28	79.87	88.12
CNP0003852	CNS0666513	P10709480	China	vaginal mucus	11549020	1.15415	7018	20390109	83.32	84.69	91.68
CNP0003852	CNS0666514	P10709393	China	vaginal mucus	435180	0.0434326	613	1926348	73.55	75.06	80.85
CNP0003852	CNS0666515	P10709411	China	vaginal mucus	4855446	0.485357	2421	15735298	82.94	84.97	93.58
CNP0003852	CNS0666516	P10709471	China	vaginal mucus	263158	0.0262913	645	1870197	69.01	69.93	76.76
CNP0003852	CNS0666517	P10709731	China	vaginal mucus	1020174	0.0963812	740	2050099	44.9	46.5	50.49
CNP0003852	CNS0666518	P10708962	China	vaginal mucus	55532520	5.54587	12025	44664626	83.21	85.28	92.07
CNP0003852	CNS0666519	P10709417	China	vaginal mucus	33829476	3.38164	15573	54687915	82.56	86.16	93.73
CNP0003852	CNS0666520	P10709439	China	vaginal mucus	8008048	0.79984	3820	14448052	81.05	84.62	93.3
CNP0003852	CNS0666521	P10709460	China	vaginal mucus	42845452	4.28146	8695	39274585	84.58	86.54	93.75
CNP0003852	CNS0666522	P10709628	China	vaginal mucus	7026962	0.702215	628	3439184	84.36	86.22	92.96
CNP0003852	CNS0666523	P10709967	China	vaginal mucus	191884	0.0191081	915	1599249	64.86	66.1	72.35
CNP0003852	CNS0666524	P10709444	China	vaginal mucus	2620952	0.261832	467	1818690	83.86	85.12	89.35
CNP0003852	CNS0666525	P10709468	China	vaginal mucus	87528820	8.74902	8643	40759586	84.73	86.79	94.57
CNP0003852	CNS0666526	P10709452	China	vaginal mucus	1825860	0.18144	931	2822054	82.2	83.78	89.47
CNP0003852	CNS0666527	P10709581	China	vaginal mucus	99362212	9.93108	10824	48660278	83.24	85.41	92.71
CNP0003852	CNS0666528	P10709795	China	vaginal mucus	1731756	0.160697	957	2962025	41.09	42.96	49.13
CNP0003852	CNS0666529	P10709761	China	vaginal mucus	10674688	1.06374	3252	12408852	81.53	83.86	93.48
CNP0003852	CNS0666530	P10709978	China	vaginal mucus	1136872	0.113506	568	2001589	82.87	83.46	91.07
CNP0003852	CNS0666531	P10709701	China	vaginal mucus	5947322	0.591237	13981	27877219	61.39	77.68	84.66
CNP0003852	CNS0666532	P10709845	China	vaginal mucus	1062932	0.105999	643	2202768	58.91	68.37	74.59
CNP0003852	CNS0666533	P10708746	China	vaginal mucus	3646146	0.363177	1338	4240091	82.01	83.39	87.52
CNP0003852	CNS0666534	P10708884	China	vaginal mucus	2486524	0.248231	2452	6702067	69.34	70.75	75.7
CNP0003852	CNS0666535	P10709677	China	vaginal mucus	10616658	1.06028	4067	13565789	82.09	83.95	91.31
CNP0003852	CNS0666536	P10709843	China	vaginal mucus	4318508	0.430844	2200	4906618	79.97	82.2	88.91
CNP0003852	CNS0666537	P10708882	China	vaginal mucus	101684464	10.1591	12944	50037513	80.58	85.5	93.09
CNP0003852	CNS0666538	P10709171	China	vaginal mucus	3369002	0.336621	5198	13025685	82.94	86.41	91.56
CNP0003852	CNS0666539	P10709681	China	vaginal mucus	91810530	9.17337	16621	77089848	79.62	84.93	91.94
CNP0003852	CNS0666540	P10709798	China	vaginal mucus	7028644	0.69891	8167	21725597	75.69	81.28	88.46
CNP0003852	CNS0666541	P10709735	China	vaginal mucus	918116	0.0905311	582	1816519	62.57	63.02	69.28
CNP0003852	CNS0666542	P10709792	China	vaginal mucus	17590660	1.75398	4495	18047571	85.05	86.17	94.4
CNP0003852	CNS0666543	P10709776	China	vaginal mucus	13769966	1.37402	2685	18282582	83.19	85.18	93.4
CNP0003852	CNS0666544	P10709804	China	vaginal mucus	1277310	0.121974	920	2804958	57.16	59	64.86
CNP0003852	CNS0666545	P10709284	China	vaginal mucus	1279844	0.127515	736	2157186	78.5	78.98	86.78
CNP0003852	CNS0666546	P10709757	China	vaginal mucus	1688416	0.168659	380	1826876	69.26	69.58	76.45
CNP0003852	CNS0666547	P10710063	China	vaginal mucus	1853722	0.185025	523	1953926	84.35	84.6	93.13
CNP0003852	CNS0666548	P10710167	China	vaginal mucus	190692112	19.05	62820	244269199	1.96	22.19	50.36
CNP0003852	CNS0666549	P10708738	China	vaginal mucus	3606282	0.360119	5656	10365451	84.61	85.67	94.33
CNP0003852	CNS0666550	P10709306	China	vaginal mucus	1285924	0.128342	2684	4561885	82.94	84.81	92.29
CNP0003852	CNS0666551	P10710035	China	vaginal mucus	820016	0.0818572	2098	3173076	47	47.85	51.89
CNP0003852	CNS0666552	P10708987	China	vaginal mucus	87567780	8.74486	13982	59323239	82.14	85.48	92.53
CNP0003852	CNS0666553	P10709928	China	vaginal mucus	1323914	0.131943	1352	2391610	81.47	84	90.9
CNP0003852	CNS0666554	P10710053	China	vaginal mucus	80033076	7.99572	13270	36173056	84.16	86.29	91
CNP0003852	CNS0666555	P10709926	China	vaginal mucus	12571162	1.25484	1507	9891725	85.47	87.09	92.72
CNP0003852	CNS0666556	P10708990	China	vaginal mucus	389804	0.0388521	579	1636560	76.88	76.53	83.4
CNP0003852	CNS0666557	P10709168	China	vaginal mucus	3612298	0.360411	3346	11573782	83.74	84.32	90.93
CNP0003852	CNS0666558	P10709235	China	vaginal mucus	695884	0.0693776	825	1967287	76.5	77.2	83.1
CNP0003852	CNS0666559	P10710123	China	vaginal mucus	1210662	0.120379	920	2081685	76.43	76.76	83.16
CNP0003852	CNS0666560	P10708954	China	vaginal mucus	322912	0.031285	1796	1545405	34.77	32.67	35.54
CNP0003852	CNS0666561	P10710051	China	vaginal mucus	5466776	0.546193	5261	12972549	84.07	85.88	90.83
CNP0003852	CNS0666562	P10710111	China	vaginal mucus	375766	0.0374846	1145	3232536	73.38	73.62	80.86
CNP0003852	CNS0666563	P10708861	China	vaginal mucus	15178730	1.51669	8678	27048698	83.94	85.8	91.72
CNP0003852	CNS0666564	P10709098	China	vaginal mucus	570272	0.0569281	1478	2921591	43.53	43.64	46.81
CNP0003852	CNS0666565	P10707843	China	vaginal mucus	60397118	6.02594	12536	42386972	82.94	86.65	93.73
CNP0003852	CNS0666566	P10710182	China	vaginal mucus	3872774	0.386294	3937	11247871	83.43	85.71	93.06
CNP0003852	CNS0666567	P10709972	China	vaginal mucus	44211934	4.40736	6222	23924453	86.41	87.77	95.36
CNP0003852	CNS0666568	P10710106	China	vaginal mucus	6191932	0.617851	1999	5702891	84.15	84.79	92.78
CNP0003852	CNS0666569	P10709983	China	vaginal mucus	2486744	0.248107	2687	6860077	75.92	79.87	90.1
CNP0003852	CNS0666570	P10709993	China	vaginal mucus	38745374	3.87003	10034	36352612	84.16	86.71	92.64
CNP0003852	CNS0666571	P10710015	China	vaginal mucus	14779954	1.47702	8774	25046540	83.41	86.37	94
CNP0003852	CNS0666572	P10710181	China	vaginal mucus	7712614	0.769865	5244	16571055	86.39	87.3	94.58
CNP0003852	CNS0666573	P10708985	China	vaginal mucus	5602682	0.559866	5153	15439146	84.17	86.69	94
CNP0003852	CNS0666574	P10709283	China	vaginal mucus	331404	0.0330543	712	1349417	33.1	34.03	37.13
CNP0003852	CNS0666575	P10710128	China	vaginal mucus	425436	0.0424442	890	2277733	72.88	73.28	80.1
CNP0003852	CNS0666576	P10709272	China	vaginal mucus	3449208	0.343775	932	2113088	82.2	83.55	88.26
CNP0003852	CNS0666577	P10710013	China	vaginal mucus	37145486	3.71229	12603	38421942	82.67	86.64	94.24
CNP0003852	CNS0666578	P10710085	China	vaginal mucus	60530488	6.04197	4687	18956744	87.13	88.42	96.51
CNP0003852	CNS0666579	P10709271	China	vaginal mucus	21413648	2.13969	7120	28928132	70.88	83.63	91.48
CNP0003852	CNS0666580	P10710408	China	vaginal mucus	5239030	0.523307	4736	18313129	84.27	85.32	93.83
CNP0003852	CNS0666581	P10709108	China	vaginal mucus	33657014	3.35825	7644	28767618	87.03	88.98	95.98
CNP0003852	CNS0666582	P10710392	China	vaginal mucus	24623264	2.45841	5069	23348497	83.2	85.62	94
CNP0003852	CNS0666583	P10710115	China	vaginal mucus	527960	0.0527183	1533	2650266	72.54	74.62	82.68
CNP0003852	CNS0666584	P10710386	China	vaginal mucus	1711172	0.170917	1937	4439512	84.81	85.33	94.41
CNP0003852	CNS0666585	P10709090	China	vaginal mucus	541770	0.0540574	775	1985758	77.27	77.17	83.39
CNP0003852	CNS0666586	P10710071	China	vaginal mucus	541650	0.0539296	2723	3205334	58.04	59.98	65.88
CNP0003852	CNS0666587	P10710376	China	vaginal mucus	14740620	1.47269	7376	32030382	84.43	86.61	93.16
CNP0003852	CNS0666588	P10709259	China	vaginal mucus	4567658	0.4559	5055	19891820	78.68	80.93	87.41
PRJEB24147	SAMEA104457263	ERR2238775	China	cervical mucus	2374906	0.227908	1399	3209862	78.54	79.67	90.9
PRJEB24147	SAMEA104457264	ERR2238777	China	cervical mucus	739990	0.070218	554	2063833	62.15	62.59	71.27
PRJEB24147	SAMEA104457267	ERR2244423	China	cervical mucus	1622298	0.154067	7440	12681871	82.5	75.64	82.47
PRJEB24147	SAMEA104457268	ERR2244420	China	cervical mucus	390480	0.0362994	1351	3236921	76.56	78.48	86.48
PRJEB24147	SAMEA104457269	ERR2244501	China	cervical mucus	552332	0.0502387	3388	4941545	79.52	82.02	91.83
PRJEB24147	SAMEA104457270	ERR2244503	China	cervical mucus	939892	0.0892508	2392	5887198	83.77	84.99	94.31
PRJEB24147	SAMEA104457271	ERR2244505	China	cervical mucus	686704	0.065191	1362	2718857	84.23	84.95	95.19
PRJEB24147	SAMEA104457272	ERR2244507	China	cervical mucus	228756	0.0214945	692	1805212	79.28	79.9	89.36
PRJEB24147	SAMEA104457273	ERR2244509	China	cervical mucus	1691896	0.160684	12462	17321669	82.11	84.43	92.61
PRJEB24147	SAMEA104457274	ERR2244511	China	cervical mucus	252194	0.0244515	408	1883773	81.16	81.75	90.76
PRJEB24147	SAMEA104457275	ERR2244513	China	cervical mucus	328764	0.0311912	1011	1922850	57.55	58.07	64.91
PRJEB24147	SAMEA104457276	ERR2244516	China	cervical mucus	170222	0.0154568	523	470885	27.62	30	32.63
PRJEB24147	SAMEA104457278	ERR2244518	China	cervical mucus	100518	0.00913266	917	812379	47.72	48.14	51.69
PRJEB24147	SAMEA104457279	ERR2244520	China	cervical mucus	2710932	0.262817	841	5169633	80.19	81.85	89.37
PRJEB24147	SAMEA104457280	ERR2244522	China	cervical mucus	275734	0.0250613	416	1768329	79	80	87.56
PRJEB24147	SAMEA104457281	ERR2244524	China	cervical mucus	67452	0.00640487	644	533211	66.14	65.72	73.56
PRJEB24147	SAMEA104457282	ERR2244526	China	cervical mucus	348168	0.0337455	389	1640532	69.59	69.86	78.42
PRJEB24147	SAMEA104457284	ERR2244528	China	cervical mucus	364602	0.0338943	817	2556092	79.44	81.08	91.65
PRJEB24147	SAMEA104457285	ERR2244530	China	cervical mucus	5658584	0.537314	340	3580575	77.2	80.68	87.46
PRJEB24147	SAMEA104457286	ERR2244532	China	cervical mucus	404420	0.0383986	3061	4820146	80.59	81.73	90.89
PRJEB24147	SAMEA104457287	ERR2244534	China	cervical mucus	466232	0.0433282	1088	2211067	83.12	84.21	94.62
PRJEB24147	SAMEA104457288	ERR2244536	China	cervical mucus	194856	0.0184948	466	1670130	72.8	73.49	83.14
PRJEB24147	SAMEA104457300	ERR2244538	China	cervical mucus	57012	0.00552743	409	381193	51.43	49.76	55.43
PRJEB24147	SAMEA104457301	ERR2244540	China	cervical mucus	27666	0.00262607	365	339151	27.95	24.5	28.4
PRJEB24147	SAMEA104457302	ERR2244542	China	cervical mucus	35998	0.00348895	413	389334	19.81	16.68	18.98
PRJEB24147	SAMEA104457303	ERR2238776	China	peritoneal fluid	556876	0.0527892	567	504732	1.76	2.66	3.54
PRJEB24147	SAMEA104457304	ERR2238778	China	peritoneal fluid	236618	0.0224139	452	397623	1.95	2.16	2.73
PRJEB24147	SAMEA104457305	ERR2244421	China	peritoneal fluid	35456	0.00336484	352	329877	28.12	23.28	25.61
PRJEB24147	SAMEA104457306	ERR2244500	China	peritoneal fluid	437786	0.0415629	468	427876	0.98	0.81	1.07
PRJEB24147	SAMEA104457307	ERR2244502	China	peritoneal fluid	13724	0.00132847	374	351411	33.58	20.16	22.38
PRJEB24147	SAMEA104457309	ERR2244504	China	peritoneal fluid	22002	0.00208737	330	311986	20.09	13.44	15.34
PRJEB24147	SAMEA104457310	ERR2244506	China	peritoneal fluid	16768	0.00159061	351	324304	26	15.82	17.76
PRJEB24147	SAMEA104457311	ERR2244508	China	peritoneal fluid	15528	0.00147193	366	342981	21.14	5.68	6.43
PRJEB24147	SAMEA104457312	ERR2244510	China	peritoneal fluid	28746	0.00272684	327	305206	25.86	20.32	22.41
PRJEB24147	SAMEA104457313	ERR2244512	China	peritoneal fluid	27944	0.00254001	365	343179	40.69	35.39	38.75
PRJEB24147	SAMEA104457314	ERR2244514	China	peritoneal fluid	36140	0.00342154	341	315485	8.22	2.39	2.68
PRJEB24147	SAMEA104457315	ERR2244517	China	peritoneal fluid	50854	0.00481574	371	357562	5.16	1.13	1.37
PRJEB24147	SAMEA104457316	ERR2244519	China	peritoneal fluid	139490	0.0132171	411	378375	1.75	0.57	0.72
PRJEB24147	SAMEA104457317	ERR2244521	China	peritoneal fluid	156686	0.0148552	406	364829	8.1	7.34	8.04
PRJEB24147	SAMEA104457319	ERR2244523	China	peritoneal fluid	22808	0.00216421	344	334768	16.22	8.6	9.8
PRJEB24147	SAMEA104457320	ERR2244525	China	peritoneal fluid	9868	0.000935668	348	341181	20.66	2.59	3.09
PRJEB24147	SAMEA104457321	ERR2244527	China	peritoneal fluid	17314	0.00164239	352	348841	26.45	14.2	15.98
PRJEB24147	SAMEA104457322	ERR2244529	China	peritoneal fluid	14890	0.00141265	350	336809	19.21	6.61	7.74
PRJEB24147	SAMEA104457323	ERR2244531	China	peritoneal fluid	9976	0.000945104	317	299260	25.46	8.11	8.87
PRJEB24147	SAMEA104457324	ERR2244533	China	peritoneal fluid	12966	0.00123022	370	346970	21.56	6.53	7.29
PRJEB24147	SAMEA104457325	ERR2244535	China	peritoneal fluid	29010	0.00275292	387	366824	14.03	7.75	9.23
PRJEB24147	SAMEA104457326	ERR2244537	China	peritoneal fluid	30850	0.00292665	397	369945	13.53	7.97	9.41
PRJEB24147	SAMEA104457327	ERR2244539	China	peritoneal fluid	21334	0.00202474	418	393146	14.31	2.69	3.45
PRJEB24147	SAMEA104457328	ERR2244541	China	peritoneal fluid	14378	0.00136404	390	370003	17.13	2.07	2.34
PRJEB24147	SAMEA104457329	ERR2244543	China	peritoneal fluid	13608	0.00129082	366	336089	13.91	2.23	2.65
PRJEB24147	SAMEA104457330	ERR2238774	China	cervical mucus	45760	0.00439608	456	371197	70.82	69.03	76.31
PRJEB24147	SAMEA104457331	ERR2244515	China	posterior fornix	4982908	0.47665	377	1732484	85.38	86.79	95.84
PRJEB24147	SAMEA104457332	ERR2244545	China	cervical mucus	3821004	0.360361	625	1929430	74.13	75.12	81.94
PRJEB24147	SAMEA104457442	ERR2244548	China	cervical mucus	253757	0.0229611	1289	1151113	31.7	30.53	34.05
PRJEB24147	SAMEA104457443	ERR2244551	China	cervical mucus	6446014	0.622251	1395	2690845	84.86	86.6	95.41
PRJEB24147	SAMEA104457444	ERR2244556	China	cervical mucus	1805348	0.176046	870	1977380	26.12	26.05	28.86
PRJEB24147	SAMEA104457445	ERR2244560	China	cervical mucus	158144	0.0146032	409	400178	17.86	15.9	18.5
PRJEB24147	SAMEA104457446	ERR2244565	China	cervical mucus	148354	0.0138557	412	414103	12.47	10.78	12.48
PRJEB24147	SAMEA104457447	ERR2244552	China	endometrium	79625	0.00718093	400	397957	8.95	1.6	1.9
PRJEB24147	SAMEA104457448	ERR2244561	China	endometrium	140062	0.0127886	403	406028	6.24	1.77	2.07
PRJEB24147	SAMEA104457449	ERR2244566	China	endometrium	3452686	0.30818	755	676283	2.02	2.4	2.69
PRJEB24147	SAMEA104457450	ERR2244544	China	lower third of vagina	25009470	2.3593	524	1831934	85.57	86.98	94.91
PRJEB24147	SAMEA104457451	ERR2244554	China	lower third of vagina	25909519	2.51984	1240	2395099	87.38	88.19	97.43
PRJEB24147	SAMEA104457452	ERR2244558	China	lower third of vagina	6359924	0.596754	1354	6072948	70.93	78.22	90.12
PRJEB24147	SAMEA104457453	ERR2244563	China	lower third of vagina	23400176	2.26249	808	5611671	81.99	83.8	92.73
PRJEB24147	SAMEA104457454	ERR2244546	China	peritoneal fluid	787072	0.0722225	466	432785	0.91	0.9	1.1
PRJEB24147	SAMEA104457455	ERR2244549	China	peritoneal fluid	470008	0.0409142	394	401556	1.24	0.12	0.14
PRJEB24147	SAMEA104457456	ERR2244553	China	peritoneal fluid	105658	0.00958287	404	411365	7.75	2.02	2.42
PRJEB24147	SAMEA104457457	ERR2244557	China	peritoneal fluid	91587	0.008293	405	411534	10.53	3.78	4.31
PRJEB24147	SAMEA104457461	ERR2244562	China	peritoneal fluid	211326	0.0188181	398	404699	5.02	1.91	2.38
PRJEB24147	SAMEA104457471	ERR2244567	China	peritoneal fluid	707977	0.0636012	396	398048	0.93	0.27	0.33
PRJEB24147	SAMEA104457844	ERR2244547	China	posterior fornix	45749668	4.35481	651	5122654	84.92	86.81	96.6
PRJEB24147	SAMEA104457845	ERR2244550	China	posterior fornix	22702087	2.15103	3323	5146405	85.94	87.82	96.05
PRJEB24147	SAMEA104457846	ERR2244555	China	posterior fornix	22378477	2.17209	434	1692570	86.81	87.58	96.41
PRJEB24147	SAMEA104457847	ERR2244559	China	posterior fornix	3822451	0.362217	1855	5438698	70.17	76.57	87.95
PRJEB24147	SAMEA104457848	ERR2244564	China	posterior fornix	6213947	0.5936	790	5612699	72.38	73.94	82.43
PRJEB34085	SAMEA5923306	ERR3500819	Israel	vagina	8691899	0.644165	6952	14438297	86.15	88.26	96.09
PRJEB34085	SAMEA5923307	ERR3500820	Israel	vagina	152686	0.0112633	447	420859	61.05	63.13	71.12
PRJEB34085	SAMEA5923308	ERR3500821	Israel	vagina	2848685	0.21119	292	2120122	85.75	87.48	94.43
PRJEB34085	SAMEA5923309	ERR3500822	Israel	vagina	584341	0.0432711	354	2109599	83.3	84.81	90.65
PRJEB34085	SAMEA5923310	ERR3500823	Israel	vagina	908742	0.0669742	326	2112724	80.38	81.81	87.09
PRJEB34085	SAMEA5923311	ERR3500824	Israel	vagina	465576	0.0343954	754	2018323	73.85	74.85	79.61
PRJEB34085	SAMEA5923312	ERR3500825	Israel	vagina	4479362	0.33234	294	2123289	86.93	88.5	94.05
PRJEB34085	SAMEA5923313	ERR3500826	Israel	vagina	7557354	0.55927	6385	14778213	85.46	87.91	94.89
PRJEB34085	SAMEA5923314	ERR3500827	Israel	vagina	556018	0.0412158	51	1264613	82.2	83.62	89.87
PRJEB34085	SAMEA5923315	ERR3500828	Israel	vagina	8889819	0.656072	8618	18632152	66.47	81.54	84.54
PRJEB34085	SAMEA5923316	ERR3500829	Israel	vagina	9368788	0.695084	3563	13426868	84.41	87.23	93.16
PRJEB34085	SAMEA5923317	ERR3500830	Israel	vagina	356422	0.0264591	852	2042497	80.48	82.34	88.45
PRJEB34085	SAMEA5923318	ERR3500831	Israel	vagina	1251745	0.0929589	1060	2203885	80.79	83.95	89.6
PRJEB34085	SAMEA5923319	ERR3500832	Israel	vagina	171955	0.0127521	983	1310994	79.02	79.72	88.6
PRJEB34085	SAMEA5923320	ERR3500833	Israel	vagina	130435	0.0096544	955	916971	78.19	78.92	88.29
PRJEB34085	SAMEA5923321	ERR3500834	Israel	vagina	8767546	0.649679	332	6673663	79.12	81.89	92.26
PRJEB34085	SAMEA5923322	ERR3500835	Israel	vagina	537155	0.0398557	406	2270954	77.69	81.3	75.29
PRJEB34085	SAMEA5923323	ERR3500836	Israel	vagina	2272491	0.168613	2230	8507517	80.93	84.1	86.89
PRJEB34085	SAMEA5923324	ERR3500837	Israel	vagina	353716	0.0261757	1403	1876624	71.34	74.39	71.74
PRJEB34085	SAMEA5923325	ERR3500838	Israel	vagina	4738513	0.349657	529	5048313	22.29	75.51	80.07
PRJEB34085	SAMEA5923326	ERR3500839	Israel	vagina	136038	0.0100258	46	41713	44.35	45.11	43.92
PRJEB34085	SAMEA5923327	ERR3500840	Israel	vagina	175629	0.0129482	372	273075	47.87	47.77	49.13
PRJEB34085	SAMEA5923328	ERR3500841	Israel	vagina	385626	0.028564	973	2184594	76.01	79.64	75.65
PRJEB34085	SAMEA5923329	ERR3500842	Israel	vagina	116937	0.00873142	98	73892	55.94	57.74	56.11
PRJEB34085	SAMEA5923330	ERR3500843	Israel	vagina	312751	0.0231506	1330	1966041	73.74	77.16	73.88
PRJEB34085	SAMEA5923331	ERR3500844	Israel	vagina	2601752	0.192745	1495	3487381	85.69	87.48	94.27
PRJEB34085	SAMEA5923332	ERR3500845	Israel	vagina	4412105	0.326614	2534	6263508	87.46	88.34	95.82
PRJEB34085	SAMEA5923333	ERR3500846	Israel	vagina	7298095	0.54109	4423	9763339	80.98	84.73	92.3
PRJEB34085	SAMEA5923334	ERR3500847	Israel	vagina	1020127	0.0751805	3174	5861004	19.71	68.52	74.37
PRJEB34085	SAMEA5923335	ERR3500848	Israel	vagina	6168767	0.457504	308	2064363	87.11	87.49	95.46
PRJEB34085	SAMEA5923336	ERR3500849	Israel	vagina	2520158	0.187007	1945	3688153	86.2	86.82	95.12
PRJEB34085	SAMEA5923337	ERR3500850	Israel	vagina	4780494	0.354789	839	6422391	85.88	87.19	95.57
PRJEB34085	SAMEA5923338	ERR3500851	Israel	vagina	5125	0.000380435	0	0	84.62	86.73	92.72
PRJEB34085	SAMEA5923339	ERR3500852	Israel	vagina	5742492	0.424721	783	4167023	86.44	88.6	96.26
PRJEB34085	SAMEA5923340	ERR3500853	Israel	vagina	5171229	0.382378	284	3473935	86.61	86	91.77
PRJEB34085	SAMEA5923341	ERR3500854	Israel	vagina	2764108	0.205342	6551	11841280	84.66	87.06	91.85
PRJEB34085	SAMEA5923342	ERR3500855	Israel	vagina	450253	0.0332379	98	1293074	69.54	70.07	76.04
PRJEB34085	SAMEA5923343	ERR3500856	Israel	vagina	944926	0.0701545	3161	3568235	84.21	85.89	92.73
PRJEB34085	SAMEA5923344	ERR3500857	Israel	vagina	2136605	0.158565	7157	8098960	84.87	86.48	93.09
PRJEB34085	SAMEA5923345	ERR3500858	Israel	vagina	513907	0.0382028	1167	2444201	84.48	85.88	92.4
PRJEB34085	SAMEA5923346	ERR3500859	Israel	vagina	480423	0.0356891	1615	1364619	84	85.19	91.37
PRJEB34085	SAMEA5923347	ERR3500860	Israel	vagina	1047021	0.077666	514	1931341	84.49	85.48	92.46
PRJEB34085	SAMEA5923348	ERR3500861	Israel	vagina	2879046	0.213501	4049	5663682	85.96	86.27	94.09
PRJEB34085	SAMEA5923349	ERR3500862	Israel	vagina	378514	0.0280881	393	1775293	81.02	83.57	89.33
PRJEB34085	SAMEA5923350	ERR3500863	Israel	vagina	270405	0.020047	1331	1728129	75.32	78.67	76.49
PRJEB34085	SAMEA5923351	ERR3500864	Israel	vagina	349081	0.0258374	1237	2054423	73.4	76.28	75.64
PRJEB34085	SAMEA5923352	ERR3500865	Israel	vagina	264731	0.0194559	1102	965999	55.59	56.94	55.99
PRJEB34085	SAMEA5923353	ERR3500866	Israel	vagina	319270	0.0235804	1416	1890164	74.12	77.77	77.13
PRJEB34085	SAMEA5923354	ERR3500867	Israel	vagina	324453	0.0239436	1439	1655598	70.1	72.63	71.57
PRJEB34085	SAMEA5923355	ERR3500868	Israel	vagina	236874	0.0174722	118	87007	56.49	62.39	62.39
PRJEB34085	SAMEA5923356	ERR3500869	Israel	vagina	767365	0.0570598	252	2182382	85.27	86.84	93.37
PRJEB34085	SAMEA5923357	ERR3500870	Israel	vagina	2712113	0.201631	252	2189416	85.82	87.56	94.31
PRJEB34085	SAMEA5923358	ERR3500871	Israel	vagina	1294595	0.0962616	227	2278975	81.03	85.55	82.7
PRJEB34085	SAMEA5923359	ERR3500872	Israel	vagina	349910	0.0258646	896	1996271	79.99	81.15	87.35
PRJEB34085	SAMEA5923360	ERR3500873	Israel	vagina	240183	0.0177577	1323	1554003	78.67	79.92	86.04
PRJEB34536	SAMEA7130434	ERR4421550	Ireland	vagina	757956	0.112456	71	1363725	82.59	84.11	94.23
PRJEB34536	SAMEA7130435	ERR4421551	Ireland	vagina	313298	0.0465599	1774	3484895	66.7	74.65	81.11
PRJEB34536	SAMEA7130436	ERR4421552	Ireland	vagina	1834016	0.261866	5555	14051521	80.04	81.62	91.03
PRJEB34536	SAMEA7130437	ERR4421553	Ireland	vagina	1962228	0.292237	89	1917564	83.37	84.46	97.64
PRJEB34536	SAMEA7130438	ERR4421554	Ireland	vagina	445236	0.0642261	2354	4206785	77.81	78.56	89.7
PRJEB34536	SAMEA7130439	ERR4421555	Ireland	vagina	570518	0.0730885	1793	3790060	77.9	83.67	92.14
PRJEB34536	SAMEA7130440	ERR4421556	Ireland	vagina	440796	0.0638749	82	1631431	82.2	82.43	90.4
PRJEB34536	SAMEA7130441	ERR4421557	Ireland	vagina	1811426	0.267718	93	1982640	82.87	81.79	88.85
PRJEB34536	SAMEA7130442	ERR4421558	Ireland	vagina	1393002	0.206784	372	2281021	83.89	84.64	86.43
PRJEB34536	SAMEA7130443	ERR4421559	Ireland	vagina	2384728	0.349743	99	1333753	85.86	86.62	97.01
PRJEB34536	SAMEA7130444	ERR4421560	Ireland	vagina	60360	0.00733225	254	189992	47.86	52.46	69.52
PRJEB34536	SAMEA7130445	ERR4421561	Ireland	vagina	132054	0.0196607	238	1677615	79.02	79.8	86.11
PRJEB34536	SAMEA7130446	ERR4421562	Ireland	vagina	230178	0.0339154	2588	3466937	67.39	74.04	80.29
PRJEB34536	SAMEA7130447	ERR4421563	Ireland	vagina	831768	0.123203	318	2423279	70.43	82.71	86.3
PRJEB34536	SAMEA7130448	ERR4421564	Ireland	vagina	142500	0.0208693	243	1302434	77.09	78.15	88.59
PRJEB34536	SAMEA7130449	ERR4421565	Ireland	vagina	433632	0.0643827	357	2629729	74.71	79.99	82.05
PRJEB34536	SAMEA7130450	ERR4421566	Ireland	vagina	192504	0.0246442	1421	1547313	64.17	74.1	80.72
PRJEB34536	SAMEA7130451	ERR4421567	Ireland	vagina	6536746	0.885142	54	1955406	83.2	83.49	89.98
PRJEB34536	SAMEA7130452	ERR4421568	Ireland	vagina	3712932	0.534784	516	2382719	83.59	84.44	87.58
PRJEB34536	SAMEA7130453	ERR4421569	Ireland	vagina	152142	0.0186358	525	1547865	81.8	82.11	89.66
PRJEB34536	SAMEA7130454	ERR4421570	Ireland	vagina	2741838	0.397074	469	2366188	82.97	83.97	94.98
PRJEB34536	SAMEA7130455	ERR4421571	Ireland	vagina	2398894	0.335731	100	1397632	84.36	85.7	94.69
PRJEB34536	SAMEA7130456	ERR4421572	Ireland	vagina	1307740	0.180779	104	2956299	83.08	83.71	94.63
PRJEB34536	SAMEA7130457	ERR4421573	Ireland	vagina	752698	0.10358	203	1423483	82.56	83.64	94.06
PRJEB34536	SAMEA7130458	ERR4421574	Ireland	vagina	213710	0.030876	2366	3887819	60.9	67.8	77.38
PRJEB34536	SAMEA7130459	ERR4421575	Ireland	vagina	190984	0.0263842	1336	2638623	70.65	71.03	79.86
PRJEB34536	SAMEA7130460	ERR4421576	Ireland	vagina	328100	0.0412409	1429	2383867	67.37	69.15	82.48
PRJEB34536	SAMEA7130461	ERR4421577	Ireland	vagina	737856	0.107615	251	3054166	83.34	84.09	94.77
PRJEB34536	SAMEA7130462	ERR4421578	Ireland	vagina	285930	0.0413321	129	1918878	78.89	80.46	92.47
PRJEB34536	SAMEA7130463	ERR4421579	Ireland	vagina	1187552	0.169342	277	2635749	76.55	81.77	82.77
PRJEB34536	SAMEA7130464	ERR4421580	Ireland	vagina	218392	0.0285294	935	2095210	66.64	71.79	81.65
PRJEB34536	SAMEA7130465	ERR4421581	Ireland	vagina	2180716	0.282636	274	2619769	78.63	84.06	83.42
PRJEB34536	SAMEA7130466	ERR4421582	Ireland	vagina	373100	0.0514271	315	2290719	82.77	84.05	87.28
PRJEB34536	SAMEA7130467	ERR4421583	Ireland	vagina	3381340	0.407571	164	3332623	86.04	86.75	94.88
PRJEB34536	SAMEA7130468	ERR4421584	Ireland	vagina	220666	0.0303002	103	1295174	78.31	79.22	89.53
PRJEB34536	SAMEA7130469	ERR4421585	Ireland	vagina	714152	0.098944	61	1657973	83.91	84.25	95.47
PRJEB34536	SAMEA7130470	ERR4421586	Ireland	vagina	1904266	0.221565	1688	7171688	65.59	76.51	84.47
PRJEB34536	SAMEA7130471	ERR4421587	Ireland	vagina	391410	0.0531071	154	1939619	71.38	76.1	87.71
PRJEB34536	SAMEA7130472	ERR4421588	Ireland	vagina	217654	0.0322495	808	2830599	82.18	82.11	93.42
PRJEB34536	SAMEA7130473	ERR4421589	Ireland	vagina	1060380	0.145523	70	1312478	85	86.03	95.93
PRJEB34536	SAMEA7130474	ERR4421590	Ireland	vagina	3302890	0.421641	1114	2802652	83.99	84.23	90.74
PRJEB34536	SAMEA7130475	ERR4421591	Ireland	vagina	356330	0.0444911	257	1610750	77.76	79.43	86.28
PRJEB34536	SAMEA7130476	ERR4421592	Ireland	vagina	906612	0.119337	605	2374338	40.71	46.86	51.88
PRJEB34536	SAMEA7130477	ERR4421593	Ireland	vagina	71932	0.00809477	3	1736	15.42	24.08	50.82
PRJEB34536	SAMEA7130478	ERR4421594	Ireland	vagina	461874	0.0661718	824	2613322	77.49	80.83	92.26
PRJEB34536	SAMEA7130479	ERR4421595	Ireland	vagina	4714762	0.670032	274	2492570	83.42	85.06	91.34
PRJEB34536	SAMEA7130480	ERR4421596	Ireland	vagina	4247490	0.601746	1275	3355088	82.99	83.93	86.55
PRJEB34536	SAMEA7130481	ERR4421597	Ireland	vagina	941778	0.133489	567	3236622	81.28	82.77	93.87
PRJEB34536	SAMEA7130482	ERR4421598	Ireland	vagina	120110	0.0179403	337	1881642	79.29	80.82	94
PRJEB34536	SAMEA7130483	ERR4421599	Ireland	vagina	2463314	0.352909	235	2268279	81.41	83.33	93.34
PRJEB34536	SAMEA7130484	ERR4421600	Ireland	vagina	801442	0.114979	193	4370865	75.8	80.15	91.57
PRJEB34536	SAMEA7130485	ERR4421601	Ireland	vagina	1655318	0.239432	263	2200798	82.6	83.52	94
PRJEB34536	SAMEA7130486	ERR4421602	Ireland	vagina	1496536	0.215244	337	3897510	78.76	82.99	92.03
PRJEB34536	SAMEA7130487	ERR4421603	Ireland	vagina	2665656	0.377616	3176	8729900	83.14	84.45	95.1
PRJEB34536	SAMEA7130488	ERR4421604	Ireland	vagina	757986	0.103976	40	1275169	84.35	85.16	95.01
PRJEB34536	SAMEA7130489	ERR4421605	Ireland	vagina	195914	0.0291037	77	1304453	80.06	81.03	93.53
PRJEB34536	SAMEA7130490	ERR4421606	Ireland	vagina	317406	0.0329241	977	764716	53.15	58.01	73.12
PRJEB34536	SAMEA7130491	ERR4421607	Ireland	vagina	1521168	0.223351	86	2409511	76.54	80.3	96.57
PRJEB34536	SAMEA7130492	ERR4421608	Ireland	vagina	1443446	0.198244	224	4485024	70.93	76.17	84.29
PRJEB34536	SAMEA7130493	ERR4421609	Ireland	vagina	2122532	0.302703	366	3257366	82.57	83.52	94.31
PRJEB34536	SAMEA7130494	ERR4421610	Ireland	vagina	5810666	0.819059	1449	3128003	83.31	84.36	95.05
PRJEB34536	SAMEA7130495	ERR4421611	Ireland	vagina	301510	0.041715	293	1822389	79.32	79.64	87.5
PRJEB34536	SAMEA7130496	ERR4421612	Ireland	vagina	916158	0.135348	380	1517774	81.68	83.14	94.08
PRJEB34536	SAMEA7130497	ERR4421613	Ireland	vagina	623002	0.0916644	150	2970485	83.04	83.42	93.24
PRJEB34536	SAMEA7130498	ERR4421614	Ireland	vagina	1052326	0.156632	226	2180695	81.26	82.28	93.99
PRJEB34536	SAMEA7130499	ERR4421615	Ireland	vagina	116042	0.0168016	776	1094489	50.86	52.16	56.2
PRJEB34536	SAMEA7130500	ERR4421616	Ireland	vagina	1908822	0.277652	284	4224382	80.13	78.52	86.66
PRJEB34536	SAMEA7130501	ERR4421617	Ireland	vagina	478064	0.07108	964	2135786	78.58	81.85	93.81
PRJEB34536	SAMEA7130502	ERR4421618	Ireland	vagina	281062	0.0383069	88	1346609	78	79.33	89.12
PRJEB34536	SAMEA7130503	ERR4421619	Ireland	vagina	224414	0.0322766	753	2319596	75.03	80.47	86.47
PRJEB34536	SAMEA7130504	ERR4421620	Ireland	vagina	567372	0.0819931	580	2662538	71.16	81.9	85.59
PRJEB34536	SAMEA7130505	ERR4421621	Ireland	vagina	825910	0.121837	246	2283765	81.03	82.27	92.57
PRJEB34536	SAMEA7130506	ERR4421622	Ireland	vagina	505954	0.0746059	367	2407733	80.52	81.94	93.73
PRJEB34536	SAMEA7130507	ERR4421623	Ireland	vagina	2930922	0.423866	255	2158792	81.37	82.48	93.02
PRJEB34536	SAMEA7130508	ERR4421624	Ireland	vagina	429952	0.0625841	138	2316599	71.91	76.19	92.59
PRJEB34536	SAMEA7130509	ERR4421625	Ireland	vagina	451404	0.0661139	542	2862421	81.44	82.47	94.15
PRJEB34536	SAMEA7130510	ERR4421626	Ireland	vagina	1869852	0.256613	246	2283760	81.92	83.05	85.28
PRJEB34536	SAMEA7130511	ERR4421627	Ireland	vagina	689752	0.100864	178	3632675	77.58	78.86	89.79
PRJEB34536	SAMEA7130512	ERR4421628	Ireland	vagina	498896	0.0688273	213	2821285	81.37	82.08	93.81
PRJEB34536	SAMEA7130513	ERR4421629	Ireland	vagina	2886146	0.386247	244	2317791	82.42	83.85	87.33
PRJEB34536	SAMEA7130514	ERR4421630	Ireland	vagina	278696	0.0402751	204	2316909	69.48	75.78	84.32
PRJEB34536	SAMEA7130515	ERR4421631	Ireland	vagina	841760	0.123912	331	2306017	81.61	82.58	93.82
PRJEB34536	SAMEA7130516	ERR4421632	Ireland	vagina	1540878	0.22659	287	2195105	80.54	81.61	92.95
PRJEB34536	SAMEA7130517	ERR4421633	Ireland	vagina	921018	0.135503	338	2677326	78.98	81.95	87.01
PRJEB34536	SAMEA7130518	ERR4421634	Ireland	vagina	601004	0.0875752	83	2016661	76.84	81.97	93.02
PRJEB34536	SAMEA7130519	ERR4421635	Ireland	vagina	2292372	0.334063	311	2251824	80.52	81.58	93.3
PRJEB34536	SAMEA7130520	ERR4421636	Ireland	vagina	586416	0.0859684	1063	4535468	79.56	80.01	90.31
PRJEB34536	SAMEA7130521	ERR4421637	Ireland	vagina	411936	0.0603005	87	1267528	80.87	81.79	91.81
PRJEB34536	SAMEA7130522	ERR4421638	Ireland	vagina	1679338	0.242945	352	2215269	82.88	83.89	94.55
PRJEB37382	SAMEA6627797	ERR4705195	Denmark	vaginal swab	12862324	1.92568	6662	26213960	81.3	83.08	94.74
PRJEB37382	SAMEA6627813	ERR4705226	Denmark	vaginal swab	12036356	1.80263	6039	28517125	79.32	81.43	92.74
PRJEB37382	SAMEA6627829	ERR4705229	Denmark	vaginal swab	467586	0.0698949	1931	3920761	68.95	70.21	77.58
PRJEB37382	SAMEA6627845	ERR4705234	Denmark	vaginal swab	1337412	0.200176	763	2923232	74.41	78.51	89.87
PRJEB37382	SAMEA6627861	ERR4705252	Denmark	vaginal swab	9889578	1.48145	9773	37435552	80.15	81.05	92.08
PRJEB37382	SAMEA6627877	ERR4705259	Denmark	vaginal swab	490470	0.0732894	1268	4403867	65.55	69.26	80.14
PRJEB37382	SAMEA6627893	ERR4705294	Denmark	vaginal swab	10337684	1.54892	4476	24150186	80.54	82.49	94.16
PRJEB37382	SAMEA6627909	ERR4705329	Denmark	vaginal swab	13065714	1.95774	10323	32984058	79.71	82.46	94.05
PRJEB38528	SAMEA6869296	ERR4232997	Sweden	vagina	19222	0.00163902	1	558	67.86	72.05	73.99
PRJEB38528	SAMEA6869307	ERR4232998	Sweden	vagina	22554	0.0020998	8	6908	71.91	71.49	76.23
PRJEB38528	SAMEA6869314	ERR4232999	Sweden	vagina	29281	0.00281225	19	14249	73.61	70.3	73.1
PRJEB38528	SAMEA6869321	ERR4233000	Sweden	vagina	16456	0.00141819	0	0	61.38	62.24	70
PRJEB38528	SAMEA6869328	ERR4233001	Sweden	vagina	27993	0.00257102	9	6954	60.28	72.47	74.54
PRJEB38528	SAMEA6869335	ERR4233002	Sweden	vagina	18469	0.00179426	6	5348	58.02	56.65	63.32
PRJEB38528	SAMEA6869342	ERR4233003	Sweden	vagina	15629	0.00135911	0	0	59.09	59.29	69.68
PRJEB38528	SAMEA6869349	ERR4233004	Sweden	vagina	586850	0.0655137	2159	2135225	20.46	49.3	58.61
PRJEB38528	SAMEA6869356	ERR4233005	Sweden	vagina	40748	0.00421439	81	65861	69.72	71.99	66.88
PRJEB38528	SAMEA6869363	ERR4233006	Sweden	vagina	24356	0.00240948	15	12315	67.05	62.35	69.5
PRJEB38528	SAMEA6869370	ERR4233007	Sweden	vagina	17138	0.00156006	7	6011	66.53	68.05	75.86
PRJEB38528	SAMEA6869377	ERR4233008	Sweden	vagina	24974	0.00237458	5	3337	66.1	69.79	76.06
PRJEB38528	SAMEA6869384	ERR4233009	Sweden	vagina	23123	0.00215062	2	1196	68.14	62.28	71.05
PRJEB38528	SAMEA6869391	ERR4233010	Sweden	vagina	18513	0.00166824	3	1710	64.33	65.59	72.13
PRJEB38528	SAMEA6869398	ERR4233011	Sweden	vagina	35273	0.00342526	10	5752	69.1	71.31	76.11
PRJEB38528	SAMEA6869405	ERR4233012	Sweden	vagina	17009	0.00161593	4	3894	52.98	58.16	63.87
PRJEB38528	SAMEA6869412	ERR4233013	Sweden	vagina	21988	0.00208706	5	3124	66.2	65.01	72.09
PRJEB38528	SAMEA6869419	ERR4233014	Sweden	vagina	16069	0.00135162	0	0	64.42	69.59	73.18
PRJEB38528	SAMEA6869426	ERR4233015	Sweden	vagina	18225	0.00153579	2	1091	74.27	74.64	80.7
PRJEB38528	SAMEA6869433	ERR4233016	Sweden	vagina	15730	0.00137288	0	0	52.59	67.9	71.39
PRJEB38528	SAMEA6869440	ERR4233017	Sweden	vagina	15616	0.0013294	1	558	56.13	78.86	83.48
PRJEB38528	SAMEA6869447	ERR4233018	Sweden	vagina	35905	0.00345487	70	56249	69.54	76.22	83.36
PRJEB38528	SAMEA6869454	ERR4233019	Sweden	vagina	57887	0.00651189	705	597690	78.53	79.65	86.21
PRJEB38528	SAMEA6869461	ERR4233020	Sweden	vagina	15842	0.00138592	4	2315	66.65	64.65	69.52
PRJEB38528	SAMEA6869468	ERR4233021	Sweden	vagina	30435	0.00269276	3	1633	70.48	77.5	81.15
PRJEB38528	SAMEA6869475	ERR4233022	Sweden	vagina	31161	0.00298951	8	7088	69.8	69.41	78.47
PRJEB38528	SAMEA6869482	ERR4233023	Sweden	vagina	23097	0.00214096	17	11651	65.1	63.12	70.81
PRJEB38528	SAMEA6869489	ERR4233024	Sweden	vagina	14892	0.0012719	0	0	65.03	69.78	71.31
PRJEB38528	SAMEA6869496	ERR4233025	Sweden	vagina	30189	0.00285773	52	47102	68.31	73.71	80.09
PRJEB38528	SAMEA6869503	ERR4233026	Sweden	vagina	81998	0.00897378	515	371359	79.68	81.11	88.08
PRJEB38528	SAMEA6869510	ERR4233027	Sweden	vagina	56017	0.00606914	85	51821	75.96	77.78	85.59
PRJEB38528	SAMEA6869517	ERR4233028	Sweden	vagina	16103	0.00141083	9	6511	54.28	69.73	73.76
PRJEB38528	SAMEA6869524	ERR4233029	Sweden	vagina	20838	0.00202548	5	4948	57.03	61.35	66.73
PRJEB38528	SAMEA6869531	ERR4233030	Sweden	vagina	146441	0.0161787	1180	1205152	83.62	84.62	92.21
PRJEB38528	SAMEA6869538	ERR4233031	Sweden	vagina	44720	0.00421219	36	22863	51.69	66.25	69.56
PRJEB38528	SAMEA6869545	ERR4233032	Sweden	vagina	17253	0.00156854	2	1856	65.18	63.37	69.16
PRJEB38528	SAMEA6869552	ERR4233033	Sweden	vagina	18820	0.0016744	4	2849	61.97	63.19	71.11
PRJEB38528	SAMEA6869559	ERR4233034	Sweden	vagina	89738	0.00997197	25	19100	56.32	67.47	76.27
PRJEB38528	SAMEA6869573	ERR4233035	Sweden	vagina	31114	0.00308146	51	52735	73.49	74.93	82.44
PRJEB38528	SAMEA6869580	ERR4233036	Sweden	vagina	33505	0.00347428	4	2455	56.22	52.35	60.64
PRJEB38528	SAMEA6869587	ERR4233037	Sweden	vagina	32267	0.00325165	23	47785	67.09	71.9	78.03
PRJEB38528	SAMEA6869594	ERR4233038	Sweden	vagina	29824	0.00292396	1	1265	72.82	73.43	80.58
PRJEB38528	SAMEA6869601	ERR4233039	Sweden	vagina	33436	0.00326103	36	47469	66.07	76.5	81.28
PRJEB38528	SAMEA6869608	ERR4233040	Sweden	vagina	23289	0.00222095	12	12846	72.72	72.06	77.12
PRJEB38528	SAMEA6869615	ERR4233041	Sweden	vagina	14380	0.00124958	1	555	65.91	64.97	69.43
PRJEB38528	SAMEA6869622	ERR4233042	Sweden	vagina	56573	0.00585239	171	112223	78.23	82.96	89.2
PRJEB38528	SAMEA6869629	ERR4233043	Sweden	vagina	18968	0.00173923	3	4423	56.01	68.26	71.47
PRJEB38528	SAMEA6869636	ERR4233044	Sweden	vagina	27993	0.00292007	28	18248	68.14	68.92	73.76
PRJEB38528	SAMEA6869643	ERR4233045	Sweden	vagina	21333	0.00202951	4	3409	46.77	58.68	61.29
PRJEB38528	SAMEA6869650	ERR4233046	Sweden	vagina	12559	0.0011154	1	1167	62.31	60.4	64.81
PRJEB38528	SAMEA6869657	ERR4233047	Sweden	vagina	15885	0.0013621	0	0	42.83	61.47	64.2
PRJEB38528	SAMEA6869664	ERR4233048	Sweden	vagina	77095	0.00771759	34	27834	58.71	74.36	81.37
PRJEB38528	SAMEA6869672	ERR4233049	Sweden	vagina	34744	0.00339984	6	4085	72.17	77.51	84.03
PRJEB38528	SAMEA6869679	ERR4233050	Sweden	vagina	12655	0.00113556	0	0	62.58	61.4	71.07
PRJEB38528	SAMEA6869686	ERR4233051	Sweden	vagina	8160	0.000672371	0	0	56.07	53.93	65.31
PRJEB38528	SAMEA6869693	ERR4233052	Sweden	vagina	17077	0.00150728	2	2155	66.41	57.83	69.21
PRJEB38528	SAMEA6869700	ERR4233053	Sweden	vagina	16935	0.0013887	0	0	65.85	67.76	76.45
PRJEB38528	SAMEA6869707	ERR4233054	Sweden	vagina	14927	0.00124351	1	589	63.33	67.46	68.59
PRJEB38528	SAMEA6869714	ERR4233055	Sweden	vagina	856013	0.0973546	3917	3084855	19.76	36.95	45.75
PRJEB38528	SAMEA6869721	ERR4233056	Sweden	vagina	10139	0.000827857	0	0	45.1	57.24	63.28
PRJEB38528	SAMEA6869735	ERR4233057	Sweden	vagina	15884	0.0013423	0	0	63.27	62.43	67.35
PRJEB38528	SAMEA6869742	ERR4233058	Sweden	vagina	11668	0.00101959	0	0	43.38	52.34	57.87
PRJEB38528	SAMEA6869749	ERR4233059	Sweden	vagina	271	3.105e-05	0	0	8.12	15.13	23.99
PRJEB38528	SAMEA6869756	ERR4233060	Sweden	vagina	24062	0.00200205	4	3042	74.13	79.59	81.01
PRJEB38528	SAMEA6869763	ERR4233061	Sweden	vagina	13315	0.00110095	1	541	66.62	70.72	72.69
PRJEB38528	SAMEA6869770	ERR4233062	Sweden	vagina	18707	0.00170093	5	3850	69.27	72.92	75.55
PRJEB38528	SAMEA6869777	ERR4233063	Sweden	vagina	12293	0.00101175	0	0	58.45	62.34	69.94
PRJEB38528	SAMEA6869784	ERR4233064	Sweden	vagina	12340	0.00101615	0	0	62.74	66.73	67.89
PRJEB38528	SAMEA6869791	ERR4233065	Sweden	vagina	13738	0.00126946	0	0	58.27	60.94	67.98
PRJEB38528	SAMEA6869798	ERR4233066	Sweden	vagina	37746	0.00378833	3	1600	71.21	76.24	82.72
PRJEB38528	SAMEA6869805	ERR4233067	Sweden	vagina	9828	0.00106397	0	0	34.92	60.24	67.96
PRJEB38528	SAMEA6869812	ERR4233068	Sweden	vagina	13052	0.00111598	0	0	60.1	63.89	65.2
PRJEB38528	SAMEA6869819	ERR4233069	Sweden	vagina	28759	0.00253183	7	8736	74.63	76.18	83.46
PRJEB38528	SAMEA6869826	ERR4233070	Sweden	vagina	14650	0.00117756	1	737	68.17	73.55	74.99
PRJEB51898	-	GV15	China	vagina	104942	0.0156014	1353	1303509	53.68	54.52	61.57
PRJEB51898	-	GV23	China	vagina	580188	0.0868866	2218	3972003	74.9	77.57	87.36
PRJEB51898	-	PV39	China	vagina	501614	0.0752123	5850	6247787	45.32	70.68	81.95
PRJEB51898	SAMEA13756636	GV11	China	vagina	9990134	1.49521	24330	45154796	71.89	74.45	84.91
PRJEB51898	SAMEA13756637	GV14	China	vagina	224230	0.0334668	1039	1271969	67.42	69.31	78.92
PRJEB51898	SAMEA13756639	GV16	China	vagina	615076	0.0921842	1141	2864430	75.53	80.09	92.19
PRJEB51898	SAMEA13756640	GV18	China	vagina	19484362	2.92019	15811	42206709	77.2	79.85	90.52
PRJEB51898	SAMEA13756641	GV19	China	vagina	329172	0.0490682	2390	2502830	63.04	64.6	73.39
PRJEB51898	SAMEA13756642	GV20	China	vagina	839306	0.125651	2199	3918385	73.37	77.21	88.65
PRJEB51898	SAMEA13756643	GV22	China	vagina	5094760	0.76346	9600	30212941	79.4	81.25	92.73
PRJEB51898	SAMEA13756645	GV28	China	vagina	591210	0.0886227	3092	7761176	78.58	80.7	92.24
PRJEB51898	SAMEA13756646	GV29	China	vagina	449000	0.0673206	4251	6653694	71.81	78.07	89.78
PRJEB51898	SAMEA13756647	GV30	China	vagina	242410	0.0362547	1496	1699264	68.35	70.45	84.52
PRJEB51898	SAMEA13756648	GV34	China	vagina	69064	0.010327	648	624829	59.83	65.57	81.54
PRJEB51898	SAMEA13756649	PV20	China	vagina	7636450	1.1448	4720	5659012	77.98	79.42	92.15
PRJEB51898	SAMEA13756650	PV21	China	vagina	707346	0.106023	784	2192803	79.82	79.71	92.98
PRJEB51898	SAMEA13756651	PV22	China	vagina	245034	0.0366884	618	2004162	71.97	73.49	84.84
PRJEB51898	SAMEA13756652	PV23	China	vagina	29946	0.00447012	555	488575	44.1	41.31	49.41
PRJEB51898	SAMEA13756653	PV25	China	vagina	262910	0.039404	389	1851984	71.18	72.91	83.61
PRJEB51898	SAMEA13756654	PV26	China	vagina	408338	0.0612286	1386	3060420	77.31	78.83	91.99
PRJEB51898	SAMEA13756655	PV27	China	vagina	99744	0.0149399	652	1029129	66.67	66.13	76.14
PRJEB51898	SAMEA13756656	PV28	China	vagina	195222	0.0292672	3230	3256379	64.6	72.45	84.24
PRJEB51898	SAMEA13756657	PV29	China	vagina	737198	0.110479	1116	5521020	77.45	79.43	91.82
PRJEB51898	SAMEA13756658	PV30	China	vagina	771542	0.115671	1265	2529498	70.11	79.06	96
PRJEB51898	SAMEA13756659	PV32	China	vagina	399048	0.0598189	326	2254859	78.94	80.15	93.05
PRJEB51898	SAMEA13756660	PV33	China	vagina	628236	0.0941945	914	3722454	77.43	79.87	89.28
PRJEB51898	SAMEA13756661	PV34	China	vagina	488956	0.0733023	621	2486501	77.21	78.84	90.19
PRJEB51898	SAMEA13756662	PV35	China	vagina	593534	0.0890089	164	1801575	82.03	82.71	95.58
PRJEB51898	SAMEA13756663	PV36	China	vagina	694550	0.104157	336	3371025	81.3	82.2	95
PRJEB51898	SAMEA13756664	PV37	China	vagina	374700	0.0560966	2186	3987587	76.36	77.46	86.89
PRJEB51898	SAMEA13756665	PV38	China	vagina	309258	0.0463526	1066	3215852	76.22	77.74	90.01
PRJEB51898	SAMEA13756667	PV40	China	vagina	601048	0.090083	733	3728925	77.93	79.18	92.49
PRJEB51898	SAMEA13756668	PV41	China	vagina	80660	0.0120443	568	700745	61.79	63.68	73.74
PRJEB51898	SAMEA13756669	PV42	China	vagina	37872	0.00566741	233	161032	39.38	46.85	53.7
PRJEB51898	SAMEA13756670	PV43	China	vagina	139762	0.0208536	757	1220369	64.26	64.63	77.63
PRJEB51898	SAMEA13756671	PV44	China	vagina	182080	0.0272897	2052	2917650	59.41	67.97	77.86
PRJEB51898	SAMEA13756672	PV45	China	vagina	173936	0.0256387	2380	1759117	7.32	8.41	9.5
PRJEB51898	SAMEA13756673	PV46	China	vagina	15220344	2.28257	2385	9063644	12.98	78.39	94.63
PRJEB51898	SAMEA13756674	PV47	China	vagina	72612	0.0108811	1272	1149805	63.02	66.62	74.49
PRJEB51898	SAMEA13756675	PV48	China	vagina	25665744	3.84875	9113	18671233	68.31	78.72	89.18
PRJEB51898	SAMEA13756676	PV49	China	vagina	460964	0.0691107	714	2467750	77.15	78.59	91.36
PRJEB51898	SAMEA13756677	PV50	China	vagina	231220	0.0346547	917	2305992	75.62	76.14	88.35
PRJEB51898	SAMEA13756678	PV51	China	vagina	792304	0.118786	850	2787465	78.67	79.62	89.89
PRJEB51898	SAMEA13756679	PV52	China	vagina	12422830	1.8628	3420	6583162	82.01	83.34	96.3
PRJEB51898	SAMEA13756680	PV54	China	vagina	352382	0.0527708	1106	2711621	74.3	75.63	87.87
PRJEB51898	SAMEA13756681	PV55	China	vagina	243362	0.0364864	271	1734743	79.12	80.31	88.88
PRJEB51898	SAMEA13756682	PV56	China	vagina	39625806	5.94165	13513	38496169	81.27	82.89	95.92
PRJEB59811	SAMEA112640271	ERR10897564	France	vaginal swab	379458	0.0564568	1512	2539763	82.96	84.07	94.61
PRJEB59811	SAMEA112640272	ERR10897565	France	vaginal swab	29554	0.00435289	162	108538	72.36	75.82	86.85
PRJEB59811	SAMEA112640273	ERR10897566	France	vaginal swab	107024	0.0159374	152	100233	18.59	37.22	48.77
PRJEB59811	SAMEA112640274	ERR10897567	France	vaginal swab	9560	0.00139977	76	54926	58.13	61.34	70.04
PRJEB59811	SAMEA112640275	ERR10897568	France	vaginal swab	1020800	0.151831	471	2795486	69.15	72.61	74.34
PRJEB59811	SAMEA112640276	ERR10897569	France	vaginal swab	27260	0.00403903	713	594396	78.62	78.83	90.14
PRJEB59811	SAMEA112640277	ERR10897570	France	vaginal swab	576382	0.085865	4528	5663879	74.94	82.19	92.82
PRJEB59811	SAMEA112640278	ERR10897571	France	vaginal swab	715052	0.106541	482	2260683	80.43	81.99	92.75
PRJEB59811	SAMEA112640279	ERR10897572	France	vaginal swab	1999110	0.29785	1113	3753954	81.19	82.26	95.42
PRJEB59811	SAMEA112640280	ERR10897573	France	vaginal swab	8076450	1.20132	2792	12664321	72.59	80.43	88.95
PRJEB59811	SAMEA112640281	ERR10897574	France	vaginal swab	896166	0.133927	368	2213666	80.92	82.06	94.57
PRJEB59811	SAMEA112640282	ERR10897575	France	vaginal swab	29936	0.00441568	367	328738	54.65	74.5	79.75
PRJEB59811	SAMEA112640283	ERR10897576	France	vaginal swab	1212152	0.180708	927	2025601	83.58	84.44	96.09
PRJEB59811	SAMEA112640284	ERR10897577	France	vaginal swab	25490	0.0037792	172	127953	63	67.37	75.99
PRJEB59811	SAMEA112640285	ERR10897578	France	vaginal swab	3815658	0.568646	225	3666865	83.03	84.38	96.89
PRJEB59811	SAMEA112640286	ERR10897579	France	vaginal swab	159276	0.023575	1807	1840078	68.45	76.11	87.63
PRJEB59811	SAMEA112640287	ERR10897580	France	vaginal swab	219360	0.0326928	637	3800896	75.25	80.82	90.91
PRJEB59811	SAMEA112640288	ERR10897581	France	vaginal swab	11158	0.00163259	82	57877	33.08	57.59	77.57
PRJEB59811	SAMEA112640289	ERR10897582	France	vaginal swab	247974	0.0369232	1122	2838918	71.34	81.22	93.57
PRJEB59811	SAMEA112640290	ERR10897583	France	vaginal swab	257004	0.0383112	423	2450465	80.14	81.32	93.4
PRJEB59811	SAMEA112640291	ERR10897584	France	vaginal swab	503324	0.0751221	373	2407161	73.31	81.81	95.03
PRJEB59811	SAMEA112640292	ERR10897585	France	vaginal swab	786128	0.117237	403	4300313	79.69	82.01	92.14
PRJEB59811	SAMEA112640293	ERR10897586	France	vaginal swab	26188	0.00388676	79	51351	67.36	74.96	84.33
PRJEB59811	SAMEA112640294	ERR10897587	France	vaginal swab	652512	0.0971393	350	2283822	78.18	82.01	95.42
PRJEB59811	SAMEA112640295	ERR10897588	France	vaginal swab	1114626	0.166218	722	3391701	81.27	83.59	96.82
PRJEB59811	SAMEA112640296	ERR10897589	France	vaginal swab	1589884	0.237374	650	3923762	80.26	82.43	96.86
PRJEB59811	SAMEA112640297	ERR10897590	France	vaginal swab	251362	0.0375327	3252	5128631	75.91	80.61	90.83
PRJEB59811	SAMEA112640298	ERR10897591	France	vaginal swab	6409236	0.955638	7160	21067506	82.28	84.19	96.63
PRJEB59811	SAMEA112640299	ERR10897592	France	vaginal swab	52386	0.00775172	703	1139122	79.69	80.29	91.7
PRJEB59811	SAMEA112640300	ERR10897593	France	vaginal swab	1014858	0.151156	883	2667669	79.63	81.67	93.72
PRJEB59811	SAMEA112640301	ERR10897594	France	vaginal swab	1296632	0.193722	422	2518425	78.67	81.6	88.07
PRJEB59811	SAMEA112640302	ERR10897595	France	vaginal swab	2646404	0.395076	326	2303755	77.75	81.65	91.32
PRJEB59811	SAMEA112640303	ERR10897596	France	vaginal swab	2172898	0.323793	1130	5003489	83.37	84.22	96.32
PRJEB59811	SAMEA112640304	ERR10897597	France	vaginal swab	335502	0.0499485	2585	3328679	60.58	84.01	91.14
PRJEB59811	SAMEA112640305	ERR10897598	France	vaginal swab	929418	0.13835	643	2792932	79.76	81.63	90.01
PRJEB59811	SAMEA112640306	ERR10897599	France	vaginal swab	926376	0.137927	4055	9301262	79.73	82.56	95.53
PRJEB59811	SAMEA112640307	ERR10897600	France	vaginal swab	172000	0.0255958	865	2409538	72.96	81.2	87.5
PRJEB59811	SAMEA112640308	ERR10897601	France	vaginal swab	7928	0.00116226	58	37806	17.02	33.62	42.24
PRJEB59811	SAMEA112640309	ERR10897602	France	vaginal swab	6236818	0.931196	737	3780681	81.22	82.32	89.66
PRJEB59811	SAMEA112640310	ERR10897603	France	vaginal swab	395014	0.058848	238	2195487	79.1	81.55	91.41
PRJEB59811	SAMEA112640311	ERR10897604	France	vaginal swab	503520	0.0751037	1121	2102572	80.88	83.2	94.35
PRJEB59811	SAMEA112640312	ERR10897605	France	vaginal swab	104838	0.015617	1039	1689481	81.1	82.09	93.12
PRJEB59811	SAMEA112640313	ERR10897606	France	vaginal swab	2392	0.000319366	79	54671	12.79	3.76	4.97
PRJEB59811	SAMEA112640314	ERR10897607	France	vaginal swab	1410834	0.210611	382	2300129	80.8	82.11	94.94
PRJEB59811	SAMEA112640315	ERR10897608	France	vaginal swab	306162	0.045712	331	2207322	80.07	81.39	93.3
PRJEB59811	SAMEA112640316	ERR10897609	France	vaginal swab	606146	0.0899989	152	1360332	83.47	84.4	97.81
PRJEB59811	SAMEA112640317	ERR10897610	France	vaginal swab	459576	0.0684269	909	2331639	83.96	84.41	97.23
PRJEB59811	SAMEA112640318	ERR10897611	France	vaginal swab	342080	0.0508027	804	3239291	81.53	83.22	96.01
PRJEB59811	SAMEA112640319	ERR10897612	France	vaginal swab	1571890	0.234145	1502	4786213	72.72	75.53	84.08
PRJEB59811	SAMEA112640320	ERR10897613	France	vaginal swab	119236	0.0177563	220	1303956	82.91	83.83	96.51
PRJEB59811	SAMEA112640321	ERR10897614	France	vaginal swab	1986870	0.295982	1740	5816635	82.31	84.02	94.6
PRJEB59811	SAMEA112640322	ERR10897615	France	vaginal swab	5386	0.0007722	118	84066	36.35	35.67	39.6
PRJEB59811	SAMEA112640323	ERR10897616	France	vaginal swab	540982	0.0807823	1372	4664281	83	84.02	96.95
PRJEB59811	SAMEA112640324	ERR10897617	France	vaginal swab	3017442	0.450654	479	2875022	79.67	81.63	75.21
PRJEB59811	SAMEA112640325	ERR10897618	France	vaginal swab	72458	0.0107679	1326	1274268	73.71	78.59	89.22
PRJEB59811	SAMEA112640326	ERR10897619	France	vaginal swab	369974	0.0551037	198	1598062	83.38	84.36	97.02
PRJEB59811	SAMEA112640327	ERR10897620	France	vaginal swab	1040462	0.15501	129	1329891	83.69	84.64	97.39
PRJEB59811	SAMEA112640328	ERR10897621	France	vaginal swab	751782	0.111881	493	3564348	82.7	83.74	95.4
PRJEB59811	SAMEA112640329	ERR10897622	France	vaginal swab	1336020	0.199326	248	3294115	82.54	83.87	96.25
PRJEB59811	SAMEA112640330	ERR10897623	France	vaginal swab	68358	0.0101367	1004	791616	74.04	78.06	90.42
PRJEB59811	SAMEA112640331	ERR10897624	France	vaginal swab	471976	0.0704146	448	3515601	82.05	83.03	95.55
PRJEB59811	SAMEA112640332	ERR10897625	France	vaginal swab	68588	0.0102174	922	720614	61.91	68.98	79.86
PRJEB59811	SAMEA112640333	ERR10897626	France	vaginal swab	1823420	0.271482	1622	6328038	82.55	83.41	96.73
PRJEB59811	SAMEA112640334	ERR10897627	France	vaginal swab	764450	0.114092	912	2776798	75.53	82.1	94.07
PRJEB59811	SAMEA112640335	ERR10897628	France	vaginal swab	1891144	0.282037	1089	2445838	83.52	84.51	96.29
PRJEB59811	SAMEA112640336	ERR10897629	France	vaginal swab	3504946	0.521764	22958	32895180	54.48	52.26	74.58
PRJEB59811	SAMEA112640337	ERR10897630	France	vaginal swab	1929110	0.288113	10355	16338547	34.71	75.6	86.64
PRJEB59811	SAMEA112640338	ERR10897631	France	vaginal swab	2937958	0.438325	584	2788519	80.39	81.71	85.86
PRJEB59811	SAMEA112640339	ERR10897632	France	vaginal swab	134718	0.020081	2457	3219445	68.91	79.61	93.53
PRJEB59811	SAMEA112640340	ERR10897633	France	vaginal swab	1206646	0.179857	1710	3942770	82.8	83.38	97.53
PRJEB59811	SAMEA112640341	ERR10897634	France	vaginal swab	8845286	1.31652	6980	21267454	83.21	84.16	96.63
PRJEB59811	SAMEA112640342	ERR10897635	France	vaginal swab	275498	0.0410724	344	2278298	79.67	80.95	93.6
PRJEB59811	SAMEA112640343	ERR10897636	France	vaginal swab	54916	0.00816239	1290	1453211	79.12	79.74	91.79
PRJEB59811	SAMEA112640344	ERR10897637	France	vaginal swab	25970	0.00383026	577	450785	78.37	77.78	89.25
PRJEB59811	SAMEA112640345	ERR10897638	France	vaginal swab	226782	0.0337901	293	2156492	76.69	81.85	93.66
PRJEB59811	SAMEA112640346	ERR10897639	France	vaginal swab	915854	0.136603	464	5330808	80.14	82.45	96.26
PRJEB59811	SAMEA112640347	ERR10897640	France	vaginal swab	1384232	0.205654	800	6704187	83.26	84.43	97.29
PRJEB59811	SAMEA112640348	ERR10897641	France	vaginal swab	2142500	0.319573	264	2112253	81.32	82.28	94.4
PRJEB59811	SAMEA112640349	ERR10897642	France	vaginal swab	153488	0.0228785	1191	2506874	81.69	83.16	95.26
PRJEB59811	SAMEA112640350	ERR10897643	France	vaginal swab	756098	0.112814	316	2316120	80.78	82.03	94.03
PRJEB59811	SAMEA112640351	ERR10897644	France	vaginal swab	637422	0.0950671	240	1833886	83	83.98	97.23
PRJEB59811	SAMEA112640352	ERR10897645	France	vaginal swab	118936	0.0176906	1409	2282693	69.05	76.71	92.16
PRJEB59811	SAMEA112640353	ERR10897646	France	vaginal swab	5438374	0.809295	2558	7930336	84.01	84.7	96.3
PRJEB59811	SAMEA112640354	ERR10897647	France	vaginal swab	10756	0.00157406	65	43615	49.01	59.2	65.95
PRJEB59811	SAMEA112640355	ERR10897648	France	vaginal swab	13865018	2.06976	175	4669245	68.17	79.41	95.07
PRJEB59811	SAMEA112640356	ERR10897649	France	vaginal swab	4917676	0.732664	4016	4908162	82.59	84.22	96.44
PRJEB59811	SAMEA112640357	ERR10897650	France	vaginal swab	2089986	0.311928	339	3366893	82.98	84.14	96.44
PRJEB59811	SAMEA112640358	ERR10897651	France	vaginal swab	17446	0.0025636	130	86416	70.44	72.81	83.36
PRJEB59811	SAMEA112640359	ERR10897652	France	vaginal swab	909466	0.135605	298	2218730	81.38	82.37	94.32
PRJEB59811	SAMEA112640360	ERR10897653	France	vaginal swab	1233444	0.183891	1968	3771957	78.88	81.07	87.11
PRJEB59811	SAMEA112640361	ERR10897654	France	vaginal swab	377348	0.0561142	323	2283922	80.02	81.59	94.27
PRJEB59811	SAMEA112640362	ERR10897655	France	vaginal swab	17842	0.0026174	131	92456	55.46	62.62	71.66
PRJEB59811	SAMEA112640363	ERR10897656	France	vaginal swab	2031610	0.302788	441	2677501	79.97	81.7	90.51
PRJEB59811	SAMEA112640364	ERR10897657	France	vaginal swab	797754	0.11898	1954	4174936	81.29	82.29	94.55
PRJEB59811	SAMEA112640365	ERR10897658	France	vaginal swab	7276	0.00104765	97	67833	52.2	48.08	55.14
PRJEB59811	SAMEA112640366	ERR10897659	France	vaginal swab	1296792	0.193815	575	3367640	84.15	84.84	97.87
PRJEB59811	SAMEA112640367	ERR10897660	France	vaginal swab	102244	0.0151849	1131	2084655	80.04	80.94	89.37
PRJEB59811	SAMEA112640368	ERR10897661	France	vaginal swab	331370	0.0493381	154	1365076	82.66	83.98	95.48
PRJEB59811	SAMEA112640369	ERR10897662	France	vaginal swab	1648946	0.245814	9412	9652704	54.77	74.59	85.63
PRJEB59811	SAMEA112640370	ERR10897663	France	vaginal swab	1175116	0.175284	5587	12135597	73.41	82.06	94.63
PRJEB59811	SAMEA112640371	ERR10897664	France	vaginal swab	986512	0.14699	409	2442668	75.5	77.47	88.99
PRJEB59811	SAMEA112640372	ERR10897665	France	vaginal swab	262400	0.0391246	334	2166211	77.56	81.7	94.73
PRJEB59811	SAMEA112640373	ERR10897666	France	vaginal swab	286066	0.0425827	1005	2793816	82.51	83.57	96.21
PRJEB59811	SAMEA112640374	ERR10897667	France	vaginal swab	2578664	0.384674	463	3628035	82.93	84.22	97.82
PRJEB59811	SAMEA112640375	ERR10897668	France	vaginal swab	52640	0.00783716	686	498942	72.92	79.15	88.39
PRJEB59811	SAMEA112640376	ERR10897669	France	vaginal swab	5558	0.000800456	69	47825	57.09	53.4	61.35
PRJEB59811	SAMEA112640377	ERR10897670	France	vaginal swab	554412	0.0826861	1241	5761453	74.39	77.11	85.17
PRJEB59811	SAMEA112640378	ERR10897671	France	vaginal swab	612316	0.0913637	243	2227952	79.7	81.74	94.06
PRJEB59811	SAMEA112640379	ERR10897672	France	vaginal swab	884776	0.131829	845	1940928	83.09	84.38	96.53
PRJEB59811	SAMEA112640380	ERR10897673	France	vaginal swab	141002	0.0209884	254	1303771	82.63	83.68	94
PRJEB59811	SAMEA112640381	ERR10897674	France	vaginal swab	242396	0.0361562	2815	2508222	48.5	52.65	60.28
PRJEB59811	SAMEA112640382	ERR10897675	France	vaginal swab	1006930	0.150088	4108	7082827	65.34	77.81	84.66
PRJEB59811	SAMEA112640383	ERR10897676	France	vaginal swab	539382	0.0804828	411	2440308	80.1	81.46	93.35
PRJEB59811	SAMEA112640384	ERR10897677	France	vaginal swab	611302	0.0910503	334	1465378	83.4	84.38	96.88
PRJEB59811	SAMEA112640385	ERR10897678	France	vaginal swab	224908	0.033505	2894	4085295	81.35	82.34	94.03
PRJEB59811	SAMEA112640386	ERR10897679	France	vaginal swab	163130	0.0243303	646	2271424	76.54	79.22	91.33
PRJEB59811	SAMEA112640387	ERR10897680	France	vaginal swab	11787740	1.75932	4425	17390512	82.28	83.24	96.28
PRJEB59811	SAMEA112640388	ERR10897681	France	vaginal swab	917470	0.1369	257	3078284	84.13	84.5	97.69
PRJEB59811	SAMEA112640389	ERR10897682	France	vaginal swab	3398134	0.507264	999	4545163	81.07	82.09	94.68
PRJEB59811	SAMEA112640390	ERR10897683	France	vaginal swab	17116	0.00250186	175	118650	61.56	63.95	75.4
PRJEB59811	SAMEA112640391	ERR10897684	France	vaginal swab	447066	0.0666622	339	2237559	80.79	81.94	95.41
PRJEB59811	SAMEA112640392	ERR10897685	France	vaginal swab	10499178	1.56704	9636	17064831	77.23	81.52	94.02
PRJEB59811	SAMEA112640393	ERR10897686	France	vaginal swab	925510	0.138025	478	5493392	80.21	82.69	95.29
PRJEB59811	SAMEA112640394	ERR10897687	France	vaginal swab	658812	0.098147	647	1753386	83.71	84.59	96.3
PRJEB59811	SAMEA112640395	ERR10897688	France	vaginal swab	1083892	0.161621	644	2205250	75.13	79.52	87.36
PRJEB59811	SAMEA112640396	ERR10897689	France	vaginal swab	336662	0.0501987	2454	5360114	74.39	78.6	91.58
PRJEB59811	SAMEA112640397	ERR10897690	France	vaginal swab	470570	0.0701428	1188	3043119	75.19	81.31	94.81
PRJEB59811	SAMEA112640398	ERR10897691	France	vaginal swab	1294288	0.193171	393	2423183	80.65	82.18	87.93
PRJEB59811	SAMEA112640399	ERR10897692	France	vaginal swab	2946546	0.439526	1591	6708325	83.6	84.54	96.22
PRJEB59811	SAMEA112640400	ERR10897693	France	vaginal swab	601962	0.0896802	193	1368891	83.19	84.29	95.39
PRJEB59811	SAMEA112640401	ERR10897694	France	vaginal swab	568982	0.0849297	274	2239681	80.85	81.96	94.78
PRJEB59811	SAMEA112640402	ERR10897695	France	vaginal swab	1390442	0.207502	2859	7645978	82.88	84.26	95.87
PRJEB59811	SAMEA112640403	ERR10897696	France	vaginal swab	137158	0.0204306	1146	2340472	78.49	80.16	92.26
PRJEB59811	SAMEA112640404	ERR10897697	France	vaginal swab	137018	0.0203575	236	1297423	82.79	83.73	94.57
PRJEB59811	SAMEA112640405	ERR10897698	France	vaginal swab	275646	0.0410717	1959	3576479	76.44	81.35	92.35
PRJEB59811	SAMEA112640406	ERR10897699	France	vaginal swab	31636	0.00469609	687	549714	71.37	73.25	85.18
PRJEB59811	SAMEA112640407	ERR10897700	France	vaginal swab	1903830	0.284171	305	2308593	74.24	82.41	94.97
PRJEB59811	SAMEA112640408	ERR10897701	France	vaginal swab	2308066	0.34464	2847	6973152	83.83	84.25	96.2
PRJEB59811	SAMEA112640409	ERR10897702	France	vaginal swab	1293034	0.192664	294	3021600	83.61	84.32	97.47
PRJEB59811	SAMEA112640410	ERR10897703	France	vaginal swab	610108	0.09106	522	2858369	81.86	83.83	96.48
PRJEB59811	SAMEA112640411	ERR10897704	France	vaginal swab	747494	0.111492	387	2472222	80.79	81.76	86.36
PRJEB59811	SAMEA112640412	ERR10897705	France	vaginal swab	2571800	0.383999	1583	3420159	84.5	84.97	97.27
PRJEB59811	SAMEA112640413	ERR10897706	France	vaginal swab	837156	0.124811	463	3418121	82.9	83.87	96.75
PRJEB59811	SAMEA112640414	ERR10897707	France	vaginal swab	172202	0.0256805	829	2400968	76.6	80.51	92.88
PRJEB59811	SAMEA112640415	ERR10897708	France	vaginal swab	870572	0.129841	1282	5083121	82.14	83.14	96.27
PRJEB59811	SAMEA112640416	ERR10897709	France	vaginal swab	35942	0.00534158	588	462000	73.96	77.04	88.13
PRJEB59811	SAMEA112640417	ERR10897710	France	vaginal swab	84768	0.0126299	995	1777268	79.01	79.76	93
PRJEB59811	SAMEA112640418	ERR10897711	France	vaginal swab	387956	0.0579295	1201	2719730	80.34	82.52	94.18
PRJEB59811	SAMEA112640419	ERR10897712	France	vaginal swab	4324990	0.645808	1112	4850353	80.75	82.08	91.25
PRJEB59811	SAMEA112640420	ERR10897713	France	vaginal swab	3143884	0.469275	286	2219871	80.13	82.16	93.82
PRJEB59811	SAMEA112640421	ERR10897714	France	vaginal swab	2109022	0.314771	3335	8200297	48.11	79.19	94.77
PRJEB59811	SAMEA112640422	ERR10897715	France	vaginal swab	5202	0.000742868	105	74462	28.34	28.59	33.16
PRJEB59811	SAMEA112640423	ERR10897716	France	vaginal swab	2207990	0.329445	304	2322614	78.13	82.44	94.57
PRJEB59811	SAMEA112640424	ERR10897717	France	vaginal swab	920776	0.137441	1035	3250524	74.21	82.67	95.18
PRJEB59811	SAMEA112640425	ERR10897718	France	vaginal swab	27560	0.00406689	213	147130	68.11	69.8	81.6
PRJEB59811	SAMEA112640426	ERR10897719	France	vaginal swab	547450	0.0815977	292	1411035	83.79	84.62	96.73
PRJEB59811	SAMEA112640427	ERR10897720	France	vaginal swab	556320	0.0829365	360	2361453	79.72	81.81	93.68
PRJEB59811	SAMEA112640428	ERR10897721	France	vaginal swab	9729576	1.45071	11031	31139286	81.64	81.8	92.56
PRJEB59811	SAMEA112640429	ERR10897722	France	vaginal swab	414364	0.0618347	1334	2706921	83.38	84.34	97.72
PRJEB59811	SAMEA112640430	ERR10897723	France	vaginal swab	539400	0.080411	269	2287536	80.74	82.17	95.2
PRJEB59811	SAMEA112640431	ERR10897724	France	vaginal swab	1164988	0.173559	273	1454901	83.3	84.47	95.45
PRJEB59811	SAMEA112640432	ERR10897725	France	vaginal swab	407650	0.0607847	1529	4463582	81.8	83.43	95.59
PRJEB59811	SAMEA112640433	ERR10897726	France	vaginal swab	808328	0.120428	359	3331051	83.19	84.29	95.43
PRJEB59811	SAMEA112640434	ERR10897727	France	vaginal swab	1858470	0.277132	740	3971287	83.18	84.35	98.2
PRJEB59811	SAMEA112640435	ERR10897728	France	vaginal swab	355438	0.0529103	182	1362368	77.81	82.13	93.15
PRJEB59811	SAMEA112640436	ERR10897729	France	vaginal swab	620268	0.0924678	2087	5767698	82.51	83.72	95.95
PRJEB59811	SAMEA112640437	ERR10897730	France	vaginal swab	539748	0.0804117	131	1314177	83.74	84.54	97.3
PRJEB59811	SAMEA112640438	ERR10897731	France	vaginal swab	503624	0.0750658	132	1248940	83.63	84.57	97.78
PRJEB59811	SAMEA112640439	ERR10897732	France	vaginal swab	843532	0.125778	2223	4590809	77.65	79.97	86.87
PRJEB59811	SAMEA112640440	ERR10897733	France	vaginal swab	1607648	0.239433	260	3008913	84.05	84.44	97.78
PRJEB59811	SAMEA112640441	ERR10897734	France	vaginal swab	1090586	0.162694	1310	4297343	82.16	83.87	97.7
PRJEB59811	SAMEA112640442	ERR10897735	France	vaginal swab	904674	0.134993	199	1934611	83.58	83.73	93.1
PRJEB59811	SAMEA112640443	ERR10897736	France	vaginal swab	705510	0.105302	352	2461588	78.49	81.39	87.39
PRJEB59811	SAMEA112640444	ERR10897737	France	vaginal swab	34518	0.0051217	382	276215	56.59	67.17	77.23
PRJEB59811	SAMEA112640445	ERR10897738	France	vaginal swab	378530	0.0562759	344	4288215	58.89	47.16	94.82
PRJEB59811	SAMEA112640446	ERR10897739	France	vaginal swab	6075902	0.90763	1444	7152256	58.75	78.37	92.27
PRJEB59811	SAMEA112640447	ERR10897740	France	vaginal swab	1604924	0.239288	1439	4429535	80.95	81.97	94.77
PRJEB59811	SAMEA112640448	ERR10897741	France	vaginal swab	1804778	0.2688	976	4316516	82.16	84.17	95.78
PRJEB59811	SAMEA112640449	ERR10897742	France	vaginal swab	1591254	0.237102	696	6136910	81.39	83.47	95.9
PRJEB59811	SAMEA112640450	ERR10897743	France	vaginal swab	4105414	0.612049	2089	3690916	83.95	84.99	96.93
PRJEB59811	SAMEA112640451	ERR10897744	France	vaginal swab	1398396	0.208776	383	3923833	83.35	83.92	96.71
PRJEB59811	SAMEA112640452	ERR10897745	France	vaginal swab	416252	0.0620764	315	2254069	78.47	81	92.59
PRJEB59811	SAMEA112640453	ERR10897746	France	vaginal swab	4714296	0.701869	4212	8804130	82.99	84.3	94.14
PRJEB59811	SAMEA112640454	ERR10897747	France	vaginal swab	1392666	0.207839	570	2248631	82.28	84.03	99.34
PRJEB59811	SAMEA112640455	ERR10897748	France	vaginal swab	560354	0.0837009	217	2135635	78.63	81.55	95.91
PRJEB59811	SAMEA112640456	ERR10897749	France	vaginal swab	2319810	0.346166	1191	7497686	81.98	84.02	96.28
PRJEB59811	SAMEA112640457	ERR10897750	France	vaginal swab	859432	0.128171	333	2369297	78.95	81.91	90.3
PRJEB59811	SAMEA112640458	ERR10897751	France	vaginal swab	61982	0.00919975	812	1124157	76.69	79.74	91.5
PRJEB59811	SAMEA112640459	ERR10897752	France	vaginal swab	1330246	0.198792	476	3577313	77.93	81.64	92.43
PRJEB59811	SAMEA112640460	ERR10897753	France	vaginal swab	11154	0.00162765	102	70338	58.62	61.36	69.11
PRJEB59811	SAMEA112640461	ERR10897754	France	vaginal swab	2350700	0.351296	1503	5866388	82.7	83.81	96.48
PRJEB59811	SAMEA112640462	ERR10897755	France	vaginal swab	1526958	0.228091	911	4768347	83.36	83.3	94.27
PRJEB59811	SAMEA112640463	ERR10897756	France	vaginal swab	1626058	0.242912	300	2279645	81.28	82.25	95.8
PRJEB59811	SAMEA112640464	ERR10897757	France	vaginal swab	593172	0.0886292	408	2397596	78.99	81.59	93.95
PRJEB59811	SAMEA112640465	ERR10897758	France	vaginal swab	11971442	1.78707	10307	24564442	73.67	79.83	95.54
PRJEB59811	SAMEA112640466	ERR10897759	France	vaginal swab	48096	0.00715959	1052	953232	68.41	71.91	82.96
PRJEB59811	SAMEA112640467	ERR10897760	France	vaginal swab	101158	0.0150638	1374	1912579	60.08	63.94	73.74
PRJEB59811	SAMEA112640468	ERR10897761	France	vaginal swab	6836436	1.02157	4330	11825153	82.15	83.5	96.02
PRJEB59811	SAMEA112640469	ERR10897762	France	vaginal swab	135550	0.0201868	1890	1621058	66.68	73.28	83.4
PRJEB59811	SAMEA112640470	ERR10897763	France	vaginal swab	228532	0.0340393	1953	3585234	77.08	82.06	91.22
PRJEB59811	SAMEA112640471	ERR10897764	France	vaginal swab	30598	0.00453159	698	597717	75.54	78.24	88.3
PRJEB59811	SAMEA112640472	ERR10897765	France	vaginal swab	18278	0.00269548	125	85253	39.77	44.32	55.83
PRJEB59811	SAMEA112640473	ERR10897766	France	vaginal swab	1921732	0.286509	1700	6557353	79.17	81.7	93.6
PRJEB59811	SAMEA112640474	ERR10897767	France	vaginal swab	1630126	0.243382	300	2165388	81.31	82.33	95.76
PRJEB59811	SAMEA112640475	ERR10897768	France	vaginal swab	5860978	0.874531	10123	21032449	82.09	84.16	96.19
PRJEB59811	SAMEA112640476	ERR10897769	France	vaginal swab	644050	0.0960242	926	3208609	81.39	82.38	94.53
PRJEB59811	SAMEA112640477	ERR10897770	France	vaginal swab	278164	0.0414955	700	3557337	82.81	83.8	96.54
PRJEB59811	SAMEA112640478	ERR10897771	France	vaginal swab	15328374	2.29287	5153	16745273	83.73	84.41	97.01
PRJEB59811	SAMEA112640479	ERR10897772	France	vaginal swab	910638	0.135902	306	2331845	80.82	81.83	94.18
PRJEB59811	SAMEA112640480	ERR10897773	France	vaginal swab	2120752	0.317021	1312	5905774	83.74	84.39	96.36
PRJEB59811	SAMEA112640481	ERR10897774	France	vaginal swab	1616010	0.241199	128	1355887	83.83	84.69	96.1
PRJEB59811	SAMEA112640482	ERR10897775	France	vaginal swab	2039196	0.304901	5644	11966814	75.83	80.65	92.86
PRJEB59811	SAMEA112640483	ERR10897776	France	vaginal swab	847176	0.126652	681	3398760	82.98	84.45	98.53
PRJEB59811	SAMEA112640484	ERR10897777	France	vaginal swab	2878364	0.430449	1771	5256727	79.68	82.86	93.9
PRJEB59811	SAMEA112640485	ERR10897778	France	vaginal swab	339000	0.0506427	314	2085221	80.13	81.12	95.25
PRJEB59811	SAMEA112640486	ERR10897779	France	vaginal swab	3597488	0.537119	698	5761270	76.16	80.1	91.17
PRJEB59811	SAMEA112640487	ERR10897780	France	vaginal swab	11362630	1.69734	8595	26218557	81.68	83.36	96.18
PRJEB59811	SAMEA112640488	ERR10897781	France	vaginal swab	310956	0.046368	221	2032593	76.37	82.47	90.3
PRJEB59811	SAMEA112640489	ERR10897782	France	vaginal swab	2130644	0.31803	1180	4387430	78.79	82.94	93.91
PRJEB59811	SAMEA112640490	ERR10897783	France	vaginal swab	7244	0.00104376	70	46079	51.13	57.47	65.99
PRJEB59811	SAMEA112640491	ERR10897784	France	vaginal swab	506432	0.0755863	266	2217436	79.13	82.19	95.33
PRJEB59811	SAMEA112640492	ERR10897785	France	vaginal swab	158156	0.0235783	608	2291348	79.33	80.45	91.94
PRJEB59811	SAMEA112640493	ERR10897786	France	vaginal swab	2392	0.00031251	69	46726	10.24	2.26	2.72
PRJEB59811	SAMEA112640494	ERR10897787	France	vaginal swab	3146	0.000431266	68	45968	25.59	24.03	27.3
PRJEB59811	SAMEA112640495	ERR10897788	France	vaginal swab	1829068	0.273191	432	2430948	80.81	81.93	93.41
PRJEB59811	SAMEA112640496	ERR10897789	France	vaginal swab	171386	0.0255326	292	1320434	79.47	82.43	95.29
PRJEB59811	SAMEA112640497	ERR10897790	France	vaginal swab	116712	0.0173971	810	2139818	78.79	80.18	91.96
PRJEB59811	SAMEA112640498	ERR10897791	France	vaginal swab	4101840	0.612376	303	2403960	77.55	81.39	91.58
PRJEB59811	SAMEA112640499	ERR10897792	France	vaginal swab	2855836	0.425363	2075	5630248	81.02	82.31	95.44
PRJEB59811	SAMEA112640500	ERR10897793	France	vaginal swab	242808	0.0361896	203	2045677	76.81	82.41	97.58
PRJEB59811	SAMEA112640501	ERR10897794	France	vaginal swab	262650	0.0391714	335	2195044	78.97	81.11	93.82
PRJEB59811	SAMEA112640502	ERR10897795	France	vaginal swab	1377620	0.205698	1171	3568834	78.39	81.18	92.63
PRJEB59811	SAMEA112640503	ERR10897796	France	vaginal swab	39194	0.00581086	470	346573	68.28	74.03	85.21
PRJEB59811	SAMEA112640504	ERR10897797	France	vaginal swab	13644	0.00200388	97	67350	64.58	65.41	74.69
PRJEB59811	SAMEA112640505	ERR10897798	France	vaginal swab	770814	0.114901	173	1404449	83.48	84.56	95.05
PRJEB59811	SAMEA112640506	ERR10897799	France	vaginal swab	2229398	0.332846	1042	3283360	77.95	81.97	86.65
PRJEB59811	SAMEA112640507	ERR10897800	France	vaginal swab	229992	0.0342695	1196	2543820	79.09	82.72	95.29
PRJEB59811	SAMEA112640508	ERR10897801	France	vaginal swab	108462	0.0161343	1168	1908230	73.53	78.13	89.91
PRJEB59811	SAMEA112640509	ERR10897802	France	vaginal swab	503278	0.0751316	312	2322113	81.03	81.99	89.03
PRJEB59811	SAMEA112640510	ERR10897803	France	vaginal swab	1878758	0.280252	2105	4276538	81.04	82.05	94.94
PRJEB59811	SAMEA112640511	ERR10897804	France	vaginal swab	2425572	0.362498	4328	9589148	82.06	83.58	96.35
PRJEB59811	SAMEA112640512	ERR10897805	France	vaginal swab	10162568	1.51731	468	6826924	69.48	78.05	85.75
PRJEB59811	SAMEA112640513	ERR10897806	France	vaginal swab	1294430	0.192771	1780	5962427	81.95	83.74	96.27
PRJEB59811	SAMEA112640514	ERR10897807	France	vaginal swab	30108	0.00445773	713	682704	75.89	77.37	89.32
PRJEB59811	SAMEA112640515	ERR10897808	France	vaginal swab	87942	0.0130693	1596	1350238	65.31	76.73	89.98
PRJEB59811	SAMEA112640516	ERR10897809	France	vaginal swab	538672	0.080374	302	2232365	80.54	81.71	94.49
PRJEB59811	SAMEA112640517	ERR10897810	France	vaginal swab	1029738	0.153554	1838	6443233	83.73	84.55	96.39
PRJEB59811	SAMEA112640518	ERR10897811	France	vaginal swab	353226	0.0525949	1943	3720858	80	82.02	93.54
PRJEB59811	SAMEA112640519	ERR10897812	France	vaginal swab	61494	0.00913198	647	1169980	77.05	80.69	91.27
PRJEB59811	SAMEA112640520	ERR10897813	France	vaginal swab	536208	0.0799996	2712	6024767	76.91	81.09	92.74
PRJEB59811	SAMEA112640521	ERR10897814	France	vaginal swab	848226	0.126601	124	1667185	83.5	84.66	97.49
PRJEB59811	SAMEA112640522	ERR10897815	France	vaginal swab	3588032	0.534933	1325	3509902	79.06	82	89.52
PRJEB59811	SAMEA112640523	ERR10897816	France	vaginal swab	15383382	2.29809	3817	14169485	73.58	75.55	84.5
PRJEB59811	SAMEA112640524	ERR10897817	France	vaginal swab	513638	0.076392	9456	11321474	40.37	67.22	91.11
PRJEB59811	SAMEA112640525	ERR10897818	France	vaginal swab	1189178	0.177337	127	1317829	83.35	84.3	97.69
PRJEB59811	SAMEA112640526	ERR10897819	France	vaginal swab	5946906	0.88883	369	2266991	77.72	82.33	94.64
PRJEB59811	SAMEA112640527	ERR10897820	France	vaginal swab	3397152	0.507753	853	4167632	80.42	81.54	90.86
PRJEB59811	SAMEA112640528	ERR10897821	France	vaginal swab	1095116	0.163391	158	1322319	83.44	84.35	97.8
PRJEB59811	SAMEA112640529	ERR10897822	France	vaginal swab	461560	0.0688412	539	3765996	81.27	82.65	95.73
PRJEB59811	SAMEA112640530	ERR10897823	France	vaginal swab	639566	0.0951999	2115	3674729	82.76	83.91	95.35
PRJEB59811	SAMEA112640531	ERR10897824	France	vaginal swab	839256	0.125118	1115	3158869	83.15	84.04	96.02
PRJEB59811	SAMEA112640532	ERR10897825	France	vaginal swab	433080	0.0646729	758	3324646	78.97	81.84	92.27
PRJEB59811	SAMEA112640533	ERR10897826	France	vaginal swab	1664856	0.248204	309	2397786	81.55	82.55	93.12
PRJEB59811	SAMEA112640534	ERR10897827	France	vaginal swab	1705786	0.253947	1866	6945085	80.89	82.46	90.04
PRJEB59811	SAMEA112640535	ERR10897828	France	vaginal swab	41362	0.00613598	237	158418	64.83	74.88	85.29
PRJEB59811	SAMEA112640536	ERR10897829	France	vaginal swab	83916	0.0124691	1363	1779584	74.51	76.44	86.46
PRJEB59811	SAMEA112640537	ERR10897830	France	vaginal swab	12124	0.00178132	170	122566	59.62	58.26	65.45
PRJEB59811	SAMEA112640538	ERR10897831	France	vaginal swab	1327466	0.198195	262	2246889	81.16	82.34	95.22
PRJEB59811	SAMEA112640539	ERR10897832	France	vaginal swab	868152	0.129088	3738	9294633	67.48	74.07	85.31
PRJEB59811	SAMEA112640540	ERR10897833	France	vaginal swab	152868	0.0228204	1313	2696297	80.28	82.22	94.61
PRJEB59811	SAMEA112640541	ERR10897834	France	vaginal swab	1678254	0.250129	316	2317756	73.89	82.31	93.28
PRJEB59811	SAMEA112640542	ERR10897835	France	vaginal swab	1424404	0.212872	336	2526155	78.92	81.51	83.31
PRJEB59811	SAMEA112640543	ERR10897836	France	vaginal swab	356738	0.0532043	1453	4031856	74.37	77.19	85.22
PRJEB59811	SAMEA112640544	ERR10897837	France	vaginal swab	702942	0.1049	6171	8120208	46.24	70.76	83.88
PRJEB59811	SAMEA112640545	ERR10897838	France	vaginal swab	563784	0.0839531	129	1267266	84.03	84.94	98.3
PRJEB59811	SAMEA112640546	ERR10897839	France	vaginal swab	1462052	0.218522	2278	7423976	79.3	82.17	90.68
PRJEB59811	SAMEA112640547	ERR10897840	France	vaginal swab	442852	0.0660153	495	3654601	82.55	83.76	95.43
PRJEB59811	SAMEA112640548	ERR10897841	France	vaginal swab	1355430	0.20192	431	2197992	79.8	82.59	97.61
PRJEB59811	SAMEA112640549	ERR10897842	France	vaginal swab	11696	0.00171817	113	72004	66.85	68.3	78.57
PRJEB59811	SAMEA112640550	ERR10897843	France	vaginal swab	1501568	0.224251	298	3015230	83.24	83.57	97.81
PRJEB59811	SAMEA112640551	ERR10897844	France	vaginal swab	20616	0.00303576	360	274755	68.21	76.32	84.04
PRJEB59811	SAMEA112640552	ERR10897845	France	vaginal swab	6416	0.000909836	50	35657	45.57	46.34	54.21
PRJEB59811	SAMEA112640553	ERR10897846	France	vaginal swab	202744	0.0302802	612	2364625	80.03	81.05	93.95
PRJEB59811	SAMEA112640554	ERR10897847	France	vaginal swab	3824	0.000512522	82	55584	14.62	9.44	10.51
PRJEB59811	SAMEA112640555	ERR10897848	France	vaginal swab	536096	0.0799313	553	1612598	81.38	83.31	96.2
PRJEB59811	SAMEA112640556	ERR10897849	France	vaginal swab	395142	0.0589739	314	2290552	79.6	81	92.96
PRJEB59811	SAMEA112640557	ERR10897850	France	vaginal swab	9226	0.00132795	117	79713	56.98	54.47	62.62
PRJEB59811	SAMEA112640558	ERR10897851	France	vaginal swab	464026	0.0693379	2507	4626662	14.36	75.71	87.81
PRJEB59811	SAMEA112640559	ERR10897852	France	vaginal swab	595462	0.0886688	277	2231967	81	82.01	94.93
PRJEB59811	SAMEA112640560	ERR10897853	France	vaginal swab	230424	0.034375	429	1484764	71.91	79.64	91.64
PRJEB59811	SAMEA112640561	ERR10897854	France	vaginal swab	534370	0.0796055	806	3768960	80.57	81.8	91.43
PRJEB59811	SAMEA112640562	ERR10897855	France	vaginal swab	2327208	0.347569	446	4662334	83.84	84.5	97.52
PRJEB59811	SAMEA112640563	ERR10897856	France	vaginal swab	635368	0.0949805	364	3695791	83.13	83.8	97.58
PRJEB59811	SAMEA112640564	ERR10897857	France	vaginal swab	1029160	0.153539	1790	7355389	74.25	79.04	87.48
PRJEB59811	SAMEA112640565	ERR10897858	France	vaginal swab	2121966	0.316686	1428	4679164	82.78	84.47	96.54
PRJEB59811	SAMEA112640566	ERR10897859	France	vaginal swab	966026	0.144293	349	2272906	80.83	81.95	95.05
PRJEB59811	SAMEA112640567	ERR10897860	France	vaginal swab	665428	0.0993268	7850	10192603	72.08	81.68	93.72
PRJEB59811	SAMEA112640568	ERR10897861	France	vaginal swab	173526	0.0258605	213	1708024	83.25	83.62	95.94
PRJEB59811	SAMEA112640569	ERR10897862	France	vaginal swab	13286	0.00190097	78	51045	38.39	41.37	53.39
PRJEB59811	SAMEA112640570	ERR10897863	France	vaginal swab	345890	0.0516814	2834	6063133	21.11	76.79	91.77
PRJEB59811	SAMEA112640571	ERR10897864	France	vaginal swab	338078	0.0505076	4186	4510165	70.5	79.42	90.83
PRJEB59811	SAMEA112640572	ERR10897865	France	vaginal swab	928800	0.13882	217	3668318	79.47	83.14	95.65
PRJEB59811	SAMEA112640573	ERR10897866	France	vaginal swab	850292	0.12702	315	2198479	80.61	81.73	94.19
PRJEB59811	SAMEA112640574	ERR10897867	France	vaginal swab	186314	0.0278146	955	3282743	82.83	83.3	96.33
PRJEB59811	SAMEA112640575	ERR10897868	France	vaginal swab	987618	0.147314	2047	4859302	81.51	83.84	96.34
PRJEB59811	SAMEA112640576	ERR10897869	France	vaginal swab	3540	0.000480672	50	33725	20.31	15.99	17.32
PRJEB59811	SAMEA112640577	ERR10897870	France	vaginal swab	4600	0.00063985	68	45965	15.52	11.59	13.96
PRJEB59811	SAMEA112640578	ERR10897871	France	vaginal swab	119480	0.0178163	910	1830225	79.29	81.66	94.4
PRJEB59811	SAMEA112640579	ERR10897872	France	vaginal swab	2118974	0.316455	861	3080693	83.69	84.03	98.48
PRJEB59811	SAMEA112640580	ERR10897873	France	vaginal swab	574044	0.0858111	199	1769700	84.41	84.53	96.69
PRJEB59811	SAMEA112640581	ERR10897874	France	vaginal swab	4092548	0.611818	3132	10736208	75.54	80.58	93.21
PRJEB59811	SAMEA112640582	ERR10897875	France	vaginal swab	990128	0.148045	493	2689600	79.33	81.52	91.1
PRJEB59811	SAMEA112640583	ERR10897876	France	vaginal swab	664454	0.09906	327	2330180	78.37	81.54	87.36
PRJEB59811	SAMEA112640584	ERR10897877	France	vaginal swab	177550	0.0264996	755	2283377	78.82	80.3	92.83
PRJEB59811	SAMEA112640585	ERR10897878	France	vaginal swab	20374	0.0030104	81	55481	57.7	69.14	78.76
PRJEB59811	SAMEA112640586	ERR10897879	France	vaginal swab	312848	0.0466534	197	1358534	82.62	83.81	94.73
PRJEB59811	SAMEA112640587	ERR10897880	France	vaginal swab	1119216	0.167355	807	2680330	80.11	82.03	94.57
PRJEB59811	SAMEA112640588	ERR10897881	France	vaginal swab	162188	0.0242216	853	2471544	76.59	80.84	93.53
PRJEB59811	SAMEA112640589	ERR10897882	France	vaginal swab	396124	0.0591522	332	2393167	78.83	81.24	89.83
PRJEB59811	SAMEA112640590	ERR10897883	France	vaginal swab	137116	0.0204295	272	1355387	82.04	82.83	94.3
PRJEB59811	SAMEA112640591	ERR10897884	France	vaginal swab	5534	0.000781962	101	68484	10.35	10.34	15.11
PRJEB59811	SAMEA112640592	ERR10897885	France	vaginal swab	129340	0.0192609	227	1287572	80.94	82.66	95.76
PRJEB59811	SAMEA112640593	ERR10897886	France	vaginal swab	5357474	0.801056	2518	12746881	82.38	83.59	94.86
PRJEB59811	SAMEA112640594	ERR10897887	France	vaginal swab	134160	0.0200231	1048	2100339	61.83	77.16	82.72
PRJEB59811	SAMEA112640595	ERR10897888	France	vaginal swab	103810	0.0154064	1384	1948100	78.25	79.66	89.66
PRJEB59811	SAMEA112640596	ERR10897889	France	vaginal swab	306380	0.0453696	471	389607	10.67	18.44	23.89
PRJEB59811	SAMEA112640597	ERR10897890	France	vaginal swab	1183514	0.176585	163	1342085	83.76	84.61	97.19
PRJEB59811	SAMEA112640598	ERR10897891	France	vaginal swab	3232292	0.48269	249	3050429	83.86	84.76	97.82
PRJEB59811	SAMEA112640599	ERR10897892	France	vaginal swab	1996398	0.298113	17177	25206373	63.7	77.35	87.47
PRJEB59811	SAMEA112640600	ERR10897893	France	vaginal swab	14539490	2.17368	154	5059268	70.06	79.24	89.63
PRJEB59811	SAMEA112640601	ERR10897894	France	vaginal swab	172084	0.0256605	598	2105816	68.59	79.98	86.08
PRJEB59811	SAMEA112640602	ERR10897895	France	vaginal swab	1913424	0.285587	945	4674762	81.84	83.16	94.12
PRJEB59811	SAMEA112640603	ERR10897896	France	vaginal swab	1930	0.000262074	48	32271	17.1	10.83	12.59
PRJEB59811	SAMEA112640604	ERR10897897	France	vaginal swab	3868744	0.576198	3657	6829626	78	80.28	91.96
PRJEB59811	SAMEA112640605	ERR10897898	France	vaginal swab	360166	0.0537584	1845	4318978	77.15	81.58	89.11
PRJEB59811	SAMEA112640606	ERR10897899	France	vaginal swab	122726	0.0183073	2075	2359942	72.65	79.58	90.3
PRJEB59811	SAMEA112640607	ERR10897900	France	vaginal swab	3758	0.000525724	111	80212	15.11	12.75	14.58
PRJEB59811	SAMEA112640608	ERR10897901	France	vaginal swab	113954	0.0169719	984	2159604	79.14	80.25	92.7
PRJEB59811	SAMEA112640609	ERR10897902	France	vaginal swab	13596	0.0019983	117	75053	63.78	68.65	80.49
PRJEB59811	SAMEA112640610	ERR10897903	France	vaginal swab	30544	0.0045269	315	218947	67.32	69.27	79.08
PRJEB59811	SAMEA112640611	ERR10897904	France	vaginal swab	519852	0.0776066	465	1557661	78.51	81.84	93.07
PRJEB59811	SAMEA112640612	ERR10897905	France	vaginal swab	1293432	0.192717	358	1499947	83.76	84.67	97.29
PRJEB59811	SAMEA112640613	ERR10897906	France	vaginal swab	5929844	0.885798	3018	12343199	77.36	80.27	87.32
PRJEB59811	SAMEA112640614	ERR10897907	France	vaginal swab	1419414	0.211451	177	1364127	84.47	85.24	96.59
PRJEB59811	SAMEA112640615	ERR10897908	France	vaginal swab	14952	0.00219847	182	125142	61.15	66.79	76.05
PRJEB59811	SAMEA112640616	ERR10897909	France	vaginal swab	135092	0.0201383	726	2229463	79.41	80.84	93.76
PRJEB59811	SAMEA112640617	ERR10897910	France	vaginal swab	356066	0.0531821	328	2172622	79.61	81.67	94.05
PRJEB59811	SAMEA112640618	ERR10897911	France	vaginal swab	582050	0.0869364	676	2883033	73.12	80.37	86.63
PRJEB59811	SAMEA112640619	ERR10897912	France	vaginal swab	94514	0.0140543	896	1713369	81.12	81.62	95.07
PRJEB59811	SAMEA112640620	ERR10897913	France	vaginal swab	38182538	5.70539	11819	30798248	76.27	80.17	92.21
PRJEB59811	SAMEA112640621	ERR10897914	France	vaginal swab	55400662	8.27757	21720	49867643	70.2	79.46	91.27
PRJEB59811	SAMEA112640622	ERR10897915	France	vaginal swab	13602674	2.03163	1563	6914896	76.84	80.45	88.98
PRJEB59811	SAMEA112640623	ERR10897916	France	vaginal swab	572534	0.0854014	542	1604496	83.5	84.39	96.59
PRJEB59811	SAMEA112640624	ERR10897917	France	vaginal swab	1380898	0.206086	828	3392352	83.9	84.84	97.3
PRJEB59811	SAMEA112640625	ERR10897918	France	vaginal swab	1595736	0.238445	16696	18465371	21.74	30.57	52.39
PRJEB59811	SAMEA112640626	ERR10897919	France	vaginal swab	9889072	1.46841	971	12217974	55.04	78.82	93.43
PRJEB59811	SAMEA112640627	ERR10897920	France	vaginal swab	149928	0.0223839	1956	3356407	71.81	79.22	87.05
PRJEB59811	SAMEA112640628	ERR10897921	France	vaginal swab	454746	0.0679427	421	2442513	79.54	81.44	94.97
PRJEB59811	SAMEA112640629	ERR10897922	France	vaginal swab	464772	0.069256	163	1288669	83.64	84.57	97.41
PRJEB59811	SAMEA112640630	ERR10897923	France	vaginal swab	492268	0.0735341	238	1755698	82.63	83.02	97.89
PRJEB59811	SAMEA112640631	ERR10897924	France	vaginal swab	1830390	0.27324	259	3135407	83.68	84.41	97.61
PRJEB59811	SAMEA112640632	ERR10897925	France	vaginal swab	41408652	6.18649	46240	132361350	40.18	74.4	88.37
PRJEB59811	SAMEA112640633	ERR10897926	France	vaginal swab	853970	0.127385	694	3834464	80.33	82.11	93.42
PRJEB59811	SAMEA112640634	ERR10897927	France	vaginal swab	5798060	0.86636	1144	6368313	11.8	70.26	87.76
PRJEB59811	SAMEA112640635	ERR10897928	France	vaginal swab	821032	0.1225	216	1391487	83.11	84.44	97.53
PRJEB59811	SAMEA112640636	ERR10897929	France	vaginal swab	286748	0.0428307	457	1809179	64.89	77.64	89.89
PRJEB59811	SAMEA112640637	ERR10897930	France	vaginal swab	725686	0.108253	338	2923901	83.46	84.29	96.98
PRJEB59811	SAMEA112640638	ERR10897931	France	vaginal swab	577056	0.0862105	752	2666251	79.45	81.36	94.52
PRJEB59811	SAMEA112640639	ERR10897932	France	vaginal swab	3838	0.000535282	105	76134	20.43	20.71	23.24
PRJEB59811	SAMEA112640640	ERR10897933	France	vaginal swab	545424	0.0814864	334	2218809	79.97	81.26	93.54
PRJEB59811	SAMEA112640641	ERR10897934	France	vaginal swab	155818	0.0232476	715	1476854	72.02	79.45	91.15
PRJEB59811	SAMEA112640642	ERR10897935	France	vaginal swab	17354	0.0025687	73	50329	58.94	69.25	76.01
PRJEB59811	SAMEA112640643	ERR10897936	France	vaginal swab	211290	0.031525	2766	2472402	60.97	73.8	85.12
PRJEB59811	SAMEA112640644	ERR10897937	France	vaginal swab	119408	0.0178298	2709	2628793	63.56	76.26	92.01
PRJEB59811	SAMEA112640645	ERR10897938	France	vaginal swab	1211268	0.18102	338	2247717	80.38	81.56	94.63
PRJEB59811	SAMEA112640646	ERR10897939	France	vaginal swab	813002	0.121326	1447	3375092	79.5	81.42	94.07
PRJEB59811	SAMEA112640647	ERR10897940	France	vaginal swab	238274	0.0355634	337	2274848	80.45	81.44	94.68
PRJEB59811	SAMEA112640648	ERR10897941	France	vaginal swab	1814410	0.271141	6100	16239380	82.16	82.71	94.56
PRJEB59811	SAMEA112640649	ERR10897942	France	vaginal swab	676790	0.100672	476	3582676	81.11	82.56	94.33
PRJEB59811	SAMEA112640650	ERR10897943	France	vaginal swab	195888	0.0292548	549	2390474	79.38	80.64	93.47
PRJEB59811	SAMEA112640651	ERR10897944	France	vaginal swab	2688662	0.401804	570	6480371	83.75	84.37	98.02
PRJEB59811	SAMEA112640652	ERR10897945	France	vaginal swab	43500	0.00646466	970	864595	74.59	78.57	90.64
PRJEB59811	SAMEA112640653	ERR10897946	France	vaginal swab	736784	0.110034	3372	5765858	81.26	83.02	95.49
PRJEB59811	SAMEA112640654	ERR10897947	France	vaginal swab	472542	0.0705963	299	2199898	80.25	81.57	94.77
PRJEB59811	SAMEA112640655	ERR10897948	France	vaginal swab	914144	0.136684	558	5371591	63.66	77.04	91.92
PRJEB59811	SAMEA112640656	ERR10897949	France	vaginal swab	690908	0.103137	311	2971318	83.41	84.15	97.38
PRJEB59811	SAMEA112640657	ERR10897950	France	vaginal swab	95032	0.0141677	1074	1757931	78.19	81.61	91.1
PRJEB59811	SAMEA112640658	ERR10897951	France	vaginal swab	356204	0.0531706	1025	2959334	79.93	81.06	89.97
PRJEB59811	SAMEA112640659	ERR10897952	France	vaginal swab	45878	0.00682851	238	155614	68.09	76.08	87.95
PRJEB59811	SAMEA112640660	ERR10897953	France	vaginal swab	3174	0.000452308	69	44904	24.95	25.83	30.4
PRJEB59811	SAMEA112640661	ERR10897954	France	vaginal swab	281532	0.042039	164	1614854	82.85	83.85	97.1
PRJEB59811	SAMEA112640662	ERR10897955	France	vaginal swab	2492978	0.372715	226	5683214	13.34	78.8	92.5
PRJEB59811	SAMEA112640663	ERR10897956	France	vaginal swab	9879272	1.4754	319	3103066	84.33	84.84	97.56
PRJEB59811	SAMEA112640664	ERR10897957	France	vaginal swab	520906	0.077746	228	1394531	83.83	84.64	96.11
PRJEB59811	SAMEA112640665	ERR10897958	France	vaginal swab	1189224	0.177698	402	2266432	80.57	81.71	94.81
PRJEB59811	SAMEA112640666	ERR10897959	France	vaginal swab	8450	0.00123417	44	28574	50.01	60.84	70.82
PRJEB59811	SAMEA112640667	ERR10897960	France	vaginal swab	1513908	0.225993	487	1637640	82.89	84.18	96.68
PRJEB59811	SAMEA112640668	ERR10897961	France	vaginal swab	3374210	0.503736	2619	9842005	83.13	84.04	97.08
PRJEB59811	SAMEA112640669	ERR10897962	France	vaginal swab	9206	0.00131903	102	74717	17.02	35.15	43.06
PRJEB59811	SAMEA112640670	ERR10897963	France	vaginal swab	1831708	0.273127	532	2647835	77.12	81.98	94.55
PRJEB59811	SAMEA112640671	ERR10897964	France	vaginal swab	399448	0.0595162	1097	2828603	80.15	81.83	93.27
PRJEB59811	SAMEA112640672	ERR10897965	France	vaginal swab	13820	0.00201744	85	59094	64.44	66.51	78.81
PRJEB59811	SAMEA112640673	ERR10897966	France	vaginal swab	6250	0.000896322	66	45813	46.22	50.11	57.46
PRJEB59811	SAMEA112640674	ERR10897967	France	vaginal swab	350826	0.0522957	297	2144996	80.74	81.79	94.84
PRJEB59811	SAMEA112640675	ERR10897968	France	vaginal swab	22921934	3.42234	874	11407091	11.77	79.46	98.81
PRJEB59811	SAMEA112640676	ERR10897969	France	vaginal swab	822720	0.122354	468	2597319	80.38	81.93	86.88
PRJEB59811	SAMEA112640677	ERR10897970	France	vaginal swab	23247152	3.45791	5510	28469073	75.63	81.01	91.48
PRJEB59811	SAMEA112640678	ERR10897971	France	vaginal swab	3181728	0.473462	223	2539141	80.97	82.61	94.49
PRJEB59811	SAMEA112640679	ERR10897972	France	vaginal swab	421876	0.0628071	2801	3499776	71.81	79.06	94.17
PRJEB59811	SAMEA112640680	ERR10897973	France	vaginal swab	620252	0.0923277	390	2295973	80.94	82.03	94.44
PRJEB59811	SAMEA112640681	ERR10897974	France	vaginal swab	510242	0.0760377	357	2315637	80.02	81.54	93.71
PRJEB59811	SAMEA112640682	ERR10897975	France	vaginal swab	1484964	0.221244	388	1609956	80.78	82.51	97.01
PRJEB59811	SAMEA112640683	ERR10897976	France	vaginal swab	331302	0.0493119	823	1844196	80.88	83.39	96.92
PRJEB59811	SAMEA112640684	ERR10897977	France	vaginal swab	184564	0.0274795	1397	2891493	77.62	80.23	90.49
PRJEB59811	SAMEA112640685	ERR10897978	France	vaginal swab	699008	0.103962	905	2192268	74.88	81.09	96.5
PRJEB59811	SAMEA112640686	ERR10897979	France	vaginal swab	434980	0.0648385	703	2616259	65.44	82.42	94.38
PRJEB59811	SAMEA112640687	ERR10897980	France	vaginal swab	39530	0.00588121	117	78432	62.62	73.59	83.62
PRJEB59811	SAMEA112640688	ERR10897981	France	vaginal swab	3468	0.00049368	51	33652	22.9	21.71	24.74
PRJEB59811	SAMEA112640689	ERR10897982	France	vaginal swab	1446988	0.215606	776	3197096	79.31	81.51	74.26
PRJEB59811	SAMEA112640690	ERR10897983	France	vaginal swab	25128	0.00370911	181	117425	65.39	70.21	81.16
PRJEB59811	SAMEA112640691	ERR10897984	France	vaginal swab	143876	0.0214366	3090	2829023	65.85	75.29	81.37
PRJEB59811	SAMEA112640692	ERR10897985	France	vaginal swab	990684	0.14738	572	2880845	72.4	75.18	77.79
PRJEB59811	SAMEA112640693	ERR10897986	France	vaginal swab	983768	0.146261	3323	6368694	78.98	82.61	94.82
PRJEB59811	SAMEA112640694	ERR10897987	France	vaginal swab	830608	0.123579	949	2684011	80.2	81.74	94.13
PRJEB59811	SAMEA112640695	ERR10897988	France	vaginal swab	41504	0.00616641	677	1012138	81.33	82.14	93.8
PRJEB59811	SAMEA112640696	ERR10897989	France	vaginal swab	59704	0.00886398	1214	1392303	75.77	77.66	89.18
PRJEB59811	SAMEA112640697	ERR10897990	France	vaginal swab	707624	0.105712	166	1327304	83.64	84.49	97.86
PRJEB59811	SAMEA112640698	ERR10897991	France	vaginal swab	1518234	0.226832	1529	2597960	82.93	84.13	96.09
PRJEB59811	SAMEA112640699	ERR10897992	France	vaginal swab	375098	0.0560364	485	2736733	79.11	81.49	86.22
PRJEB59811	SAMEA112640700	ERR10897993	France	vaginal swab	1697072	0.25349	1741	8698356	82.14	83.76	95.77
PRJEB59811	SAMEA112640701	ERR10897994	France	vaginal swab	1617308	0.241625	382	2220787	81.22	82.18	94.82
PRJEB59811	SAMEA112640702	ERR10897995	France	vaginal swab	80606	0.0120196	1352	1089217	66.6	77.24	87.96
PRJEB59811	SAMEA112640703	ERR10897996	France	vaginal swab	5024	0.00070522	94	62012	43.85	40.61	46.48
PRJEB59811	SAMEA112640704	ERR10897997	France	vaginal swab	2746010	0.410614	292	3607662	78.62	82.08	93.37
PRJEB59811	SAMEA112640705	ERR10897998	France	vaginal swab	1562070	0.232805	416	2623340	77.46	82.08	90.82
PRJEB59811	SAMEA112640706	ERR10897999	France	vaginal swab	488362	0.0725912	2431	5027267	73.95	80.61	85.78
PRJEB59811	SAMEA112640707	ERR10898000	France	vaginal swab	234028	0.0348014	175	1281375	82.78	83.9	95.19
PRJEB59811	SAMEA112640708	ERR10898001	France	vaginal swab	150008	0.0223338	727	2248587	77.07	80.2	89.31
PRJEB59811	SAMEA112640709	ERR10898002	France	vaginal swab	1525434	0.227422	326	2282081	80.45	81.89	94.06
PRJEB59811	SAMEA112640710	ERR10898003	France	vaginal swab	656606	0.0976888	804	1899300	82.38	84.11	93.25
PRJEB59811	SAMEA112640711	ERR10898004	France	vaginal swab	461536	0.0687933	408	1473111	83.49	84.53	95.15
PRJEB59811	SAMEA112640712	ERR10898005	France	vaginal swab	525368	0.0782569	1412	3387325	76.71	79.95	93.23
PRJEB59811	SAMEA112640713	ERR10898006	France	vaginal swab	231344	0.0344554	388	2301025	78.88	81.73	94
PRJEB59811	SAMEA112640714	ERR10898007	France	vaginal swab	2750582	0.410048	1055	3071215	81.19	82.23	93.75
PRJEB59811	SAMEA112640715	ERR10898008	France	vaginal swab	94498	0.0140538	1012	1910140	79.73	80.48	93.59
PRJEB59811	SAMEA112640716	ERR10898009	France	vaginal swab	27160	0.00401455	128	95999	65.96	69.36	79.86
PRJEB59811	SAMEA112640717	ERR10898010	France	vaginal swab	85780	0.0127528	1363	1561869	75.92	80.45	93.97
PRJEB59811	SAMEA112640718	ERR10898011	France	vaginal swab	632044	0.0941447	418	3549344	82.7	83.58	95.57
PRJEB59811	SAMEA112640719	ERR10898012	France	vaginal swab	2452	0.00033126	102	70036	18.03	7.67	8.77
PRJEB59811	SAMEA112640720	ERR10898013	France	vaginal swab	303940	0.0451643	2221	3464972	82.46	83.8	96.23
PRJEB59811	SAMEA112640721	ERR10898014	France	vaginal swab	269126	0.0399901	2237	3755875	75.62	80	92.06
PRJEB59811	SAMEA112640722	ERR10898015	France	vaginal swab	479482	0.0715099	249	4270880	74.39	82.19	90.9
PRJEB59811	SAMEA112640723	ERR10898016	France	vaginal swab	185914	0.0276287	639	2314373	78.52	80.76	88.84
PRJEB59811	SAMEA112640724	ERR10898017	France	vaginal swab	537926	0.0803752	498	2430260	81.08	81.99	95.31
PRJEB59811	SAMEA112640725	ERR10898018	France	vaginal swab	87528	0.013043	908	1467815	77.63	81.5	94.52
PRJEB59811	SAMEA112640726	ERR10898019	France	vaginal swab	1355544	0.202108	361	3179837	83.54	84.11	97.86
PRJEB59811	SAMEA112640727	ERR10898020	France	vaginal swab	1030052	0.153463	172	1342269	83.72	84.88	96.91
PRJEB59811	SAMEA112640728	ERR10898021	France	vaginal swab	174750	0.0259912	698	2359576	79.41	81.03	88.47
PRJEB59811	SAMEA112640729	ERR10898022	France	vaginal swab	364318	0.0541803	563	2390624	66.98	73.68	95.24
PRJEB59811	SAMEA112640730	ERR10898023	France	vaginal swab	491614	0.0732524	1778	6785824	78.06	80.77	89.87
PRJEB59811	SAMEA112640731	ERR10898024	France	vaginal swab	108272	0.0161336	500	1665458	82.66	82.82	94.38
PRJEB59811	SAMEA112640732	ERR10898025	France	vaginal swab	307436	0.0458915	282	2172838	80.7	81.8	93.25
PRJEB59811	SAMEA112640733	ERR10898026	France	vaginal swab	16779284	2.49626	358	9273403	71.87	79.69	88.83
PRJEB59811	SAMEA112640734	ERR10898027	France	vaginal swab	2802970	0.41795	694	5462870	77.5	79.33	93.45
PRJEB59811	SAMEA112640735	ERR10898028	France	vaginal swab	1276016	0.190207	322	2556287	74.49	82.01	80.21
PRJEB59811	SAMEA112640736	ERR10898029	France	vaginal swab	18250	0.00267541	115	80275	50.15	69.1	78.61
PRJEB59811	SAMEA112640737	ERR10898030	France	vaginal swab	268052	0.0399213	449	2197750	79.94	81.21	93.6
PRJEB59811	SAMEA112640738	ERR10898031	France	vaginal swab	2066058	0.308178	649	5355311	80.38	81.18	94.09
PRJEB59811	SAMEA112640739	ERR10898032	France	vaginal swab	297862	0.0443829	1165	3334571	80.14	81.89	87.97
PRJEB59811	SAMEA112640740	ERR10898033	France	vaginal swab	968086	0.144288	637	2564132	80.3	82.26	93.88
PRJEB59811	SAMEA112640741	ERR10898034	France	vaginal swab	626664	0.0934231	311	2482959	78.99	81.73	89.53
PRJEB59811	SAMEA112640742	ERR10898035	France	vaginal swab	5956	0.000834528	72	48473	12.76	13.85	16.47
PRJEB59811	SAMEA112640743	ERR10898036	France	vaginal swab	167874	0.0250595	1196	2553517	81.79	82.31	97.33
PRJEB59811	SAMEA112640744	ERR10898037	France	vaginal swab	2157066	0.321774	426	2277982	80.06	81.79	93.87
PRJEB59811	SAMEA112640745	ERR10898038	France	vaginal swab	1328676	0.198644	1106	3161578	80.57	82.06	94.57
PRJEB59811	SAMEA112640746	ERR10898039	France	vaginal swab	1179262	0.176059	526	4136376	71.1	80.18	87.44
PRJEB59811	SAMEA112640747	ERR10898040	France	vaginal swab	129018	0.0191904	788	2170994	75.66	79.78	88.78
PRJEB59811	SAMEA112640748	ERR10898041	France	vaginal swab	5342080	0.794164	1522	6226146	77.95	80.29	89.98
PRJEB59811	SAMEA112640749	ERR10898042	France	vaginal swab	711684	0.105705	1177	3276056	64.58	73.1	78.64
PRJEB59811	SAMEA112640750	ERR10898043	France	vaginal swab	214356	0.0319246	1185	2329532	82.63	83.92	95.69
PRJEB59811	SAMEA112640751	ERR10898044	France	vaginal swab	1004510	0.149516	582	3579622	83.47	84.5	96.93
PRJEB59811	SAMEA112640752	ERR10898045	France	vaginal swab	1664822	0.247503	812	6355141	82.97	83.97	96.93
PRJEB59811	SAMEA112640753	ERR10898046	France	vaginal swab	507528	0.0755106	1272	7558862	67.44	78.36	89.83
PRJEB59811	SAMEA112640754	ERR10898047	France	vaginal swab	21853898	3.25586	11005	33871899	82.16	82.43	93.9
PRJEB59811	SAMEA112640755	ERR10898048	France	vaginal swab	219128	0.0325532	574	2397466	75.51	81.1	90.93
PRJEB59811	SAMEA112640756	ERR10898049	France	vaginal swab	8294894	1.2347	12161	34980632	83.5	84.74	93.14
PRJEB59811	SAMEA112640757	ERR10898050	France	vaginal swab	408552	0.0609987	3360	5029292	81.69	83.11	95.6
PRJEB59811	SAMEA112640758	ERR10898051	France	vaginal swab	6746162	1.00007	888	7794739	80.54	82.31	90.22
PRJEB59811	SAMEA112640759	ERR10898052	France	vaginal swab	1247784	0.18533	1030	2169713	83.66	84.71	96.74
PRJEB59811	SAMEA112640760	ERR10898053	France	vaginal swab	188418	0.0280845	515	2457961	68.11	71.33	77.99
PRJEB59811	SAMEA112640761	ERR10898054	France	vaginal swab	3359032	0.500541	4227	10374054	83.14	84.36	96.73
PRJEB59811	SAMEA112640762	ERR10898055	France	vaginal swab	1163294	0.173003	311	2605244	79.72	82.04	85.06
PRJEB59811	SAMEA112640763	ERR10898056	France	vaginal swab	595814	0.0885692	1855	6156728	8.58	16.67	78.12
PRJEB59811	SAMEA112640764	ERR10898057	France	vaginal swab	8327370	1.23975	1342	4098423	84.12	84.08	96.68
PRJEB59811	SAMEA112640765	ERR10898058	France	vaginal swab	668302	0.0995081	1420	2257329	69.51	77.59	90.02
PRJEB59811	SAMEA112640766	ERR10898059	France	vaginal swab	592008	0.0882078	1042	3304086	83.04	84.31	96.44
PRJEB59811	SAMEA112640767	ERR10898060	France	vaginal swab	396694	0.0590595	351	2259006	79.92	82.03	93.19
PRJEB59811	SAMEA112640768	ERR10898061	France	vaginal swab	1790948	0.266831	317	2307127	80.26	81.67	94.66
PRJEB59811	SAMEA112640769	ERR10898062	France	vaginal swab	1699042	0.253248	265	2088355	81.62	82.65	95.38
PRJEB59811	SAMEA112640770	ERR10898063	France	vaginal swab	1249100	0.186042	95	1938429	75.07	76.9	98.96
PRJEB59811	SAMEA112640771	ERR10898064	France	vaginal swab	2634208	0.392505	251	2112227	79.5	81.08	92.34
PRJEB59811	SAMEA112640772	ERR10898065	France	vaginal swab	8953950	1.32972	2214	14290779	82.28	83.7	94.43
PRJEB59811	SAMEA112640773	ERR10898066	France	vaginal swab	864700	0.128625	1616	3107742	83.17	84.53	97.34
PRJEB59811	SAMEA112640774	ERR10898067	France	vaginal swab	1848584	0.27546	4142	10364194	83.55	84.38	97.32
PRJEB59811	SAMEA112640775	ERR10898068	France	vaginal swab	788552	0.117532	975	2601768	83.66	84.48	96.83
PRJEB59811	SAMEA112640776	ERR10898069	France	vaginal swab	722840	0.107705	853	4057573	80.92	82.08	88.7
PRJEB59811	SAMEA112640777	ERR10898070	France	vaginal swab	387600	0.0578159	2527	6034853	28.1	74.7	88.49
PRJEB59811	SAMEA112640778	ERR10898071	France	vaginal swab	67044	0.00992314	995	1023421	68.5	80.65	93.25
PRJEB59811	SAMEA112640779	ERR10898072	France	vaginal swab	1425488	0.212355	1077	2804666	84.09	85.1	95.56
PRJEB59811	SAMEA112640780	ERR10898073	France	vaginal swab	377784	0.0562483	302	2373517	77.91	81.03	85.23
PRJEB59811	SAMEA112640781	ERR10898074	France	vaginal swab	1362440	0.202622	130	1436620	83.81	84.98	95.94
PRJEB59811	SAMEA112640782	ERR10898075	France	vaginal swab	490944	0.0729114	166	1321237	83.18	84.26	96.4
PRJEB59811	SAMEA112640783	ERR10898076	France	vaginal swab	763788	0.113814	332	2285097	80.94	81.91	95.08
PRJEB59811	SAMEA112640784	ERR10898077	France	vaginal swab	47657148	7.11284	6871	18480622	76.56	81.94	93.58
PRJEB59811	SAMEA112640785	ERR10898078	France	vaginal swab	2366874	0.352318	3535	6096928	75.42	80.66	93.55
PRJEB59811	SAMEA112640786	ERR10898079	France	vaginal swab	1767432	0.263092	12528	17698228	68.64	77.72	86.65
PRJEB59811	SAMEA112640787	ERR10898080	France	vaginal swab	57468	0.00852287	1137	1282735	78.34	80.73	93.17
PRJEB59811	SAMEA112640788	ERR10898081	France	vaginal swab	166288	0.024787	281	2033890	61.77	75.93	92.52
PRJEB59811	SAMEA112640789	ERR10898082	France	vaginal swab	2419100	0.359894	12238	21531149	69.7	78.41	88.65
PRJEB59811	SAMEA112640790	ERR10898083	France	vaginal swab	3398998	0.506789	270	2281502	80.91	82.25	94.26
PRJEB59811	SAMEA112640791	ERR10898084	France	vaginal swab	3427418	0.508124	1991	9463379	80.77	82.67	94.67
PRJEB59811	SAMEA112640792	ERR10898085	France	vaginal swab	1427372	0.212809	954	3038819	77.97	81.78	89.2
PRJEB59811	SAMEA112640793	ERR10898086	France	vaginal swab	2109762	0.313873	302	2290371	80.67	81.88	93.89
PRJEB59811	SAMEA112640794	ERR10898087	France	vaginal swab	1088166	0.161751	1235	2317453	83.19	84.43	94.32
PRJEB59811	SAMEA112640795	ERR10898088	France	vaginal swab	708412	0.105467	1427	4217756	83.8	84.2	96.67
PRJEB59811	SAMEA112640796	ERR10898089	France	vaginal swab	53841108	8.02586	12342	34094147	27.71	75.27	95.11
PRJEB59811	SAMEA112640797	ERR10898090	France	vaginal swab	29514766	4.39269	6285	18439183	80.02	81.65	93.35
PRJEB59811	SAMEA112640798	ERR10898091	France	vaginal swab	4778330	0.710837	2312	8266816	78.81	80.55	90.35
PRJEB59811	SAMEA112640799	ERR10898092	France	vaginal swab	490818	0.0729143	322	2158335	81.05	82.1	94.46
PRJEB59811	SAMEA112640800	ERR10898093	France	vaginal swab	39859946	5.93189	1624	12606558	62.24	79.19	88.24
PRJEB59811	SAMEA112640801	ERR10898094	France	vaginal swab	771210	0.11467	362	2585986	80.88	82.03	85.08
PRJEB59811	SAMEA112640802	ERR10898095	France	vaginal swab	57936	0.00859473	872	1380921	81.99	81.72	91.33
PRJEB59811	SAMEA112640803	ERR10898096	France	vaginal swab	128988	0.0191887	846	1767343	80.59	82.35	94.31
PRJEB59811	SAMEA112640804	ERR10898097	France	vaginal swab	3217294	0.480208	101	2289174	79.09	82.78	96.04
PRJEB59811	SAMEA112640805	ERR10898098	France	vaginal swab	592814	0.0882739	392	1528995	82.59	84.46	95.42
PRJEB59811	SAMEA112640806	ERR10898099	France	vaginal swab	1993894	0.296488	298	1437110	83.88	85.2	96.02
PRJEB59811	SAMEA112640807	ERR10898100	France	vaginal swab	2561736	0.382692	6223	17067885	14.7	74.45	91.57
PRJEB59811	SAMEA112640808	ERR10898101	France	vaginal swab	1928796	0.2879	3860	15028490	63.89	81.01	93.2
PRJEB59811	SAMEA112640809	ERR10898102	France	vaginal swab	1895464	0.281813	1648	10832947	76.1	79.67	89.85
PRJEB59811	SAMEA112640810	ERR10898103	France	vaginal swab	865488	0.128951	430	2696745	80.71	82.11	90.76
PRJEB59811	SAMEA112640811	ERR10898104	France	vaginal swab	7601398	1.13154	3700	23800205	40.21	78.73	91.54
PRJEB59811	SAMEA112640812	ERR10898105	France	vaginal swab	1050832	0.156606	392	4320939	73.89	80.56	92.18
PRJEB59811	SAMEA112640813	ERR10898106	France	vaginal swab	4022578	0.601229	1193	7831007	78.31	81.41	88.35
PRJEB59811	SAMEA112640814	ERR10898107	France	vaginal swab	2239630	0.333338	1335	6327967	79.08	80.84	91.88
PRJEB59811	SAMEA112640815	ERR10898108	France	vaginal swab	762976	0.113469	294	2891870	83.43	83.99	97.51
PRJEB59811	SAMEA112640816	ERR10898109	France	vaginal swab	395858	0.0587516	850	1918247	78.75	82.86	96.54
PRJEB59811	SAMEA112640817	ERR10898110	France	vaginal swab	4016032	0.597782	3043	8321364	68.65	78.51	89.64
PRJEB59811	SAMEA112640818	ERR10898111	France	vaginal swab	12978	0.00190685	86	62223	54.46	61.36	70.74
PRJEB59811	SAMEA112640819	ERR10898112	France	vaginal swab	13637398	2.03428	3661	19578184	34.85	77.45	92.41
PRJEB59811	SAMEA112640820	ERR10898113	France	vaginal swab	443016	0.0658873	356	2963068	83.81	84.47	97.23
PRJEB59811	SAMEA112640821	ERR10898114	France	vaginal swab	306574	0.045531	288	2320562	77.55	80.08	91.68
PRJEB59811	SAMEA112640822	ERR10898115	France	vaginal swab	77744	0.0115666	1330	1403167	77.44	80.53	90.13
PRJEB59811	SAMEA112640823	ERR10898116	France	vaginal swab	969608	0.144675	2766	3349643	77.18	82.58	93.94
PRJEB59811	SAMEA112640824	ERR10898117	France	vaginal swab	363036	0.0541395	2917	5202788	72.05	80.12	89.98
PRJEB59811	SAMEA112640825	ERR10898118	France	vaginal swab	17941658	2.68043	3747	11900931	78.56	80	92.98
PRJEB59811	SAMEA112640826	ERR10898119	France	vaginal swab	277154	0.0413309	891	3575478	81.91	83.58	95.55
PRJEB59811	SAMEA112640827	ERR10898120	France	vaginal swab	15757372	2.34964	6542	13861448	78.53	80.07	90.37
PRJEB59811	SAMEA112640828	ERR10898121	France	vaginal swab	4457874	0.664782	458	3910432	79.97	82.28	94.83
PRJEB59811	SAMEA112640829	ERR10898122	France	vaginal swab	103054	0.0153959	1787	1445986	32.46	72.23	85.07
PRJEB59811	SAMEA112640830	ERR10898123	France	vaginal swab	87130	0.0129876	1282	1602713	74.12	78.73	92.23
PRJEB59811	SAMEA112640831	ERR10898124	France	vaginal swab	84654	0.012588	1797	1987606	79.12	81.68	93.98
PRJEB59811	SAMEA112640832	ERR10898125	France	vaginal swab	34288124	5.11414	6937	28138156	76.07	80.43	91.78
PRJEB59811	SAMEA112640833	ERR10898126	France	vaginal swab	1138252	0.170129	333	2361933	80.95	82.1	94.16
PRJEB59811	SAMEA112640834	ERR10898127	France	vaginal swab	32350	0.00479348	822	694591	76.36	77.63	87.97
PRJEB59811	SAMEA112640835	ERR10898128	France	vaginal swab	2911090	0.434357	402	2548298	80.47	82.09	94.31
PRJEB59811	SAMEA112640836	ERR10898129	France	vaginal swab	361330	0.0539918	2650	6233275	76.53	79.05	87.92
PRJEB59811	SAMEA112640837	ERR10898130	France	vaginal swab	36460	0.00541435	378	254646	74.45	77.42	88.57
PRJEB59811	SAMEA112640838	ERR10898131	France	vaginal swab	395176	0.0590203	286	2231148	78.52	82	95.14
PRJEB59811	SAMEA112640839	ERR10898132	France	vaginal swab	290964	0.0434121	660	1599842	77.57	82.26	94.35
PRJEB59811	SAMEA112640840	ERR10898133	France	vaginal swab	13992	0.00205569	78	49725	58.3	69.19	78.41
PRJEB59811	SAMEA112640841	ERR10898134	France	vaginal swab	1481876	0.220884	1822	5631145	82.99	84.02	97.09
PRJEB59811	SAMEA112640842	ERR10898135	France	vaginal swab	644856	0.0961277	1108	3183323	80.28	81.43	94.29
PRJEB59811	SAMEA112640843	ERR10898136	France	vaginal swab	1609950	0.240076	264	2221107	81.01	82	93.98
PRJEB59811	SAMEA112640844	ERR10898137	France	vaginal swab	756820	0.113046	2713	6176706	80.37	82.48	94.82
PRJEB59811	SAMEA112640845	ERR10898138	France	vaginal swab	12720	0.00188218	81	57006	67.08	70.26	81.48
PRJEB59811	SAMEA112640846	ERR10898139	France	vaginal swab	407364	0.0607811	329	2186856	80.65	82	95.84
PRJEB59811	SAMEA112640847	ERR10898140	France	vaginal swab	21670	0.00321449	149	107104	12.99	67.71	83.82
PRJEB59811	SAMEA112640848	ERR10898141	France	vaginal swab	607824	0.0906785	645	3859547	79.27	81.94	91.06
PRJEB59811	SAMEA112640849	ERR10898142	France	vaginal swab	94650	0.0141179	1440	1486784	73.72	79.16	90.81
PRJEB59811	SAMEA112640850	ERR10898143	France	vaginal swab	755032	0.112797	1728	3601385	80.11	81.93	94.26
PRJEB59811	SAMEA112640851	ERR10898144	France	vaginal swab	421684	0.0629263	289	2287648	80.3	81.54	94.53
PRJEB59811	SAMEA112640852	ERR10898145	France	vaginal swab	148506	0.0221533	800	2242285	79.84	81.13	94.9
PRJEB59811	SAMEA112640853	ERR10898146	France	vaginal swab	6222800	0.928356	3729	12031360	81.65	83.35	94.97
PRJEB59811	SAMEA112640854	ERR10898147	France	vaginal swab	38883060	5.79759	8032	32376313	75.96	70.38	90.49
PRJEB59811	SAMEA112640855	ERR10898148	France	vaginal swab	266118	0.0397194	439	2485271	75.59	81.68	89.49
PRJEB59811	SAMEA112640856	ERR10898149	France	vaginal swab	30194	0.00446827	205	143335	66.45	72.64	80.97
PRJEB59811	SAMEA112640857	ERR10898150	France	vaginal swab	860892	0.128543	755	3970296	80.11	82.25	88.86
PRJEB59811	SAMEA112640858	ERR10898151	France	vaginal swab	676094	0.100874	287	2313859	79.64	81.33	94.04
PRJEB59811	SAMEA112640859	ERR10898152	France	vaginal swab	1045206	0.156245	1689	5451438	78.37	82.01	93.79
PRJEB59811	SAMEA112640860	ERR10898153	France	vaginal swab	10649738	1.58953	2451	11352010	82.28	83.57	95.64
PRJEB59811	SAMEA112640861	ERR10898154	France	vaginal swab	1055718	0.157602	1098	2881735	70.48	82.59	93.77
PRJEB59811	SAMEA112640862	ERR10898155	France	vaginal swab	238768	0.0356353	1084	2185975	81.87	83.59	96.4
PRJEB59811	SAMEA112640863	ERR10898156	France	vaginal swab	254990	0.0380398	1045	3702084	78.65	82.52	89.95
PRJEB59811	SAMEA112640864	ERR10898157	France	vaginal swab	562362	0.0839305	447	2417927	80.77	81.91	90.9
PRJEB59811	SAMEA112640865	ERR10898158	France	vaginal swab	942868	0.140727	305	2993770	83.61	84.18	97.77
PRJEB59811	SAMEA112640866	ERR10898159	France	vaginal swab	1875854	0.280098	1028	4409194	69.97	73.57	77.1
PRJEB59811	SAMEA112640867	ERR10898160	France	vaginal swab	4021228	0.600676	2768	13061758	80.48	83.8	95.75
PRJEB59811	SAMEA112640868	ERR10898161	France	vaginal swab	243656	0.0362853	850	2949068	81.24	82.04	96.07
PRJEB59811	SAMEA112640869	ERR10898162	France	vaginal swab	1439254	0.21468	312	3004680	83.37	84.53	95.44
PRJEB59811	SAMEA112640870	ERR10898163	France	vaginal swab	232444	0.0346626	639	2517272	78.03	81.07	93.19
PRJEB59811	SAMEA112640871	ERR10898164	France	vaginal swab	281986	0.0420366	2483	4303350	70.5	80.63	91.89
PRJEB59811	SAMEA112640872	ERR10898165	France	vaginal swab	2951734	0.440983	457	2557674	80.55	81.95	94.45
PRJEB59811	SAMEA112640873	ERR10898166	France	vaginal swab	219314	0.0325382	214	1309620	75.01	77.74	87.4
PRJEB59811	SAMEA112640874	ERR10898167	France	vaginal swab	39954	0.00590968	869	737079	71.51	76.88	86.89
PRJEB59811	SAMEA112640875	ERR10898168	France	vaginal swab	996154	0.148507	303	2258177	80.79	82.07	94.05
PRJEB59811	SAMEA112640876	ERR10898169	France	vaginal swab	102672	0.0153071	1039	1970520	77.89	79.58	92.41
PRJEB59811	SAMEA112640877	ERR10898170	France	vaginal swab	437630	0.0652827	160	1318402	82.99	84.26	96.39
PRJEB59811	SAMEA112640878	ERR10898171	France	vaginal swab	323670	0.0482564	537	2601220	80.56	81.6	88.95
PRJEB59811	SAMEA112640879	ERR10898172	France	vaginal swab	610722	0.0912158	3065	6521107	73.3	79.71	93.69
PRJEB59811	SAMEA112640880	ERR10898173	France	vaginal swab	1169120	0.173902	130	1279308	83.86	84.88	97.06
PRJEB59811	SAMEA112640881	ERR10898174	France	vaginal swab	13341318	1.98705	2845	11924160	75.24	77.86	92.31
PRJEB59811	SAMEA112640882	ERR10898175	France	vaginal swab	1643698	0.245446	669	5503835	82.87	82.94	93.05
PRJEB59811	SAMEA112640883	ERR10898176	France	vaginal swab	36418	0.0054106	138	92995	34.26	62.4	71.15
PRJEB59811	SAMEA112640884	ERR10898177	France	vaginal swab	1322338	0.196989	12379	20601214	75.28	82.41	92.97
PRJEB59811	SAMEA112640885	ERR10898178	France	vaginal swab	732660	0.109362	349	2202532	80.48	81.67	94.86
PRJEB59811	SAMEA112640886	ERR10898179	France	vaginal swab	50201228	7.50245	6905	34068944	8.81	30.15	58.23
PRJEB59811	SAMEA112640887	ERR10898180	France	vaginal swab	283508	0.0422869	163	1703205	82.4	84.07	96.89
PRJEB59811	SAMEA112640888	ERR10898181	France	vaginal swab	6592898	0.982414	691	6185556	72.3	76.01	77.23
PRJEB59811	SAMEA112640889	ERR10898182	France	vaginal swab	1426446	0.212806	3792	12772244	80.38	82.72	95.8
PRJEB59811	SAMEA112640890	ERR10898183	France	vaginal swab	3118234	0.464453	2840	8662049	77.73	79.89	94.4
PRJEB59811	SAMEA112640891	ERR10898184	France	vaginal swab	391746	0.058438	1085	3030012	83.14	84.2	95.48
PRJEB59811	SAMEA112640892	ERR10898185	France	vaginal swab	280008	0.0418027	3041	4191756	65.31	69.58	78.02
PRJEB59811	SAMEA112640893	ERR10898186	France	vaginal swab	2013222	0.300036	2202	7365987	76.59	78.83	84.75
PRJEB59811	SAMEA112640894	ERR10898187	France	vaginal swab	2852920	0.425174	2336	5899091	79.91	81.86	94.56
PRJEB59811	SAMEA112640895	ERR10898188	France	vaginal swab	985474	0.146759	802	2264319	75.8	75.77	84.05
PRJEB59811	SAMEA112640896	ERR10898189	France	vaginal swab	3728	0.000531404	89	60873	16.07	9.63	11.4
PRJEB59811	SAMEA112640897	ERR10898190	France	vaginal swab	373428	0.0556947	449	2910725	83.56	84.33	95.83
PRJEB59811	SAMEA112640898	ERR10898191	France	vaginal swab	1267216	0.188778	430	2405819	79.5	81.91	89.44
PRJEB59811	SAMEA112640899	ERR10898192	France	vaginal swab	19688	0.00290184	319	227091	62.66	69.09	81.01
PRJEB59811	SAMEA112640900	ERR10898193	France	vaginal swab	17274	0.00254903	160	103866	72.25	71.49	82.03
PRJEB59811	SAMEA112640901	ERR10898194	France	vaginal swab	3043350	0.454888	1062	6507452	83.52	84.56	97.75
PRJEB59811	SAMEA112640902	ERR10898195	France	vaginal swab	585444	0.0872963	1845	7027387	26.65	71.79	84.65
PRJEB59811	SAMEA112640903	ERR10898196	France	vaginal swab	12919754	1.92447	3868	13443464	55.83	77.79	90.43
PRJEB59811	SAMEA112640904	ERR10898197	France	vaginal swab	1364314	0.203909	1058	3381725	80.79	82.07	94.6
PRJEB59811	SAMEA112640905	ERR10898198	France	vaginal swab	966192	0.144205	1231	6842130	71.95	79.88	94.39
PRJEB59811	SAMEA112640906	ERR10898199	France	vaginal swab	9712	0.00139214	91	60655	28.43	25.92	31.41
PRJEB59811	SAMEA112640907	ERR10898200	France	vaginal swab	1598256	0.238249	1018	2858240	81.23	82.2	95.73
PRJEB59811	SAMEA112640908	ERR10898201	France	vaginal swab	406818	0.0607596	296	2297145	80.61	81.88	94.23
PRJEB59811	SAMEA112640909	ERR10898202	France	vaginal swab	534774	0.0797799	980	2926725	81.03	81.98	93.35
PRJEB59811	SAMEA112640910	ERR10898203	France	vaginal swab	16455014	2.45675	1035	8828054	79.26	81.45	92.57
PRJEB59811	SAMEA112640911	ERR10898204	France	vaginal swab	454736	0.0679119	1680	3440373	68.38	80.49	92.8
PRJEB59811	SAMEA112640912	ERR10898205	France	vaginal swab	4226552	0.629928	1536	4350482	81.7	83.34	96.61
PRJEB59811	SAMEA112640913	ERR10898206	France	vaginal swab	526816	0.0784969	441	1540974	76.06	81.55	94.76
PRJEB59811	SAMEA112640914	ERR10898207	France	vaginal swab	1625268	0.242694	1398	5868256	75.42	79.72	93.46
PRJEB59811	SAMEA112640915	ERR10898208	France	vaginal swab	88058	0.0130958	1113	1510987	76.46	79.9	91.31
PRJEB59811	SAMEA112640916	ERR10898209	France	vaginal swab	4246	0.000604584	120	79944	14.86	8.76	10.34
PRJEB59811	SAMEA112640917	ERR10898210	France	vaginal swab	101340	0.0150988	1032	2052552	78.34	80.36	92.74
PRJEB59811	SAMEA112640918	ERR10898211	France	vaginal swab	1250310	0.186486	337	3585669	81.93	84.57	96.41
PRJEB59811	SAMEA112640919	ERR10898212	France	vaginal swab	694618	0.103424	554	3882491	79.52	81.25	90.42
PRJEB59811	SAMEA112640920	ERR10898213	France	vaginal swab	489880	0.0730137	431	2499708	75.44	81.82	89.08
PRJEB59811	SAMEA112640921	ERR10898214	France	vaginal swab	210854	0.031378	1205	3054017	76.99	80.22	93.47
PRJEB59811	SAMEA112640922	ERR10898215	France	vaginal swab	45490	0.00673571	280	196673	63.81	74.13	84.85
PRJEB59811	SAMEA112640923	ERR10898216	France	vaginal swab	768196	0.114776	2891	4433236	74.26	78.7	89.72
PRJEB59811	SAMEA112640924	ERR10898217	France	vaginal swab	46358	0.00689878	145	103119	49.15	62.41	74.57
PRJEB59811	SAMEA112640925	ERR10898218	France	vaginal swab	32183042	4.8089	607	5804231	13.83	79.14	95.43
PRJEB59811	SAMEA112640926	ERR10898219	France	vaginal swab	801490	0.119605	420	3573109	82.42	83.26	95.64
PRJEB59811	SAMEA112640927	ERR10898220	France	vaginal swab	567212	0.0845583	290	2216296	81.06	82.07	95.03
PRJEB59811	SAMEA112640928	ERR10898221	France	vaginal swab	110246	0.0164124	2476	2519778	39.16	43.27	50.37
PRJEB59811	SAMEA112640929	ERR10898222	France	vaginal swab	1699020	0.253441	499	2613860	71.48	81.47	81.53
PRJEB59811	SAMEA112640930	ERR10898223	France	vaginal swab	934480	0.139471	368	1875585	83.04	84.15	97.06
PRJEB59811	SAMEA112640931	ERR10898224	France	vaginal swab	1479840	0.221057	1818	5061381	81.09	82.5	96.74
PRJEB59811	SAMEA112640932	ERR10898225	France	vaginal swab	114910	0.0170872	841	1678675	79.21	81.76	94.69
PRJEB59811	SAMEA112640933	ERR10898226	France	vaginal swab	572254	0.0852295	6133	7152987	43.64	70.93	82.38
PRJEB59811	SAMEA112640934	ERR10898227	France	vaginal swab	1606374	0.239325	7051	8314138	54.13	58.4	74.47
PRJEB59811	SAMEA112640935	ERR10898228	France	vaginal swab	5959678	0.891288	6765	22600395	67.63	79.39	93.67
PRJEB59811	SAMEA112640936	ERR10898229	France	vaginal swab	1277356	0.191046	2016	4211217	84.02	84.55	97.67
PRJEB59811	SAMEA112640937	ERR10898230	France	vaginal swab	1299242	0.19379	311	3031708	83.67	84.01	95.96
PRJEB59811	SAMEA112640938	ERR10898231	France	vaginal swab	3374526	0.503075	1258	4304213	72.11	75.14	84.23
PRJEB59811	SAMEA112640939	ERR10898232	France	vaginal swab	26734	0.00393151	122	80115	33.89	52.55	60.66
PRJEB59811	SAMEA112640940	ERR10898233	France	vaginal swab	225584	0.0336279	3621	3695472	81.49	83.17	94.48
PRJEB59811	SAMEA112640941	ERR10898234	France	vaginal swab	25786	0.00380507	142	92232	72.05	72.2	82.79
PRJEB59811	SAMEA112640942	ERR10898235	France	vaginal swab	42284	0.00628006	166	116169	55.17	71.43	83.25
PRJEB59811	SAMEA112640943	ERR10898236	France	vaginal swab	1028856	0.153515	801	1797829	83.4	84.34	96.74
PRJEB59811	SAMEA112640944	ERR10898237	France	vaginal swab	17488	0.00256496	89	59602	49.26	59.13	67.21
PRJEB59811	SAMEA112640945	ERR10898238	France	vaginal swab	295856	0.0441346	402	1543179	80.88	82.61	95.54
PRJEB59811	SAMEA112640946	ERR10898239	France	vaginal swab	2094350	0.313162	1224	3216237	81.07	81.95	94.64
PRJEB59811	SAMEA112640947	ERR10898240	France	vaginal swab	765194	0.114372	338	2389284	80.27	81.4	93.9
PRJEB59811	SAMEA112640948	ERR10898241	France	vaginal swab	643792	0.0959624	2097	3073078	83.39	84.32	96.21
PRJEB59811	SAMEA112640949	ERR10898242	France	vaginal swab	535886	0.0800324	158	1336008	83.43	84.33	96.05
PRJEB59811	SAMEA112640950	ERR10898243	France	vaginal swab	41876	0.0062247	771	632347	75.6	76.59	88.05
PRJEB59811	SAMEA112640951	ERR10898244	France	vaginal swab	1524460	0.227729	1028	6186903	81.79	83.27	95.92
PRJEB59811	SAMEA112640952	ERR10898245	France	vaginal swab	12148	0.00178287	47	29861	54.86	65.31	74.92
PRJEB59811	SAMEA112640953	ERR10898246	France	vaginal swab	7023732	1.0502	2570	6140419	78.02	80.72	92.64
PRJEB59811	SAMEA112640954	ERR10898247	France	vaginal swab	10716092	1.60232	10526	28049460	82.48	83.1	93.68
PRJEB59811	SAMEA112640955	ERR10898248	France	vaginal swab	1886038	0.282009	1014	4539253	83.91	84.46	96.47
PRJEB59811	SAMEA112640956	ERR10898249	France	vaginal swab	587158	0.0877349	6196	7705545	77.92	81.96	93.48
PRJEB59811	SAMEA112640957	ERR10898250	France	vaginal swab	3844862	0.574507	351	2495047	72.06	74.85	84.29
PRJEB59811	SAMEA112640958	ERR10898251	France	vaginal swab	448682	0.0669496	2152	4422554	83.03	84	97.45
PRJEB59811	SAMEA112640959	ERR10898252	France	vaginal swab	319614	0.0476824	187	1339838	83.45	84.37	95.08
PRJEB59811	SAMEA112640960	ERR10898253	France	vaginal swab	415042	0.0619049	817	2829133	83.67	84.43	93.42
PRJEB59811	SAMEA112640961	ERR10898254	France	vaginal swab	2224	0.000285744	64	43858	9.98	3.69	4.36
PRJEB59811	SAMEA112640962	ERR10898255	France	vaginal swab	2284364	0.339989	1565	4916989	76.84	77.9	91.01
PRJEB59811	SAMEA112640963	ERR10898256	France	vaginal swab	998790	0.149	659	3816235	80.54	81.55	90.92
PRJEB59811	SAMEA112640964	ERR10898257	France	vaginal swab	50303354	7.52151	9047	37902807	21.05	57.19	82.09
PRJEB59811	SAMEA112640965	ERR10898258	France	vaginal swab	114300	0.0170472	223	1532945	81.39	82.44	94.81
PRJEB59811	SAMEA112640966	ERR10898259	France	vaginal swab	1323794	0.197716	3197	8169594	70.09	80.68	92.6
PRJEB59811	SAMEA112640967	ERR10898260	France	vaginal swab	328582	0.0489207	164	1309548	83.48	84.46	96.15
PRJEB59811	SAMEA112640968	ERR10898261	France	vaginal swab	617040	0.0921713	312	2252595	78.8	81.99	95.35
PRJEB59811	SAMEA112640969	ERR10898262	France	vaginal swab	1124038	0.16764	302	2241415	80.8	82.4	94.17
PRJEB59811	SAMEA112640970	ERR10898263	France	vaginal swab	2607144	0.390026	101	4848642	11.03	79.79	98.91
PRJEB59811	SAMEA112640971	ERR10898264	France	vaginal swab	1179552	0.176171	690	6217360	64.38	74.99	81.93
PRJEB59811	SAMEA112640972	ERR10898265	France	vaginal swab	57688	0.00854937	798	582213	75.42	76.98	86.91
PRJEB59811	SAMEA112640973	ERR10898266	France	vaginal swab	11048354	1.65231	6674	22896839	20.84	71.34	88.25
PRJEB59811	SAMEA112640974	ERR10898267	France	vaginal swab	470976	0.0704149	1849	5991074	21.3	78.27	93.05
PRJEB59811	SAMEA112640975	ERR10898268	France	vaginal swab	801534	0.119724	596	2615446	79.08	81.74	88.58
PRJEB59811	SAMEA112640976	ERR10898269	France	vaginal swab	1630176	0.24358	1197	3941571	75.49	77.94	86.77
PRJEB59811	SAMEA112640977	ERR10898270	France	vaginal swab	15408104	2.30429	443	5389334	61.83	78.5	93.81
PRJEB59811	SAMEA112640978	ERR10898271	France	vaginal swab	15258	0.00224092	101	67795	58.19	67.42	74.9
PRJEB59811	SAMEA112640979	ERR10898272	France	vaginal swab	3853128	0.57557	3673	6380601	83.65	84.73	94.12
PRJEB59811	SAMEA112640980	ERR10898273	France	vaginal swab	46768	0.0069476	115	78070	62.91	72.16	82.71
PRJEB59811	SAMEA112640981	ERR10898274	France	vaginal swab	1338798	0.200124	11573	17594936	70.56	80.37	92
PRJEB59811	SAMEA112640982	ERR10898275	France	vaginal swab	26712758	3.99045	3447	18603882	8.11	41.28	55.61
PRJEB59811	SAMEA112640983	ERR10898276	France	vaginal swab	13076836	1.95461	1149	6703226	64.88	78	91.76
PRJEB59811	SAMEA112640984	ERR10898277	France	vaginal swab	1665810	0.248607	144	1346936	83.64	84.77	95.26
PRJEB59811	SAMEA112640985	ERR10898278	France	vaginal swab	3942	0.000543488	50	31797	21.59	23.57	27.32
PRJEB59811	SAMEA112640986	ERR10898279	France	vaginal swab	1183228	0.176924	1892	3737641	80.82	81.83	94.47
PRJEB59811	SAMEA112640987	ERR10898280	France	vaginal swab	285484	0.042535	216	1406110	80.7	83.03	94.54
PRJEB59811	SAMEA112640988	ERR10898281	France	vaginal swab	678860	0.101079	285	2159273	81.83	82.65	94.44
PRJEB59811	SAMEA112640989	ERR10898282	France	vaginal swab	418856	0.0623196	166	1392001	83.01	84.1	97.42
PRJEB59811	SAMEA112640990	ERR10898283	France	vaginal swab	14990	0.00219211	97	66952	43.8	56.07	62.9
PRJEB59811	SAMEA112640991	ERR10898284	France	vaginal swab	440314	0.0657952	379	2306584	79.65	80.97	93.7
PRJEB59811	SAMEA112640992	ERR10898285	France	vaginal swab	15216784	2.27532	324	5309288	66.84	78.44	88.2
PRJEB59811	SAMEA112640993	ERR10898286	France	vaginal swab	139388	0.0207308	1023	2425416	77.17	80.17	87.1
PRJEB59811	SAMEA112640994	ERR10898287	France	vaginal swab	1852054	0.276723	866	4537475	83.46	84.52	97.54
PRJEB59811	SAMEA112640995	ERR10898288	France	vaginal swab	2365912	0.352564	4187	13427463	82.88	83.97	96
PRJEB59811	SAMEA112640996	ERR10898289	France	vaginal swab	1041124	0.155602	370	3520705	83.11	84.36	97.74
PRJEB59811	SAMEA112640997	ERR10898290	France	vaginal swab	282794	0.0422138	3599	4013426	82.26	82.9	93.05
PRJEB59811	SAMEA112640998	ERR10898291	France	vaginal swab	154836	0.0230768	2704	2510873	79.56	81.33	92.64
PRJEB59811	SAMEA112640999	ERR10898292	France	vaginal swab	14774394	2.20596	633	7702195	71.48	79.69	86.3
PRJEB59811	SAMEA112641000	ERR10898293	France	vaginal swab	651512	0.097254	2241	4528597	31.14	36.23	96.92
PRJEB59811	SAMEA112641001	ERR10898294	France	vaginal swab	1775332	0.26531	871	5773781	69.85	78.17	86.48
PRJEB59811	SAMEA112641002	ERR10898295	France	vaginal swab	452782	0.0675888	344	2193133	80.49	81.48	93.64
PRJEB59811	SAMEA112641003	ERR10898296	France	vaginal swab	7534	0.00108171	76	50776	32.86	45.91	52.46
PRJEB59811	SAMEA112641004	ERR10898297	France	vaginal swab	79652	0.0118227	459	1291906	79.11	81	92.12
PRJEB59811	SAMEA112641005	ERR10898298	France	vaginal swab	51442	0.00764741	410	278424	23.3	74.17	88.82
PRJEB59811	SAMEA112641006	ERR10898299	France	vaginal swab	163882	0.0243782	365	1430888	82.59	83.31	94.84
PRJEB59811	SAMEA112641007	ERR10898300	France	vaginal swab	19104112	2.84912	9744	29840572	82.15	83.46	94.39
PRJEB59811	SAMEA112641008	ERR10898301	France	vaginal swab	956694	0.142661	1347	2283835	83.43	84.62	96.04
PRJEB59811	SAMEA112641009	ERR10898302	France	vaginal swab	1400200	0.208713	4601	9847899	83.05	83.87	96.78
PRJEB59811	SAMEA112641010	ERR10898303	France	vaginal swab	1262710	0.188526	536	5509315	79.53	81.57	92.46
PRJEB59811	SAMEA112641011	ERR10898304	France	vaginal swab	1429320	0.213399	127	1350523	83.58	84.56	97.37
PRJEB59811	SAMEA112641012	ERR10898305	France	vaginal swab	771676	0.115258	1014	3867925	82.11	83.42	95.14
PRJEB59811	SAMEA112641013	ERR10898306	France	vaginal swab	73846	0.0109903	1283	1708463	77.26	79.92	90.97
PRJEB59811	SAMEA112641014	ERR10898307	France	vaginal swab	3858	0.000536558	122	85402	21.44	23.95	26.93
PRJEB59811	SAMEA112641015	ERR10898308	France	vaginal swab	136104	0.0202734	783	2263826	78.76	79.85	91.76
PRJEB59811	SAMEA112641016	ERR10898309	France	vaginal swab	157826	0.0235187	590	2568033	79.05	80.91	92.13
PRJEB59811	SAMEA112641017	ERR10898310	France	vaginal swab	198760	0.0296318	327	1494300	82.34	83.11	92.21
PRJEB59811	SAMEA112641018	ERR10898311	France	vaginal swab	1646658	0.245646	3319	9994022	82.4	83.57	95.3
PRJEB59811	SAMEA112641019	ERR10898312	France	vaginal swab	139842	0.0207937	1466	1297305	61.78	75.03	85.88
PRJNA275349	SAMN03351474	SRR2175761	USA	vagina	266892	0.0267949	465	2093581	84.87	85.13	92.68
PRJNA275349	SAMN03351502	SRR2175791	USA	vagina	176560	0.0176699	575	397235	48.14	55.48	83.79
PRJNA275349	SAMN03351520	SRR2240727	USA	vagina	1106338	0.111476	349	3717744	83.26	84.03	90.68
PRJNA275349	SAMN03351520	SRR2240726	USA	vagina	106252	0.0107029	1039	1050883	82.92	83.74	90.25
PRJNA275349	SAMN03351526	SRR1952554	USA	vagina	724552	0.0720793	317	2159654	83.49	84.91	94.25
PRJNA275349	SAMN03351528	SRR2175799	USA	vagina	127678	0.0128249	652	1220098	78.63	80.27	86.13
PRJNA275349	SAMN03351531	SRR2175803	USA	vagina	262542	0.0260559	239	1380890	83.03	82.88	90.3
PRJNA275349	SAMN03351536	SRR2175815	USA	vagina	1913348	0.18914	512	2666216	82.94	84.65	89.54
PRJNA275349	SAMN03351541	SRR2175824	USA	vagina	3304184	0.32805	873	4183584	87.4	87.84	96.75
PRJNA275349	SAMN03351554	SRR2240836	USA	vagina	401980	0.039969	545	2248152	82.7	83.29	91.52
PRJNA275349	SAMN03351565	SRR1944673	USA	vagina	13806	0.00137895	4	2612	62.39	65.52	72.84
PRJNA275349	SAMN03351583	SRR1952438	USA	vagina	3293278	0.331976	1018	3066875	84.8	86.32	95.6
PRJNA275349	SAMN03351585	SRR2241024	USA	vagina	332900	0.0329555	538	2200873	82.18	82.26	90.57
PRJNA275349	SAMN03351590	SRR1944845	USA	vagina	152686	0.0153499	1021	1728746	83.97	84.05	91.91
PRJNA275349	SAMN03351601	SRR2241111	USA	vagina	356828	0.0356762	407	2138581	81.18	82.36	91.55
PRJNA275349	SAMN03351605	SRR1952519	USA	vagina	1264990	0.127234	281	2316992	85.07	85.97	93.23
PRJNA275349	SAMN03351613	SRR1952583	USA	vagina	91194	0.00912671	469	368329	71.2	68.99	76.9
PRJNA275349	SAMN03351619	SRR2241120	USA	vagina	70752	0.00708526	590	589322	77.55	77.22	82.57
PRJNA275349	SAMN03351626	SRR1952601	USA	vagina	2600626	0.261556	739	3241519	83.66	85.06	80.43
PRJNA275349	SAMN03351635	SRR1952484	USA	vagina	314530	0.0316001	107	1354165	81.24	81.26	88.35
PRJNA275349	SAMN03351646	SRR1944797	USA	vagina	84382	0.00847571	752	680042	78.6	79.71	83.53
PRJNA275349	SAMN03351653	SRR2241219	USA	vagina	634130	0.0637527	409	2290876	63.53	64.59	71.35
PRJNA275349	SAMN03351665	SRR2241374	USA	vagina	1773734	0.17662	403	5379581	85.4	86.74	95.38
PRJNA275349	SAMN03351694	SRR1951760	USA	vagina	566748	0.0571609	311	2334774	83.24	84.07	93.36
PRJNA275349	SAMN03351707	SRR1952599	USA	vagina	196472	0.0197009	1091	1708443	66.23	68.58	76.96
PRJNA288562	SAMN03843149	SRR6748214	USA	vagina	295106	0.0441192	2508	4846333	78.53	81.32	94.72
PRJNA288562	SAMN03843155	SRR6748181	USA	vagina	286094	0.042804	34	1804391	81.98	82.69	98.83
PRJNA288562	SAMN03843163	SRR6748065	USA	vagina	460818	0.068944	25	1325281	82.49	83.5	97.78
PRJNA288562	SAMN03843174	SRR6748215	USA	vagina	346486	0.051777	2495	4524154	77.95	80.54	94.28
PRJNA288562	SAMN03843177	SRR6748213	USA	vagina	1938252	0.289276	12902	19909709	70.12	78.24	90.94
PRJNA288562	SAMN03843180	SRR6748212	USA	vagina	6110920	0.913496	7303	22723122	73.49	80.84	94.14
PRJNA288562	SAMN03843183	SRR6748218	USA	vagina	320028	0.0478339	4324	5779077	72.36	79.61	92.09
PRJNA288562	SAMN03843224	SRR6748172	USA	vagina	756342	0.113003	1489	5522449	82.53	83.64	96.64
PRJNA288562	SAMN03843225	SRR6748216	USA	vagina	343566	0.051341	126	1794355	81.85	81.99	95.92
PRJNA288562	SAMN03843228	SRR6748219	USA	vagina	528690	0.0789836	111	1786800	83.97	84.01	98.13
PRJNA288562	SAMN03843232	SRR6748168	USA	vagina	377536	0.0563814	50	1737410	83.88	83.98	97.91
PRJNA288562	SAMN03843233	SRR6748171	USA	vagina	1078406	0.161061	3449	9656892	79.97	82.23	94.85
PRJNA288562	SAMN03843300	SRR6748217	USA	vagina	742724	0.110932	1277	4809066	83.72	84.37	97.18
PRJNA288562	SAMN03843303	SRR6748167	USA	vagina	359278	0.0536734	51	1738456	84.14	84.17	98.12
PRJNA288562	SAMN03843317	SRR6748169	USA	vagina	421134	0.0628864	344	1942630	83.85	84.1	97.95
PRJNA288562	SAMN03843319	SRR6748170	USA	vagina	573764	0.0856941	1611	4118098	81.77	83.23	96.66
PRJNA288562	SAMN03843322	SRR6747948	USA	vagina	1554750	0.232629	240	2177443	81.47	82.4	94.95
PRJNA288562	SAMN03843323	SRR6748001	USA	vagina	3215274	0.480944	224	2169287	81.54	82.51	95
PRJNA288562	SAMN03843326	SRR6747984	USA	vagina	2526182	0.378017	229	2172173	81.18	82.18	94.76
PRJNA288562	SAMN03843329	SRR6747983	USA	vagina	889370	0.132895	231	2170292	81.41	82.42	94.74
PRJNA288562	SAMN03843331	SRR6747986	USA	vagina	1658612	0.248113	228	2171101	81.46	82.4	94.85
PRJNA288562	SAMN03843336	SRR6747980	USA	vagina	2150776	0.321746	237	2173515	81.31	82.24	94.8
PRJNA288562	SAMN03843339	SRR6747979	USA	vagina	1695512	0.253664	229	2168159	81.51	82.47	94.84
PRJNA288562	SAMN03843342	SRR6747982	USA	vagina	2322910	0.347474	230	2172855	81.48	82.43	94.87
PRJNA288562	SAMN03843344	SRR6747981	USA	vagina	1451814	0.2172	244	2162024	81.6	82.52	94.88
PRJNA288562	SAMN03843345	SRR6747985	USA	vagina	909072	0.135962	228	2170848	81.8	82.66	94.91
PRJNA288562	SAMN03843368	SRR6748131	USA	vagina	454332	0.0678873	3400	4377443	74.83	80.23	92.35
PRJNA288562	SAMN03843369	SRR6748186	USA	vagina	164744	0.024615	39	1295036	76.92	79.05	92.77
PRJNA288562	SAMN03843373	SRR6748183	USA	vagina	325122	0.04864	226	1441554	79.07	82.39	95.47
PRJNA288562	SAMN03843376	SRR6747965	USA	vagina	461232	0.0689959	465	1593526	76.27	80.89	95.95
PRJNA288562	SAMN03843378	SRR6747966	USA	vagina	697206	0.104089	2567	3766716	70.5	79.77	94.01
PRJNA288562	SAMN03843381	SRR6748000	USA	vagina	1456686	0.217712	13415	18184127	71.17	80.18	91.76
PRJNA288562	SAMN03843384	SRR6748037	USA	vagina	637004	0.0951036	4194	5506795	65.99	75.68	87.48
PRJNA288562	SAMN03843385	SRR6747971	USA	vagina	189552	0.0283359	1921	2776612	76.49	81.71	93.91
PRJNA288562	SAMN03843388	SRR6747972	USA	vagina	362012	0.054094	4084	7378572	76.93	80.93	94.03
PRJNA288562	SAMN03843391	SRR6747967	USA	vagina	3987084	0.596387	9106	22723640	75.75	81.46	94
PRJNA288562	SAMN03843393	SRR6748072	USA	vagina	523584	0.078369	29	1327545	82.23	83.34	97.62
PRJNA288562	SAMN03843396	SRR6748007	USA	vagina	212972	0.0318622	76	1356939	81.47	82.97	97.23
PRJNA288562	SAMN03843399	SRR6748103	USA	vagina	204152	0.030554	26	1326638	81.99	83.14	97.74
PRJNA288562	SAMN03843402	SRR6748016	USA	vagina	170246	0.0254711	36	1331933	81.67	82.93	97.57
PRJNA288562	SAMN03843405	SRR6748015	USA	vagina	100556	0.0150422	107	1322310	80.39	82.11	96.69
PRJNA288562	SAMN03843408	SRR6748014	USA	vagina	404588	0.0604835	349	1592757	75.08	80.05	93.69
PRJNA288562	SAMN03843411	SRR6748145	USA	vagina	195644	0.0292569	226	1464078	75.81	81.4	95.19
PRJNA288562	SAMN03843418	SRR6748132	USA	vagina	414804	0.0620076	227	3075660	78.99	82.58	95.72
PRJNA288562	SAMN03843421	SRR6747939	USA	vagina	47734	0.00713621	393	280708	81.66	81.48	96.42
PRJNA288562	SAMN03843422	SRR6748144	USA	vagina	45224	0.0067636	622	521940	82.32	81.7	96.76
PRJNA288562	SAMN03843426	SRR6748041	USA	vagina	46920	0.00701455	558	450826	83.27	82.31	97.51
PRJNA288562	SAMN03843430	SRR6748044	USA	vagina	72084	0.0107803	919	995812	83.73	82.73	97.99
PRJNA288562	SAMN03843432	SRR6748047	USA	vagina	72014	0.0107732	983	1055267	81.29	81.16	96.14
PRJNA288562	SAMN03843435	SRR6748046	USA	vagina	61752	0.00923575	874	919442	83.11	82.49	97.56
PRJNA288562	SAMN03843437	SRR6748012	USA	vagina	361832	0.0541022	1053	2105716	77.02	81.65	95.02
PRJNA288562	SAMN03843440	SRR6748011	USA	vagina	245580	0.0367194	1295	2440752	74.35	82.13	95.71
PRJNA288562	SAMN03843444	SRR6747973	USA	vagina	80854	0.0120949	840	1280623	83.47	83	97.9
PRJNA288562	SAMN03843448	SRR6748136	USA	vagina	104716	0.0156645	536	1561560	82.86	82.79	97.54
PRJNA288562	SAMN03843450	SRR6748135	USA	vagina	95988	0.0143522	1114	1751290	80.82	80.69	94.87
PRJNA288562	SAMN03843453	SRR6748043	USA	vagina	80472	0.0120343	734	1449655	82.07	82.18	96.82
PRJNA288562	SAMN03843457	SRR6748143	USA	vagina	68848	0.0102986	1058	865825	82.97	82.33	97.28
PRJNA288562	SAMN03843458	SRR6748209	USA	vagina	671310	0.100447	227	2188630	80.5	81.72	95.86
PRJNA288562	SAMN03843461	SRR6748211	USA	vagina	870074	0.130183	227	2189961	80.63	81.91	95.83
PRJNA288562	SAMN03843463	SRR6748210	USA	vagina	832846	0.124562	233	2194882	80.3	81.64	95.46
PRJNA288562	SAMN03843464	SRR6748173	USA	vagina	1170776	0.175186	223	2189092	80.78	81.97	96.14
PRJNA288562	SAMN03843468	SRR6748174	USA	vagina	1537916	0.229702	2871	4206429	66.53	73.47	86.58
PRJNA288562	SAMN03843471	SRR6748175	USA	vagina	1145928	0.171442	225	2190612	80.8	81.94	95.91
PRJNA288562	SAMN03843477	SRR6748176	USA	vagina	2274134	0.340202	234	2194873	79.76	81.16	95.01
PRJNA288562	SAMN03843480	SRR6748180	USA	vagina	556712	0.0832378	2449	4085615	79.48	81.95	96.57
PRJNA288562	SAMN03843490	SRR6748179	USA	vagina	650056	0.0972453	61	1828515	80.16	81.23	97.13
PRJNA288562	SAMN03843492	SRR6748178	USA	vagina	573486	0.0858044	75	1836234	79.84	80.99	96.81
PRJNA288562	SAMN03843495	SRR6748177	USA	vagina	2216536	0.331614	892	3859393	80.51	81.77	95.84
PRJNA288562	SAMN03843497	SRR6748208	USA	vagina	1208406	0.180808	225	2188635	80.47	81.73	95.85
PRJNA288562	SAMN03843568	SRR6747938	USA	vagina	165448	0.0247482	38	1244255	74.84	80.95	94.26
PRJNA288562	SAMN03843573	SRR6747940	USA	vagina	151400	0.0226617	27	1242072	79.94	82.19	95.69
PRJNA288562	SAMN03843576	SRR6747943	USA	vagina	190406	0.028469	471	1527831	66.42	79.51	91.01
PRJNA288562	SAMN03843579	SRR6747942	USA	vagina	185728	0.0277085	203	1297881	65.84	80.71	92.7
PRJNA288562	SAMN03843582	SRR6747945	USA	vagina	409014	0.0611595	3401	3936865	58.26	76.18	86.42
PRJNA288562	SAMN03843585	SRR6747944	USA	vagina	634690	0.0949712	5694	6391612	59.31	77.99	88.84
PRJNA288562	SAMN03843586	SRR6747941	USA	vagina	199570	0.0298555	226	1371225	68.88	77.14	89.13
PRJNA288562	SAMN03843589	SRR6747947	USA	vagina	1403188	0.209563	16968	27751627	41.8	76.33	86.25
PRJNA288562	SAMN03843592	SRR6747946	USA	vagina	225346	0.0336966	1224	1996277	62.31	78.28	89.15
PRJNA288562	SAMN03843595	SRR6748191	USA	vagina	230046	0.0344111	1156	2036170	62.09	79.22	90.26
PRJNA288562	SAMN03843598	SRR6748192	USA	vagina	2010770	0.300683	19113	31926027	49.31	72.16	81.89
PRJNA288562	SAMN03843626	SRR6748207	USA	vagina	463926	0.0693456	56	1275955	81.2	83.16	96.58
PRJNA288562	SAMN03843629	SRR6747950	USA	vagina	1187924	0.177509	210	2404266	80.37	81.93	88.24
PRJNA288562	SAMN03843633	SRR6747949	USA	vagina	1033162	0.154367	237	2417129	80.26	81.75	88.06
PRJNA288562	SAMN03843635	SRR6747952	USA	vagina	295120	0.0440813	355	2494855	74.79	81.33	88.46
PRJNA288562	SAMN03843638	SRR6747951	USA	vagina	722136	0.1077	1083	3047094	72.93	80.4	87.39
PRJNA288562	SAMN03843640	SRR6747954	USA	vagina	572686	0.0855579	220	2409096	78.83	81.76	88.13
PRJNA288562	SAMN03843643	SRR6747953	USA	vagina	919412	0.137375	256	2434774	79.16	81.8	88.25
PRJNA288562	SAMN03843646	SRR6747956	USA	vagina	906562	0.135507	292	2462321	77.49	81.14	87.26
PRJNA288562	SAMN03843651	SRR6747958	USA	vagina	1222890	0.182708	1660	3503237	75.31	80.25	87.13
PRJNA288562	SAMN03843652	SRR6747957	USA	vagina	838504	0.125349	205	2124117	80.01	81.45	95.16
PRJNA288562	SAMN03843654	SRR6747955	USA	vagina	491212	0.0733896	233	2420871	79.19	81.02	87.19
PRJNA288562	SAMN03843655	SRR6747991	USA	vagina	958452	0.143323	192	2116618	79.48	81.23	94.97
PRJNA288562	SAMN03843658	SRR6747992	USA	vagina	484110	0.0723726	191	2115662	79.72	81.43	95.04
PRJNA288562	SAMN03843661	SRR6747993	USA	vagina	278862	0.0416766	196	2108445	80.18	81.61	95.29
PRJNA288562	SAMN03843665	SRR6747994	USA	vagina	510546	0.076331	191	2113992	79.57	81.27	95.06
PRJNA288562	SAMN03843667	SRR6747987	USA	vagina	673394	0.100665	196	2117530	79.7	81.36	95.17
PRJNA288562	SAMN03843670	SRR6747988	USA	vagina	521992	0.0780236	192	2114628	79.46	81.08	94.95
PRJNA288562	SAMN03843673	SRR6747989	USA	vagina	364158	0.0544255	202	2118361	79.27	81.1	94.87
PRJNA288562	SAMN03843676	SRR6747990	USA	vagina	182808	0.0273154	294	2098210	78.68	80.73	94.54
PRJNA288562	SAMN03843680	SRR6747997	USA	vagina	72676	0.0108533	491	377567	69.35	77.68	94.88
PRJNA288562	SAMN03843683	SRR6747998	USA	vagina	245106	0.0366338	200	2105859	80.23	81.56	95.33
PRJNA352475	SAMN06350021	SRR5274093	Italy	vaginal introitus	24432	0.0023234	10	6364	20.19	37.02	49.63
PRJNA352475	SAMN06350034	SRR5274080	Italy	vaginal introitus	246450	0.0237026	1352	1632038	78.62	83.27	91.24
PRJNA352475	SAMN06350058	SRR5274056	Italy	vaginal introitus	1476738	0.146614	603	3482450	88.05	88.72	97.32
PRJNA352475	SAMN06350073	SRR5274041	Italy	vaginal introitus	632480	0.0629007	340	1833296	81.21	84.22	92.77
PRJNA352475	SAMN06350083	SRR5274031	Italy	vaginal introitus	460252	0.0445347	1767	3552952	71.27	80.56	88.71
PRJNA352475	SAMN06350112	SRR5274002	Italy	vaginal introitus	12432896	1.22018	21981	31667774	3.74	21.88	28.21
PRJNA352475	SAMN06350123	SRR5273991	Italy	vaginal introitus	1698738	0.167249	1156	3250096	85.79	87.42	95.85
PRJNA352475	SAMN06350131	SRR5273983	Italy	vaginal introitus	549924	0.0541218	1541	2278572	74.37	83.4	89.64
PRJNA352475	SAMN06350135	SRR5273979	Italy	vaginal introitus	342822	0.0341625	250	1217608	86.41	88.07	93.95
PRJNA352475	SAMN06350145	SRR5273969	Italy	vaginal introitus	21470810	2.13971	4560	19922922	85.66	87.94	94.01
PRJNA352475	SAMN06350161	SRR5273953	Italy	vaginal introitus	1827212	0.181309	282	2495711	84.22	86.2	87.98
PRJNA352475	SAMN06350167	SRR5273947	Italy	vaginal introitus	389372	0.0387749	538	2080239	86.21	88.06	94.81
PRJNA352475	SAMN06350177	SRR5273937	Italy	vaginal introitus	575548	0.0571275	572	2575763	75.67	79.33	84.17
PRJNA352475	SAMN06350182	SRR5273932	Italy	vaginal introitus	1238528	0.123099	270	2192060	86.89	88.13	94.82
PRJNA352475	SAMN06350190	SRR5273924	Italy	vaginal introitus	105530	0.0105211	935	997260	81.22	83.48	88.78
PRJNA352475	SAMN06350203	SRR5273911	Italy	vaginal introitus	7729694	0.771084	309	2501928	84.4	87.43	93.13
PRJNA352475	SAMN06350206	SRR5273908	Italy	vaginal introitus	309774	0.0308444	249	1250909	87.15	88.46	94.31
PRJNA352475	SAMN06350217	SRR5273897	Italy	vaginal introitus	131384	0.0130734	758	705899	13	22.14	26.03
PRJNA352475	SAMN06350233	SRR5273881	Italy	vaginal introitus	382584	0.0380802	989	2550580	82.99	85.45	93.69
PRJNA379120	SAMN06972311	SRR5575401	Luxembourg	mucosa of vagina	257730	0.0387918	945	2599091	51.93	56.17	65.98
PRJNA379120	SAMN06972312	SRR5575397	Luxembourg	mucosa of vagina	339084	0.0509412	6442	5764191	37.59	44.48	51.04
PRJNA379120	SAMN06972313	SRR5575485	Luxembourg	mucosa of vagina	760356	0.114497	1315	2931843	69.45	70.68	83.15
PRJNA379120	SAMN06972314	SRR5575487	Luxembourg	mucosa of vagina	144426	0.0217283	1269	2463671	68.44	72.57	77.08
PRJNA379120	SAMN06972315	SRR5575604	Luxembourg	mucosa of vagina	824282	0.124153	129	2038490	76.08	77.91	90.24
PRJNA379120	SAMN06972316	SRR5575603	Luxembourg	mucosa of vagina	1730830	0.260586	7620	14675913	57.87	66.92	83.22
PRJNA379120	SAMN06972317	SRR5575602	Luxembourg	mucosa of vagina	159864	0.0240476	2213	2092927	27.74	32.07	37.21
PRJNA379120	SAMN06972318	SRR5575601	Luxembourg	mucosa of vagina	1723694	0.259572	12908	21527074	64.02	74.97	86.58
PRJNA379120	SAMN06972319	SRR5575608	Luxembourg	mucosa of vagina	375336	0.0564699	1508	2263695	40.84	44.49	55.29
PRJNA379120	SAMN06972320	SRR5575607	Luxembourg	mucosa of vagina	654948	0.0985588	978	3661058	68.24	69.27	80.32
PRJNA379120	SAMN06972324	SRR7716248	Luxembourg	mucosa of vagina	341114	0.0293367	727	593226	8.43	43.02	49.32
PRJNA451212	SAMN16953543	SRR13167622	USA	vagina	3474158	0.514237	12544	34539109	57.67	76.6	89.6
PRJNA451212	SAMN16953543	SRR13167585	USA	vagina	2282708	0.340339	15651	30949191	72.01	80.68	93.48
PRJNA451212	SAMN16953543	SRR13167631	USA	vagina	16229808	1.62244	5339	26765545	84.73	86.12	94.32
PRJNA451212	SAMN16953543	SRR13167562	USA	vagina	6335860	0.634467	4550	24191057	83.75	85.11	94.14
PRJNA451212	SAMN16953543	SRR13167533	USA	vagina	9525650	0.950311	4510	23956724	84.28	85.66	94.46
PRJNA451212	SAMN16953543	SRR13167604	USA	vagina	14332474	2.13908	6959	23761892	81.15	82.7	93.19
PRJNA451212	SAMN16953543	SRR13167541	USA	vagina	8463326	0.846184	4999	22455525	84.77	86	94.38
PRJNA451212	SAMN16953543	SRR13167565	USA	vagina	7146172	0.713609	5349	21742814	83.58	85.58	94.24
PRJNA451212	SAMN16953543	SRR13167639	USA	vagina	4274938	0.42835	4415	17157605	83.4	84.24	94.16
PRJNA451212	SAMN16953543	SRR13167713	USA	vagina	6303462	0.627671	3803	16255408	83.94	84.73	95.16
PRJNA451212	SAMN16953543	SRR13167568	USA	vagina	2248720	0.224856	7217	13443181	81.99	85.35	94.98
PRJNA451212	SAMN16953543	SRR13167729	USA	vagina	3082166	0.308243	1841	13060606	84.84	85.36	94.73
PRJNA451212	SAMN16953543	SRR13167697	USA	vagina	5114696	0.512669	5104	12945114	85.11	85.9	97.56
PRJNA451212	SAMN16953543	SRR13167655	USA	vagina	4031746	0.403744	3423	12926917	83.29	85.63	95.32
PRJNA451212	SAMN16953543	SRR13167654	USA	vagina	4042674	0.403607	3493	12787352	85.27	86.06	95.7
PRJNA451212	SAMN16953543	SRR13167715	USA	vagina	2733472	0.272059	2080	12663462	84.57	85.43	95.39
PRJNA451212	SAMN16953543	SRR13167633	USA	vagina	1909002	0.190607	4758	12071853	84.36	85.4	95.16
PRJNA451212	SAMN16953543	SRR13167657	USA	vagina	4675952	0.46665	4707	11992912	84.87	86.15	95.66
PRJNA451212	SAMN16953543	SRR13167609	USA	vagina	1691682	0.252355	5912	11948966	81.34	82.14	94.57
PRJNA451212	SAMN16953543	SRR13167501	USA	vagina	4226664	0.424436	3399	11944622	85.08	85.47	95.49
PRJNA451212	SAMN16953543	SRR13167730	USA	vagina	4045970	0.404321	3101	11743956	85.25	86	94.99
PRJNA451212	SAMN16953543	SRR13167592	USA	vagina	2185822	0.322942	4020	11278030	82.01	82.47	95
PRJNA451212	SAMN16953543	SRR13167656	USA	vagina	2707630	0.27036	4049	11085006	84.34	85.64	96.27
PRJNA451212	SAMN16953543	SRR13167693	USA	vagina	5910502	0.591485	3332	11016978	83.42	84.35	95.7
PRJNA451212	SAMN16953543	SRR13167714	USA	vagina	1598610	0.16007	3654	10523133	83.43	84.33	94.45
PRJNA451212	SAMN16953543	SRR13167546	USA	vagina	1172372	0.117734	4866	10199515	83.86	86.87	95.18
PRJNA451212	SAMN16953543	SRR13167644	USA	vagina	4067284	0.407223	1716	9580706	85.21	86.43	97.18
PRJNA451212	SAMN16953543	SRR13167532	USA	vagina	2308352	0.23073	5031	9472962	84.92	85.91	96.09
PRJNA451212	SAMN16953543	SRR13167696	USA	vagina	2964808	0.297029	3134	9261795	84.41	85.1	97.34
PRJNA451212	SAMN16953543	SRR13167593	USA	vagina	1232950	0.183869	3224	8989326	79.7	80.56	95.51
PRJNA451212	SAMN16953543	SRR13167643	USA	vagina	1101018	0.109919	3042	8979944	86.12	87.36	94.83
PRJNA451212	SAMN16953543	SRR13167632	USA	vagina	2068532	0.206941	1749	8906101	86.09	86.44	94.68
PRJNA451212	SAMN16953543	SRR13167548	USA	vagina	1255208	0.12591	4595	8570650	79.9	85.93	94.41
PRJNA451212	SAMN16953543	SRR13167573	USA	vagina	1086090	0.108409	3946	8457079	84.71	85.71	95.83
PRJNA451212	SAMN16953543	SRR13167567	USA	vagina	1266302	0.126575	2275	8089142	80.65	82.82	92.69
PRJNA451212	SAMN16953543	SRR13167682	USA	vagina	694274	0.0695949	4212	8010759	84.44	85.51	94.42
PRJNA451212	SAMN16953543	SRR13167625	USA	vagina	3024830	0.451103	2804	7978419	77.64	79.66	91.15
PRJNA451212	SAMN16953543	SRR13167695	USA	vagina	1189280	0.11913	2308	7863048	83.13	84.4	95.1
PRJNA451212	SAMN16953543	SRR13167579	USA	vagina	1941920	0.194756	1908	7839528	84.71	86.08	97.08
PRJNA451212	SAMN16953543	SRR13167630	USA	vagina	1124582	0.112474	5332	7388834	84.65	85.52	95.48
PRJNA451212	SAMN16953543	SRR13167521	USA	vagina	1322522	0.13195	2490	7235396	72.81	73.91	81.28
PRJNA451212	SAMN16953543	SRR13167641	USA	vagina	1135556	0.113558	2603	6912495	85.39	86.9	95.25
PRJNA451212	SAMN16953543	SRR13167511	USA	vagina	2422674	0.242517	2898	6744460	83.45	85.8	96.46
PRJNA451212	SAMN16953543	SRR13167637	USA	vagina	1052004	0.105446	3378	6504766	85.68	87.93	95.87
PRJNA451212	SAMN16953543	SRR13167499	USA	vagina	863376	0.0863663	2942	6208895	84.53	85.22	94.79
PRJNA451212	SAMN16953543	SRR13167717	USA	vagina	1941006	0.19333	573	6076141	81.77	85.4	95.48
PRJNA451212	SAMN16953543	SRR13167560	USA	vagina	788764	0.0789793	2881	6005482	85.71	87.42	94.74
PRJNA451212	SAMN16953543	SRR13167608	USA	vagina	664428	0.0981531	1788	5925178	81.26	82.33	92.79
PRJNA451212	SAMN16953543	SRR13167600	USA	vagina	2602802	0.385658	1866	5905461	81.11	82.52	95.36
PRJNA451212	SAMN16953543	SRR13167584	USA	vagina	329110	0.0486413	4271	5833005	80.79	81.86	94.18
PRJNA451212	SAMN16953543	SRR13167509	USA	vagina	3086906	0.308473	1375	5460602	84.62	86.25	96.82
PRJNA451212	SAMN16953543	SRR13167640	USA	vagina	957374	0.0956828	1844	5245572	83.34	85.56	95.71
PRJNA451212	SAMN16953543	SRR13167601	USA	vagina	2875932	0.429407	578	4945946	78.55	82.43	93.74
PRJNA451212	SAMN16953543	SRR13167518	USA	vagina	874226	0.0872142	1641	4903055	55.76	48.33	51.05
PRJNA451212	SAMN16953543	SRR13167679	USA	vagina	782076	0.0783379	4022	4831195	79.35	83.11	92.51
PRJNA451212	SAMN16953543	SRR13167687	USA	vagina	666456	0.0667947	2304	4808142	83.94	85.79	96.24
PRJNA451212	SAMN16953543	SRR13167686	USA	vagina	1930048	0.193409	1124	4693717	84.18	85.89	96.81
PRJNA451212	SAMN16953543	SRR13167627	USA	vagina	1979632	0.198415	1138	4656404	82.79	84.54	93.9
PRJNA451212	SAMN16953543	SRR13167572	USA	vagina	3384884	0.3251	857	4606674	84.55	85.66	95.5
PRJNA451212	SAMN16953543	SRR13167649	USA	vagina	2884556	0.286944	832	4560419	84.63	85.79	95.42
PRJNA451212	SAMN16953543	SRR13167602	USA	vagina	387852	0.0573973	1911	4275079	82.1	83	97
PRJNA451212	SAMN16953543	SRR13167739	USA	vagina	682330	0.068196	1263	4169339	78.45	84.77	93.79
PRJNA451212	SAMN16953543	SRR13167660	USA	vagina	1032878	0.103095	1106	4163758	83.15	86.57	90.39
PRJNA451212	SAMN16953543	SRR13167614	USA	vagina	1159340	0.173267	1034	4042766	79.49	81.34	92.57
PRJNA451212	SAMN16953543	SRR13167559	USA	vagina	616120	0.0617466	1113	3994232	83.55	86.67	95.74
PRJNA451212	SAMN16953543	SRR13167636	USA	vagina	513510	0.051346	1722	3919655	84.46	86.14	94.72
PRJNA451212	SAMN16953543	SRR13167589	USA	vagina	670436	0.10006	1589	3861428	70.57	80.46	86.18
PRJNA451212	SAMN16953543	SRR13167620	USA	vagina	1676500	0.248417	666	3755463	82.44	82.9	98.04
PRJNA451212	SAMN16953543	SRR13167607	USA	vagina	345212	0.0516112	1110	3709296	79.2	80.78	93.67
PRJNA451212	SAMN16953543	SRR13167684	USA	vagina	914260	0.0916885	1106	3697524	82.88	84.93	93.48
PRJNA451212	SAMN16953543	SRR13167710	USA	vagina	5740064	0.566838	1165	3575285	75.24	82.94	88.49
PRJNA451212	SAMN16953543	SRR13167733	USA	vagina	677498	0.067859	837	3547081	83.87	85.05	96.25
PRJNA451212	SAMN16953543	SRR13167571	USA	vagina	476696	0.0475464	1163	3533271	80.29	71.7	79.27
PRJNA451212	SAMN16953543	SRR13167606	USA	vagina	789292	0.116933	685	3518436	78.89	80.47	93.37
PRJNA451212	SAMN16953543	SRR13167596	USA	vagina	458888	0.068289	723	3518343	73.02	77.57	91.21
PRJNA451212	SAMN16953543	SRR13167734	USA	vagina	759004	0.0760103	619	3484406	85.11	85.91	97.05
PRJNA451212	SAMN16953543	SRR13167677	USA	vagina	1181536	0.113366	720	3482597	78.23	83.54	91.86
PRJNA451212	SAMN16953543	SRR13167621	USA	vagina	982894	0.146007	803	3469435	72.57	77.18	90.83
PRJNA451212	SAMN16953543	SRR13167623	USA	vagina	231738	0.0345892	1682	3398006	80.59	82.7	94.45
PRJNA451212	SAMN16953543	SRR13167603	USA	vagina	752250	0.112007	2033	3387723	81.57	83.01	94.14
PRJNA451212	SAMN16953543	SRR13167628	USA	vagina	405274	0.0405096	1424	3372787	85.25	86.52	95.66
PRJNA451212	SAMN16953543	SRR13167557	USA	vagina	715542	0.0716448	1701	3263668	81.97	86.69	94.6
PRJNA451212	SAMN16953543	SRR13167721	USA	vagina	1318564	0.131479	536	3196901	84.45	85.94	96.97
PRJNA451212	SAMN16953543	SRR13167629	USA	vagina	695974	0.0697174	82	3185825	84.76	85.79	98.69
PRJNA451212	SAMN16953543	SRR13167556	USA	vagina	4146908	0.415215	129	3135691	83.78	85.64	95.11
PRJNA451212	SAMN16953543	SRR13167554	USA	vagina	347202	0.0346738	1915	3122925	85.34	87.14	94.48
PRJNA451212	SAMN16953543	SRR13167527	USA	vagina	479410	0.0480013	188	3121581	83.88	85.41	93.64
PRJNA451212	SAMN16953543	SRR13167558	USA	vagina	1512954	0.151166	97	3113599	82.21	84.52	94.73
PRJNA451212	SAMN16953543	SRR13167529	USA	vagina	381376	0.0381988	324	3109059	83.95	85.52	93.73
PRJNA451212	SAMN16953543	SRR13167675	USA	vagina	944652	0.0909541	109	3081316	83.17	85.28	93.45
PRJNA451212	SAMN16953543	SRR13167588	USA	vagina	124274	0.0183939	2358	3012861	70.14	77.59	86.43
PRJNA451212	SAMN16953543	SRR13167524	USA	vagina	702566	0.070668	104	2989645	84.9	85.86	95.73
PRJNA451212	SAMN16953543	SRR13167685	USA	vagina	279874	0.0281286	942	2982073	85.44	85.98	93.45
PRJNA451212	SAMN16953543	SRR13167672	USA	vagina	481066	0.0482332	289	2977075	84.32	85.29	96.73
PRJNA451212	SAMN16953543	SRR13167581	USA	vagina	645380	0.0962951	205	2962334	81.14	82.69	95.25
PRJNA451212	SAMN16953543	SRR13167566	USA	vagina	380294	0.0379557	1772	2931078	85.35	86.5	95.1
PRJNA451212	SAMN16953543	SRR13167526	USA	vagina	379844	0.0380668	492	2918831	84.08	85.41	94.99
PRJNA451212	SAMN16953543	SRR13167667	USA	vagina	381118	0.0381993	435	2912896	80.94	85.07	94.5
PRJNA451212	SAMN16953543	SRR13167517	USA	vagina	450230	0.0450805	180	2902463	83.1	84.65	95.02
PRJNA451212	SAMN16953543	SRR13167668	USA	vagina	360732	0.0361803	523	2890464	83.99	84.74	94.44
PRJNA451212	SAMN16953543	SRR13167737	USA	vagina	431670	0.0431654	1328	2873286	78.13	81.22	91.53
PRJNA451212	SAMN16953543	SRR13167645	USA	vagina	327680	0.0327289	1523	2820555	72.12	68.64	76.31
PRJNA451212	SAMN16953543	SRR13167590	USA	vagina	1344512	0.199161	776	2809735	80.24	81.35	94.39
PRJNA451212	SAMN16953543	SRR13167530	USA	vagina	326972	0.032783	3099	2785296	41.54	64.94	75.17
PRJNA451212	SAMN16953543	SRR13167678	USA	vagina	484170	0.0485077	2694	2757322	61.97	73.24	82.75
PRJNA451212	SAMN16953543	SRR13167619	USA	vagina	130546	0.0194705	1164	2740549	80.33	81.35	95.46
PRJNA451212	SAMN16953543	SRR13167674	USA	vagina	223080	0.0223873	1154	2652470	84.1	84.88	93.73
PRJNA451212	SAMN16953543	SRR13167611	USA	vagina	206158	0.0304506	461	2626329	73.5	80.23	93.66
PRJNA451212	SAMN16953543	SRR13167671	USA	vagina	169864	0.0170519	1510	2506533	84.3	84.81	93.43
PRJNA451212	SAMN16953543	SRR13167591	USA	vagina	1314180	0.196314	496	2505005	80.22	81.26	94.17
PRJNA451212	SAMN16953543	SRR13167658	USA	vagina	568542	0.0569016	362	2487108	80.07	84.28	86.8
PRJNA451212	SAMN16953543	SRR13167699	USA	vagina	651234	0.0653315	204	2455424	81.69	83.58	86.4
PRJNA451212	SAMN16953543	SRR13167698	USA	vagina	774196	0.0775395	205	2451815	82.96	84.31	87.31
PRJNA451212	SAMN16953543	SRR13167700	USA	vagina	331126	0.0331391	359	2439168	81.53	83.64	87.71
PRJNA451212	SAMN16953543	SRR13167507	USA	vagina	571354	0.0572947	235	2386840	83.01	84.82	93.75
PRJNA451212	SAMN16953543	SRR13167505	USA	vagina	618374	0.0619539	227	2380379	82.49	84.27	93.43
PRJNA451212	SAMN16953543	SRR13167580	USA	vagina	758052	0.113171	330	2352691	78.38	80.36	93.64
PRJNA451212	SAMN16953543	SRR13167731	USA	vagina	650496	0.0653754	251	2339554	82.57	83.96	88.58
PRJNA451212	SAMN16953543	SRR13167732	USA	vagina	705394	0.0706668	247	2337841	82.43	83.81	88.51
PRJNA451212	SAMN16953543	SRR13167553	USA	vagina	1290672	0.129222	1044	2330885	84.42	85.12	98.52
PRJNA451212	SAMN16953543	SRR13167703	USA	vagina	778156	0.0781018	233	2329186	82.21	83.83	87.62
PRJNA451212	SAMN16953543	SRR13167706	USA	vagina	353450	0.0354465	331	2323529	81.25	84.14	88.14
PRJNA451212	SAMN16953543	SRR13167516	USA	vagina	164196	0.0164063	1669	2308582	83.61	84.37	95.32
PRJNA451212	SAMN16953543	SRR13167670	USA	vagina	418266	0.041946	212	2298490	80.13	82.85	94.04
PRJNA451212	SAMN16953543	SRR13167626	USA	vagina	300286	0.0300754	390	2285124	80.17	83.35	92.03
PRJNA451212	SAMN16953543	SRR13167550	USA	vagina	972848	0.0975559	905	2282259	84.98	85.35	98.93
PRJNA451212	SAMN16953543	SRR13167664	USA	vagina	767474	0.0768737	213	2265454	82.23	84.14	93.39
PRJNA451212	SAMN16953543	SRR13167662	USA	vagina	753088	0.0752236	200	2261015	82.18	83.88	93.04
PRJNA451212	SAMN16953543	SRR13167523	USA	vagina	425708	0.0427622	274	2256643	79.12	80.3	90.11
PRJNA451212	SAMN16953543	SRR13167520	USA	vagina	606778	0.0608049	238	2242864	82.64	84.02	94.37
PRJNA451212	SAMN16953543	SRR13167547	USA	vagina	265924	0.0265705	1553	2230935	83.29	85.53	92.21
PRJNA451212	SAMN16953543	SRR13167735	USA	vagina	242310	0.0242455	523	2223488	81.75	84.33	93.55
PRJNA451212	SAMN16953543	SRR13167502	USA	vagina	350488	0.0350272	231	2221195	81.83	83.96	94.86
PRJNA451212	SAMN16953543	SRR13167711	USA	vagina	199992	0.0199712	1987	2213542	76.96	81.72	88.21
PRJNA451212	SAMN16953543	SRR13167624	USA	vagina	580060	0.0857494	881	2212938	66.38	71.18	85.68
PRJNA451212	SAMN16953543	SRR13167683	USA	vagina	542314	0.0543217	376	2205579	83.11	84.54	95.67
PRJNA451212	SAMN16953543	SRR13167504	USA	vagina	263826	0.0263988	452	2198905	80.97	83.17	93.84
PRJNA451212	SAMN16953543	SRR13167599	USA	vagina	129416	0.0193441	516	2183603	80.24	81.24	93.03
PRJNA451212	SAMN16953543	SRR13167728	USA	vagina	397240	0.039778	1011	2170768	84.39	86.11	96.4
PRJNA451212	SAMN16953543	SRR13167665	USA	vagina	248594	0.0248564	668	2124117	77.92	80.93	90.54
PRJNA451212	SAMN16953543	SRR13167617	USA	vagina	286932	0.0427581	900	2116010	80.33	81.97	94.71
PRJNA451212	SAMN16953543	SRR13167669	USA	vagina	167104	0.0167597	1013	2097440	80.59	83.28	94.24
PRJNA451212	SAMN16953543	SRR13167738	USA	vagina	182552	0.0182555	953	2034306	82.36	83.64	93.8
PRJNA451212	SAMN16953543	SRR13167676	USA	vagina	239830	0.0240967	760	1999441	81.78	84.51	93.49
PRJNA451212	SAMN16953543	SRR13167727	USA	vagina	152778	0.0152402	1724	1997448	79.03	80.72	90.8
PRJNA451212	SAMN16953543	SRR13167564	USA	vagina	183408	0.018374	1036	1987362	83.88	84.96	94.99
PRJNA451212	SAMN16953543	SRR13167707	USA	vagina	198660	0.019793	958	1966749	84.06	84.75	92.1
PRJNA451212	SAMN16953543	SRR13167539	USA	vagina	189442	0.0189225	1111	1872017	82.61	84.58	86.11
PRJNA451212	SAMN16953543	SRR13167576	USA	vagina	174590	0.0168562	1080	1848453	79.71	81.53	89.57
PRJNA451212	SAMN16953543	SRR13167652	USA	vagina	142392	0.0141987	1773	1839224	83.36	84.13	91.61
PRJNA451212	SAMN16953543	SRR13167653	USA	vagina	161360	0.0161032	1493	1823888	82.27	83.45	92.02
PRJNA451212	SAMN16953543	SRR13167514	USA	vagina	131658	0.0131772	1641	1807698	84.16	84.85	95.63
PRJNA451212	SAMN16953543	SRR13167740	USA	vagina	156572	0.0156172	1701	1796388	77.8	66.52	74.15
PRJNA451212	SAMN16953543	SRR13167598	USA	vagina	107382	0.0158834	853	1748974	78	79.91	93.31
PRJNA451212	SAMN16953543	SRR13167673	USA	vagina	129768	0.0130006	1597	1741732	86.22	86.77	93.61
PRJNA451212	SAMN16953543	SRR13167709	USA	vagina	164090	0.0163656	823	1671971	82.78	83.95	91.54
PRJNA451212	SAMN16953543	SRR13167519	USA	vagina	157520	0.0157397	1026	1663152	81.4	83.85	92.16
PRJNA451212	SAMN16953543	SRR13167719	USA	vagina	735496	0.07352	59	1649832	81.22	84.61	94.98
PRJNA451212	SAMN16953543	SRR13167718	USA	vagina	1752612	0.175476	47	1636218	84.17	85.93	96.83
PRJNA451212	SAMN16953543	SRR13167635	USA	vagina	585816	0.0587019	77	1619278	87.44	88.85	97.28
PRJNA451212	SAMN16953543	SRR13167648	USA	vagina	394390	0.0391521	36	1609229	84.43	85.84	96.32
PRJNA451212	SAMN16953543	SRR13167577	USA	vagina	123610	0.0123835	1593	1595509	82.4	84.19	92.73
PRJNA451212	SAMN16953543	SRR13167545	USA	vagina	484252	0.0485099	34	1588859	86.85	88.49	97.13
PRJNA451212	SAMN16953543	SRR13167666	USA	vagina	160214	0.0160623	368	1566681	83.15	84.08	97.16
PRJNA451212	SAMN16953543	SRR13167613	USA	vagina	66022	0.00978465	1174	1545272	76.88	78.86	89.85
PRJNA451212	SAMN16953543	SRR13167642	USA	vagina	286622	0.0286492	258	1507258	84.48	85.58	95.53
PRJNA451212	SAMN16953543	SRR13167688	USA	vagina	290882	0.0291619	112	1467244	81.54	83.54	91.6
PRJNA451212	SAMN16953543	SRR13167610	USA	vagina	63024	0.00935616	1003	1459347	79.04	80.15	93.65
PRJNA451212	SAMN16953543	SRR13167528	USA	vagina	187158	0.0187143	320	1440600	83.27	85.09	94.33
PRJNA451212	SAMN16953543	SRR13167594	USA	vagina	281276	0.0282258	105	1434085	84.47	84.57	92.58
PRJNA451212	SAMN16953543	SRR13167723	USA	vagina	306704	0.0306012	230	1382844	69.83	80.76	90.32
PRJNA451212	SAMN16953543	SRR13167570	USA	vagina	142986	0.0142737	1610	1371737	78.97	61.67	68.93
PRJNA451212	SAMN16953543	SRR13167701	USA	vagina	282020	0.0283179	57	1362796	84.65	85.46	93.89
PRJNA451212	SAMN16953543	SRR13167512	USA	vagina	335626	0.0336286	50	1333966	83.09	85.2	95.57
PRJNA451212	SAMN16953543	SRR13167500	USA	vagina	606890	0.0607298	90	1332995	85.29	86.31	96.69
PRJNA451212	SAMN16953543	SRR13167587	USA	vagina	94320	0.0140376	216	1328216	80.27	81.58	94.27
PRJNA451212	SAMN16953543	SRR13167646	USA	vagina	112764	0.0111283	928	1327324	73.97	77.24	88.64
PRJNA451212	SAMN16953543	SRR13167702	USA	vagina	140516	0.0140953	235	1326636	79.93	82.3	91.72
PRJNA451212	SAMN16953543	SRR13167586	USA	vagina	210998	0.0314714	72	1324122	82.27	83.32	95.93
PRJNA451212	SAMN16953543	SRR13167694	USA	vagina	956640	0.0957724	55	1320844	85.1	86.11	96.24
PRJNA451212	SAMN16953543	SRR13167544	USA	vagina	183536	0.0183928	146	1310837	82.37	84.18	94.83
PRJNA451212	SAMN16953543	SRR13167692	USA	vagina	278914	0.0279216	51	1303364	79.6	83.51	92.04
PRJNA451212	SAMN16953543	SRR13167724	USA	vagina	144740	0.0144738	206	1299240	82.82	85.32	95.48
PRJNA451212	SAMN16953543	SRR13167563	USA	vagina	188906	0.0189001	99	1286510	83.43	84.8	94.81
PRJNA451212	SAMN16953543	SRR13167569	USA	vagina	126216	0.0126432	340	1283814	85.93	86.81	93.43
PRJNA451212	SAMN16953543	SRR13167552	USA	vagina	129338	0.0129115	553	1278777	83.16	85.29	91.12
PRJNA451212	SAMN16953543	SRR13167555	USA	vagina	143468	0.0143668	150	1278619	83.71	85.3	94.3
PRJNA451212	SAMN16953543	SRR13167597	USA	vagina	59854	0.00892967	434	1237278	79.05	81.51	93.82
PRJNA451212	SAMN16953543	SRR13167583	USA	vagina	163268	0.016296	294	1222837	74.33	79.34	88
PRJNA451212	SAMN16953543	SRR13167634	USA	vagina	121332	0.0121412	793	1165132	80.26	82.74	93.41
PRJNA451212	SAMN16953543	SRR13167537	USA	vagina	86504	0.00865887	714	1094613	77.81	81.92	93.15
PRJNA451212	SAMN16953543	SRR13167722	USA	vagina	84820	0.0084847	658	1071175	83.94	85.03	92.21
PRJNA451212	SAMN16953543	SRR13167680	USA	vagina	87042	0.00872521	773	1066500	85.84	86.5	96.4
PRJNA451212	SAMN16953543	SRR13167651	USA	vagina	108904	0.0107915	962	916115	78.12	80.47	90.34
PRJNA451212	SAMN16953543	SRR13167510	USA	vagina	70018	0.00700697	782	906144	79.3	82.05	91.91
PRJNA451212	SAMN16953543	SRR13167647	USA	vagina	103240	0.010202	945	889300	76.75	78.92	89.3
PRJNA451212	SAMN16953543	SRR13167508	USA	vagina	188516	0.0189046	955	846501	59.45	75.45	85.19
PRJNA451212	SAMN16953543	SRR13167725	USA	vagina	72230	0.00723101	776	842863	80.92	83.75	91.74
PRJNA451212	SAMN16953543	SRR13167681	USA	vagina	73114	0.00734751	792	801960	83.52	85.23	94.85
PRJNA451212	SAMN16953543	SRR13167542	USA	vagina	72546	0.00725249	782	770768	78.5	80.26	90.63
PRJNA451212	SAMN16953543	SRR13167704	USA	vagina	234960	0.0234924	977	761487	66.89	77.51	86.89
PRJNA451212	SAMN16953543	SRR13167498	USA	vagina	101006	0.0101215	891	743224	75.47	80.58	91.97
PRJNA451212	SAMN16953543	SRR13167690	USA	vagina	65058	0.00650792	730	728455	73.84	78.02	87.08
PRJNA451212	SAMN16953543	SRR13167659	USA	vagina	97186	0.00968137	969	725146	81.65	84.05	91.33
PRJNA451212	SAMN16953543	SRR13167551	USA	vagina	135104	0.0134487	622	470096	76.61	81.67	90.51
PRJNA451212	SAMN16953543	SRR13167543	USA	vagina	330890	0.03307	631	464813	56.99	78.8	87.7
PRJNA451212	SAMN16953543	SRR13167638	USA	vagina	62944	0.00629692	502	415680	60.32	67.08	74.98
PRJNA451212	SAMN16953543	SRR13167691	USA	vagina	87736	0.00875353	528	364157	27.5	69.44	78.19
PRJNA451212	SAMN16953543	SRR13167536	USA	vagina	37742	0.00378072	442	360760	84.84	85.93	95.96
PRJNA451212	SAMN16953543	SRR13167561	USA	vagina	192650	0.0192735	424	305862	79.45	85.38	92.19
PRJNA451212	SAMN16953543	SRR13167531	USA	vagina	112994	0.0112745	297	212626	53.09	75.19	84.47
PRJNA451212	SAMN16953543	SRR13167615	USA	vagina	25624	0.00379536	264	182496	70.71	74.49	86.49
PRJNA451212	SAMN16953543	SRR13167503	USA	vagina	55540	0.0055357	236	181396	72.88	76.06	86.14
PRJNA451212	SAMN16953543	SRR13167612	USA	vagina	62198	0.00927698	216	145697	54.32	56.22	64.73
PRJNA451212	SAMN16953543	SRR13167661	USA	vagina	29148	0.00290628	156	109131	77.16	80.43	90.96
PRJNA451212	SAMN16953543	SRR13167705	USA	vagina	79142	0.00788325	102	92765	59.83	70.06	79.93
PRJNA451212	SAMN16953543	SRR13167618	USA	vagina	16750	0.00247262	108	76885	61.93	67.13	78.56
PRJNA451212	SAMN16953543	SRR13167522	USA	vagina	50508	0.00502944	79	64246	54.82	60.02	70.04
PRJNA451212	SAMN16953543	SRR13167582	USA	vagina	3822	0.000556728	80	54720	21.72	20.75	26.61
PRJNA451212	SAMN16953543	SRR13167595	USA	vagina	7254	0.00106674	79	54548	34.48	43.45	53.75
PRJNA451212	SAMN16953543	SRR13167663	USA	vagina	113490	0.0112736	52	40953	47.36	69.61	78.35
PRJNA451212	SAMN16953543	SRR13167605	USA	vagina	50186	0.00503378	29	25958	66.61	75.99	84.48
PRJNA451212	SAMN16953543	SRR13167736	USA	vagina	29682	0.00296683	31	23584	73.72	78.35	89.2
PRJNA451212	SAMN16953543	SRR13167549	USA	vagina	64208	0.00638674	34	22936	47.96	63.19	78.22
PRJNA451212	SAMN16953543	SRR13167575	USA	vagina	28156	0.00278809	28	18161	72.13	72.82	80.66
PRJNA451212	SAMN16953543	SRR13167578	USA	vagina	32060	0.00318859	19	12080	44.21	56.54	72.41
PRJNA451212	SAMN16953543	SRR13167712	USA	vagina	34536	0.00345514	15	11715	56.3	77.79	83.1
PRJNA451212	SAMN16953543	SRR13167726	USA	vagina	28402	0.00282415	13	10908	53.98	64.15	73.52
PRJNA451212	SAMN16953543	SRR13167535	USA	vagina	30778	0.00308425	12	9228	74.43	81.02	90.48
PRJNA451212	SAMN16953543	SRR13167534	USA	vagina	12626	0.00125747	11	8993	59.04	65.49	75.11
PRJNA451212	SAMN16953543	SRR13167525	USA	vagina	12098	0.00119916	10	7393	34.63	49.15	57.91
PRJNA451212	SAMN16953543	SRR13167616	USA	vagina	4988	0.000493948	7	6898	29.21	44.75	49.76
PRJNA451212	SAMN16953543	SRR13167513	USA	vagina	5516	0.000544274	10	6878	20.01	35.13	42.04
PRJNA451212	SAMN16953543	SRR13167506	USA	vagina	10332	0.00102589	7	6735	33.32	52.12	60.98
PRJNA451212	SAMN16953543	SRR13167708	USA	vagina	13912	0.0013825	6	5954	35.3	62.74	74.07
PRJNA451212	SAMN16953543	SRR13167650	USA	vagina	20142	0.00200018	5	5935	56.28	62.98	73.37
PRJNA451212	SAMN16953543	SRR13167538	USA	vagina	30396	0.00301744	4	5720	63.92	70.78	77.33
PRJNA451212	SAMN16953543	SRR13167720	USA	vagina	13046	0.00129733	6	5689	54.58	66.07	76.28
PRJNA451212	SAMN16953543	SRR13167716	USA	vagina	7082	0.00070208	4	4850	53.25	54.96	61.38
PRJNA451212	SAMN16953543	SRR13167540	USA	vagina	9356	0.000921726	4	4667	14.1	33.83	45.47
PRJNA451212	SAMN16953543	SRR13167689	USA	vagina	8722	0.000801754	4	2382	9.94	11.88	13.66
PRJNA451212	SAMN16953543	SRR13167515	USA	vagina	5174	0.000512866	2	1823	7.92	27.73	45.09
PRJNA451212	SAMN16953543	SRR13167574	USA	vagina	15038	0.00149183	2	1089	53.22	64.6	70.81
PRJNA48479	SAMN00031116	SAMN00031116	USA	Posterior fornix	27804364	2.76955	631	4366415	85.78	87.02	90.53
PRJNA48479	SAMN00031620	SAMN00031620	USA	Posterior fornix	1726602	0.172227	732	4015233	81.66	81.53	91.25
PRJNA48479	SAMN00032548	SAMN00032548	USA	Posterior fornix	69812814	7.03178	12946	34051812	85.5	86.21	95.31
PRJNA48479	SAMN00032706	SAMN00032706	USA	Posterior fornix	4637912	0.466991	643	5471105	83.93	84.33	94.5
PRJNA48479	SAMN00032792	SAMN00032792	USA	Posterior fornix	6218614	0.62559	389	2386555	67.98	68.74	75.97
PRJNA48479	SAMN00033021	SAMN00033021	USA	Posterior fornix	330092	0.0328492	141	1638002	81.28	80.88	91.01
PRJNA48479	SAMN00033512	SAMN00033512	USA	Posterior fornix	1669486	0.167495	310	1945122	41.4	40.87	44.46
PRJNA48479	SAMN00034152	SAMN00034152	USA	Posterior fornix	1320210	0.131308	571	4966253	52.53	58.78	91.27
PRJNA48479	SAMN00034760	SAMN00034760	USA	Posterior fornix	3608150	0.342251	4916	13004889	84.98	85.87	93.85
PRJNA48479	SAMN00035191	SAMN00035191	USA	Posterior fornix	1699146	0.169682	252	2272018	77.74	80.3	91.88
PRJNA48479	SAMN00035561	SAMN00035561	USA	Posterior fornix	10068300	0.996659	1394	3699616	85.94	86.76	94.5
PRJNA48479	SAMN00035633	SAMN00035633	USA	Posterior fornix	8232880	0.822802	23565	39957168	39.29	58.37	76.05
PRJNA48479	SAMN00035683	SAMN00035683	USA	vaginal introitus	530708	0.0524326	1605	3388401	79.16	79.01	83.54
PRJNA48479	SAMN00035684	SAMN00035684	USA	Mid vagina	719612	0.0719345	1255	3316881	84.24	84.91	86.97
PRJNA48479	SAMN00035712	SAMN00035712	USA	Posterior fornix	776664	0.0740291	1450	3329656	54.96	59.67	65.09
PRJNA48479	SAMN00035741	SAMN00035741	USA	Posterior fornix	708992	0.0707028	101	2894750	77.07	79.05	89.54
PRJNA48479	SAMN00035847	SAMN00035847	USA	Posterior fornix	931178	0.0924167	47	1589733	81.88	81.37	89.99
PRJNA48479	SAMN00035962	SAMN00035962	USA	Posterior fornix	3023900	0.301841	242	2281576	82.47	84.16	94.23
PRJNA48479	SAMN00036019	SAMN00036019	USA	Posterior fornix	1550836	0.154632	399	2435275	82.26	83.97	94.44
PRJNA48479	SAMN00036272	SAMN00036272	USA	Posterior fornix	5994700	0.595745	942	4061037	82.28	83.62	94.07
PRJNA48479	SAMN00036289	SAMN00036289	USA	vaginal introitus	363798	0.0363055	2288	3046247	68.83	69.58	74.19
PRJNA48479	SAMN00036290	SAMN00036290	USA	Mid vagina	829712	0.0819738	711	3895759	76.73	77.24	79.67
PRJNA48479	SAMN00036291	SAMN00036291	USA	Posterior fornix	411206	0.0399554	1649	3373266	73.18	72.64	78.33
PRJNA48479	SAMN00036366	SAMN00036366	USA	Posterior fornix	2028662	0.202729	1013	2762266	79.66	81.14	89.72
PRJNA48479	SAMN00036386	SAMN00036386	USA	Posterior fornix	2372100	0.235033	287	2512506	82.95	84.36	89.15
PRJNA48479	SAMN00036443	SAMN00036443	USA	Posterior fornix	1099702	0.108733	937	3261947	77.29	77.85	86.74
PRJNA48479	SAMN00036643	SAMN00036643	USA	Posterior fornix	4841156	0.476982	564	2811944	81.88	83.01	83.22
PRJNA48479	SAMN00036699	SAMN00036699	USA	Posterior fornix	3897504	0.389558	722	2791932	82.39	83.9	94.03
PRJNA48479	SAMN00036805	SAMN00036805	USA	Posterior fornix	2815922	0.280941	242	2213884	80.5	82.6	93.23
PRJNA48479	SAMN00036920	SAMN00036920	USA	Posterior fornix	1708600	0.168907	231	2159334	75	78.38	88.38
PRJNA48479	SAMN00037329	SAMN00037329	USA	Posterior fornix	422070	0.041198	209	1424372	71.61	70.76	79.18
PRJNA48479	SAMN00037409	SAMN00037409	USA	Posterior fornix	8104178	0.807011	506	2344830	83.91	85.07	94.24
PRJNA48479	SAMN00037734	SAMN00037734	USA	Posterior fornix	1014042	0.096204	402	2305277	82.36	83.17	92.14
PRJNA48479	SAMN00037777	SAMN00037777	USA	Posterior fornix	1544218	0.153356	199	2140736	57.37	58.28	64.74
PRJNA48479	SAMN00037802	SAMN00037802	USA	Posterior fornix	2336546	0.23383	1202	3686359	47.87	49.93	53.94
PRJNA48479	SAMN00037910	SAMN00037910	USA	Posterior fornix	1050128	0.103989	61	1363794	84.11	84.87	97.2
PRJNA48479	SAMN00038715	SAMN00038715	USA	Posterior fornix	7751480	0.778129	4372	13549803	83.6	84.51	90.32
PRJNA48479	SAMN00038738	SAMN00038738	USA	Posterior fornix	1869868	0.188486	658	2652177	49.95	50.14	51.23
PRJNA48479	SAMN00038918	SAMN00038918	USA	Posterior fornix	13826486	1.38024	789	2697599	81.91	83.14	92.33
PRJNA48479	SAMN00039706	SAMN00039706	USA	Posterior fornix	447318	0.0444068	561	2897612	86.16	86.86	97.09
PRJNA48479	SAMN00039753	SAMN00039753	USA	Posterior fornix	335852	0.0334805	91	1333650	71.79	77.78	88.29
PRJNA48479	SAMN00039987	SAMN00039987	USA	Posterior fornix	1351246	0.131908	357	2450633	72.24	73.36	82.19
PRJNA48479	SAMN00040463	SAMN00040463	USA	Posterior fornix	550426	0.0536626	459	1645523	44.97	47.29	54.12
PRJNA48479	SAMN00040503	SAMN00040503	USA	Posterior fornix	4158572	0.414626	15131	22861126	4.76	38.72	61
PRJNA48479	SAMN00040597	SAMN00040597	USA	Posterior fornix	585710	0.0584304	98	1880158	84.53	84.65	95.66
PRJNA48479	SAMN00040703	SAMN00040703	USA	Posterior fornix	683678	0.0680828	247	2260192	69.51	72.26	83.16
PRJNA48479	SAMN00040818	SAMN00040818	USA	Posterior fornix	1051216	0.104617	517	2359278	80.48	81.45	91.76
PRJNA48479	SAMN00041025	SAMN00041025	USA	Posterior fornix	951988	0.0949501	172	1633721	66.14	73.79	85.81
PRJNA48479	SAMN00041207	SAMN00041207	USA	Posterior fornix	4005556	0.399982	524	2482677	73.2	74.16	82.42
PRJNA48479	SAMN00041567	SAMN00041567	USA	Posterior fornix	2308614	0.230109	371	2420474	72.67	73.68	82.17
PRJNA48479	SAMN00043187	SAMN00043187	USA	Posterior fornix	1275036	0.128139	528	2464832	38.29	38.37	42.39
PRJNA48479	SAMN00043310	SAMN00043310	USA	Posterior fornix	1475518	0.148298	305	1893111	34.76	34.13	37.59
PRJNA48479	SAMN00043376	SAMN00043376	USA	Posterior fornix	759072	0.0720039	634	2643993	82.86	84.2	94.11
PRJNA48479	SAMN00043763	SAMN00043763	USA	Posterior fornix	112032	0.0111931	650	1226115	85.12	85.91	96.14
PRJNA48479	SAMN00043952	SAMN00043952	USA	Posterior fornix	418354	0.041814	174	1885038	87.31	87.59	97.32
PRJNA48479	SAMN00044684	SAMN00044684	USA	Posterior fornix	114838086	11.4196	17771	61984458	85.21	87.09	94.82
PRJNA48479	SAMN00044686	SAMN00044686	USA	Posterior fornix	81317766	8.10413	16239	61093119	84.27	86.08	94.62
PRJNA48479	SAMN00044822	SAMN00044822	USA	Posterior fornix	68568786	6.85702	13556	60043471	81.41	85.09	93.7
PRJNA48479	SAMN00045068	SAMN00045068	USA	Posterior fornix	710256	0.0706321	1441	2018185	26.11	28.89	36.46
PRJNA48479	SAMN00045286	SAMN00045286	USA	Posterior fornix	1618318	0.1618	469	3440507	58.54	58.64	66.86
PRJNA48479	SAMN00045528	SAMN00045528	USA	Posterior fornix	12487376	1.25706	586	2502306	74.04	75.02	83.43
PRJNA48479	SAMN00045646	SAMN00045646	USA	Posterior fornix	2258600	0.226627	328	3662199	52.64	53.91	60.93
PRJNA48479	SAMN00062437	SAMN00062437	USA	Posterior fornix	1553252	0.153411	358	3257761	77.91	81.94	92.04
PRJNA48479	SAMN00062634	SAMN00062634	USA	Posterior fornix	120486	0.012012	1200	1190582	62.32	67.93	81.04
PRJNA48479	SAMN00062867	SAMN00062867	USA	Posterior fornix	3313068	0.314478	436	2327978	83.53	84.7	93.98
PRJNA48479	SAMN00064751	SAMN00064751	USA	Posterior fornix	2349700	0.233842	2057	5398779	83.27	80.77	88.78
PRJNA48479	SAMN00064911	SAMN00064911	USA	Posterior fornix	4424248	0.440925	1951	8603207	84.78	85.79	94.46
PRJNA48479	SAMN00066043	SAMN00066043	USA	Posterior fornix	2999854	0.299905	1099	3917867	85.25	85.61	96
PRJNA48479	SAMN00067149	SAMN00067149	USA	Posterior fornix	1834704	0.18328	278	2324904	79.93	81.93	93.13
PRJNA48479	SAMN00067344	SAMN00067344	USA	Posterior fornix	7092490	0.696953	895	5249487	84.93	85.81	95.77
PRJNA48479	SAMN00068545	SAMN00068545	USA	Posterior fornix	3240796	0.307204	2109	6867843	84.47	85.13	95.79
PRJNA48479	SAMN00069246	SAMN00069246	USA	Posterior fornix	950548	0.0944732	636	4256524	81.68	82.58	85.45
PRJNA48479	SAMN00069349	SAMN00069349	USA	Posterior fornix	441704	0.0441342	2164	3701806	78.88	80.03	88.6
PRJNA48479	SAMN00069399	SAMN00069399	USA	Posterior fornix	365632	0.0365035	1700	2793994	66.95	73.12	83.47
PRJNA48479	SAMN00069550	SAMN00069550	USA	Posterior fornix	195972	0.0195226	513	1415598	67.49	72.25	83.8
PRJNA48479	SAMN00070193	SAMN00070193	USA	Posterior fornix	1047618	0.102349	321	3194174	77.89	78.19	88.16
PRJNA48479	SAMN00071514	SAMN00071514	USA	Posterior fornix	1108248	0.1092	2956	6809653	71.84	72.07	80.87
PRJNA48479	SAMN00071557	SAMN00071557	USA	Posterior fornix	4618210	0.459822	228	2296069	80.1	83.46	91.82
PRJNA48479	SAMN00071646	SAMN00071646	USA	Posterior fornix	6054742	0.59995	778	4497451	80.86	82.7	92.35
PRJNA48479	SAMN00072339	SAMN00072339	USA	Posterior fornix	551164	0.0539725	80	1744601	83.17	83.28	88.67
PRJNA48479	SAMN00072629	SAMN00072629	USA	Posterior fornix	569704	0.0569446	1280	3343805	84.16	85.01	94.93
PRJNA48479	SAMN00072765	SAMN00072765	USA	Posterior fornix	390266	0.0369832	348	1515855	80.19	79.9	88.33
PRJNA48479	SAMN00072868	SAMN00072868	USA	Posterior fornix	18029436	1.79236	3845	18972014	86.02	87.41	95.07
PRJNA48479	SAMN00073750	SAMN00073750	USA	Posterior fornix	761958	0.0754131	1008	1968228	25.5	46.78	65.37
PRJNA48479	SAMN00074971	SAMN00074971	USA	Posterior fornix	2505626	0.249699	183	1430184	83.86	84.58	92.05
PRJNA48479	SAMN00075027	SAMN00075027	USA	Posterior fornix	20636136	2.0618	5689	21023579	7.6	59.32	82.38
PRJNA48479	SAMN00075307	SAMN00075307	USA	Posterior fornix	2089668	0.208775	2473	3694337	85.11	86.4	96.23
PRJNA48479	SAMN00076165	SAMN00076165	USA	Posterior fornix	534738	0.0532355	345	2996450	76.01	79.05	89.31
PRJNA48479	SAMN00076492	SAMN00076492	USA	Posterior fornix	1291760	0.128847	1047	4287831	67.55	81.31	80.91
PRJNA48479	SAMN00076632	SAMN00076632	USA	Posterior fornix	5322276	0.526833	192	2143242	84.48	85.75	94.34
PRJNA48479	SAMN00076704	SAMN00076704	USA	Posterior fornix	2815400	0.281335	497	2324037	84	85.14	94.65
PRJNA48479	SAMN00076805	SAMN00076805	USA	Posterior fornix	41588840	4.13878	591	4356734	75.79	83.8	85.98
PRJNA48479	SAMN00077353	SAMN00077353	USA	Posterior fornix	16451356	1.62471	1048	7045336	82.38	83.54	88.07
PRJNA48479	SAMN00077816	SAMN00077816	USA	Posterior fornix	5162172	0.510197	657	2610157	84.35	85.41	95.45
PRJNA48479	SAMN00077903	SAMN00077903	USA	Posterior fornix	103244	0.0102978	635	1175326	83.61	84.93	93.71
PRJNA48479	SAMN00081536	SAMN00081536	USA	Posterior fornix	769896	0.0769209	287	2296729	77.67	80.72	91.2
PRJNA48479	SAMN00081544	SAMN00081544	USA	Posterior fornix	749994	0.0738726	161	2041290	80.17	80.19	91.01
PRJNA48479	SAMN00081569	SAMN00081569	USA	vaginal introitus	426338	0.042589	860	2695955	80.28	82.69	93.19
PRJNA48479	SAMN00081776	SAMN00081776	USA	vaginal introitus	3486094	0.340755	570	2864468	78.29	79.59	80.91
PRJNA48479	SAMN00081930	SAMN00081930	USA	vaginal introitus	813692	0.081178	1029	3947397	73.17	78.52	88.72
PRJNA48479	SAMN00082441	SAMN00082441	USA	Posterior fornix	199296	0.0198303	219	1644112	78.28	76.45	84.72
PRJNA48479	SAMN00082828	SAMN00082828	USA	Posterior fornix	2959900	0.295291	8837	17348677	20.38	46.72	62.2
PRJNA48479	SAMN00083249	SAMN00083249	USA	Posterior fornix	442672	0.0441851	214	2176148	77.48	80.97	91.79
PRJNA48479	SAMN00083287	SAMN00083287	USA	Posterior fornix	163212	0.0162882	1092	1697356	69.45	74.33	85.23
PRJNA48479	SAMN00083400	SAMN00083400	USA	Posterior fornix	3304526	0.327023	647	2907339	82.81	84.1	85.89
PRJNA48479	SAMN00083406	SAMN00083406	USA	vaginal introitus	1225310	0.122283	2305	5950061	80.62	82.2	90.7
PRJNA48479	SAMN00083592	SAMN00083592	USA	Posterior fornix	672756	0.0671381	447	2474680	52.92	61.93	75.2
PRJNA48479	SAMN00083690	SAMN00083690	USA	Posterior fornix	1803762	0.178194	107	3009358	85.36	85.96	95.87
PRJNA48479	SAMN00083728	SAMN00083728	USA	Posterior fornix	1597070	0.159019	316	3168930	85.52	85.12	94.94
PRJNA48479	SAMN00084371	SAMN00084371	USA	Posterior fornix	3522818	0.352011	942	3699432	85.6	86.82	96.14
PRJNA48479	SAMN00084571	SAMN00084571	USA	Mid vagina	714718	0.0713929	850	2009341	79.49	81.73	91.76
PRJNA48479	SAMN00084830	SAMN00084830	USA	Posterior fornix	9608	0.000956314	10	7225	81.05	82.51	88.4
PRJNA48479	SAMN00085586	SAMN00085586	USA	Posterior fornix	1047404	0.10474	2071	2976454	24.63	25.8	34.95
PRJNA48479	SAMN00085630	SAMN00085630	USA	Posterior fornix	38428	0.00381718	12	9222	54.2	59.13	94.92
PRJNA48479	SAMN00085996	SAMN00085996	USA	Posterior fornix	432520	0.0430804	260	2199282	80.5	82.48	93.83
PRJNA48479	SAMN00086053	SAMN00086053	USA	Posterior fornix	8211374	0.816565	347	2568503	84.44	85.76	95.31
PRJNA48479	SAMN00086142	SAMN00086142	USA	vaginal introitus	4616048	0.459747	10489	18018451	77.61	82.12	91.19
PRJNA48479	SAMN00086144	SAMN00086144	USA	Mid vagina	3713756	0.369863	2283	6448475	84.6	85.56	94.78
PRJNA48479	SAMN00086146	SAMN00086146	USA	Posterior fornix	2766032	0.275328	949	4633955	79.1	81.09	91.9
PRJNA48479	SAMN00086150	SAMN00086150	USA	Posterior fornix	1549974	0.153029	290	3425006	81.06	83.42	93.68
PRJNA48479	SAMN00086979	SAMN00086979	USA	Posterior fornix	1181626	0.11804	188	3769139	76.16	80.47	88.89
PRJNA48479	SAMN00087112	SAMN00087112	USA	Posterior fornix	1725354	0.172315	770	1709729	88.12	85.51	96.79
PRJNA48479	SAMN00087199	SAMN00087199	USA	Posterior fornix	6246088	0.62328	5237	14146846	82.24	83.2	93.63
PRJNA48479	SAMN00087373	SAMN00087373	USA	vaginal introitus	1836954	0.183593	2529	3924688	85.27	86.25	94.29
PRJNA48479	SAMN00087377	SAMN00087377	USA	Posterior fornix	785074	0.0784576	1307	2295523	84.16	83.93	92.06
PRJNA48479	SAMN00087510	SAMN00087510	USA	Posterior fornix	4605456	0.4602	848	2833357	77.52	82.13	83.17
PRJNA48479	SAMN00087567	SAMN00087567	USA	Posterior fornix	403668	0.039914	410	1962266	78.48	81.16	92.33
PRJNA48479	SAMN00087816	SAMN00087816	USA	Posterior fornix	567208	0.0561905	180	2187244	80.26	83.03	92.74
PRJNA48479	SAMN00087918	SAMN00087918	USA	Posterior fornix	1209016	0.114663	236	2177812	83.15	84.29	93.07
PRJNA48479	SAMN00087960	SAMN00087960	USA	Posterior fornix	1350702	0.133932	206	2142122	78.72	81.31	89.29
PRJNA48479	SAMN00088364	SAMN00088364	USA	Posterior fornix	138611992	13.1571	109949	215079183	58.89	66.74	78.68
PRJNA48479	SAMN00088408	SAMN00088408	USA	Posterior fornix	60236	0.00599143	629	516896	84.59	86.05	95.24
PRJNA48479	SAMN00088430	SAMN00088430	USA	Posterior fornix	1339512	0.133145	287	2251130	79.85	82.6	91.46
PRJNA48479	SAMN00088853	SAMN00088853	USA	Posterior fornix	10634338	1.05506	2950	14395281	85.71	87.27	94.64
PRJNA48479	SAMN00094406	SAMN00094406	USA	Mid vagina	2333030	0.233171	243	2268477	84.06	85.33	93.46
PRJNA48479	SAMN00094408	SAMN00094408	USA	Posterior fornix	2053490	0.204621	248	2275809	80.01	81.4	88.82
PRJNA48479	SAMN00094560	SAMN00094560	USA	Posterior fornix	2369164	0.235016	378	5240861	83.43	85.18	95.42
PRJNA48479	SAMN00094602	SAMN00094602	USA	Posterior fornix	2734188	0.272782	737	5573011	82.37	84.82	93.86
PRJNA48479	SAMN00095051	SAMN00095051	USA	Posterior fornix	1879610	0.187877	226	2285049	85.4	86.65	95.71
PRJNA48479	SAMN00095106	SAMN00095106	USA	Mid vagina	2870736	0.286707	4810	6110826	76.94	79.74	88.53
PRJNA48479	SAMN00095108	SAMN00095108	USA	Posterior fornix	1204544	0.119995	469	2363547	78.9	80.21	89.25
PRJNA48479	SAMN00095161	SAMN00095161	USA	Mid vagina	73053384	7.29902	60439	145336949	14.93	32.22	57.86
PRJNA48479	SAMN00095163	SAMN00095163	USA	Posterior fornix	1580134	0.157178	512	2476926	73.57	76.38	85.87
PRJNA48479	SAMN00095336	SAMN00095336	USA	Posterior fornix	9102312	0.909875	278	2283518	86.3	87.54	96.29
PRJNA48479	SAMN00095363	SAMN00095363	USA	Posterior fornix	3109226	0.310589	231	2248670	82.78	84.27	95.86
PRJNA48479	SAMN00097975	SAMN00097975	USA	Posterior fornix	977854	0.0969337	291	2218854	76.24	80	89
PRJNA48479	SAMN00099563	SAMN00099563	USA	Posterior fornix	4751218	0.474989	1013	4338816	76.57	82.19	84.2
PRJNA48479	SAMN00099589	SAMN00099589	USA	Posterior fornix	2521148	0.251955	557	4072236	73.87	80.49	83.59
PRJNA48479	SAMN00099727	SAMN00099727	USA	Posterior fornix	1237258	0.123605	254	2327322	82.37	84.08	93.66
PRJNA48479	SAMN00099820	SAMN00099820	USA	Posterior fornix	2592296	0.258509	406	3236905	81.14	83	93.16
PRJNA48479	SAMN00099934	SAMN00099934	USA	Posterior fornix	4100660	0.409731	2043	3904021	86.17	85.54	96.46
PRJNA48479	SAMN00100041	SAMN00100041	USA	Posterior fornix	2458774	0.245619	780	2005590	87.36	86.17	97.38
PRJNA48479	SAMN00100122	SAMN00100122	USA	vaginal introitus	914548	0.0914174	228	2247306	82.31	84.43	92.99
PRJNA48479	SAMN00100124	SAMN00100124	USA	Mid vagina	3841466	0.38269	893	2862509	84.79	85.73	94.14
PRJNA48479	SAMN00100126	SAMN00100126	USA	Posterior fornix	3975406	0.397382	5735	7245449	53.6	58.55	69.8
PRJNA48479	SAMN00100269	SAMN00100269	USA	Posterior fornix	972126	0.0966546	3285	8634931	74.62	77.93	88.33
PRJNA48479	SAMN00100326	SAMN00100326	USA	Posterior fornix	950636	0.0949021	237	2239650	81.31	83.19	93.64
PRJNA48479	SAMN00139751	SAMN00139751	USA	Posterior fornix	560338	0.0558838	22	16136	30.47	58.92	46.36
PRJNA48479	SAMN00139883	SAMN00139883	USA	Posterior fornix	126938	0.0125586	48	43119	37.39	45.76	47.95
PRJNA48479	SAMN00141718	SAMN00141718	USA	Posterior fornix	573000	0.0572669	704	2941710	85.14	85.6	91.96
PRJNA48479	SAMN00141738	SAMN00141738	USA	Posterior fornix	4132026	0.411798	2144	4831350	81.71	82.65	83.19
PRJNA48479	SAMN00141777	SAMN00141777	USA	Posterior fornix	1589122	0.15759	204	2153729	76.19	78.88	89.26
PRJNA48479	SAMN00141927	SAMN00141927	USA	Posterior fornix	42494808	4.24797	17182	51483049	84.57	85.97	94.01
PRJNA48479	SAMN00142174	SAMN00142174	USA	Mid vagina	3219952	0.320318	511	3300985	85.53	85.73	94.56
PRJNA48479	SAMN00142176	SAMN00142176	USA	Posterior fornix	567760	0.056716	1390	2913281	75.23	75.9	85.12
PRJNA48479	SAMN00142231	SAMN00142231	USA	Mid vagina	1376956	0.137477	2550	5173239	81.23	83.83	94.05
PRJNA48479	SAMN00142233	SAMN00142233	USA	Posterior fornix	6512750	0.650734	2290	3962590	88.6	86.33	98.13
PRJNA48479	SAMN00142464	SAMN00142464	USA	Posterior fornix	522418	0.0514102	1478	2987056	67.93	72.05	79.63
PRJNA48479	SAMN00142557	SAMN00142557	USA	Posterior fornix	3252492	0.324735	1515	2439106	87.85	85.7	96.92
PRJNA48479	SAMN00142595	SAMN00142595	USA	Posterior fornix	1027260	0.102415	235	2259614	44.27	68.22	52
PRJNA48479	SAMN00142682	SAMN00142682	USA	Posterior fornix	13670284	1.3643	4299	24637254	84.99	85.76	95.29
PRJNA48479	SAMN00142813	SAMN00142813	USA	Posterior fornix	11512786	1.15065	3256	6746058	84.52	85.88	95.98
PRJNA48479	SAMN00142956	SAMN00142956	USA	vaginal introitus	5760568	0.575893	401	2402736	81.53	82.89	91.54
PRJNA48479	SAMN00142993	SAMN00142993	USA	Mid vagina	10299184	1.02929	729	2634024	84.31	85.28	92.83
PRJNA48479	SAMN00142995	SAMN00142995	USA	Posterior fornix	9419836	0.938102	1117	2999234	82.53	83.48	92.65
PRJNA48479	SAMN00143111	SAMN00143111	USA	Posterior fornix	3890190	0.388283	876	2664207	83.49	85.03	94.31
PRJNA48479	SAMN00143436	SAMN00143436	USA	Posterior fornix	2534354	0.253227	2963	7040545	78.01	82.05	92.94
PRJNA48479	SAMN00143856	SAMN00143856	USA	Posterior fornix	49142694	4.9127	4250	22942736	84.68	85.75	95.82
PRJNA48479	SAMN00143909	SAMN00143909	USA	vaginal introitus	6222792	0.620864	14326	17462790	55.03	63.28	70.25
PRJNA48479	SAMN00143911	SAMN00143911	USA	Mid vagina	8723988	0.867971	1565	5040930	80.97	82.26	91.45
PRJNA48479	SAMN00143991	SAMN00143991	USA	Posterior fornix	45402	0.00451598	93	74011	82.36	83.8	91.3
PRJNA48479	SAMN00144735	SAMN00144735	USA	Posterior fornix	8664250	0.858363	1314	4912681	82.59	84.3	94.39
PRJNA48479	SAMN00146064	SAMN00146064	USA	Mid vagina	2603040	0.260047	1751	2729297	84.5	84.73	93.31
PRJNA48479	SAMN00146066	SAMN00146066	USA	Posterior fornix	2558004	0.25559	1406	2456566	84.8	84.91	93.61
PRJNA48479	SAMN00146141	SAMN00146141	USA	Posterior fornix	6674860	0.667117	4549	15197146	83.89	85.19	92.86
PRJNA48479	SAMN00146392	SAMN00146392	USA	Posterior fornix	2980196	0.296058	925	8077975	82.21	83.72	91.51
PRJNA48479	SAMN00146507	SAMN00146507	USA	Posterior fornix	433050	0.0427007	1228	1444371	25.59	38.94	55.8
PRJNA48479	SAMN00146650	SAMN00146650	USA	Posterior fornix	505272	0.0501064	212	2015914	63.73	70.41	82.42
PRJNA48479	SAMN00146773	SAMN00146773	USA	Posterior fornix	174420	0.0173289	1084	961170	56.6	62.41	78.23
PRJNA48479	SAMN00146878	SAMN00146878	USA	Posterior fornix	618140	0.0616645	325	2684809	74.01	76.99	75.37
PRJNA48479	SAMN00146944	SAMN00146944	USA	Posterior fornix	1658746	0.16572	7393	11540687	34.55	47.3	56.78
PRJNA48479	SAMN00147097	SAMN00147097	USA	Posterior fornix	2026580	0.202601	238	2134900	78.5	80.37	90.71
PRJNA48479	SAMN00147362	SAMN00147362	USA	vaginal introitus	5544600	0.554236	289	3746372	85.65	87.16	94.74
PRJNA48479	SAMN00147363	SAMN00147363	USA	Mid vagina	703084	0.0702122	661	2381395	81.23	81.95	89.02
PRJNA48479	SAMN00147364	SAMN00147364	USA	Posterior fornix	888764	0.0888369	356	2220555	82.07	83.56	92.76
PRJNA48479	SAMN00147431	SAMN00147431	USA	Posterior fornix	21407988	2.1404	1949	6720617	86.87	89.23	93.65
PRJNA48479	SAMN00147535	SAMN00147535	USA	Posterior fornix	5984458	0.597742	2923	9036493	81.74	83.75	82.22
PRJNA48479	SAMN00147640	SAMN00147640	USA	Posterior fornix	651978	0.0651574	152	2900131	81.85	82.51	91.95
PRJNA48479	SAMN00147676	SAMN00147676	USA	Posterior fornix	368482	0.0367599	399	2866773	80.51	81.9	93.48
PRJNA48479	SAMN00147746	SAMN00147746	USA	Posterior fornix	470482	0.046925	628	3082102	64.52	67.79	79.31
PRJNA48479	SAMN00148052	SAMN00148052	USA	Posterior fornix	1215390	0.120864	250	3468171	73.52	76.38	86.46
PRJNA48479	SAMN00148310	SAMN00148310	USA	Posterior fornix	3825052	0.377808	2622	4569599	81.73	83.22	93.32
PRJNA48479	SAMN00148560	SAMN00148560	USA	Posterior fornix	4169064	0.413772	1781	5873267	83.34	85.57	94.53
PRJNA48479	SAMN00148811	SAMN00148811	USA	Posterior fornix	2259898	0.225772	527	2676958	79.6	81.62	92.56
PRJNA48479	SAMN00148882	SAMN00148882	USA	Posterior fornix	2413112	0.241074	612	1704901	87.52	85.97	96.89
PRJNA48479	SAMN00149000	SAMN00149000	USA	Posterior fornix	13432590	1.3407	10961	24864173	83.55	84.7	94.87
PRJNA48479	SAMN00149095	SAMN00149095	USA	Posterior fornix	21044698	2.10175	238	2246042	84.44	85.74	95.86
PRJNA576566	SAMN12997184	SRR10258545	China	vaginal secretion	39267158	5.88551	8495	27213974	81.77	83.14	95.86
PRJNA576566	SAMN12997185	SRR10258544	China	vaginal secretion	1014614	0.150823	3153	9958133	62.19	65.73	75.95
PRJNA576566	SAMN12997186	SRR10258568	China	vaginal secretion	9311946	1.3951	1569	3150362	79.84	80.96	93.8
PRJNA576566	SAMN12997187	SRR10258557	China	vaginal secretion	1919918	0.286619	1575	6253060	75.18	77.69	87.67
PRJNA576566	SAMN12997188	SRR10258551	China	vaginal secretion	2662980	0.398236	1295	3108551	76.94	78.86	85.26
PRJNA576566	SAMN12997189	SRR10258550	China	vaginal secretion	1966852	0.294285	1188	2962006	76.68	79.16	90.1
PRJNA576566	SAMN12997190	SRR10258549	China	vaginal secretion	2074536	0.309995	4335	5729379	66.79	77.36	89
PRJNA576566	SAMN12997191	SRR10258548	China	vaginal secretion	1889600	0.281052	2657	6536727	74.5	76.19	82.5
PRJNA576566	SAMN12997192	SRR10258547	China	vaginal secretion	1335580	0.199015	1352	4640301	77.44	78.31	88.9
PRJNA576566	SAMN12997193	SRR10258546	China	vaginal secretion	26250196	3.93581	14177	40951419	77.09	82.21	89.54
PRJNA576566	SAMN12997194	SRR10258543	China	vaginal secretion	9879170	1.47942	2365	7821810	80.41	81.03	93.99
PRJNA576566	SAMN12997195	SRR10258542	China	vaginal secretion	3137846	0.468419	3058	4028605	77.56	78.36	90.78
PRJNA576566	SAMN12997196	SRR10258541	China	vaginal secretion	2535930	0.377824	4334	5739862	67.08	68.19	75.77
PRJNA576566	SAMN12997197	SRR10258575	China	vaginal secretion	2144790	0.316986	4403	7751033	57.78	57.61	65.41
PRJNA576566	SAMN12997198	SRR10258574	China	vaginal secretion	712332	0.105268	2580	3069389	35.49	35.87	39.42
PRJNA576566	SAMN12997199	SRR10258573	China	vaginal secretion	584574	0.0864252	2773	3130708	21.54	20.14	21.59
PRJNA576566	SAMN12997200	SRR10258572	China	vaginal secretion	896654	0.133336	2757	3367701	40.85	40.72	42.93
PRJNA576566	SAMN12997201	SRR10258571	China	vaginal secretion	1062646	0.158049	2549	4061070	45.68	53.9	63.84
PRJNA576566	SAMN12997202	SRR10258570	China	vaginal secretion	2559390	0.382633	2787	5413421	76.63	77.46	87.65
PRJNA576566	SAMN12997203	SRR10258569	China	vaginal secretion	1219080	0.181775	7827	14822156	54.14	59.89	71.71
PRJNA576566	SAMN12997204	SRR10258567	China	vaginal secretion	1999174	0.298238	3062	5144854	69.83	73.27	78.7
PRJNA576566	SAMN12997205	SRR10258566	China	vaginal secretion	2177030	0.323639	2418	4395055	69.47	71.37	77.19
PRJNA576566	SAMN12997206	SRR10258565	China	vaginal secretion	1019208	0.150566	2397	3810921	71.11	70.17	78.98
PRJNA576566	SAMN12997207	SRR10258564	China	vaginal secretion	694172	0.102925	3439	5526828	72.65	72.66	82.28
PRJNA576566	SAMN12997208	SRR10258563	China	vaginal secretion	1457954	0.215949	2958	4347135	73.94	73.54	81.97
PRJNA576566	SAMN12997209	SRR10258562	China	vaginal secretion	2505418	0.373894	4613	7241815	74.62	75.69	86.71
PRJNA576566	SAMN12997210	SRR10258561	China	vaginal secretion	1196042	0.177959	2037	2884131	76.77	76.85	88.06
PRJNA576566	SAMN12997211	SRR10258560	China	vaginal secretion	7355198	1.10111	815	7088090	78.07	80.61	90.04
PRJNA576566	SAMN12997212	SRR10258559	China	vaginal secretion	305768	0.045272	721	1846724	41.39	48.8	58.98
PRJNA576566	SAMN12997213	SRR10258558	China	vaginal secretion	5814780	0.856499	5508	7260751	65.91	66.48	76.67
PRJNA576566	SAMN12997214	SRR10258556	China	vaginal secretion	563474	0.083312	4989	7269069	41.7	51.05	62.5
PRJNA576566	SAMN12997215	SRR10258555	China	vaginal secretion	40090038	6.00071	11395	32769450	81.13	83.86	93.95
PRJNA576566	SAMN12997216	SRR10258554	China	vaginal secretion	2431156	0.361254	3596	6921131	67.71	70.66	81.17
PRJNA576566	SAMN12997217	SRR10258553	China	vaginal secretion	45366600	6.79729	10653	42955201	80.98	83.41	92.97
PRJNA576566	SAMN12997218	SRR10258552	China	vaginal secretion	38814440	5.81935	8174	32583502	80.88	82.84	93.75
PRJNA576566	SAMN14859597	SRR11749265	China	vaginal secretion	679276	0.100891	1955	2902732	59.54	53.72	63.83
PRJNA576566	SAMN14859598	SRR11749264	China	vaginal secretion	2958552	0.441287	4800	5978836	64.83	66.78	68.98
PRJNA576566	SAMN14859599	SRR11749284	China	vaginal secretion	3201506	0.478816	5729	9359959	75.86	78.05	89.26
PRJNA576566	SAMN14859600	SRR11749273	China	vaginal secretion	2719430	0.403819	4189	5330690	69.16	69.79	80.56
PRJNA576566	SAMN14859601	SRR11749271	China	vaginal secretion	3190298	0.477347	2301	5418412	77.65	79.67	92.88
PRJNA576566	SAMN14859602	SRR11749270	China	vaginal secretion	5071838	0.758555	2617	3936654	78.03	80.3	90.22
PRJNA576566	SAMN14859603	SRR11749269	China	vaginal secretion	14372224	2.15414	883	3577650	81.03	82.26	94.22
PRJNA576566	SAMN14859604	SRR11749268	China	vaginal secretion	20056810	3.00742	3049	12000059	81.78	82.9	95.82
PRJNA576566	SAMN14859605	SRR11749267	China	vaginal secretion	1518178	0.222255	3867	6032473	64.84	63.54	71.92
PRJNA576566	SAMN14859606	SRR11749266	China	vaginal secretion	1213784	0.174059	9418	8687176	10.2	23.82	32.35
PRJNA576566	SAMN14859607	SRR11749263	China	vaginal secretion	746662	0.109345	3935	5106650	64.77	63.34	69.49
PRJNA576566	SAMN14859608	SRR11749262	China	vaginal secretion	814446	0.119909	3311	5402285	69.35	68.26	77.04
PRJNA576566	SAMN14859609	SRR11749292	China	vaginal secretion	564428	0.0823813	4149	5881513	62.32	59.7	65.68
PRJNA576566	SAMN14859610	SRR11749291	China	vaginal secretion	642364	0.0943737	4173	5672905	64.23	62.77	70.19
PRJNA576566	SAMN14859611	SRR11749290	China	vaginal secretion	1214816	0.180622	3458	4644215	74.59	74.65	83.71
PRJNA576566	SAMN14859612	SRR11749289	China	vaginal secretion	1516164	0.223651	5430	6230380	61.99	63.15	68.06
PRJNA576566	SAMN14859613	SRR11749288	China	vaginal secretion	647824	0.0958449	2524	3924387	39.12	50.05	60.07
PRJNA576566	SAMN14859614	SRR11749287	China	vaginal secretion	1153022	0.16578	6537	6743719	25.59	34.6	41.33
PRJNA576566	SAMN14859615	SRR11749286	China	vaginal secretion	1287054	0.188162	7719	8564845	38.54	48.38	56.51
PRJNA576566	SAMN14859616	SRR11749285	China	vaginal secretion	44844280	6.71416	8328	34605420	81.19	83.91	92.64
PRJNA576566	SAMN14859617	SRR11749283	China	vaginal secretion	2935938	0.42707	4104	4924395	60.34	61.54	67.47
PRJNA576566	SAMN14859618	SRR11749282	China	vaginal secretion	30478304	4.56471	9904	28112595	83.14	85.05	96.32
PRJNA576566	SAMN14859619	SRR11749281	China	vaginal secretion	14742838	2.20843	7775	34336859	79.23	82.81	92.65
PRJNA576566	SAMN14859620	SRR11749280	China	vaginal secretion	18091786	2.70796	21614	59029913	76.96	82.21	91.3
PRJNA576566	SAMN14859621	SRR11749279	China	vaginal secretion	16283120	2.43448	28481	72911062	73.71	81.25	89.97
PRJNA576566	SAMN14859622	SRR11749278	China	vaginal secretion	12849996	1.88773	11222	11411549	66.77	67.85	78.04
PRJNA576566	SAMN14859623	SRR11749277	China	vaginal secretion	1526806	0.227395	2161	3297274	64.21	68.21	81.53
PRJNA576566	SAMN14859624	SRR11749276	China	vaginal secretion	2433732	0.362174	1917	3582276	70.06	73.75	82.77
PRJNA576566	SAMN14859625	SRR11749275	China	vaginal secretion	6791252	1.00652	6107	12478666	69.36	71.88	82.13
PRJNA576566	SAMN14859626	SRR11749274	China	vaginal secretion	444830	0.0655292	1337	2395037	37.67	47.39	55.7
PRJNA576566	SAMN14859627	SRR11749272	China	vaginal secretion	479576	0.070191	1184	2892376	51.71	57.68	65.37
PRJNA612083	SAMN14361098	SRR11294812	USA	Cervical Vaginal Fluid	157282	0.0114764	309	241196	81.55	85.45	88.5
PRJNA612083	SAMN14361099	SRR11294811	USA	Cervical Vaginal Fluid	154442	0.0112353	615	486949	84.58	85.88	92.44
PRJNA612083	SAMN14361100	SRR11294800	USA	Cervical Vaginal Fluid	126666	0.00917155	706	636610	84.23	85.53	91.54
PRJNA612083	SAMN14361101	SRR11294789	USA	Cervical Vaginal Fluid	143076	0.0104633	441	367973	83.95	85.63	79.09
PRJNA612083	SAMN14361102	SRR11294783	USA	Cervical Vaginal Fluid	658860	0.0482474	125	1723407	85.94	88.08	94.35
PRJNA612083	SAMN14361103	SRR11294782	USA	Cervical Vaginal Fluid	205302	0.0149194	839	703133	81.63	83.41	84.64
PRJNA612083	SAMN14361104	SRR11294781	USA	Cervical Vaginal Fluid	1435700	0.105154	1003	3347178	87.05	88.79	95.35
PRJNA612083	SAMN14361105	SRR11294780	USA	Cervical Vaginal Fluid	43258	0.00316085	17	13281	80.77	81.99	86.66
PRJNA612083	SAMN14361106	SRR11294779	USA	Cervical Vaginal Fluid	71426	0.00518195	17	14122	78.72	78.23	82.09
PRJNA612083	SAMN14361107	SRR11294778	USA	Cervical Vaginal Fluid	74318	0.00545132	12	7340	80.7	82.06	88.87
PRJNA612083	SAMN14361108	SRR11294810	USA	Cervical Vaginal Fluid	660428	0.0483482	1448	2690323	87.09	88.54	95.05
PRJNA612083	SAMN14361109	SRR11294809	USA	Cervical Vaginal Fluid	242474	0.0176497	1317	1128758	77.1	80.1	77.71
PRJNA612083	SAMN14361110	SRR11294808	USA	Cervical Vaginal Fluid	65456	0.00477607	45	48179	80.57	81.86	87.95
PRJNA612083	SAMN14361111	SRR11294807	USA	Cervical Vaginal Fluid	202564	0.0148041	713	526756	85.88	87.55	93
PRJNA612083	SAMN14361112	SRR11294806	USA	Cervical Vaginal Fluid	44286	0.00318556	8	7094	65.96	67.68	71.66
PRJNA612083	SAMN14361113	SRR11294805	USA	Cervical Vaginal Fluid	133780	0.00976939	473	378550	83.98	85.51	92.46
PRJNA612083	SAMN14361114	SRR11294804	USA	Cervical Vaginal Fluid	96118	0.00706803	194	132739	86.45	87.78	95.9
PRJNA612083	SAMN14361115	SRR11294803	USA	Cervical Vaginal Fluid	124184	0.0090084	640	544466	82.91	84.24	90.13
PRJNA612083	SAMN14361116	SRR11294802	USA	Cervical Vaginal Fluid	127380	0.00931932	325	269811	82.48	85.99	85.07
PRJNA612083	SAMN14361117	SRR11294801	USA	Cervical Vaginal Fluid	277978	0.0203183	1575	1498939	77.69	80.58	75.72
PRJNA612083	SAMN14361118	SRR11294799	USA	Cervical Vaginal Fluid	1344502	0.0983601	2919	4356576	85.09	87.23	92.86
PRJNA612083	SAMN14361119	SRR11294798	USA	Cervical Vaginal Fluid	96972	0.00707383	440	341535	79.87	80.92	87.41
PRJNA612083	SAMN14361120	SRR11294797	USA	Cervical Vaginal Fluid	38544	0.00281082	4	4128	79.86	79.97	83.82
PRJNA612083	SAMN14361121	SRR11294796	USA	Cervical Vaginal Fluid	37566	0.00273476	20	15072	76.29	77.2	81.58
PRJNA612083	SAMN14361122	SRR11294795	USA	Cervical Vaginal Fluid	24520	0.00179879	4	3123	80.62	80.32	84.32
PRJNA612083	SAMN14361123	SRR11294794	USA	Cervical Vaginal Fluid	321984	0.023533	1392	1751809	84.71	86.53	87.58
PRJNA612083	SAMN14361124	SRR11294793	USA	Cervical Vaginal Fluid	196390	0.0144015	997	1140923	86.42	88.08	95.64
PRJNA612083	SAMN14361125	SRR11294792	USA	Cervical Vaginal Fluid	118520	0.00866888	153	103866	85.63	86.6	94.67
PRJNA612083	SAMN14361126	SRR11294791	USA	Cervical Vaginal Fluid	64526	0.00471188	86	57800	75.22	79.94	86.95
PRJNA612083	SAMN14361127	SRR11294790	USA	Cervical Vaginal Fluid	1404004	0.102668	2003	4155389	87.03	88.99	95.65
PRJNA612083	SAMN14361128	SRR11294788	USA	Cervical Vaginal Fluid	263914	0.0192345	960	838083	83.07	86.06	92.73
PRJNA612083	SAMN14361129	SRR11294787	USA	Cervical Vaginal Fluid	275610	0.0201012	1145	1257235	71.15	72.4	78.43
PRJNA612083	SAMN14361130	SRR11294786	USA	Cervical Vaginal Fluid	156376	0.0114714	460	392956	83.82	87.13	93.3
PRJNA612083	SAMN14361131	SRR11294785	USA	Cervical Vaginal Fluid	47056	0.0034266	4	2670	74.94	76.9	85.52
PRJNA612083	SAMN14361132	SRR11294784	USA	Cervical Vaginal Fluid	65658	0.00477626	24	19251	80.42	80.98	85.76
PRJNA639592	SAMN15239883	SRR12018775	USA	vagina	548469	0.0400328	1680	2512377	80.86	83.44	89.88
PRJNA639592	SAMN15239884	SRR12018774	USA	vagina	144566	0.0104902	136	99437	39.02	57.64	61.58
PRJNA639592	SAMN15239885	SRR12018863	USA	vagina	565154	0.0410465	705	1987940	85.27	86.94	94.32
PRJNA639592	SAMN15239886	SRR12018852	USA	vagina	703780	0.0523096	122	2044288	75.25	82.97	92.19
PRJNA639592	SAMN15239887	SRR12018841	USA	vagina	333740	0.0245905	1287	1789497	71.16	75.93	83.36
PRJNA639592	SAMN15239888	SRR12018830	USA	vagina	256638	0.018525	211	169395	19.84	64.99	76.49
PRJNA639592	SAMN15239889	SRR12018819	USA	vagina	509913	0.0382425	709	2165707	79.97	82.72	89.83
PRJNA639592	SAMN15239890	SRR12018808	USA	vagina	1226259	0.0897878	2408	3908754	84.81	86.78	93.65
PRJNA639592	SAMN15239891	SRR12018797	USA	vagina	199966	0.0149967	408	287083	75.47	80.98	87.91
PRJNA639592	SAMN15239892	SRR12018786	USA	vagina	1832205	0.133062	244	2132190	87.38	89.54	95.21
PRJNA639592	SAMN15239893	SRR12018773	USA	vagina	1456560	0.109237	674	2476983	81.5	83.7	90.52
PRJNA639592	SAMN15239894	SRR12018959	USA	vagina	680516	0.0505517	890	2102764	38.86	75.71	81.18
PRJNA639592	SAMN15239895	SRR12018948	USA	vagina	1179557	0.0872203	226	2044766	79.35	85.86	94.06
PRJNA639592	SAMN15239896	SRR12018937	USA	vagina	700522	0.0513505	471	2787858	85.89	88.62	93.02
PRJNA639592	SAMN15239897	SRR12018926	USA	vagina	556431	0.0411318	1841	2670070	85.67	87.94	94.32
PRJNA639592	SAMN15239898	SRR12018915	USA	vagina	4754845	0.341996	4692	6173442	32.42	59.09	65.44
PRJNA639592	SAMN15239899	SRR12018904	USA	vagina	199111	0.0147362	900	878223	72.71	82.93	89.6
PRJNA639592	SAMN15239900	SRR12018893	USA	vagina	755875	0.0566877	351	2388724	80.77	83.38	82.43
PRJNA639592	SAMN15239901	SRR12018882	USA	vagina	2231950	0.16525	2560	5036286	86.64	88.28	95.97
PRJNA639592	SAMN15239902	SRR12018871	USA	vagina	525779	0.0380902	2082	3070422	87.32	89.02	95.43
PRJNA639592	SAMN15239903	SRR12018862	USA	vagina	442603	0.0331931	106	1252327	72.14	76.52	82.22
PRJNA639592	SAMN15239904	SRR12018861	USA	vagina	955507	0.0702473	278	2948323	87.22	88.74	95.21
PRJNA639592	SAMN15239905	SRR12018860	USA	vagina	441070	0.0302548	17	23141	17.78	47.6	58.06
PRJNA639592	SAMN15239906	SRR12018859	USA	vagina	2663281	0.196001	324	2510406	85.83	87.8	88.9
PRJNA639592	SAMN15239907	SRR12018858	USA	vagina	797033	0.0591801	572	2026143	79.55	82.67	89.87
PRJNA639592	SAMN15239908	SRR12018857	USA	vagina	1226890	0.0911725	76	1283522	75.49	84.1	91.34
PRJNA639592	SAMN15239909	SRR12018856	USA	vagina	1349482	0.100532	72	1380231	79.87	85.62	94.47
PRJNA639592	SAMN15239910	SRR12018855	USA	vagina	383732	0.0284133	1657	1689464	82.83	85.8	94.23
PRJNA639592	SAMN15239911	SRR12018854	USA	vagina	417662	0.030889	1023	2425181	84.38	86.54	77.61
PRJNA639592	SAMN15239912	SRR12018853	USA	vagina	287553	0.0212551	701	1137711	73.18	74.8	83.8
PRJNA639592	SAMN15239913	SRR12018851	USA	vagina	3526833	0.262881	3229	5608310	84.64	86.21	94.95
PRJNA639592	SAMN15239914	SRR12018850	USA	vagina	543469	0.0402825	55	1256413	82.73	86.01	92.47
PRJNA639592	SAMN15239915	SRR12018849	USA	vagina	479598	0.035612	158	1724415	84.96	86.26	91.01
PRJNA639592	SAMN15239916	SRR12018848	USA	vagina	389098	0.0289015	90	1300988	81.64	86.66	94.5
PRJNA639592	SAMN15239917	SRR12018847	USA	vagina	587516	0.0440602	1352	3032220	78.76	81.28	87.23
PRJNA639592	SAMN15239918	SRR12018846	USA	vagina	1096923	0.0816064	229	2120311	81.22	84.65	93.27
PRJNA639592	SAMN15239919	SRR12018845	USA	vagina	4593190	0.329475	408	2360142	79.62	80.95	79.28
PRJNA639592	SAMN15239920	SRR12018844	USA	vagina	693291	0.0519938	941	3448606	77.28	79.98	87.57
PRJNA639592	SAMN15239921	SRR12018843	USA	vagina	174323	0.0130731	939	823511	73.19	75.52	84.02
PRJNA639592	SAMN15239922	SRR12018842	USA	vagina	684377	0.050941	548	1650601	84.21	86.58	93.5
PRJNA639592	SAMN15239923	SRR12018840	USA	vagina	541128	0.0400085	685	1627846	76.97	81.76	89.46
PRJNA639592	SAMN15239924	SRR12018839	USA	vagina	448274	0.0332876	715	2185156	83.64	85.67	92.37
PRJNA639592	SAMN15239925	SRR12018838	USA	vagina	1087653	0.0810211	253	1729103	81.92	84.41	91.31
PRJNA639592	SAMN15239926	SRR12018837	USA	vagina	770646	0.0572473	1203	2635280	86.51	87.88	94.3
PRJNA639592	SAMN15239927	SRR12018836	USA	vagina	626386	0.0466883	29	1199291	79.69	83.14	90.9
[truncated: 2,474 more rows]

## Sheet: Tab.S3
Table S3. Detailed information of 19,542 prokaryotic genomes, including 18,570 MAGs and 972 isolated genomes, in VMGC.
Genome ID	BioSample ID	Collection/isolation source	Type	Genome size (bp)	No. of contigs	N50 length (bp)	N90 length (bp)	Max length (bp)	% GC content	CheckM v2			Clade separation score (GUNC)	Presence of 5S rRNA	Presence of 16S rRNA	Presence of 23S rRNA	No. of tRNA	Genome quality	Species-level genomic bin (95% ANI)
										% Completeness	% Contamination	Quality score
ERR10897564.mbin.1	ERR10897564	vaginal swab	MAG	1087166	64	21321	9170	106681	32.47	92.37	0.36	90.57	0	Y	N	N	16	high-quality	SGB001
ERR10897570.mbin.1	ERR10897570	vaginal swab	MAG	946879	36	35494	16114	91025	44.15	69.36	0.05	69.11	0.03	N	N	N	14	medium-quality	SGB020
ERR10897572.mbin.2	ERR10897572	vaginal swab	MAG	634492	160	4095	2310	18976	32.86	51.82	0.05	51.57	0	Y	N	N	12	medium-quality	SGB001
ERR10897572.mbin.3	ERR10897572	vaginal swab	MAG	1042602	73	18747	7657	84304	37.32	59.34	0.17	58.49	0	N	N	N	16	medium-quality	SGB006
ERR10897573.mbin.1	ERR10897573	vaginal swab	MAG	2337451	96	39974	11080	110370	39.55	99.97	0.02	99.87	0	Y	N	N	18	high-quality	SGB025
ERR10897573.mbin.3	ERR10897573	vaginal swab	MAG	2731891	27	156607	53551	269862	51.07	59.06	0.07	58.71	0.01	Y	N	N	17	medium-quality	SGB076
ERR10897573.mbin.4	ERR10897573	vaginal swab	MAG	2066518	406	5736	2674	38890	42.4	75.82	1.43	68.67	0	N	N	N	16	medium-quality	SGB014
ERR10897574.mbin.1	ERR10897574	vaginal swab	MAG	895860	46	29295	9821	87594	37.5	56.85	0	56.85	0	N	N	N	12	medium-quality	SGB006
ERR10897576.mbin.1	ERR10897576	vaginal swab	MAG	1148080	53	33485	11651	98948	32.32	99.73	0.05	99.48	0	Y	N	N	16	high-quality	SGB001
ERR10897576.sbin.2	ERR10897576	vaginal swab	MAG	692208	40	19898	9150	65498	32.2	56.79	0	56.79	0	N	N	N	8	medium-quality	SGB019
ERR10897578.mbin.2	ERR10897578	vaginal swab	MAG	683882	28	40740	14756	68429	34.71	51.69	0.01	51.64	0	N	N	N	12	medium-quality	SGB089
ERR10897578.mbin.3	ERR10897578	vaginal swab	MAG	844973	9	118578	62442	185248	43.27	55.88	0.05	55.63	0.07	N	Y	Y	16	medium-quality	SGB005
ERR10897578.sbin.4	ERR10897578	vaginal swab	MAG	1194894	58	36219	9778	77962	34.33	65.11	0.01	65.06	0	N	N	N	13	medium-quality	SGB089
ERR10897580.sbin.1	ERR10897580	vaginal swab	MAG	1995004	258	9808	3797	39556	59.13	90.47	1.01	85.42	0	N	N	N	19	high-quality	SGB053
ERR10897580.sbin.2	ERR10897580	vaginal swab	MAG	1338433	123	16697	4773	54693	42.82	94.27	1.34	87.57	0.3	N	N	N	18	high-quality	SGB002
ERR10897582.sbin.1	ERR10897582	vaginal swab	MAG	1860507	236	10292	3814	45898	36.81	84.75	1.69	76.3	0	Y	N	N	15	medium-quality	SGB006
ERR10897583.sbin.2	ERR10897583	vaginal swab	MAG	1186182	107	15475	4940	70204	36.56	54.22	0.16	53.42	0	N	N	N	16	medium-quality	SGB039
ERR10897584.mbin.1	ERR10897584	vaginal swab	MAG	1253640	78	23485	7622	68997	37.2	70.49	0.02	70.39	0	Y	N	N	17	medium-quality	SGB006
ERR10897585.mbin.3	ERR10897585	vaginal swab	MAG	1010997	58	22513	9210	56174	32.43	85.31	0.09	84.86	0	Y	N	N	15	medium-quality	SGB001
ERR10897587.sbin.1	ERR10897587	vaginal swab	MAG	1631637	95	22024	8347	73127	37.04	84.69	0.1	84.19	0	N	N	N	16	medium-quality	SGB006
ERR10897588.mbin.3	ERR10897588	vaginal swab	MAG	967081	37	36264	17892	100726	32.29	78.86	0.14	78.16	0	Y	N	N	11	medium-quality	SGB019
ERR10897589.mbin.1	ERR10897589	vaginal swab	MAG	1337170	67	27604	10664	70472	37.16	77.17	0.04	76.97	0	N	N	N	17	medium-quality	SGB006
ERR10897589.sbin.2	ERR10897589	vaginal swab	MAG	1302394	173	10153	3773	33867	34.27	78.55	0.8	74.55	0	N	N	N	17	medium-quality	SGB018
ERR10897590.mbin.2	ERR10897590	vaginal swab	MAG	1187933	140	12752	3724	36008	42.81	87.87	0.25	86.62	0	N	N	N	16	medium-quality	SGB044
ERR10897591.mbin.10	ERR10897591	vaginal swab	MAG	1468963	94	22829	8423	63413	41.34	95.88	1.15	90.13	0.2	N	N	N	20	high-quality	SGB004
ERR10897591.mbin.2	ERR10897591	vaginal swab	MAG	1384221	50	41466	15089	89804	42.22	95.43	1.16	89.63	0.21	N	N	N	19	high-quality	SGB005
ERR10897591.mbin.4	ERR10897591	vaginal swab	MAG	1425388	76	28772	9441	69349	39.04	92.65	0.02	92.55	0.18	Y	N	N	18	high-quality	SGB023
ERR10897591.mbin.7	ERR10897591	vaginal swab	MAG	1119729	124	11812	4755	52101	32.51	89.44	0.3	87.94	0	Y	N	N	16	medium-quality	SGB001
ERR10897591.mbin.8	ERR10897591	vaginal swab	MAG	1371677	137	15204	4656	42902	37.97	93	0.25	91.75	0.31	N	N	N	19	high-quality	SGB016
ERR10897591.mbin.9	ERR10897591	vaginal swab	MAG	1648538	197	10827	4037	50058	35	85.41	0.38	83.51	0	N	Y	N	17	medium-quality	SGB007
ERR10897591.sbin.11	ERR10897591	vaginal swab	MAG	1378290	193	9161	3488	36507	46.9	88.31	1.27	81.96	0	N	N	N	19	medium-quality	SGB243
ERR10897591.sbin.2	ERR10897591	vaginal swab	MAG	2647694	89	52632	13870	138397	42.17	99.98	0	99.98	0	Y	N	N	18	high-quality	SGB014
ERR10897591.sbin.5	ERR10897591	vaginal swab	MAG	1136363	169	8610	3065	51109	42.78	80.04	3.4	63.04	0.42	N	N	N	16	medium-quality	SGB002
ERR10897594.sbin.1	ERR10897594	vaginal swab	MAG	1124422	74	21079	7981	69000	37.32	60.75	0.1	60.25	0	Y	N	N	16	medium-quality	SGB036
ERR10897595.sbin.1	ERR10897595	vaginal swab	MAG	1424154	67	30505	10628	94380	37.34	75.09	0.08	74.69	0	N	N	N	18	medium-quality	SGB006
ERR10897596.mbin.2	ERR10897596	vaginal swab	MAG	1159722	94	17624	6354	41820	32.45	98.01	0.62	94.91	0	Y	N	N	12	high-quality	SGB001
ERR10897596.mbin.3	ERR10897596	vaginal swab	MAG	810148	29	34270	18051	126738	40.79	57.84	0.14	57.14	0.01	N	N	N	14	medium-quality	SGB026
ERR10897596.sbin.4	ERR10897596	vaginal swab	MAG	1442617	33	75226	25735	144579	42.63	98.14	0.14	97.44	0.22	N	N	N	20	high-quality	SGB002
ERR10897598.mbin.1	ERR10897598	vaginal swab	MAG	1052945	57	25483	9745	84226	37.26	59.48	0.04	59.28	0	N	N	N	15	medium-quality	SGB006
ERR10897599.mbin.1	ERR10897599	vaginal swab	MAG	1208610	93	18679	6391	50699	32.41	99.64	0.03	99.49	0	Y	N	N	16	high-quality	SGB001
ERR10897599.mbin.3	ERR10897599	vaginal swab	MAG	1154522	167	8625	3349	32843	42.87	80.2	1.13	74.55	0	N	N	N	18	medium-quality	SGB026
ERR10897599.mbin.4	ERR10897599	vaginal swab	MAG	1231121	51	42618	10961	113808	42.86	83.95	0.53	81.3	0.11	N	N	N	19	medium-quality	SGB005
ERR10897599.sbin.5	ERR10897599	vaginal swab	MAG	1910008	338	6712	2774	23810	36.87	86.49	1.85	77.24	0	N	N	N	15	medium-quality	SGB006
ERR10897600.sbin.1	ERR10897600	vaginal swab	MAG	1641143	293	6386	2869	25040	36.84	74.74	2.38	62.84	0	N	N	N	16	medium-quality	SGB006
ERR10897602.sbin.3	ERR10897602	vaginal swab	MAG	1081290	176	7513	2999	32828	34.32	73.75	0.84	69.55	0	N	N	N	10	medium-quality	SGB018
ERR10897603.sbin.1	ERR10897603	vaginal swab	MAG	1577526	81	25283	9706	72769	37.24	82.72	0.22	81.62	0	Y	N	N	16	medium-quality	SGB039
ERR10897604.sbin.1	ERR10897604	vaginal swab	MAG	1167307	67	23368	9159	93929	32.35	98.31	0.02	98.21	0	Y	N	N	16	high-quality	SGB001
ERR10897609.sbin.1	ERR10897609	vaginal swab	MAG	620403	28	27860	10431	71842	32.11	53.7	0.01	53.65	0	N	N	N	7	medium-quality	SGB019
ERR10897610.mbin.1	ERR10897610	vaginal swab	MAG	1239033	47	37892	16592	86490	41.08	76.66	0.81	72.61	0.27	N	N	N	18	medium-quality	SGB004
ERR10897611.mbin.2	ERR10897611	vaginal swab	MAG	1145310	83	18942	6404	40445	32.43	98.9	0.4	96.9	0	Y	N	N	16	high-quality	SGB001
ERR10897611.sbin.1	ERR10897611	vaginal swab	MAG	1358039	261	6122	2711	32133	34.9	77.66	2.76	63.86	0	N	N	N	8	medium-quality	SGB031
ERR10897612.sbin.4	ERR10897612	vaginal swab	MAG	1236475	211	7085	3096	26661	34.25	79.2	0.87	74.85	0	N	Y	N	18	medium-quality	SGB018
ERR10897613.sbin.1	ERR10897613	vaginal swab	MAG	1154970	110	14778	4941	42357	32.41	99.26	0.94	94.56	0	Y	N	N	18	high-quality	SGB001
ERR10897614.sbin.3	ERR10897614	vaginal swab	MAG	2377935	307	11353	3099	64223	37.85	84.46	1.31	77.91	0	Y	N	N	19	medium-quality	SGB060
ERR10897616.mbin.4	ERR10897616	vaginal swab	MAG	1207770	43	35550	14562	91235	41.98	78.45	0.51	75.9	0.17	N	N	N	17	medium-quality	SGB004
ERR10897616.sbin.3	ERR10897616	vaginal swab	MAG	752784	31	43845	9642	123806	39.76	52.82	0.34	51.12	0.35	N	N	N	10	medium-quality	SGB004
ERR10897616.sbin.4	ERR10897616	vaginal swab	MAG	1298858	114	18029	4572	95378	42.88	91.77	0.75	88.02	0.16	Y	Y	Y	19	near-complete	SGB002
ERR10897617.mbin.2	ERR10897617	vaginal swab	MAG	898840	56	21750	8112	95059	36.94	51.19	0	51.19	0	Y	N	N	13	medium-quality	SGB039
ERR10897619.mbin.1	ERR10897619	vaginal swab	MAG	923586	25	57478	20393	95271	43.26	63.26	0.18	62.36	0.07	N	Y	Y	18	medium-quality	SGB069
ERR10897621.sbin.1	ERR10897621	vaginal swab	MAG	619461	37	21526	9182	45305	32.11	51.76	0.01	51.71	0.37	Y	N	N	8	medium-quality	SGB019
ERR10897621.sbin.3	ERR10897621	vaginal swab	MAG	1078601	75	20972	6728	61240	37.69	59.14	0.16	58.34	0	Y	Y	N	16	medium-quality	SGB036
ERR10897622.mbin.2	ERR10897622	vaginal swab	MAG	893110	42	31951	12659	78817	32.42	76.48	0.05	76.23	0.38	Y	N	Y	11	medium-quality	SGB019
ERR10897622.sbin.4	ERR10897622	vaginal swab	MAG	1853607	67	39955	15067	111652	34.87	96.7	0.05	96.45	0	Y	N	N	11	high-quality	SGB031
ERR10897624.mbin.2	ERR10897624	vaginal swab	MAG	1000944	85	16411	5381	53312	37.43	57.18	0.09	56.73	0	N	N	N	17	medium-quality	SGB036
ERR10897624.sbin.3	ERR10897624	vaginal swab	MAG	602304	36	24977	7846	55393	33.11	51.22	0	51.22	0	Y	N	N	15	medium-quality	SGB019
ERR10897626.mbin.1	ERR10897626	vaginal swab	MAG	714228	50	21021	7018	52917	40.68	51.72	0.27	50.37	0.17	N	N	N	11	medium-quality	SGB026
ERR10897626.sbin.2	ERR10897626	vaginal swab	MAG	1273486	155	10912	3927	61036	34.4	83.98	0.16	83.18	0	N	Y	N	14	medium-quality	SGB018
ERR10897629.mbin.11	ERR10897629	vaginal swab	MAG	1705854	46	63170	22941	177124	50.05	88.71	0.11	88.16	0	Y	Y	Y	20	medium-quality	SGB439
ERR10897629.mbin.13	ERR10897629	vaginal swab	MAG	1429734	51	40846	13740	142131	42.2	95.7	0.2	94.7	0.08	N	N	N	20	high-quality	SGB005
ERR10897629.mbin.2	ERR10897629	vaginal swab	MAG	1548870	53	51489	15611	125955	36.12	81.32	0.48	78.92	0	N	N	N	14	medium-quality	SGB349
ERR10897629.sbin.5	ERR10897629	vaginal swab	MAG	729640	32	33166	12250	78812	43.66	53.18	0.3	51.68	0.05	N	N	N	16	medium-quality	SGB005
ERR10897629.sbin.6	ERR10897629	vaginal swab	MAG	877986	246	3673	2237	12938	44.77	55.9	0.12	55.3	0.3	N	N	N	11	medium-quality	SGB440
ERR10897630.mbin.1	ERR10897630	vaginal swab	MAG	2101645	14	324758	64771	407844	52.95	99.99	1.27	93.64	0.01	Y	N	N	20	high-quality	SGB136
ERR10897630.mbin.2	ERR10897630	vaginal swab	MAG	1186700	244	5655	2552	27974	39.3	69	0.49	66.55	0	N	N	N	6	medium-quality	SGB057
ERR10897630.mbin.5	ERR10897630	vaginal swab	MAG	2114675	54	96787	18261	232423	57.09	99.98	0.47	97.63	0	N	Y	N	20	high-quality	SGB164
ERR10897633.mbin.2	ERR10897633	vaginal swab	MAG	1387691	41	47803	19373	132736	34.24	88.52	0.04	88.32	0	N	N	N	18	medium-quality	SGB018
ERR10897634.mbin.11	ERR10897634	vaginal swab	MAG	1173331	61	28488	9578	67589	32.41	99.77	0.08	99.37	0	Y	N	N	16	high-quality	SGB001
ERR10897634.mbin.13	ERR10897634	vaginal swab	MAG	1716404	221	9404	3676	38387	35.46	93.94	0.03	93.79	0	Y	N	Y	17	high-quality	SGB007
ERR10897634.mbin.2	ERR10897634	vaginal swab	MAG	1409185	38	73713	22010	142043	42.46	90.62	0.69	87.17	0.25	Y	N	N	19	high-quality	SGB009
ERR10897634.mbin.3	ERR10897634	vaginal swab	MAG	1356188	58	47610	9739	111642	42.81	96.06	1.27	89.71	0.23	Y	N	N	20	high-quality	SGB002
ERR10897634.mbin.5	ERR10897634	vaginal swab	MAG	845011	218	3959	2405	13869	49.43	62.6	0.47	60.25	0.41	N	N	N	14	medium-quality	SGB027
ERR10897634.mbin.6	ERR10897634	vaginal swab	MAG	1395741	63	38327	11321	79079	42.23	92.19	2.05	81.94	0.15	N	N	N	19	high-quality	SGB005
ERR10897634.mbin.8	ERR10897634	vaginal swab	MAG	1170017	116	11963	5234	45553	40.74	77.51	0.74	73.81	0.36	N	N	N	19	medium-quality	SGB004
ERR10897634.mbin.9	ERR10897634	vaginal swab	MAG	660338	76	12538	4451	25647	44.09	50.86	0.07	50.51	0.09	N	N	N	14	medium-quality	SGB195
ERR10897634.sbin.12	ERR10897634	vaginal swab	MAG	761452	29	66308	12987	96577	42.95	61.64	0.19	60.69	0.26	Y	N	N	11	medium-quality	SGB002
ERR10897634.sbin.16	ERR10897634	vaginal swab	MAG	1491387	86	26385	9380	58728	47.07	84.83	0.01	84.78	0	Y	N	Y	20	medium-quality	SGB003
ERR10897634.sbin.17	ERR10897634	vaginal swab	MAG	1371033	57	43144	10848	94307	49.81	92.75	0.4	90.75	0.12	Y	N	N	20	high-quality	SGB015
ERR10897638.mbin.2	ERR10897638	vaginal swab	MAG	1000709	77	19574	5805	70685	37.42	53.95	0.1	53.45	0	Y	Y	Y	19	medium-quality	SGB036
ERR10897639.mbin.2	ERR10897639	vaginal swab	MAG	1306078	54	30197	12218	93618	42.29	87.05	0.37	85.2	0.26	N	Y	N	20	medium-quality	SGB005
ERR10897639.mbin.3	ERR10897639	vaginal swab	MAG	1470286	86	26448	8349	83452	41.57	99.02	0.12	98.42	0.35	N	N	N	18	high-quality	SGB004
ERR10897639.sbin.1	ERR10897639	vaginal swab	MAG	1837607	115	22402	7880	71702	50.12	99.28	0.43	97.13	0	Y	N	N	19	high-quality	SGB232
ERR10897640.mbin.3	ERR10897640	vaginal swab	MAG	1185810	42	50669	15031	93072	32.42	99.91	0.06	99.61	0.33	Y	N	N	16	high-quality	SGB001
ERR10897640.mbin.5	ERR10897640	vaginal swab	MAG	1462820	59	41733	11803	98105	42.22	99.8	0.21	98.75	0.13	N	N	N	20	high-quality	SGB005
ERR10897640.mbin.6	ERR10897640	vaginal swab	MAG	1012343	89	20616	5056	44645	34.05	67.4	0.18	66.5	0	N	N	N	18	medium-quality	SGB018
ERR10897640.sbin.1	ERR10897640	vaginal swab	MAG	669857	19	62835	18962	93072	32.48	54.93	0.03	54.78	0	Y	N	N	16	medium-quality	SGB001
ERR10897644.mbin.2	ERR10897644	vaginal swab	MAG	941323	36	41228	18261	107515	40.17	63.84	0.3	62.34	0.24	N	N	N	12	medium-quality	SGB004
ERR10897645.sbin.1	ERR10897645	vaginal swab	MAG	1182240	307	3991	2374	19138	40.16	62.48	0.69	59.03	0	N	N	N	10	medium-quality	SGB441
ERR10897646.mbin.2	ERR10897646	vaginal swab	MAG	832352	41	30210	12942	71172	32.6	63.97	0	63.97	0.37	N	N	N	9	medium-quality	SGB019
ERR10897646.mbin.4	ERR10897646	vaginal swab	MAG	1315770	121	20849	4494	69048	41.47	81.64	2.88	67.24	0.21	N	N	N	19	medium-quality	SGB004
ERR10897646.mbin.5	ERR10897646	vaginal swab	MAG	962976	211	4885	2633	18296	43.13	73.03	0.47	70.68	0	N	N	N	18	medium-quality	SGB002
ERR10897646.mbin.6	ERR10897646	vaginal swab	MAG	1055816	33	48995	14379	121436	43.55	73.73	0.36	71.93	0.07	N	N	N	19	medium-quality	SGB020
ERR10897648.mbin.1	ERR10897648	vaginal swab	MAG	3671818	45	145813	40832	276321	51.05	81.13	0.03	80.98	0.02	Y	N	N	17	medium-quality	SGB118
ERR10897649.mbin.1	ERR10897649	vaginal swab	MAG	725630	12	101429	43644	152722	32.63	52.31	0.01	52.26	0.08	Y	N	N	16	medium-quality	SGB001
ERR10897650.mbin.1	ERR10897650	vaginal swab	MAG	1636262	42	58568	22409	121375	41.28	99.99	0.28	98.59	0.39	N	N	N	20	high-quality	SGB004
ERR10897650.mbin.2	ERR10897650	vaginal swab	MAG	1455502	15	220372	44608	397287	42.75	97.87	0.21	96.82	0.13	Y	N	N	20	high-quality	SGB002
ERR10897653.mbin.1	ERR10897653	vaginal swab	MAG	928348	56	23105	8715	74125	37.57	50.52	0.1	50.02	0	N	N	N	16	medium-quality	SGB006
ERR10897659.mbin.2	ERR10897659	vaginal swab	MAG	876093	41	33514	9513	73084	42.26	54.71	0.65	51.46	0.16	N	N	N	17	medium-quality	SGB004
ERR10897659.mbin.3	ERR10897659	vaginal swab	MAG	1359473	59	42267	12141	100718	42.19	95.18	1.99	85.23	0.22	N	Y	N	20	high-quality	SGB005
ERR10897660.sbin.1	ERR10897660	vaginal swab	MAG	1029210	264	3971	2366	13327	37.26	52.62	0.1	52.12	0	N	N	N	15	medium-quality	SGB036
ERR10897662.sbin.3	ERR10897662	vaginal swab	MAG	842154	36	41061	10761	88646	32.64	60.77	0	60.77	0	Y	N	N	17	medium-quality	SGB019
ERR10897663.mbin.1	ERR10897663	vaginal swab	MAG	1383296	17	111610	27545	373593	42.83	97.06	0.36	95.26	0.04	Y	N	N	20	high-quality	SGB002
ERR10897663.mbin.2	ERR10897663	vaginal swab	MAG	2208776	324	8852	3155	41460	42.44	85.18	0.65	81.93	0	N	N	N	16	medium-quality	SGB014
ERR10897663.mbin.5	ERR10897663	vaginal swab	MAG	2161190	152	17698	7336	104024	39.51	98.88	0.07	98.53	0	Y	Y	N	18	high-quality	SGB025
ERR10897663.sbin.4	ERR10897663	vaginal swab	MAG	1170991	87	19861	6915	60295	32.44	99.64	0.09	99.19	0	Y	N	N	16	high-quality	SGB001
ERR10897664.sbin.2	ERR10897664	vaginal swab	MAG	984098	69	18647	7578	69003	37.44	54.7	0.45	52.45	0	Y	N	N	17	medium-quality	SGB036
ERR10897667.sbin.2	ERR10897667	vaginal swab	MAG	1751698	229	10195	3457	58414	34.9	92.93	0.57	90.08	0	N	N	N	13	high-quality	SGB064
ERR10897670.sbin.2	ERR10897670	vaginal swab	MAG	2767554	165	25614	7726	91781	37.59	99.96	0.31	98.41	0	N	Y	N	20	high-quality	SGB060
ERR10897670.sbin.3	ERR10897670	vaginal swab	MAG	1653083	256	8028	3222	35899	36.96	80.98	0.71	77.43	0	N	N	N	15	medium-quality	SGB006
ERR10897672.mbin.1	ERR10897672	vaginal swab	MAG	886065	34	36526	15059	68605	32.5	71.33	0.01	71.28	0.34	N	N	N	10	medium-quality	SGB019
ERR10897673.sbin.1	ERR10897673	vaginal swab	MAG	1118592	127	12955	3900	31162	32.41	91.59	0.25	90.34	0	Y	N	N	12	high-quality	SGB001
ERR10897675.mbin.4	ERR10897675	vaginal swab	MAG	645491	104	7686	3394	26863	32.48	51.58	0.06	51.28	0	N	N	N	7	medium-quality	SGB019
ERR10897675.mbin.5	ERR10897675	vaginal swab	MAG	1147689	85	19855	5684	58196	37.29	61.7	0.13	61.05	0	Y	N	N	17	medium-quality	SGB006
ERR10897675.sbin.5	ERR10897675	vaginal swab	MAG	1237461	100	19670	6387	54842	36.59	65.97	0.85	61.72	0	Y	N	Y	14	medium-quality	SGB039
ERR10897677.mbin.2	ERR10897677	vaginal swab	MAG	670044	33	24826	9879	70215	32.22	54.76	0	54.76	0	N	N	N	10	medium-quality	SGB019
ERR10897678.sbin.2	ERR10897678	vaginal swab	MAG	742868	194	4208	2236	10126	32.83	57.02	0.12	56.42	0	Y	N	N	15	medium-quality	SGB191
ERR10897679.sbin.1	ERR10897679	vaginal swab	MAG	1616264	252	7966	3014	34524	37.08	76.61	0.65	73.36	0	Y	Y	Y	19	medium-quality	SGB006
ERR10897680.mbin.1	ERR10897680	vaginal swab	MAG	2468844	116	38888	9802	88675	48.14	99.57	0.01	99.52	0	N	N	N	18	high-quality	SGB013
ERR10897680.mbin.11	ERR10897680	vaginal swab	MAG	1403056	48	40558	16845	126061	42.34	94.69	0.68	91.29	0.25	Y	N	N	17	high-quality	SGB009
ERR10897680.mbin.2	ERR10897680	vaginal swab	MAG	1221505	72	27665	8225	89509	32.51	99.56	0.02	99.46	0	Y	N	N	16	high-quality	SGB001
ERR10897680.mbin.6	ERR10897680	vaginal swab	MAG	1346491	49	32543	12650	127886	43.13	86.11	1.83	76.96	0.14	N	N	N	19	medium-quality	SGB032
ERR10897680.mbin.7	ERR10897680	vaginal swab	MAG	1355643	78	34082	7941	125949	42.75	93.06	1.1	87.56	0.14	N	N	N	20	high-quality	SGB002
ERR10897680.mbin.8	ERR10897680	vaginal swab	MAG	1512709	34	57276	28975	185382	46.51	90.07	0.02	89.97	0	Y	Y	Y	18	near-complete	SGB003
ERR10897680.sbin.10	ERR10897680	vaginal swab	MAG	811996	26	42003	17450	126061	40.72	62.36	0.6	59.36	0.15	Y	N	N	17	medium-quality	SGB009
ERR10897680.sbin.17	ERR10897680	vaginal swab	MAG	725478	41	30686	8415	89509	32.56	53.51	0.01	53.46	0	Y	N	N	16	medium-quality	SGB001
ERR10897681.sbin.3	ERR10897681	vaginal swab	MAG	1429079	106	19859	5934	59784	34.32	94.83	0.05	94.58	0	N	N	N	18	high-quality	SGB018
ERR10897681.sbin.4	ERR10897681	vaginal swab	MAG	882482	34	35057	14981	116650	43.38	60.91	0	60.91	0.12	N	N	N	17	medium-quality	SGB044
ERR10897682.mbin.2	ERR10897682	vaginal swab	MAG	1340657	52	32848	13566	103311	34.33	89.3	0.08	88.9	0	N	N	N	18	medium-quality	SGB018
ERR10897685.mbin.5	ERR10897685	vaginal swab	MAG	1327322	41	42141	18547	158453	34.33	87.16	0.05	86.91	0	N	Y	N	17	medium-quality	SGB018
ERR10897685.mbin.6	ERR10897685	vaginal swab	MAG	1737753	47	64234	19857	130447	38.93	97.45	1.21	91.4	0	Y	Y	N	9	high-quality	SGB057
ERR10897686.mbin.2	ERR10897686	vaginal swab	MAG	1572213	86	30485	9174	91826	34.77	99.61	0	99.61	0	Y	N	N	16	high-quality	SGB089
ERR10897686.mbin.7	ERR10897686	vaginal swab	MAG	675265	32	40757	8747	96882	40.86	53.06	0.39	51.11	0.4	N	N	N	11	medium-quality	SGB026
ERR10897687.mbin.2	ERR10897687	vaginal swab	MAG	702201	45	19863	9138	50169	32.24	59.19	0.02	59.09	0	Y	N	N	12	medium-quality	SGB019
ERR10897688.mbin.1	ERR10897688	vaginal swab	MAG	1368891	45	45524	14525	138143	34.52	83.39	0.02	83.29	0	N	Y	N	16	medium-quality	SGB158
ERR10897689.sbin.1	ERR10897689	vaginal swab	MAG	2112117	112	34819	9178	90532	58.68	99.62	0.16	98.82	0	N	Y	Y	20	high-quality	SGB053
ERR10897690.mbin.1	ERR10897690	vaginal swab	MAG	963762	63	20667	7225	73122	36.84	57.78	0.1	57.28	0	N	N	N	14	medium-quality	SGB039
ERR10897690.sbin.1	ERR10897690	vaginal swab	MAG	1972736	146	20493	5699	73122	36.86	96.02	0.1	95.52	0	Y	N	N	17	high-quality	SGB006
ERR10897692.mbin.3	ERR10897692	vaginal swab	MAG	1156778	43	41270	14394	98880	32.46	92.58	0	92.58	0.23	Y	N	N	15	high-quality	SGB001
ERR10897692.sbin.3	ERR10897692	vaginal swab	MAG	836015	25	34993	20037	101026	42.6	53.27	0.02	53.17	0.26	N	N	N	14	medium-quality	SGB056
ERR10897692.sbin.6	ERR10897692	vaginal swab	MAG	1039989	80	18992	6436	70592	37.39	57.16	0.14	56.46	0	N	N	N	16	medium-quality	SGB036
ERR10897693.sbin.1	ERR10897693	vaginal swab	MAG	1040087	37	34697	14926	114770	32.47	89.26	0.03	89.11	0	Y	N	N	10	medium-quality	SGB001
ERR10897695.mbin.2	ERR10897695	vaginal swab	MAG	786399	12	76354	30398	164230	42.14	54.65	0.51	52.1	0.02	N	N	N	15	medium-quality	SGB020
ERR10897695.mbin.6	ERR10897695	vaginal swab	MAG	1387413	51	40177	12091	205433	42.83	95.87	0.31	94.32	0.13	Y	N	N	20	high-quality	SGB002
ERR10897695.sbin.2	ERR10897695	vaginal swab	MAG	912862	23	72237	19948	157797	44	61.86	0.28	60.46	0.03	N	Y	Y	17	medium-quality	SGB020
ERR10897696.sbin.1	ERR10897696	vaginal swab	MAG	1482743	324	4823	2543	28035	36.9	72.93	0.38	71.03	0	N	N	N	16	medium-quality	SGB006
ERR10897697.sbin.1	ERR10897697	vaginal swab	MAG	1095279	97	17566	5943	39149	32.43	89.53	0.04	89.33	0	Y	N	N	15	medium-quality	SGB001
ERR10897698.mbin.3	ERR10897698	vaginal swab	MAG	765326	132	6697	3218	24200	32.64	70.19	0.31	68.64	0	N	N	N	8	medium-quality	SGB019
ERR10897700.mbin.1	ERR10897700	vaginal swab	MAG	1257186	88	19525	7109	61934	37.17	68.82	0	68.82	0	Y	N	N	17	medium-quality	SGB006
ERR10897701.mbin.1	ERR10897701	vaginal swab	MAG	1489321	69	27486	10470	72369	41.43	93.51	1.88	84.11	0.21	N	N	Y	18	high-quality	SGB004
ERR10897701.mbin.2	ERR10897701	vaginal swab	MAG	1118112	57	35806	9226	68409	32.51	94.45	0.03	94.3	0	Y	N	Y	16	high-quality	SGB001
ERR10897701.mbin.3	ERR10897701	vaginal swab	MAG	1409289	60	32370	11997	91223	42.21	99.55	1.45	92.3	0.36	N	N	N	19	high-quality	SGB005
ERR10897702.mbin.3	ERR10897702	vaginal swab	MAG	753358	37	28773	10033	89015	34.42	52.18	0.01	52.13	0	N	N	N	12	medium-quality	SGB018
ERR10897702.sbin.1	ERR10897702	vaginal swab	MAG	654391	14	62581	34792	104214	33.12	50.13	0	50.13	0.33	Y	N	N	11	medium-quality	SGB001
ERR10897703.mbin.3	ERR10897703	vaginal swab	MAG	1267358	190	8849	3272	35518	41.82	88.6	0.2	87.6	0.3	N	N	N	16	medium-quality	SGB004
ERR10897703.sbin.2	ERR10897703	vaginal swab	MAG	570756	31	23981	9562	75097	31.97	50.92	0.01	50.87	0	N	N	N	7	medium-quality	SGB019
ERR10897705.mbin.2	ERR10897705	vaginal swab	MAG	1607436	35	64512	23233	179104	41.3	99.99	0.17	99.14	0.22	N	N	N	20	high-quality	SGB004
ERR10897706.sbin.2	ERR10897706	vaginal swab	MAG	1335028	102	16914	6545	66752	37.22	71.29	0.18	70.39	0	N	N	N	18	medium-quality	SGB006
ERR10897707.sbin.1	ERR10897707	vaginal swab	MAG	1733794	247	9472	3416	39229	37.07	84.64	0.68	81.24	0	N	N	N	18	medium-quality	SGB006
ERR10897708.mbin.4	ERR10897708	vaginal swab	MAG	829424	54	19813	7363	61292	32.49	73.51	0	73.51	0	Y	N	Y	11	medium-quality	SGB019
ERR10897708.sbin.2	ERR10897708	vaginal swab	MAG	1810272	114	21083	8807	99260	37.22	85.77	0.19	84.82	0	Y	N	N	20	medium-quality	SGB006
ERR10897708.sbin.4	ERR10897708	vaginal swab	MAG	720902	40	23116	8780	61292	32.65	53.97	0.01	53.92	0	Y	N	N	14	medium-quality	SGB019
ERR10897711.mbin.1	ERR10897711	vaginal swab	MAG	1439736	16	105027	43376	298878	42.61	98.61	0.32	97.01	0.11	Y	N	N	20	high-quality	SGB002
ERR10897712.mbin.2	ERR10897712	vaginal swab	MAG	1102070	94	17356	6335	55525	32.41	93.26	0.31	91.71	0	Y	N	N	16	high-quality	SGB001
ERR10897712.mbin.5	ERR10897712	vaginal swab	MAG	1266589	66	28614	9478	76037	37.29	72.41	0.03	72.26	0	Y	N	N	17	medium-quality	SGB006
ERR10897714.mbin.3	ERR10897714	vaginal swab	MAG	608427	145	4354	2455	20659	33.04	51.92	0.03	51.77	0	N	N	N	11	medium-quality	SGB001
ERR10897714.sbin.1	ERR10897714	vaginal swab	MAG	1801352	21	138688	49227	298822	37.54	99.97	0.06	99.67	0	N	N	N	10	high-quality	SGB442
ERR10897714.sbin.2	ERR10897714	vaginal swab	MAG	1916302	42	67806	20657	207758	37.29	73.14	0.03	72.99	0	N	N	N	15	medium-quality	SGB108
ERR10897717.sbin.2	ERR10897717	vaginal swab	MAG	1768445	128	21080	6610	77214	36.84	84.63	0.07	84.28	0	Y	N	N	17	medium-quality	SGB006
ERR10897719.mbin.1	ERR10897719	vaginal swab	MAG	1168450	57	34637	9568	102635	32.4	99.65	0.39	97.7	0.39	Y	N	N	16	high-quality	SGB001
ERR10897720.sbin.1	ERR10897720	vaginal swab	MAG	1538797	100	26281	6545	70257	36.93	79.89	0.04	79.69	0	N	N	N	18	medium-quality	SGB006
ERR10897721.mbin.1	ERR10897721	vaginal swab	MAG	1445740	72	31851	9442	89738	47.1	84.62	0.16	83.82	0	Y	Y	N	19	medium-quality	SGB003
ERR10897721.mbin.10	ERR10897721	vaginal swab	MAG	1235173	93	18468	7075	50006	43.4	87.15	1.33	80.5	0.18	N	Y	N	18	medium-quality	SGB020
ERR10897721.mbin.11	ERR10897721	vaginal swab	MAG	1151546	175	7792	3283	28823	50.85	75.03	0.04	74.83	0.08	N	N	N	19	medium-quality	SGB443
ERR10897721.mbin.12	ERR10897721	vaginal swab	MAG	1278636	88	27014	6390	63722	50.06	94.86	2.72	81.26	0.14	N	N	N	18	high-quality	SGB015
ERR10897721.mbin.13	ERR10897721	vaginal swab	MAG	1003728	154	7865	3585	22290	42.57	71.79	0.18	70.89	0.35	N	N	N	16	medium-quality	SGB026
ERR10897721.mbin.14	ERR10897721	vaginal swab	MAG	1310627	96	20366	5540	70969	45.94	86.75	2.79	72.8	0.12	N	N	N	19	medium-quality	SGB028
ERR10897721.mbin.16	ERR10897721	vaginal swab	MAG	1071044	44	38411	15065	86447	32.43	92.5	0.09	92.05	0.42	Y	N	Y	16	high-quality	SGB001
ERR10897721.mbin.5	ERR10897721	vaginal swab	MAG	2626507	97	41074	12995	175534	47.69	99.98	0.09	99.53	0	Y	N	N	18	high-quality	SGB013
ERR10897721.mbin.6	ERR10897721	vaginal swab	MAG	1088388	225	5792	2541	22070	31.75	79.84	0.32	78.24	0.44	N	N	N	9	medium-quality	SGB010
ERR10897721.mbin.7	ERR10897721	vaginal swab	MAG	1333671	141	12440	4573	39881	40.59	87.5	2.96	72.7	0.03	N	Y	Y	19	medium-quality	SGB041
ERR10897721.mbin.8	ERR10897721	vaginal swab	MAG	761980	217	3639	2259	8108	39.85	53.97	0.08	53.57	0	N	N	N	13	medium-quality	SGB070
ERR10897721.sbin.1	ERR10897721	vaginal swab	MAG	1384500	47	46690	13687	138394	42.59	92.83	1.07	87.48	0.35	Y	N	N	19	high-quality	SGB009
ERR10897721.sbin.17	ERR10897721	vaginal swab	MAG	1414840	71	27775	10703	76923	48.76	95.41	0.08	95.01	0.35	Y	N	Y	20	high-quality	SGB027
ERR10897721.sbin.5	ERR10897721	vaginal swab	MAG	1193291	122	12785	4605	43451	41.45	78.23	1.13	72.58	0.32	N	N	N	15	medium-quality	SGB004
ERR10897722.mbin.1	ERR10897722	vaginal swab	MAG	1533266	53	39575	14388	119462	41.35	99.99	0.09	99.54	0.2	N	N	N	20	high-quality	SGB004
ERR10897723.sbin.1	ERR10897723	vaginal swab	MAG	1180426	80	22004	6432	68892	37.31	62.88	0.14	62.18	0	N	N	N	18	medium-quality	SGB006
ERR10897724.mbin.1	ERR10897724	vaginal swab	MAG	1183297	41	44837	18375	86081	32.34	99.82	0.01	99.77	0	Y	N	N	18	high-quality	SGB001
ERR10897725.mbin.1	ERR10897725	vaginal swab	MAG	1096373	54	24096	11066	67439	42	67.67	0.25	66.42	0.42	N	N	N	18	medium-quality	SGB056
ERR10897725.sbin.3	ERR10897725	vaginal swab	MAG	1354143	116	16719	5569	82886	42.79	93.96	0.23	92.81	0.21	N	N	N	20	high-quality	SGB002
ERR10897726.mbin.1	ERR10897726	vaginal swab	MAG	1120117	56	32401	9224	67685	32.28	89.79	0.03	89.64	0	Y	N	N	18	medium-quality	SGB001
ERR10897726.sbin.1	ERR10897726	vaginal swab	MAG	1849600	124	22442	6921	83305	34.92	97.59	0.21	96.54	0	Y	N	N	15	high-quality	SGB031
ERR10897727.mbin.1	ERR10897727	vaginal swab	MAG	1445237	63	42220	10733	111596	34.86	87.44	0	87.44	0	N	N	N	16	medium-quality	SGB031
ERR10897727.mbin.2	ERR10897727	vaginal swab	MAG	1239960	19	113886	31380	135726	42.69	83.61	0.38	81.71	0.06	N	Y	Y	20	medium-quality	SGB005
ERR10897727.sbin.6	ERR10897727	vaginal swab	MAG	1081875	46	40554	10495	86436	34.72	62.11	0.08	61.71	0	N	N	N	12	medium-quality	SGB129
ERR10897729.mbin.3	ERR10897729	vaginal swab	MAG	1127827	152	10503	3288	34016	34.41	74.49	1.19	68.54	0	N	N	N	8	medium-quality	SGB018
ERR10897729.mbin.4	ERR10897729	vaginal swab	MAG	1073171	55	29134	11166	93030	32.45	90.88	0.04	90.68	0	Y	N	N	14	high-quality	SGB001
ERR10897730.mbin.2	ERR10897730	vaginal swab	MAG	829268	37	28160	11627	106676	32.45	72.15	0.04	71.95	0	Y	N	N	10	medium-quality	SGB019
ERR10897730.sbin.1	ERR10897730	vaginal swab	MAG	686692	26	34249	15455	106676	32.9	56.8	0.1	56.3	0	Y	N	N	9	medium-quality	SGB001
ERR10897731.mbin.1	ERR10897731	vaginal swab	MAG	991319	45	29659	12376	68777	32.35	83.17	0	83.17	0	Y	N	N	16	medium-quality	SGB001
ERR10897732.mbin.1	ERR10897732	vaginal swab	MAG	1386873	26	73475	25448	166817	37.34	52.03	0.24	50.83	0	N	N	N	14	medium-quality	SGB108
ERR10897732.sbin.1	ERR10897732	vaginal swab	MAG	2760732	76	51163	19200	166817	37.5	99.99	0.13	99.34	0	Y	Y	Y	20	near-complete	SGB060
ERR10897733.mbin.1	ERR10897733	vaginal swab	MAG	1086313	47	35975	12477	105638	32.4	94.91	0.01	94.86	0	Y	N	N	12	high-quality	SGB001
ERR10897733.mbin.2	ERR10897733	vaginal swab	MAG	1514703	50	48060	17123	135178	33.91	97.54	0.1	97.04	0	Y	N	N	19	high-quality	SGB040
ERR10897734.mbin.3	ERR10897734	vaginal swab	MAG	1161316	124	12730	4767	43755	35.02	75.76	0.06	75.46	0	N	N	N	15	medium-quality	SGB031
ERR10897734.sbin.1	ERR10897734	vaginal swab	MAG	1247248	116	15374	4767	55408	34.8	70.92	0.23	69.77	0	N	N	N	16	medium-quality	SGB129
ERR10897735.sbin.1	ERR10897735	vaginal swab	MAG	1241034	38	47963	22372	110583	34.15	81.57	0.08	81.17	0	N	N	N	16	medium-quality	SGB018
ERR10897736.sbin.1	ERR10897736	vaginal swab	MAG	1037651	72	21607	6787	57114	36.57	51.18	0.14	50.48	0	N	N	N	14	medium-quality	SGB039
ERR10897738.mbin.2	ERR10897738	vaginal swab	MAG	1807771	81	34532	11783	93743	37.32	98.62	0.05	98.37	0	N	N	N	11	high-quality	SGB393
ERR10897738.sbin.1	ERR10897738	vaginal swab	MAG	2070826	85	40488	12761	111640	39.4	99.99	0	99.99	0.06	Y	N	Y	18	high-quality	SGB239
ERR10897739.sbin.3	ERR10897739	vaginal swab	MAG	3036835	40	121833	41154	351878	50.58	62.69	0.1	62.19	0.03	Y	N	N	17	medium-quality	SGB076
ERR10897740.sbin.3	ERR10897740	vaginal swab	MAG	977256	125	10386	4126	37440	32.44	85.47	0.5	82.97	0	Y	N	N	16	medium-quality	SGB001
ERR10897741.sbin.2	ERR10897741	vaginal swab	MAG	2228376	366	7830	2858	45159	37.67	81.82	0.25	80.57	0	N	N	N	10	medium-quality	SGB060
ERR10897742.mbin.1	ERR10897742	vaginal swab	MAG	1690748	57	47880	16178	96874	34.23	99.73	0.16	98.93	0	N	N	N	12	high-quality	SGB040
ERR10897742.mbin.5	ERR10897742	vaginal swab	MAG	1233439	49	43918	10441	106529	35.03	74.9	0	74.9	0	N	N	N	15	medium-quality	SGB031
ERR10897742.sbin.2	ERR10897742	vaginal swab	MAG	2013513	217	12800	4414	74978	58.87	88.79	0.55	86.04	0	N	N	N	20	medium-quality	SGB053
ERR10897743.mbin.3	ERR10897743	vaginal swab	MAG	888340	35	37869	12781	85829	32.39	77.87	0.01	77.82	0	Y	N	N	16	medium-quality	SGB001
ERR10897745.sbin.1	ERR10897745	vaginal swab	MAG	984464	62	25064	8235	50611	37.57	54.21	0.21	53.16	0	N	N	N	16	medium-quality	SGB036
ERR10897746.mbin.4	ERR10897746	vaginal swab	MAG	1204579	100	20723	5667	53374	42.12	83.73	0.47	81.38	0.08	N	Y	N	19	medium-quality	SGB005
ERR10897746.mbin.6	ERR10897746	vaginal swab	MAG	977374	215	5290	2434	17728	39.39	67.06	1.68	58.66	0	N	N	N	7	medium-quality	SGB024
ERR10897746.sbin.2	ERR10897746	vaginal swab	MAG	1103770	25	73487	21170	187523	43.26	80.06	0.62	76.96	0.04	N	N	N	18	medium-quality	SGB020
ERR10897746.sbin.3	ERR10897746	vaginal swab	MAG	1438788	24	93129	27379	219761	42.66	99.33	0.36	97.53	0.19	Y	N	N	20	high-quality	SGB002
ERR10897747.mbin.1	ERR10897747	vaginal swab	MAG	1413544	24	105507	29572	214860	35.01	84.42	0	84.42	0	N	N	N	12	medium-quality	SGB031
ERR10897748.mbin.2	ERR10897748	vaginal swab	MAG	1168436	37	40250	20534	146988	34.96	63.4	0.27	62.05	0	N	N	N	5	medium-quality	SGB033
ERR10897748.sbin.1	ERR10897748	vaginal swab	MAG	1155752	31	62212	20114	146988	35.26	65.12	0.23	63.97	0	N	N	N	13	medium-quality	SGB033
ERR10897749.sbin.1	ERR10897749	vaginal swab	MAG	1847322	135	23014	5769	76883	34.64	99.96	0.36	98.16	0	N	N	N	17	high-quality	SGB031
ERR10897749.sbin.6	ERR10897749	vaginal swab	MAG	1639670	282	7151	2933	25540	36.94	78.79	2.16	67.99	0	Y	N	N	14	medium-quality	SGB157
ERR10897750.mbin.2	ERR10897750	vaginal swab	MAG	991951	77	18068	6620	70491	37.45	56.59	0.11	56.04	0	Y	N	N	16	medium-quality	SGB036
ERR10897754.mbin.2	ERR10897754	vaginal swab	MAG	978342	62	28395	7078	65234	33.92	66.62	0.18	65.72	0	Y	N	N	19	medium-quality	SGB040
ERR10897754.mbin.6	ERR10897754	vaginal swab	MAG	1025483	25	52365	23655	86659	41.88	64.74	0.02	64.64	0.17	N	N	N	16	medium-quality	SGB056
ERR10897754.sbin.2	ERR10897754	vaginal swab	MAG	760047	17	76841	23506	129577	42.26	52.02	0.12	51.42	0.11	N	N	N	9	medium-quality	SGB002
ERR10897755.mbin.1	ERR10897755	vaginal swab	MAG	986935	36	45002	11588	137303	34.46	70.29	0.07	69.94	0	Y	Y	Y	17	medium-quality	SGB018
ERR10897755.mbin.3	ERR10897755	vaginal swab	MAG	1437827	133	13701	4697	61791	42.69	96.22	1.65	87.97	0.32	N	N	N	20	high-quality	SGB026
ERR10897757.sbin.2	ERR10897757	vaginal swab	MAG	1109431	70	23531	7453	71713	37.2	54.24	0.1	53.74	0	N	N	N	15	medium-quality	SGB036
ERR10897758.mbin.3	ERR10897758	vaginal swab	MAG	2182365	59	53718	21832	153235	58.72	99.14	0.1	98.64	0	N	Y	N	19	high-quality	SGB053
ERR10897758.mbin.4	ERR10897758	vaginal swab	MAG	1401599	19	136856	32331	387485	42.69	99.44	0.18	98.54	0.16	N	N	N	20	high-quality	SGB002
ERR10897758.sbin.10	ERR10897758	vaginal swab	MAG	803389	17	70791	19971	201827	32.57	56.36	0.02	56.26	0	Y	N	N	12	medium-quality	SGB001
ERR10897758.sbin.4	ERR10897758	vaginal swab	MAG	1872927	87	37948	9772	95311	34.78	95.5	0.05	95.25	0	N	N	N	12	high-quality	SGB064
ERR10897758.sbin.5	ERR10897758	vaginal swab	MAG	1914440	20	196981	58441	302050	60.42	99.93	0.26	98.63	0	Y	Y	Y	20	near-complete	SGB444
ERR10897758.sbin.6	ERR10897758	vaginal swab	MAG	4589467	495	12379	4510	57357	46.05	92.73	0.69	89.28	0	N	N	N	19	high-quality	SGB445
ERR10897761.mbin.1	ERR10897761	vaginal swab	MAG	1599901	33	57348	25954	282023	41.36	99.99	0.28	98.59	0.16	N	N	N	20	high-quality	SGB004
ERR10897761.mbin.2	ERR10897761	vaginal swab	MAG	1361030	52	44790	12210	130660	39.26	98.69	0.34	96.99	0	Y	N	Y	20	high-quality	SGB024
ERR10897761.mbin.3	ERR10897761	vaginal swab	MAG	1218985	69	27669	9125	60727	32.49	99.98	0.02	99.88	0	Y	N	N	17	high-quality	SGB001
ERR10897761.mbin.4	ERR10897761	vaginal swab	MAG	2053229	84	46365	10668	148651	39.3	99.95	0.04	99.75	0	Y	N	Y	18	high-quality	SGB025
ERR10897761.sbin.5	ERR10897761	vaginal swab	MAG	1131593	196	7818	2838	23999	42.97	86.02	1.68	77.62	0.2	Y	N	N	19	medium-quality	SGB002
ERR10897763.sbin.1	ERR10897763	vaginal swab	MAG	877220	181	5703	2487	25802	32.74	68.62	0.42	66.52	0	Y	N	N	15	medium-quality	SGB001
ERR10897763.sbin.2	ERR10897763	vaginal swab	MAG	1073231	286	3858	2398	20071	37.17	59.4	0.61	56.35	0	N	N	N	12	medium-quality	SGB217
ERR10897766.mbin.4	ERR10897766	vaginal swab	MAG	1357956	62	34822	9491	74530	42.87	99.82	0.75	96.07	0.13	Y	N	N	20	high-quality	SGB002
ERR10897766.sbin.2	ERR10897766	vaginal swab	MAG	1670166	98	23578	8804	98591	37.13	83.95	0.27	82.6	0	Y	N	N	18	medium-quality	SGB006
ERR10897766.sbin.3	ERR10897766	vaginal swab	MAG	1867816	124	24169	6970	55845	34.68	99.9	0.05	99.65	0	N	N	N	13	high-quality	SGB064
ERR10897768.mbin.2	ERR10897768	vaginal swab	MAG	1493449	55	48523	13663	86019	42.13	97.61	1.09	92.16	0.25	N	Y	N	19	high-quality	SGB005
ERR10897768.mbin.5	ERR10897768	vaginal swab	MAG	1181510	43	41260	15473	93120	32.35	99.87	0.02	99.77	0	Y	N	Y	16	high-quality	SGB001
ERR10897768.mbin.6	ERR10897768	vaginal swab	MAG	1440388	30	99883	23354	266303	42.84	98.34	0.2	97.34	0.15	N	N	N	20	high-quality	SGB002
ERR10897768.mbin.9	ERR10897768	vaginal swab	MAG	1272981	365	3593	2278	11624	39.38	57.94	0.05	57.69	0	N	N	N	12	medium-quality	SGB175
ERR10897768.sbin.14	ERR10897768	vaginal swab	MAG	1007167	46	39787	9700	83123	42.79	60.99	0.78	57.09	0.25	N	Y	N	17	medium-quality	SGB056
ERR10897770.mbin.2	ERR10897770	vaginal swab	MAG	1258884	88	21688	6660	67049	40.84	80.01	0.85	75.76	0.3	N	N	N	18	medium-quality	SGB056
ERR10897770.sbin.1	ERR10897770	vaginal swab	MAG	1606751	272	6899	2942	30304	34.98	87.69	0.47	85.34	0	Y	N	N	16	medium-quality	SGB031
ERR10897771.mbin.1	ERR10897771	vaginal swab	MAG	1568891	165	12869	4749	48344	34.79	82.67	0.05	82.42	0	N	Y	N	18	medium-quality	SGB007
ERR10897771.mbin.2	ERR10897771	vaginal swab	MAG	1566669	30	105540	28486	225798	46.45	92.03	0.03	91.88	0.14	N	N	N	20	high-quality	SGB008
ERR10897771.mbin.3	ERR10897771	vaginal swab	MAG	1043426	126	9859	4250	34731	32.48	93.58	0.05	93.33	0	Y	N	N	16	high-quality	SGB001
ERR10897771.mbin.4	ERR10897771	vaginal swab	MAG	1400983	32	86359	21190	162493	42.33	94.47	0.54	91.77	0.29	Y	N	N	18	high-quality	SGB009
ERR10897771.mbin.6	ERR10897771	vaginal swab	MAG	1526701	51	46822	14776	122842	46.8	89.17	0	89.17	0	Y	Y	Y	20	medium-quality	SGB003
ERR10897771.mbin.7	ERR10897771	vaginal swab	MAG	1074345	36	50585	13661	134907	43.02	76.78	1.33	70.13	0.12	N	Y	N	19	medium-quality	SGB005
ERR10897771.mbin.8	ERR10897771	vaginal swab	MAG	1416446	54	38406	12184	104179	41.2	92.59	0.93	87.94	0.3	N	N	N	20	high-quality	SGB004
ERR10897771.sbin.5	ERR10897771	vaginal swab	MAG	1308876	28	77948	27995	241678	42.69	94.28	0.1	93.78	0.1	N	N	N	20	high-quality	SGB002
ERR10897773.mbin.4	ERR10897773	vaginal swab	MAG	963726	37	41607	16096	103414	34.11	67.75	0.02	67.65	0	Y	N	N	18	medium-quality	SGB018
ERR10897773.mbin.6	ERR10897773	vaginal swab	MAG	1181919	51	37622	11014	96112	42.14	81.31	0.62	78.21	0.19	N	Y	N	18	medium-quality	SGB005
ERR10897773.sbin.7	ERR10897773	vaginal swab	MAG	1504568	58	45967	16024	106195	34.17	87.76	0.16	86.96	0	N	N	N	11	medium-quality	SGB018
ERR10897774.mbin.1	ERR10897774	vaginal swab	MAG	905890	33	42823	18964	89811	32.35	77.97	0.05	77.72	0	Y	N	N	15	medium-quality	SGB019
ERR10897775.mbin.1	ERR10897775	vaginal swab	MAG	1433437	43	66801	15597	139935	42.12	96.78	0.24	95.58	0.14	N	Y	N	20	high-quality	SGB005
ERR10897775.mbin.3	ERR10897775	vaginal swab	MAG	1121709	78	21175	7047	71090	32.36	97.95	0.06	97.65	0	Y	N	N	16	high-quality	SGB001
ERR10897775.sbin.2	ERR10897775	vaginal swab	MAG	955213	79	17660	6089	59076	41.23	67.39	0.24	66.19	0.19	N	N	N	17	medium-quality	SGB044
ERR10897775.sbin.3	ERR10897775	vaginal swab	MAG	2604534	92	46356	13410	147157	51.12	98.96	0.52	96.36	0	N	N	N	18	high-quality	SGB197
ERR10897776.sbin.2	ERR10897776	vaginal swab	MAG	1418692	264	6316	2791	32680	34.73	79.29	0.25	78.04	0	N	N	N	16	medium-quality	SGB064
ERR10897777.mbin.2	ERR10897777	vaginal swab	MAG	980710	32	49569	11889	114738	41.32	54.73	0.37	52.88	0.25	N	N	N	18	medium-quality	SGB004
ERR10897777.mbin.3	ERR10897777	vaginal swab	MAG	2253472	21	162448	71623	261900	58.57	99.99	0.03	99.84	0	N	N	Y	20	high-quality	SGB053
ERR10897777.sbin.2	ERR10897777	vaginal swab	MAG	825553	23	50003	19427	141228	40.22	55.18	0.27	53.83	0.34	N	N	N	11	medium-quality	SGB004
ERR10897778.mbin.2	ERR10897778	vaginal swab	MAG	944879	77	18506	6429	69506	37.52	55.8	0.15	55.05	0	Y	N	N	17	medium-quality	SGB036
ERR10897779.mbin.2	ERR10897779	vaginal swab	MAG	1541549	49	43312	18011	70058	41.23	99.98	0.72	96.38	0.2	N	N	N	20	high-quality	SGB004
ERR10897779.mbin.3	ERR10897779	vaginal swab	MAG	1891573	46	63658	22425	148242	36.81	99.96	0.02	99.86	0	Y	N	N	17	high-quality	SGB039
ERR10897779.sbin.3	ERR10897779	vaginal swab	MAG	1412424	208	8466	3194	32336	40.25	77.15	1.48	69.75	0	N	N	N	16	medium-quality	SGB077
ERR10897780.mbin.1	ERR10897780	vaginal swab	MAG	1235890	60	30922	10923	98862	32.52	99.74	0.06	99.44	0.24	Y	Y	Y	16	high-quality	SGB001
ERR10897780.mbin.11	ERR10897780	vaginal swab	MAG	1487418	38	48962	19371	204240	46.67	88.74	0.01	88.69	0	Y	N	N	19	medium-quality	SGB003
ERR10897780.mbin.16	ERR10897780	vaginal swab	MAG	1197094	151	9797	3769	44749	50.22	94.55	1.36	87.75	0.26	Y	N	N	18	high-quality	SGB015
ERR10897780.mbin.2	ERR10897780	vaginal swab	MAG	1478272	27	90142	31796	162022	42.32	93.84	0.68	90.44	0.21	Y	N	N	19	high-quality	SGB009
ERR10897780.mbin.5	ERR10897780	vaginal swab	MAG	1015632	216	5182	2597	34843	39.21	67.56	0.24	66.36	0	N	N	N	17	medium-quality	SGB024
ERR10897780.mbin.6	ERR10897780	vaginal swab	MAG	1308907	162	10090	4201	53559	38.05	85.93	0.59	82.98	0.41	N	N	N	18	medium-quality	SGB016
ERR10897780.mbin.8	ERR10897780	vaginal swab	MAG	1549036	65	44765	11582	96218	43.26	96.79	4.73	73.14	0.31	Y	Y	Y	20	near-complete	SGB020
ERR10897780.mbin.9	ERR10897780	vaginal swab	MAG	2654312	67	64714	19909	181726	37.59	94.87	0.35	93.12	0	N	N	N	20	high-quality	SGB060
ERR10897780.sbin.20	ERR10897780	vaginal swab	MAG	1199752	209	6519	2909	34317	47.01	69.88	0.62	66.78	0	N	Y	N	20	medium-quality	SGB243
ERR10897780.sbin.22	ERR10897780	vaginal swab	MAG	1083178	127	14369	3640	68157	42.94	84.54	1.76	75.74	0	N	N	N	12	medium-quality	SGB002
ERR10897780.sbin.5	ERR10897780	vaginal swab	MAG	744496	113	7409	3428	22670	43.82	53.55	0.14	52.85	0.08	N	N	N	14	medium-quality	SGB044
ERR10897780.sbin.8	ERR10897780	vaginal swab	MAG	879462	24	59162	16669	186417	47.6	72.66	0.22	71.56	0	Y	N	N	14	medium-quality	SGB106
ERR10897781.sbin.1	ERR10897781	vaginal swab	MAG	1816448	81	37380	10920	107016	34.62	99.97	0.04	99.77	0	N	N	N	16	high-quality	SGB064
ERR10897784.mbin.1	ERR10897784	vaginal swab	MAG	986924	62	20966	7306	73105	36.83	56.36	0.18	55.46	0	N	N	N	16	medium-quality	SGB039
ERR10897784.sbin.1	ERR10897784	vaginal swab	MAG	1828692	126	20255	6908	73105	36.69	89.7	0.23	88.55	0	Y	N	N	17	medium-quality	SGB006
ERR10897785.sbin.1	ERR10897785	vaginal swab	MAG	1756908	269	8716	3177	57835	36.82	82.41	1.32	75.81	0	Y	N	N	16	medium-quality	SGB006
ERR10897789.mbin.1	ERR10897789	vaginal swab	MAG	1035058	87	15768	5770	49402	32.35	90.52	0.05	90.27	0	Y	N	N	15	high-quality	SGB001
ERR10897790.sbin.1	ERR10897790	vaginal swab	MAG	1437062	301	5363	2543	25486	36.86	67.55	1.81	58.5	0	N	N	N	19	medium-quality	SGB006
ERR10897792.mbin.1	ERR10897792	vaginal swab	MAG	988623	171	7153	2866	31171	32.51	85.11	0.02	85.01	0	Y	N	N	15	medium-quality	SGB001
ERR10897793.mbin.1	ERR10897793	vaginal swab	MAG	1680806	78	33771	10530	102077	34.87	99.57	0	99.57	0	Y	N	N	16	high-quality	SGB064
ERR10897794.sbin.1	ERR10897794	vaginal swab	MAG	1700776	147	17364	5496	83707	36.83	84.08	0.48	81.68	0	N	N	N	16	medium-quality	SGB006
ERR10897795.mbin.1	ERR10897795	vaginal swab	MAG	1273010	69	26942	9546	77491	36.61	69.34	0.08	68.94	0	Y	N	N	14	medium-quality	SGB039
ERR10897798.mbin.1	ERR10897798	vaginal swab	MAG	758555	32	28462	12999	77715	32.4	63.19	0.01	63.14	0	N	N	N	8	medium-quality	SGB019
ERR10897798.sbin.1	ERR10897798	vaginal swab	MAG	926180	44	35288	11661	77715	32.49	69.66	0	69.66	0	Y	N	N	15	medium-quality	SGB019
ERR10897799.mbin.2	ERR10897799	vaginal swab	MAG	946449	59	27383	7999	63381	37.07	51.56	0	51.56	0	N	N	N	14	medium-quality	SGB039
ERR10897800.sbin.2	ERR10897800	vaginal swab	MAG	1155503	117	14314	4955	31633	32.27	90.32	0.28	88.92	0	Y	N	N	16	high-quality	SGB001
ERR10897802.sbin.1	ERR10897802	vaginal swab	MAG	1245256	87	20677	6651	65680	37.16	64.68	0.02	64.58	0	Y	N	N	17	medium-quality	SGB036
ERR10897803.mbin.2	ERR10897803	vaginal swab	MAG	944745	69	19184	7483	52529	37.29	50.34	0.06	50.04	0	N	N	N	15	medium-quality	SGB036
ERR10897804.mbin.2	ERR10897804	vaginal swab	MAG	1017968	213	5459	2629	20885	39	69.49	2.36	57.69	0	N	N	N	11	medium-quality	SGB024
ERR10897804.mbin.3	ERR10897804	vaginal swab	MAG	1160067	58	23260	13248	73288	32.22	99.22	3.38	82.32	0	Y	N	N	12	high-quality	SGB001
ERR10897804.mbin.5	ERR10897804	vaginal swab	MAG	1580873	69	36572	12390	110290	41.27	99.97	1.46	92.67	0.29	N	N	N	19	high-quality	SGB004
ERR10897804.sbin.8	ERR10897804	vaginal swab	MAG	1385435	42	76483	14666	189065	42.64	97.34	0.14	96.64	0.26	Y	N	N	20	high-quality	SGB002
ERR10897805.mbin.2	ERR10897805	vaginal swab	MAG	3787187	125	48783	13516	161123	38.91	99.96	0.17	99.11	0	Y	Y	Y	20	near-complete	SGB228
ERR10897805.sbin.1	ERR10897805	vaginal swab	MAG	955219	52	27865	8911	60420	34.09	69.56	0.02	69.46	0	N	N	N	15	medium-quality	SGB093
ERR10897805.sbin.4	ERR10897805	vaginal swab	MAG	875836	45	23706	11572	58053	32.47	74.12	0.01	74.07	0	Y	N	N	14	medium-quality	SGB019
ERR10897806.mbin.4	ERR10897806	vaginal swab	MAG	1453161	55	31988	15274	109258	42.4	99.48	0.56	96.68	0.16	N	N	N	20	high-quality	SGB026
ERR10897806.sbin.1	ERR10897806	vaginal swab	MAG	762287	34	30608	13502	109258	40.4	54.58	0.42	52.48	0.25	N	N	N	11	medium-quality	SGB026
ERR10897806.sbin.2	ERR10897806	vaginal swab	MAG	1167858	77	22629	7734	89809	32.32	99.76	0.06	99.46	0	Y	N	N	17	high-quality	SGB001
ERR10897806.sbin.5	ERR10897806	vaginal swab	MAG	1418192	22	95355	25813	305058	42.71	99.34	0.25	98.09	0.16	Y	N	N	20	high-quality	SGB002
ERR10897809.mbin.1	ERR10897809	vaginal swab	MAG	994416	73	20760	6607	58202	37.43	58.57	0.12	57.97	0	Y	N	N	17	medium-quality	SGB036
ERR10897810.mbin.1	ERR10897810	vaginal swab	MAG	1339152	80	24267	8553	126589	42.81	90.43	0.33	88.78	0.19	N	N	N	20	high-quality	SGB026
ERR10897810.mbin.2	ERR10897810	vaginal swab	MAG	846272	201	4542	2348	15993	43.07	72.78	0.86	68.48	0.1	N	N	N	16	medium-quality	SGB002
ERR10897810.mbin.4	ERR10897810	vaginal swab	MAG	1027179	43	39562	11045	100596	42.99	72.13	0.48	69.73	0.03	N	Y	N	19	medium-quality	SGB069
ERR10897810.sbin.2	ERR10897810	vaginal swab	MAG	1046853	46	35110	12113	90095	42.42	77.01	0.12	76.41	0.2	N	N	N	18	medium-quality	SGB005
ERR10897810.sbin.5	ERR10897810	vaginal swab	MAG	840530	47	30508	7317	126589	41.51	56.82	0.38	54.92	0.31	N	N	N	16	medium-quality	SGB026
ERR10897810.sbin.6	ERR10897810	vaginal swab	MAG	1213829	105	18050	5470	42468	32.26	95.83	0.53	93.18	0	Y	N	N	16	high-quality	SGB001
ERR10897811.sbin.1	ERR10897811	vaginal swab	MAG	1242548	56	30917	10641	79889	42.53	84.81	1.08	79.41	0.28	N	Y	Y	19	medium-quality	SGB005
ERR10897811.sbin.2	ERR10897811	vaginal swab	MAG	797403	210	3792	2439	19681	32.97	64.76	0.01	64.71	0.38	Y	N	N	14	medium-quality	SGB001
ERR10897813.mbin.1	ERR10897813	vaginal swab	MAG	1505614	57	38473	15717	70387	41.5	98.86	0.46	96.56	0.17	N	N	N	19	high-quality	SGB004
ERR10897813.mbin.2	ERR10897813	vaginal swab	MAG	1133509	243	5234	2584	26334	35.07	70.77	2.78	56.87	0	N	Y	N	13	medium-quality	SGB064
ERR10897814.mbin.1	ERR10897814	vaginal swab	MAG	1541478	37	68403	17766	135771	42.21	99.97	0.43	97.82	0.16	N	Y	Y	20	high-quality	SGB005
ERR10897816.mbin.1	ERR10897816	vaginal swab	MAG	1492056	21	131351	30847	220616	37.27	59.79	0.27	58.44	0	N	N	N	16	medium-quality	SGB108
ERR10897816.mbin.2	ERR10897816	vaginal swab	MAG	1149811	102	14829	6147	77471	32.45	96.71	0.04	96.51	0	Y	N	N	16	high-quality	SGB001
ERR10897816.mbin.3	ERR10897816	vaginal swab	MAG	1721839	267	7892	3243	27077	32.85	81.14	0.11	80.59	0	N	N	N	9	medium-quality	SGB104
ERR10897816.mbin.5	ERR10897816	vaginal swab	MAG	1057621	74	25369	6666	58138	36.82	57.5	0.06	57.2	0	N	N	N	11	medium-quality	SGB039
ERR10897816.mbin.7	ERR10897816	vaginal swab	MAG	1862666	333	6580	2928	23891	32.5	82.71	0.4	80.71	0	Y	N	N	5	medium-quality	SGB094
ERR10897816.sbin.2	ERR10897816	vaginal swab	MAG	1751358	110	26176	7762	58138	37.13	85.75	0.23	84.6	0	N	Y	N	18	medium-quality	SGB006
ERR10897816.sbin.7	ERR10897816	vaginal swab	MAG	2671760	48	89047	24796	220616	37.64	99.99	0.11	99.44	0	N	N	N	20	high-quality	SGB060
ERR10897817.sbin.3	ERR10897817	vaginal swab	MAG	687455	203	3432	2195	13463	33.01	63.87	2.73	50.22	0	Y	N	N	10	medium-quality	SGB191
ERR10897818.mbin.2	ERR10897818	vaginal swab	MAG	684865	30	39821	13330	87172	32.5	54.49	0	54.49	0.06	Y	N	N	13	medium-quality	SGB019
ERR10897820.mbin.2	ERR10897820	vaginal swab	MAG	1634557	73	30726	12189	73700	36.94	88.54	0.11	87.99	0	Y	N	N	17	medium-quality	SGB039
ERR10897820.sbin.4	ERR10897820	vaginal swab	MAG	1477413	178	11200	3765	43652	34.78	85.14	0.58	82.24	0	N	N	N	12	medium-quality	SGB031
ERR10897821.mbin.1	ERR10897821	vaginal swab	MAG	1052871	42	34271	15560	93144	32.41	89.09	0.07	88.74	0	Y	N	N	16	medium-quality	SGB001
ERR10897822.mbin.1	ERR10897822	vaginal swab	MAG	958695	68	20692	6072	63860	34.02	62	0.28	60.6	0	Y	N	N	18	medium-quality	SGB040
ERR10897822.sbin.2	ERR10897822	vaginal swab	MAG	888052	68	18049	6897	69064	37.58	52.89	0.06	52.59	0	N	N	N	14	medium-quality	SGB036
ERR10897824.mbin.3	ERR10897824	vaginal swab	MAG	753537	173	4968	2402	14425	32.89	82.45	0.26	81.15	0	Y	N	N	10	medium-quality	SGB001
ERR10897824.sbin.1	ERR10897824	vaginal swab	MAG	703778	38	23674	9123	66113	40.52	51.9	0.23	50.75	0.24	N	N	N	10	medium-quality	SGB026
ERR10897825.mbin.2	ERR10897825	vaginal swab	MAG	942468	46	31263	11899	69434	37.43	57.35	0.03	57.2	0	Y	N	N	17	medium-quality	SGB006
ERR10897825.mbin.3	ERR10897825	vaginal swab	MAG	700340	174	4185	2331	16830	32.7	59.33	0.79	55.38	0	Y	N	N	13	medium-quality	SGB001
ERR10897825.sbin.1	ERR10897825	vaginal swab	MAG	1123970	69	26987	6771	71814	36.5	55.16	0.06	54.86	0	N	N	N	11	medium-quality	SGB006
ERR10897827.sbin.3	ERR10897827	vaginal swab	MAG	1494268	93	25483	7267	66145	34.34	98.95	0.07	98.6	0	Y	N	N	18	high-quality	SGB018
ERR10897827.sbin.4	ERR10897827	vaginal swab	MAG	895718	183	5598	2800	23173	32.65	71	0.78	67.1	0	Y	N	N	15	medium-quality	SGB001
ERR10897832.mbin.1	ERR10897832	vaginal swab	MAG	1655221	39	49028	24108	166159	37.34	62.94	0	62.94	0	Y	N	N	15	medium-quality	SGB108
ERR10897832.sbin.1	ERR10897832	vaginal swab	MAG	1912655	249	10227	3503	37234	58.83	86.39	0.24	85.19	0	N	N	Y	20	medium-quality	SGB053
ERR10897832.sbin.2	ERR10897832	vaginal swab	MAG	1561935	228	8739	3376	43282	34.97	88.74	0.97	83.89	0	N	N	N	16	medium-quality	SGB031
ERR10897832.sbin.3	ERR10897832	vaginal swab	MAG	2911579	101	48578	16047	166159	37.44	99.99	0.61	96.94	0	Y	N	N	21	high-quality	SGB060
ERR10897833.mbin.1	ERR10897833	vaginal swab	MAG	820808	166	5689	2692	24474	32.86	70.53	0.06	70.23	0	Y	N	N	16	medium-quality	SGB019
ERR10897836.sbin.4	ERR10897836	vaginal swab	MAG	1528407	303	5480	2712	24316	36.95	77.4	0.14	76.7	0	N	N	N	13	medium-quality	SGB006
ERR10897837.mbin.2	ERR10897837	vaginal swab	MAG	1019934	260	4057	2334	19900	60.45	61.82	0.06	61.52	0	N	N	N	12	medium-quality	SGB211
ERR10897837.mbin.4	ERR10897837	vaginal swab	MAG	905363	68	17588	6717	45903	32.52	82.31	0.03	82.16	0	Y	N	Y	15	medium-quality	SGB001
ERR10897837.sbin.2	ERR10897837	vaginal swab	MAG	645164	61	14278	5214	36779	32.27	52.39	0	52.39	0.42	N	N	N	8	medium-quality	SGB019
ERR10897839.mbin.2	ERR10897839	vaginal swab	MAG	1122168	42	44622	10104	96025	39.95	53.05	0.02	52.95	0	Y	N	N	13	medium-quality	SGB025
ERR10897839.sbin.1	ERR10897839	vaginal swab	MAG	1650793	76	36010	10104	96025	40.26	64.8	0.06	64.5	0	Y	N	N	15	medium-quality	SGB025
ERR10897839.sbin.2	ERR10897839	vaginal swab	MAG	2729473	408	9782	2721	110801	51.37	60.09	1.01	55.04	0.04	Y	Y	N	17	medium-quality	SGB076
ERR10897840.mbin.1	ERR10897840	vaginal swab	MAG	1453623	48	46717	19854	87307	41.59	98.88	0.21	97.83	0.16	N	N	N	19	high-quality	SGB004
ERR10897840.sbin.2	ERR10897840	vaginal swab	MAG	1711155	202	11640	4022	37709	34.66	92.46	0.22	91.36	0	N	N	N	16	high-quality	SGB064
ERR10897841.mbin.1	ERR10897841	vaginal swab	MAG	1567444	35	69054	23202	163708	34.9	90.76	0	90.76	0	N	N	Y	16	high-quality	SGB089
ERR10897841.sbin.3	ERR10897841	vaginal swab	MAG	978149	24	67907	17542	163708	34.48	57.33	0.06	57.03	0	N	N	N	14	medium-quality	SGB089
ERR10897843.mbin.2	ERR10897843	vaginal swab	MAG	870051	36	41608	14506	86949	34.07	60.65	0.11	60.1	0	N	N	N	11	medium-quality	SGB018
ERR10897843.mbin.3	ERR10897843	vaginal swab	MAG	987888	52	30762	10024	92557	32.37	87.29	0.02	87.19	0	Y	N	N	15	medium-quality	SGB001
ERR10897843.sbin.2	ERR10897843	vaginal swab	MAG	709959	33	34810	10453	92557	32.57	55.64	0.01	55.59	0	Y	N	N	10	medium-quality	SGB001
ERR10897846.sbin.1	ERR10897846	vaginal swab	MAG	1789496	197	12120	4282	54350	37.02	85.94	1.55	78.19	0	Y	N	N	19	medium-quality	SGB006
ERR10897848.sbin.2	ERR10897848	vaginal swab	MAG	729705	33	31401	13658	61991	32.94	61.16	0	61.16	0	Y	N	N	9	medium-quality	SGB001
ERR10897849.sbin.2	ERR10897849	vaginal swab	MAG	1204112	97	20446	5656	58438	36.54	59.18	0.31	57.63	0	N	N	N	14	medium-quality	SGB039
ERR10897851.sbin.2	ERR10897851	vaginal swab	MAG	2134867	92	35733	11473	92928	62.99	99.82	0.38	97.92	0	N	N	N	20	high-quality	SGB131
ERR10897852.sbin.1	ERR10897852	vaginal swab	MAG	1416963	89	25557	7193	90694	36.99	72.77	0.21	71.72	0	Y	N	N	17	medium-quality	SGB006
ERR10897853.mbin.1	ERR10897853	vaginal swab	MAG	1065931	92	17267	6131	38670	32.45	91.49	0.04	91.29	0	Y	N	N	15	high-quality	SGB001
ERR10897854.mbin.2	ERR10897854	vaginal swab	MAG	1014043	202	5380	2607	35436	42.41	77.62	1.27	71.27	0.27	N	N	N	15	medium-quality	SGB005
ERR10897854.mbin.3	ERR10897854	vaginal swab	MAG	1224328	92	25044	5708	80760	36.82	63.72	0.16	62.92	0	N	N	N	15	medium-quality	SGB039
ERR10897854.sbin.4	ERR10897854	vaginal swab	MAG	1077036	78	21746	6331	80760	37.34	57.84	0.1	57.34	0	N	N	N	16	medium-quality	SGB036
ERR10897855.mbin.5	ERR10897855	vaginal swab	MAG	1036252	75	19111	7326	56537	34.41	75.87	0.03	75.72	0	N	N	N	17	medium-quality	SGB018
ERR10897855.sbin.3	ERR10897855	vaginal swab	MAG	789180	22	46368	20577	96098	43.85	51.6	0.1	51.1	0.11	N	N	N	16	medium-quality	SGB044
ERR10897856.mbin.1	ERR10897856	vaginal swab	MAG	1582492	74	28454	12509	65852	41.37	99.73	0.3	98.23	0.24	N	N	N	19	high-quality	SGB004
ERR10897856.sbin.2	ERR10897856	vaginal swab	MAG	899580	35	36878	14267	65852	42.72	53.94	0.05	53.69	0.22	N	N	N	15	medium-quality	SGB056
ERR10897856.sbin.3	ERR10897856	vaginal swab	MAG	1748002	89	34532	10002	86477	34.81	97.24	0.03	97.09	0	N	N	N	16	high-quality	SGB031
ERR10897857.mbin.2	ERR10897857	vaginal swab	MAG	1528863	28	73554	29812	184464	37.53	56.38	0.13	55.73	0	N	N	N	6	medium-quality	SGB060
ERR10897857.mbin.3	ERR10897857	vaginal swab	MAG	1056627	288	3767	2244	13184	35.4	55.51	0.21	54.46	0	N	N	N	11	medium-quality	SGB338
ERR10897857.sbin.2	ERR10897857	vaginal swab	MAG	1745037	146	17487	5345	79491	37.01	94.89	0.75	91.14	0	Y	N	N	17	high-quality	SGB039
ERR10897857.sbin.4	ERR10897857	vaginal swab	MAG	1453567	29	100278	22625	184464	37.16	51.43	0.22	50.33	0	N	N	N	15	medium-quality	SGB108
ERR10897858.mbin.1	ERR10897858	vaginal swab	MAG	1443117	73	33319	8985	78688	33.98	99.43	0.07	99.08	0	N	N	N	19	high-quality	SGB040
ERR10897860.mbin.1	ERR10897860	vaginal swab	MAG	912646	166	6680	3036	18285	41.23	62.3	0.14	61.6	0.18	N	N	N	17	medium-quality	SGB056
ERR10897861.mbin.1	ERR10897861	vaginal swab	MAG	1506596	100	23471	7101	63155	41.72	99.97	2.17	89.12	0.38	N	Y	Y	19	high-quality	SGB004
ERR10897863.sbin.1	ERR10897863	vaginal swab	MAG	3343525	575	7457	2575	76398	58.1	71.75	0.08	71.35	0	Y	Y	N	17	medium-quality	SGB263
ERR10897865.mbin.2	ERR10897865	vaginal swab	MAG	1142187	66	22521	8882	58138	32.34	97.88	0.02	97.78	0	Y	N	N	16	high-quality	SGB001
ERR10897865.sbin.3	ERR10897865	vaginal swab	MAG	2175843	26	136146	41480	231727	58.66	98.67	0.15	97.92	0	N	N	N	19	high-quality	SGB053
ERR10897866.mbin.1	ERR10897866	vaginal swab	MAG	1374394	87	23106	8082	69000	37.22	77.51	0	77.51	0	Y	N	N	17	medium-quality	SGB006
ERR10897867.mbin.2	ERR10897867	vaginal swab	MAG	1184742	158	10855	3537	41900	41.38	80.01	1.31	73.46	0.32	N	N	N	18	medium-quality	SGB004
ERR10897867.sbin.2	ERR10897867	vaginal swab	MAG	1146762	251	5269	2366	34715	34.41	75.71	1.54	68.01	0	N	N	N	18	medium-quality	SGB018
ERR10897868.mbin.1	ERR10897868	vaginal swab	MAG	1169702	55	31813	11876	60224	32.35	99.89	0.04	99.69	0	Y	N	N	16	high-quality	SGB001
ERR10897868.mbin.2	ERR10897868	vaginal swab	MAG	1198955	175	8717	3579	23938	42.8	89.89	0.48	87.49	0.06	N	N	N	16	medium-quality	SGB026
ERR10897871.sbin.1	ERR10897871	vaginal swab	MAG	1131986	224	5797	2638	31341	42.08	76.79	0.81	72.74	0.35	N	N	N	19	medium-quality	SGB005
ERR10897872.mbin.1	ERR10897872	vaginal swab	MAG	1079590	38	41607	15862	155589	34.34	69.01	0.04	68.81	0	Y	N	N	18	medium-quality	SGB018
ERR10897872.mbin.3	ERR10897872	vaginal swab	MAG	894537	240	4011	2339	16714	41.43	54.55	0.09	54.1	0.4	N	N	N	18	medium-quality	SGB056
ERR10897873.mbin.1	ERR10897873	vaginal swab	MAG	1602521	53	47509	18449	103064	41.23	99.99	0.55	97.24	0.16	N	N	N	19	high-quality	SGB004
ERR10897874.mbin.1	ERR10897874	vaginal swab	MAG	2053468	84	36660	12368	98568	39.25	99.75	0.02	99.65	0	N	N	N	18	high-quality	SGB025
ERR10897874.mbin.4	ERR10897874	vaginal swab	MAG	2286432	477	5407	2471	34612	51.47	63.76	0.39	61.81	0	Y	N	N	19	medium-quality	SGB303
ERR10897874.sbin.2	ERR10897874	vaginal swab	MAG	1801843	175	14650	5006	59503	34.41	99.94	0.47	97.59	0	Y	N	N	19	high-quality	SGB158
ERR10897874.sbin.4	ERR10897874	vaginal swab	MAG	1914361	70	46473	12752	104535	35.22	100	0.23	98.85	0	N	N	N	13	high-quality	SGB033
ERR10897875.mbin.1	ERR10897875	vaginal swab	MAG	1326548	88	24641	7610	84230	37.09	69.27	0.24	68.07	0	Y	N	N	16	medium-quality	SGB006
ERR10897876.mbin.1	ERR10897876	vaginal swab	MAG	1052078	76	20253	7184	54759	37.44	58.42	0.04	58.22	0	Y	N	N	17	medium-quality	SGB006
ERR10897877.sbin.1	ERR10897877	vaginal swab	MAG	1753209	287	7907	2843	49672	36.94	87.25	0.78	83.35	0	N	Y	N	16	medium-quality	SGB006
ERR10897879.sbin.1	ERR10897879	vaginal swab	MAG	1219460	92	20281	6537	60822	32.23	99.68	0.42	97.58	0	Y	N	N	16	high-quality	SGB001
ERR10897880.mbin.2	ERR10897880	vaginal swab	MAG	1432301	75	26514	9765	180842	37.17	73.82	0.11	73.27	0	Y	N	N	17	medium-quality	SGB006
ERR10897881.sbin.1	ERR10897881	vaginal swab	MAG	1825558	279	8209	3045	56915	59.05	80.99	0.2	79.99	0	N	N	N	20	medium-quality	SGB053
ERR10897882.mbin.2	ERR10897882	vaginal swab	MAG	980142	60	22794	8715	69669	37.37	55.94	0.07	55.59	0	Y	N	N	16	medium-quality	SGB006
ERR10897882.sbin.2	ERR10897882	vaginal swab	MAG	1490932	114	19279	6101	69669	36.56	70.71	0.19	69.76	0	Y	N	N	16	medium-quality	SGB006
ERR10897883.sbin.1	ERR10897883	vaginal swab	MAG	1152671	126	13273	4075	33737	32.46	89.16	0.03	89.01	0	Y	N	N	16	medium-quality	SGB001
ERR10897885.mbin.1	ERR10897885	vaginal swab	MAG	973919	106	12737	4736	34753	32.41	87.19	0.06	86.89	0	N	N	N	14	medium-quality	SGB001
ERR10897886.mbin.10	ERR10897886	vaginal swab	MAG	1016508	28	54432	17680	87363	41.55	76.84	0.03	76.69	0.16	N	Y	Y	19	medium-quality	SGB005
ERR10897886.mbin.2	ERR10897886	vaginal swab	MAG	1466071	30	57870	28970	186777	46.59	84.15	0	84.15	0	Y	N	Y	20	medium-quality	SGB003
ERR10897886.mbin.3	ERR10897886	vaginal swab	MAG	816137	114	9300	3926	26629	42.33	53.96	0.29	52.51	0.25	N	N	N	14	medium-quality	SGB056
ERR10897886.mbin.5	ERR10897886	vaginal swab	MAG	2139026	92	42434	10528	142035	39.46	99.99	0.06	99.69	0	N	N	N	18	high-quality	SGB025
ERR10897886.sbin.7	ERR10897886	vaginal swab	MAG	1208028	83	21739	7166	58203	32.37	99.73	0.01	99.68	0	Y	N	N	16	high-quality	SGB001
ERR10897886.sbin.8	ERR10897886	vaginal swab	MAG	1392145	25	83020	27663	293051	42.64	97.83	0.11	97.28	0.14	Y	N	N	19	high-quality	SGB002
ERR10897887.sbin.1	ERR10897887	vaginal swab	MAG	1187114	283	4589	2364	16101	36.92	62.35	0.08	61.95	0	N	N	N	12	medium-quality	SGB157
ERR10897890.mbin.1	ERR10897890	vaginal swab	MAG	1093499	43	33254	15485	86500	32.29	90.93	0	90.93	0	Y	N	N	15	high-quality	SGB001
ERR10897891.sbin.2	ERR10897891	vaginal swab	MAG	1142453	67	24871	7592	86955	33.96	71.58	0.11	71.03	0	N	N	N	13	medium-quality	SGB018
ERR10897892.mbin.1	ERR10897892	vaginal swab	MAG	823866	223	3707	2336	13634	37.07	53.7	0.15	52.95	0.4	N	N	N	7	medium-quality	SGB446
ERR10897892.mbin.3	ERR10897892	vaginal swab	MAG	744106	212	3663	2182	10219	36.4	53.63	0.65	50.38	0	N	N	N	1	medium-quality	SGB301
ERR10897892.mbin.4	ERR10897892	vaginal swab	MAG	2576722	127	27324	9767	160735	42.39	99.51	0.01	99.46	0	Y	Y	Y	20	near-complete	SGB014
ERR10897892.mbin.6	ERR10897892	vaginal swab	MAG	963326	227	4565	2434	15346	35.75	69.4	0.09	68.95	0	Y	N	N	8	medium-quality	SGB223
ERR10897892.sbin.2	ERR10897892	vaginal swab	MAG	1041069	225	5473	2514	15751	35.69	68.82	1.39	61.87	0.29	N	N	N	7	medium-quality	SGB142
ERR10897894.sbin.1	ERR10897894	vaginal swab	MAG	1759854	248	8908	3349	46085	34.41	95.56	0.19	94.61	0	Y	N	N	19	high-quality	SGB158
ERR10897895.mbin.2	ERR10897895	vaginal swab	MAG	860901	27	56404	18969	113225	32.47	71.7	0	71.7	0	Y	N	N	11	medium-quality	SGB019
ERR10897895.sbin.3	ERR10897895	vaginal swab	MAG	1986365	209	13416	4196	70149	37.07	70.21	0.29	68.76	0	N	N	N	16	medium-quality	SGB108
ERR10897897.mbin.3	ERR10897897	vaginal swab	MAG	1206203	214	6523	2964	28848	39.26	70.06	2.49	57.61	0	N	N	N	7	medium-quality	SGB057
ERR10897897.mbin.4	ERR10897897	vaginal swab	MAG	1394100	15	158356	60117	377758	42.75	98.42	0.14	97.72	0.1	Y	N	N	20	high-quality	SGB002
ERR10897898.mbin.2	ERR10897898	vaginal swab	MAG	1198547	100	16556	5751	69119	37.33	64.22	0.13	63.57	0	Y	N	N	17	medium-quality	SGB036
ERR10897901.sbin.1	ERR10897901	vaginal swab	MAG	1354335	283	5425	2554	44854	36.92	68.25	0.34	66.55	0	N	N	N	16	medium-quality	SGB036
ERR10897904.mbin.1	ERR10897904	vaginal swab	MAG	1155077	62	28726	8389	50817	32.42	96.26	0.04	96.06	0	Y	N	N	16	high-quality	SGB001
ERR10897905.mbin.1	ERR10897905	vaginal swab	MAG	966905	32	38421	19095	108083	32.79	77.36	0	77.36	0.42	Y	Y	Y	13	medium-quality	SGB019
ERR10897906.mbin.2	ERR10897906	vaginal swab	MAG	2589533	101	35380	13553	184319	37.78	99.96	0.24	98.76	0	Y	Y	N	20	high-quality	SGB060
ERR10897906.mbin.3	ERR10897906	vaginal swab	MAG	1553644	361	4729	2465	12681	32.64	70.86	1.03	65.71	0	Y	N	N	5	medium-quality	SGB094
ERR10897906.mbin.5	ERR10897906	vaginal swab	MAG	2096191	188	16247	5609	43050	32.84	91.74	0.06	91.44	0	Y	Y	N	20	high-quality	SGB104
ERR10897906.sbin.3	ERR10897906	vaginal swab	MAG	1585499	95	22286	8806	86996	36.97	81.88	0.04	81.68	0	Y	N	N	17	medium-quality	SGB006
ERR10897907.mbin.1	ERR10897907	vaginal swab	MAG	907764	34	35942	18905	99112	32.38	75.7	0	75.7	0	Y	N	N	12	medium-quality	SGB019
ERR10897907.sbin.1	ERR10897907	vaginal swab	MAG	878685	31	36287	14652	99112	32.68	65.76	0.06	65.46	0	Y	N	N	16	medium-quality	SGB019
ERR10897909.sbin.1	ERR10897909	vaginal swab	MAG	1656630	275	8142	2891	36671	37.03	80.99	0.16	80.19	0	N	N	N	16	medium-quality	SGB006
ERR10897910.sbin.3	ERR10897910	vaginal swab	MAG	1139524	95	18050	5630	59327	37.26	62.26	0.26	60.96	0	Y	N	N	18	medium-quality	SGB036
ERR10897911.mbin.1	ERR10897911	vaginal swab	MAG	877159	55	22838	7896	58087	37.28	53.47	0.03	53.32	0	N	N	N	14	medium-quality	SGB039
ERR10897912.sbin.1	ERR10897912	vaginal swab	MAG	996843	207	5659	2449	28144	34.12	65.6	1.6	57.6	0	Y	N	N	19	medium-quality	SGB040
ERR10897913.mbin.1	ERR10897913	vaginal swab	MAG	2054045	26	125297	39739	395526	35.35	100	0.73	96.35	0	N	N	N	14	high-quality	SGB033
ERR10897913.mbin.11	ERR10897913	vaginal swab	MAG	1219821	89	18220	7640	57180	36.25	66.69	0.13	66.04	0	N	N	N	8	medium-quality	SGB114
ERR10897913.mbin.12	ERR10897913	vaginal swab	MAG	1656350	170	14105	4105	56583	36.39	95.52	0	95.52	0	Y	N	N	13	high-quality	SGB050
ERR10897913.mbin.2	ERR10897913	vaginal swab	MAG	2480404	31	142931	42376	460983	58.38	99.97	0.42	97.87	0	N	N	N	20	high-quality	SGB148
ERR10897913.mbin.3	ERR10897913	vaginal swab	MAG	2024362	63	45583	13675	201920	39.2	99.65	0.05	99.4	0	N	N	N	18	high-quality	SGB025
ERR10897913.mbin.6	ERR10897913	vaginal swab	MAG	1750041	67	43838	13491	96287	38.92	99.85	0.32	98.25	0	Y	N	N	9	high-quality	SGB057
ERR10897913.mbin.8	ERR10897913	vaginal swab	MAG	1995805	46	78926	19916	177008	38.67	99.91	0.13	99.26	0	Y	Y	N	18	high-quality	SGB190
ERR10897913.mbin.9	ERR10897913	vaginal swab	MAG	1129429	82	19648	6409	51933	32.43	99.63	0.01	99.58	0	Y	N	N	16	high-quality	SGB001
ERR10897913.sbin.12	ERR10897913	vaginal swab	MAG	1302321	14	142931	44677	460983	58.55	56.38	0.39	54.43	0	N	N	N	15	medium-quality	SGB447
ERR10897913.sbin.2	ERR10897913	vaginal swab	MAG	2540106	134	29864	9261	190093	42.32	91.34	0.77	87.49	0	Y	N	N	17	high-quality	SGB014
ERR10897914.mbin.1	ERR10897914	vaginal swab	MAG	2692450	14	468408	169143	502274	50.82	57	0.01	56.95	0.02	Y	Y	N	15	medium-quality	SGB076
ERR10897914.mbin.11	ERR10897914	vaginal swab	MAG	2688504	54	88242	25221	196347	37.6	99.98	0.23	98.83	0	N	N	N	20	high-quality	SGB060
ERR10897914.mbin.13	ERR10897914	vaginal swab	MAG	1580961	207	10156	3251	48287	38.98	93.07	2.01	83.02	0	Y	N	N	11	high-quality	SGB245
ERR10897914.mbin.14	ERR10897914	vaginal swab	MAG	2044716	121	25685	8002	82212	61.1	98.44	0.98	93.54	0.05	N	Y	N	20	high-quality	SGB240
ERR10897914.mbin.3	ERR10897914	vaginal swab	MAG	1151615	94	15640	6739	46844	32.49	99.4	0.02	99.3	0	Y	N	N	16	high-quality	SGB001
ERR10897914.mbin.4	ERR10897914	vaginal swab	MAG	2084796	26	131775	45999	263264	52.85	99.92	0.27	98.57	0.02	Y	N	N	20	high-quality	SGB136
ERR10897914.mbin.5	ERR10897914	vaginal swab	MAG	742017	114	7755	3160	19146	39.93	68.69	0.37	66.84	0.37	N	N	N	12	medium-quality	SGB113
ERR10897914.mbin.6	ERR10897914	vaginal swab	MAG	2684153	87	54205	15622	194312	42.34	92.9	0	92.9	0	Y	N	Y	17	high-quality	SGB014
ERR10897914.sbin.17	ERR10897914	vaginal swab	MAG	1740549	170	15555	4625	44961	34.97	96.45	0.85	92.2	0	N	N	N	17	high-quality	SGB049
ERR10897914.sbin.19	ERR10897914	vaginal swab	MAG	1403534	164	11919	4050	30697	51.07	89.22	0.56	86.42	0	N	N	N	14	medium-quality	SGB196
ERR10897914.sbin.21	ERR10897914	vaginal swab	MAG	1545517	32	83650	27141	196347	37.13	54.22	0.01	54.17	0	N	N	N	19	medium-quality	SGB108
ERR10897914.sbin.26	ERR10897914	vaginal swab	MAG	2027819	86	35262	12321	172030	57.26	98.32	1.27	91.97	0	Y	Y	N	19	high-quality	SGB164
ERR10897915.mbin.3	ERR10897915	vaginal swab	MAG	1786231	62	48942	17966	116806	35.19	99.93	0.14	99.23	0	N	N	N	12	high-quality	SGB033
ERR10897915.sbin.4	ERR10897915	vaginal swab	MAG	1044157	31	46523	19578	116806	35.63	57.4	0.04	57.2	0	N	N	N	13	medium-quality	SGB033
ERR10897916.mbin.1	ERR10897916	vaginal swab	MAG	1147124	63	27675	8871	78341	32.5	99.75	0.06	99.45	0.41	Y	N	N	17	high-quality	SGB001
ERR10897917.mbin.1	ERR10897917	vaginal swab	MAG	1281119	93	20733	6197	48060	33.93	83.15	0.16	82.35	0	Y	N	N	19	medium-quality	SGB040
ERR10897917.mbin.2	ERR10897917	vaginal swab	MAG	637114	19	46204	19525	86939	31.95	55.59	0.02	55.49	0	N	N	N	7	medium-quality	SGB019
ERR10897917.sbin.1	ERR10897917	vaginal swab	MAG	906528	65	20742	6341	48060	33.66	59.82	0.43	57.67	0	Y	N	N	17	medium-quality	SGB040
ERR10897917.sbin.3	ERR10897917	vaginal swab	MAG	990890	28	58529	19525	105577	32.35	82.46	0.06	82.16	0	Y	N	N	11	medium-quality	SGB001
ERR10897918.sbin.1	ERR10897918	vaginal swab	MAG	853723	44	35905	8196	52343	32.8	58.31	0	58.31	0	Y	N	N	16	medium-quality	SGB019
ERR10897920.mbin.1	ERR10897920	vaginal swab	MAG	1117293	288	4245	2411	12798	58.87	59.01	0.77	55.16	0	N	N	N	18	medium-quality	SGB256
ERR10897921.sbin.2	ERR10897921	vaginal swab	MAG	951869	66	20448	6727	70590	37.4	56.05	0.11	55.5	0	Y	N	N	17	medium-quality	SGB036
ERR10897922.sbin.1	ERR10897922	vaginal swab	MAG	577487	29	26732	9873	69678	31.99	52.68	0.01	52.63	0	Y	N	N	8	medium-quality	SGB019
ERR10897923.mbin.1	ERR10897923	vaginal swab	MAG	986442	42	30904	10996	89792	34.47	72.64	0.01	72.59	0	N	N	N	17	medium-quality	SGB018
ERR10897924.mbin.4	ERR10897924	vaginal swab	MAG	1415772	63	41952	11847	84427	34.12	97.04	0.05	96.79	0	Y	N	N	19	high-quality	SGB040
ERR10897924.sbin.2	ERR10897924	vaginal swab	MAG	878857	54	26734	7892	60466	33.75	54.86	0.05	54.61	0	N	N	N	14	medium-quality	SGB093
ERR10897925.mbin.12	ERR10897925	vaginal swab	MAG	1724015	201	11458	3839	44194	53.24	88.48	1.26	82.18	0	Y	N	N	18	medium-quality	SGB136
ERR10897925.mbin.14	ERR10897925	vaginal swab	MAG	946684	29	56365	12876	130429	40.35	51.76	0.1	51.26	0.09	N	N	N	18	medium-quality	SGB012
ERR10897925.mbin.18	ERR10897925	vaginal swab	MAG	2397976	47	90297	23134	251398	47.04	96.33	1.32	89.73	0.04	Y	N	N	18	high-quality	SGB071
ERR10897925.mbin.19	ERR10897925	vaginal swab	MAG	1391601	118	15861	5778	45126	34.86	98	0.26	96.7	0.23	N	N	N	13	high-quality	SGB142
ERR10897925.mbin.2	ERR10897925	vaginal swab	MAG	1167604	47	34716	14724	89612	32.33	99.86	0.08	99.46	0	Y	N	Y	16	high-quality	SGB001
ERR10897925.mbin.21	ERR10897925	vaginal swab	MAG	2137813	180	18244	5485	90293	42.2	88.3	0.36	86.5	0	Y	N	Y	18	medium-quality	SGB014
ERR10897925.mbin.22	ERR10897925	vaginal swab	MAG	1016125	254	4182	2453	20753	44.39	64.29	1.86	54.99	0.33	Y	N	N	8	medium-quality	SGB438
ERR10897925.mbin.23	ERR10897925	vaginal swab	MAG	1272294	276	5245	2483	27496	60.06	58.14	0.16	57.34	0	N	N	N	13	medium-quality	SGB238
ERR10897925.mbin.27	ERR10897925	vaginal swab	MAG	1767417	88	32033	8315	137334	58.59	91.01	0.21	89.96	0.06	Y	N	N	19	high-quality	SGB318
ERR10897925.mbin.28	ERR10897925	vaginal swab	MAG	947153	208	5030	2515	22870	42.2	71.28	0.12	70.68	0.26	N	N	N	15	medium-quality	SGB113
ERR10897925.mbin.3	ERR10897925	vaginal swab	MAG	1816384	47	57301	19337	101905	45.15	91.38	0.13	90.73	0.04	Y	N	N	19	high-quality	SGB269
ERR10897925.mbin.32	ERR10897925	vaginal swab	MAG	1214875	223	6393	2926	16432	30.25	92.14	1.44	84.94	0	N	N	N	9	high-quality	SGB037
ERR10897925.mbin.36	ERR10897925	vaginal swab	MAG	2001413	385	6125	2718	21973	62.42	87.15	0.01	87.1	0.21	N	Y	Y	18	medium-quality	SGB184
ERR10897925.mbin.37	ERR10897925	vaginal swab	MAG	1678021	116	23903	6816	76516	35.97	99.87	0.3	98.37	0.25	Y	N	N	17	high-quality	SGB128
ERR10897925.mbin.4	ERR10897925	vaginal swab	MAG	1724898	40	101500	22501	128724	48.95	97.37	1.53	89.72	0.08	N	N	N	20	high-quality	SGB188
ERR10897925.mbin.40	ERR10897925	vaginal swab	MAG	1417105	32	73187	26964	181257	49.44	98.26	0.05	98.01	0.2	Y	N	N	20	high-quality	SGB159
ERR10897925.mbin.42	ERR10897925	vaginal swab	MAG	1617326	50	46669	16680	110190	43.98	98.39	0.1	97.89	0.37	Y	N	N	18	high-quality	SGB260
ERR10897925.mbin.43	ERR10897925	vaginal swab	MAG	2235225	153	22688	6881	69533	47.65	92.9	0.01	92.85	0.06	Y	N	N	19	high-quality	SGB067
ERR10897925.mbin.44	ERR10897925	vaginal swab	MAG	1213637	259	5164	2706	19681	53.61	57.93	0.83	53.78	0	N	N	N	15	medium-quality	SGB249
ERR10897925.mbin.50	ERR10897925	vaginal swab	MAG	1108897	15	100636	45965	174997	57.95	55.3	0.07	54.95	0.38	N	N	N	16	medium-quality	SGB152
ERR10897925.mbin.53	ERR10897925	vaginal swab	MAG	1726798	69	37503	11321	171711	53.04	98.29	1.57	90.44	0.13	N	N	Y	19	high-quality	SGB062
ERR10897925.mbin.54	ERR10897925	vaginal swab	MAG	1913012	25	120753	43423	242938	51.08	95.4	0	95.4	0.1	Y	N	N	19	high-quality	SGB366
ERR10897925.mbin.58	ERR10897925	vaginal swab	MAG	1102586	223	5635	2695	21486	32.76	69.5	0.04	69.3	0	N	N	N	9	medium-quality	SGB081
ERR10897925.mbin.61	ERR10897925	vaginal swab	MAG	2126708	37	101031	27608	215969	45.11	99.8	0.03	99.65	0.05	Y	Y	Y	20	near-complete	SGB321
ERR10897925.mbin.62	ERR10897925	vaginal swab	MAG	1750166	14	246269	79965	349356	49.52	99.81	0.19	98.86	0.12	N	N	N	20	high-quality	SGB261
ERR10897925.mbin.63	ERR10897925	vaginal swab	MAG	1446676	63	38560	11984	81741	53.6	60.69	0.05	60.44	0.11	Y	N	Y	17	medium-quality	SGB279
ERR10897925.sbin.15	ERR10897925	vaginal swab	MAG	1604862	132	20978	5644	106774	58.34	87.11	0	87.11	0.09	Y	N	N	19	medium-quality	SGB160
ERR10897925.sbin.16	ERR10897925	vaginal swab	MAG	872306	156	6824	2935	29613	35.28	77.13	0.15	76.38	0	Y	N	N	18	medium-quality	SGB029
ERR10897925.sbin.17	ERR10897925	vaginal swab	MAG	1286740	107	17149	5950	56139	50.72	86.24	1.17	80.39	0	N	Y	N	15	medium-quality	SGB398
ERR10897925.sbin.22	ERR10897925	vaginal swab	MAG	850186	177	5521	2627	15472	31.84	63.31	0.06	63.01	0	Y	N	N	13	medium-quality	SGB448
ERR10897925.sbin.23	ERR10897925	vaginal swab	MAG	1091267	239	5134	2581	17502	33.79	71.58	1.19	65.63	0.17	N	N	N	14	medium-quality	SGB449
ERR10897925.sbin.3	ERR10897925	vaginal swab	MAG	1583126	47	48170	17028	222900	50.28	100	0.17	99.15	0.32	Y	N	Y	19	high-quality	SGB196
ERR10897925.sbin.30	ERR10897925	vaginal swab	MAG	1314592	173	10006	3973	23803	45.5	79.81	0.99	74.86	0	Y	N	N	12	medium-quality	SGB403
ERR10897925.sbin.37	ERR10897925	vaginal swab	MAG	1950580	85	30261	11410	91116	56.33	95.69	0.29	94.24	0	N	N	N	18	high-quality	SGB163
ERR10897925.sbin.38	ERR10897925	vaginal swab	MAG	1626368	247	8264	3360	27832	47.56	81.21	1.24	75.01	0	N	N	N	15	medium-quality	SGB162
ERR10897925.sbin.4	ERR10897925	vaginal swab	MAG	1463836	53	44007	15025	139643	49.05	93.32	0.2	92.32	0	N	N	N	20	high-quality	SGB334
ERR10897925.sbin.42	ERR10897925	vaginal swab	MAG	1714363	45	54045	20215	277133	42.74	97.94	0.33	96.29	0.21	N	N	Y	20	high-quality	SGB074
ERR10897925.sbin.44	ERR10897925	vaginal swab	MAG	1855846	90	27591	9740	87628	54.12	96.88	0.63	93.73	0.13	N	N	N	17	high-quality	SGB210
ERR10897925.sbin.45	ERR10897925	vaginal swab	MAG	1988960	19	174997	45965	505525	56.18	100	0.16	99.2	0.28	N	N	N	20	high-quality	SGB152
ERR10897925.sbin.48	ERR10897925	vaginal swab	MAG	1825181	33	84905	29351	165274	57.65	99.93	0.04	99.73	0.11	Y	N	Y	19	high-quality	SGB426
ERR10897925.sbin.49	ERR10897925	vaginal swab	MAG	1529053	109	18719	7171	60429	49.03	85.29	0.1	84.79	0.01	Y	N	Y	17	medium-quality	SGB267
ERR10897925.sbin.5	ERR10897925	vaginal swab	MAG	1688466	119	27039	5820	113710	34.99	98.77	0.02	98.67	0	N	N	N	16	high-quality	SGB031
ERR10897925.sbin.51	ERR10897925	vaginal swab	MAG	906103	216	4558	2547	16466	41.14	59.25	0.04	59.05	0.23	N	N	N	7	medium-quality	SGB281
ERR10897925.sbin.57	ERR10897925	vaginal swab	MAG	1625542	23	108242	46798	198754	59.68	99.98	0.1	99.48	0	N	Y	N	19	high-quality	SGB211
ERR10897925.sbin.59	ERR10897925	vaginal swab	MAG	1090555	158	8432	3609	22442	49.79	77.68	0.39	75.73	0	N	N	N	19	medium-quality	SGB109
ERR10897925.sbin.60	ERR10897925	vaginal swab	MAG	1909468	211	12099	4294	52039	46.55	79.92	0.27	78.57	0	N	N	N	17	medium-quality	SGB367
ERR10897925.sbin.61	ERR10897925	vaginal swab	MAG	1400261	185	9587	3704	42821	42.79	82.72	0.46	80.42	0.17	Y	N	Y	14	medium-quality	SGB450
ERR10897926.sbin.2	ERR10897926	vaginal swab	MAG	1814196	230	11040	3871	45928	36.85	89.31	0.6	86.31	0	N	N	N	15	medium-quality	SGB006
ERR10897927.mbin.1	ERR10897927	vaginal swab	MAG	1677812	30	88929	30457	257418	45.19	54.78	0.31	53.23	0	N	N	N	15	medium-quality	SGB264
ERR10897927.mbin.2	ERR10897927	vaginal swab	MAG	1011950	45	31884	13018	87157	32.48	87.75	0.01	87.7	0	Y	N	N	15	medium-quality	SGB001
ERR10897929.sbin.1	ERR10897929	vaginal swab	MAG	1003562	48	39742	10361	115322	43.38	67.69	0.85	63.44	0.02	N	Y	Y	18	medium-quality	SGB005
ERR10897930.mbin.4	ERR10897930	vaginal swab	MAG	1081193	79	24733	6287	66493	34.08	77.56	0	77.56	0	Y	N	N	19	medium-quality	SGB093
ERR10897930.sbin.4	ERR10897930	vaginal swab	MAG	760192	32	35910	11248	79291	32.64	55.58	0.01	55.53	0	Y	N	N	16	medium-quality	SGB019
ERR10897931.sbin.1	ERR10897931	vaginal swab	MAG	979147	84	18813	5006	48671	37.41	51.54	0.19	50.59	0	Y	N	N	18	medium-quality	SGB036
ERR10897934.sbin.1	ERR10897934	vaginal swab	MAG	995997	187	6520	2704	26862	32.64	80.13	0.39	78.18	0	Y	N	N	10	medium-quality	SGB001
ERR10897940.sbin.1	ERR10897940	vaginal swab	MAG	1891164	148	19519	6101	71354	36.83	85.79	0.12	85.19	0	Y	Y	Y	20	medium-quality	SGB006
ERR10897941.mbin.1	ERR10897941	vaginal swab	MAG	1407099	44	45140	16834	120218	49.76	98.93	0.38	97.03	0.17	N	N	N	19	high-quality	SGB015
ERR10897941.mbin.2	ERR10897941	vaginal swab	MAG	1160324	173	8711	3266	38684	38.09	81.97	0.31	80.42	0.15	N	N	N	18	medium-quality	SGB016
ERR10897941.mbin.3	ERR10897941	vaginal swab	MAG	1076003	112	12987	4807	35541	32.31	93.8	0.01	93.75	0	Y	N	N	16	high-quality	SGB001
ERR10897941.mbin.4	ERR10897941	vaginal swab	MAG	2429473	104	36622	11664	131113	48	99.15	0.06	98.85	0	N	N	N	18	high-quality	SGB013
ERR10897941.mbin.5	ERR10897941	vaginal swab	MAG	1426035	70	29454	9312	82862	42.3	95.25	3.31	78.7	0.14	N	Y	N	20	high-quality	SGB005
ERR10897941.sbin.6	ERR10897941	vaginal swab	MAG	730106	35	29454	9312	82862	43.02	58.36	0.59	55.41	0.16	N	N	N	18	medium-quality	SGB005
ERR10897942.sbin.1	ERR10897942	vaginal swab	MAG	1078529	68	21419	8253	68460	32.3	85.89	0.14	85.19	0	Y	N	N	16	medium-quality	SGB001
ERR10897943.mbin.2	ERR10897943	vaginal swab	MAG	1119241	97	17325	5185	51255	37.38	62.36	0.1	61.86	0	N	N	N	16	medium-quality	SGB036
ERR10897943.sbin.1	ERR10897943	vaginal swab	MAG	1955616	192	14538	4739	56093	36.97	94.43	1.32	87.83	0	Y	Y	Y	20	near-complete	SGB006
ERR10897944.mbin.2	ERR10897944	vaginal swab	MAG	1322427	46	46006	15433	113152	41.37	83.86	0.18	82.96	0.17	N	N	N	17	medium-quality	SGB004
ERR10897944.mbin.3	ERR10897944	vaginal swab	MAG	1389735	20	134068	24070	212747	42.63	97.79	0.13	97.14	0.08	Y	N	N	20	high-quality	SGB002
ERR10897944.sbin.8	ERR10897944	vaginal swab	MAG	1203976	126	15052	4352	45217	34.23	76.72	0.05	76.47	0	N	N	N	18	medium-quality	SGB018
ERR10897946.sbin.1	ERR10897946	vaginal swab	MAG	1979552	382	6663	2448	42177	37.79	69.69	0.75	65.94	0	Y	Y	N	12	medium-quality	SGB060
ERR10897946.sbin.2	ERR10897946	vaginal swab	MAG	1170031	63	29660	9172	57800	32.45	98.48	0.02	98.38	0	N	N	N	15	high-quality	SGB001
ERR10897947.mbin.1	ERR10897947	vaginal swab	MAG	1104311	80	17633	6429	82359	37.23	57.48	0.11	56.93	0	Y	N	N	17	medium-quality	SGB036
ERR10897948.mbin.1	ERR10897948	vaginal swab	MAG	2146937	37	98459	29787	243239	51.27	51.33	0.01	51.28	0.01	Y	N	N	13	medium-quality	SGB118
ERR10897949.sbin.2	ERR10897949	vaginal swab	MAG	550680	31	23445	11611	48239	32.01	52.47	0.27	51.12	0	N	N	N	8	medium-quality	SGB019
ERR10897949.sbin.3	ERR10897949	vaginal swab	MAG	1479787	73	30774	11488	89023	34.26	99.81	0.06	99.51	0	N	N	N	17	high-quality	SGB018
ERR10897950.mbin.1	ERR10897950	vaginal swab	MAG	901113	182	5445	2692	20316	32.63	77.69	0.85	73.44	0	Y	N	N	14	medium-quality	SGB001
ERR10897951.sbin.2	ERR10897951	vaginal swab	MAG	1522552	107	20930	6605	67867	37.25	76.77	0.08	76.37	0	N	N	N	13	medium-quality	SGB006
ERR10897954.mbin.1	ERR10897954	vaginal swab	MAG	1236314	30	65595	18181	153182	42.65	85.81	0.29	84.36	0.12	N	Y	Y	20	medium-quality	SGB005
ERR10897955.mbin.1	ERR10897955	vaginal swab	MAG	2566551	24	181881	46268	327501	58.32	55.99	0.01	55.94	0	N	N	N	12	medium-quality	SGB263
ERR10897956.mbin.2	ERR10897956	vaginal swab	MAG	910584	18	52329	30035	184808	42.46	58.17	0.03	58.02	0.1	N	Y	Y	14	medium-quality	SGB056
ERR10897956.mbin.3	ERR10897956	vaginal swab	MAG	1139319	31	54673	18956	119240	32.29	99.77	0.01	99.72	0	Y	N	N	16	high-quality	SGB001
ERR10897957.mbin.1	ERR10897957	vaginal swab	MAG	780121	41	25828	10444	78697	32.36	69.25	0.01	69.2	0	Y	N	N	9	medium-quality	SGB019
ERR10897957.sbin.2	ERR10897957	vaginal swab	MAG	768515	34	31138	11830	78697	32.59	55.67	0	55.67	0	Y	N	N	13	medium-quality	SGB019
ERR10897958.mbin.1	ERR10897958	vaginal swab	MAG	1109689	92	17081	5924	54441	37.33	58.95	0.11	58.4	0	Y	N	N	17	medium-quality	SGB036
ERR10897960.sbin.1	ERR10897960	vaginal swab	MAG	870170	29	44434	16753	107784	33.02	68.39	0.03	68.24	0.26	Y	N	N	13	medium-quality	SGB001
ERR10897961.mbin.1	ERR10897961	vaginal swab	MAG	1466702	70	27940	11414	66149	41.41	96.78	0.58	93.88	0.19	N	N	N	19	high-quality	SGB004
ERR10897961.mbin.2	ERR10897961	vaginal swab	MAG	1375413	20	208923	25765	298347	42.64	98.35	0.13	97.7	0.15	Y	N	N	20	high-quality	SGB002
ERR10897961.mbin.3	ERR10897961	vaginal swab	MAG	1459244	49	50363	16048	122300	42.05	94.88	0.78	90.98	0.27	N	Y	Y	20	high-quality	SGB005
ERR10897961.mbin.4	ERR10897961	vaginal swab	MAG	1571159	44	51484	19961	186854	46.67	91.84	0	91.84	0	Y	Y	Y	20	near-complete	SGB003
ERR10897961.mbin.5	ERR10897961	vaginal swab	MAG	1430985	34	82092	26160	163373	42.22	92.61	0.51	90.06	0.22	Y	N	N	19	high-quality	SGB009
ERR10897964.mbin.2	ERR10897964	vaginal swab	MAG	1306477	99	22610	7271	51845	36.99	72.29	0.11	71.74	0	N	N	N	16	medium-quality	SGB039
ERR10897964.sbin.1	ERR10897964	vaginal swab	MAG	1027967	78	17269	6649	39776	37.28	57.4	0.16	56.6	0	Y	N	N	17	medium-quality	SGB036
ERR10897967.sbin.2	ERR10897967	vaginal swab	MAG	1154155	88	20523	6499	82332	37.28	61.99	0	61.99	0	N	N	N	16	medium-quality	SGB006
ERR10897968.mbin.1	ERR10897968	vaginal swab	MAG	4098775	18	390080	124811	648151	53.79	82.06	3.58	64.16	0.23	Y	N	N	17	medium-quality	SGB201
ERR10897968.mbin.2	ERR10897968	vaginal swab	MAG	1014952	140	8537	3504	28097	32.6	90.36	0.53	87.71	0	Y	N	N	15	high-quality	SGB001
ERR10897968.mbin.4	ERR10897968	vaginal swab	MAG	3021730	54	106407	27558	208782	55.14	59.55	0.34	57.85	0	Y	N	N	13	medium-quality	SGB302
ERR10897969.mbin.1	ERR10897969	vaginal swab	MAG	904627	60	22191	8714	60711	37.53	54.48	0.01	54.43	0	Y	N	N	16	medium-quality	SGB036
ERR10897970.mbin.11	ERR10897970	vaginal swab	MAG	1954996	132	19262	7263	76076	39.17	84.63	0.07	84.28	0	Y	N	Y	18	medium-quality	SGB048
ERR10897970.mbin.2	ERR10897970	vaginal swab	MAG	1910566	150	16049	6566	49465	39.23	95.72	0.55	92.97	0	Y	N	Y	17	high-quality	SGB025
ERR10897970.mbin.3	ERR10897970	vaginal swab	MAG	1785519	35	84109	26481	206136	37.01	97.66	1.01	92.61	0.07	N	N	N	20	high-quality	SGB308
ERR10897970.mbin.7	ERR10897970	vaginal swab	MAG	1604672	80	32126	10585	85697	35.58	88.29	0.23	87.14	0	N	N	N	13	medium-quality	SGB114
ERR10897970.mbin.8	ERR10897970	vaginal swab	MAG	1724987	59	37356	15002	226527	36.19	96.72	0.01	96.67	0	Y	N	N	15	high-quality	SGB050
ERR10897970.mbin.9	ERR10897970	vaginal swab	MAG	1999298	45	85799	19143	228415	44.28	75.72	0.08	75.32	0	N	N	N	16	medium-quality	SGB100
ERR10897970.sbin.1	ERR10897970	vaginal swab	MAG	1888393	114	23430	7241	72671	38.66	100	0.32	98.4	0	Y	Y	Y	14	high-quality	SGB057
ERR10897970.sbin.10	ERR10897970	vaginal swab	MAG	1447850	235	7410	3229	24726	35.41	90.61	2.19	79.66	0	N	N	N	8	high-quality	SGB180
ERR10897970.sbin.14	ERR10897970	vaginal swab	MAG	897089	19	121024	21250	206136	36.72	54.75	0.28	53.35	0.07	N	N	N	10	medium-quality	SGB308
ERR10897970.sbin.4	ERR10897970	vaginal swab	MAG	2850027	312	16441	3393	109556	51.17	62.04	0.08	61.64	0.04	Y	N	Y	16	medium-quality	SGB076
ERR10897970.sbin.6	ERR10897970	vaginal swab	MAG	2151704	122	26428	8448	91467	61.93	99.85	0.12	99.25	0.07	N	Y	N	20	high-quality	SGB423
ERR10897970.sbin.7	ERR10897970	vaginal swab	MAG	1996247	66	43592	16225	124305	52.67	99.56	0.08	99.16	0	N	N	N	19	high-quality	SGB079
ERR10897971.mbin.1	ERR10897971	vaginal swab	MAG	2044095	87	34337	10681	92676	39.15	98.25	0.02	98.15	0	N	N	N	18	high-quality	SGB025
ERR10897972.mbin.1	ERR10897972	vaginal swab	MAG	1164070	89	18815	6906	54034	32.52	99.85	0.51	97.3	0.33	Y	Y	N	16	high-quality	SGB001
ERR10897973.mbin.1	ERR10897973	vaginal swab	MAG	1207094	82	22400	6680	137209	37.21	70.11	0.03	69.96	0	Y	N	N	17	medium-quality	SGB006
ERR10897974.mbin.1	ERR10897974	vaginal swab	MAG	1225075	88	18439	7612	61953	37.27	65.88	0.28	64.48	0	N	N	N	17	medium-quality	SGB006
ERR10897976.sbin.1	ERR10897976	vaginal swab	MAG	1095630	65	23136	8751	63902	32.22	96.14	0.03	95.99	0	Y	N	N	15	high-quality	SGB001
ERR10897978.mbin.1	ERR10897978	vaginal swab	MAG	1111339	30	66178	17903	172261	43.06	73.14	0.25	71.89	0.14	N	Y	Y	19	medium-quality	SGB005
ERR10897979.sbin.2	ERR10897979	vaginal swab	MAG	1041331	88	17023	5075	58535	36.28	53.55	0.22	52.45	0	N	N	N	14	medium-quality	SGB039
ERR10897985.sbin.3	ERR10897985	vaginal swab	MAG	923143	57	21755	8714	70590	37.53	53.67	0.06	53.37	0	Y	N	N	17	medium-quality	SGB036
ERR10897990.mbin.1	ERR10897990	vaginal swab	MAG	817840	35	38296	11648	79875	32.56	66.23	0.01	66.18	0.44	Y	N	N	15	medium-quality	SGB019
ERR10897991.sbin.2	ERR10897991	vaginal swab	MAG	696598	22	34797	19234	105594	32.66	50.1	0	50.1	0	Y	Y	Y	11	medium-quality	SGB019
ERR10897992.mbin.1	ERR10897992	vaginal swab	MAG	1113853	79	20108	7109	70734	37.51	64.19	0.01	64.14	0	Y	Y	Y	17	medium-quality	SGB036
ERR10897992.sbin.1	ERR10897992	vaginal swab	MAG	1878192	150	17881	6113	68995	36.5	85.61	0.56	82.81	0	N	N	N	16	medium-quality	SGB006
ERR10897993.mbin.1	ERR10897993	vaginal swab	MAG	1422698	22	89953	25814	351962	42.68	97.37	0.14	96.67	0.07	Y	N	Y	20	high-quality	SGB002
ERR10897993.mbin.2	ERR10897993	vaginal swab	MAG	1423616	77	27311	9237	64884	41.61	95.44	0.2	94.44	0.17	N	N	N	18	high-quality	SGB056
ERR10897993.mbin.3	ERR10897993	vaginal swab	MAG	2178241	117	24958	9773	126072	39.68	99.98	0.11	99.43	0	N	N	N	18	high-quality	SGB025
ERR10897993.mbin.4	ERR10897993	vaginal swab	MAG	1408659	52	47896	14329	92168	42.34	98.9	0.56	96.1	0.11	N	Y	N	20	high-quality	SGB005
ERR10897997.mbin.1	ERR10897997	vaginal swab	MAG	1827641	88	30365	9865	76715	50	99.5	0.37	97.65	0	Y	N	N	13	high-quality	SGB232
ERR10897997.mbin.2	ERR10897997	vaginal swab	MAG	1334150	24	73733	32914	249008	43.34	91.83	0.17	90.98	0.14	N	Y	Y	20	high-quality	SGB020
ERR10897999.mbin.2	ERR10897999	vaginal swab	MAG	1245811	96	17208	6653	67851	37.29	64.32	0.04	64.12	0	Y	N	N	17	medium-quality	SGB006
ERR10897999.sbin.2	ERR10897999	vaginal swab	MAG	2244595	210	15672	4745	67851	36.48	98.73	0.8	94.73	0	Y	N	N	17	high-quality	SGB006
ERR10898000.sbin.1	ERR10898000	vaginal swab	MAG	1136264	82	20708	6742	63364	32.49	93.91	0.02	93.81	0	Y	Y	Y	19	near-complete	SGB001
ERR10898001.sbin.1	ERR10898001	vaginal swab	MAG	1627201	271	7533	2938	40224	36.91	82.23	1.22	76.13	0	N	N	N	14	medium-quality	SGB006
ERR10898002.mbin.1	ERR10898002	vaginal swab	MAG	963489	74	19629	6668	38663	37.19	50.83	0.07	50.48	0	Y	N	N	16	medium-quality	SGB036
ERR10898003.mbin.1	ERR10898003	vaginal swab	MAG	1053549	55	28733	9549	55507	32.28	91.4	0.05	91.15	0	Y	N	N	16	high-quality	SGB001
ERR10898004.sbin.1	ERR10898004	vaginal swab	MAG	809997	48	24940	8639	69845	32.41	65.6	0	65.6	0	Y	N	N	10	medium-quality	SGB019
ERR10898005.mbin.1	ERR10898005	vaginal swab	MAG	962742	63	20558	7149	73108	36.81	56.14	0.03	55.99	0	N	N	N	15	medium-quality	SGB039
ERR10898005.sbin.1	ERR10898005	vaginal swab	MAG	1217521	90	20191	5945	70481	36.99	63.81	0.12	63.21	0	Y	N	N	12	medium-quality	SGB006
ERR10898006.mbin.1	ERR10898006	vaginal swab	MAG	1634475	138	18361	5482	69127	37.04	84.71	0.19	83.76	0	Y	N	N	17	medium-quality	SGB006
ERR10898008.sbin.1	ERR10898008	vaginal swab	MAG	1055600	261	4245	2317	29777	37.4	54.06	0.21	53.01	0	N	N	N	14	medium-quality	SGB036
ERR10898011.sbin.1	ERR10898011	vaginal swab	MAG	1876638	137	19053	6573	68932	36.77	86.74	0.41	84.69	0	N	N	N	18	medium-quality	SGB006
ERR10898011.sbin.2	ERR10898011	vaginal swab	MAG	1064602	69	20311	8785	43152	32.26	89.36	0.38	87.46	0	Y	N	N	16	medium-quality	SGB001
ERR10898014.mbin.1	ERR10898014	vaginal swab	MAG	1501492	244	7801	2995	35945	37.18	84.14	0.21	83.09	0	Y	Y	N	17	medium-quality	SGB006
ERR10898015.mbin.1	ERR10898015	vaginal swab	MAG	2175046	36	88538	31376	268244	58.78	99.96	0.19	99.01	0	N	N	N	20	high-quality	SGB053
ERR10898015.sbin.2	ERR10898015	vaginal swab	MAG	1798114	101	29988	7811	97157	34.77	99.99	0.32	98.39	0	N	N	N	17	high-quality	SGB031
ERR10898016.sbin.1	ERR10898016	vaginal swab	MAG	1777607	293	7573	2997	35363	36.7	82.01	0.77	78.16	0	N	N	N	15	medium-quality	SGB006
ERR10898017.sbin.2	ERR10898017	vaginal swab	MAG	958202	66	21752	7121	63813	37.6	52.4	0.21	51.35	0	Y	Y	Y	17	medium-quality	SGB036
ERR10898019.sbin.5	ERR10898019	vaginal swab	MAG	1295579	54	34192	11542	104748	34.28	75.16	0.12	74.56	0	Y	N	N	19	medium-quality	SGB018
ERR10898020.mbin.1	ERR10898020	vaginal swab	MAG	985264	36	36267	15353	93218	32.49	81.55	0.04	81.35	0	Y	N	N	15	medium-quality	SGB001
ERR10898020.sbin.2	ERR10898020	vaginal swab	MAG	791947	26	50854	18636	93218	32.53	58.74	0	58.74	0	Y	N	N	16	medium-quality	SGB019
ERR10898021.mbin.1	ERR10898021	vaginal swab	MAG	941583	105	13582	4229	37684	37.62	56.79	0.63	53.64	0	Y	N	N	15	medium-quality	SGB036
ERR10898021.sbin.1	ERR10898021	vaginal swab	MAG	1776756	255	9547	3126	37684	36.87	85.31	3.11	69.76	0	Y	N	N	17	medium-quality	SGB006
ERR10898022.mbin.1	ERR10898022	vaginal swab	MAG	1888489	78	31622	12088	133406	39.96	96.35	0.06	96.05	0	N	N	N	17	high-quality	SGB451
ERR10898023.sbin.3	ERR10898023	vaginal swab	MAG	1022232	154	8360	2999	60564	42.15	72.46	0.48	70.06	0.31	N	Y	Y	17	medium-quality	SGB005
ERR10898023.sbin.4	ERR10898023	vaginal swab	MAG	2033718	408	6306	2624	25531	37.73	75.69	0.89	71.24	0	Y	N	N	18	medium-quality	SGB060
ERR10898024.mbin.1	ERR10898024	vaginal swab	MAG	1327546	180	9303	3677	35808	42.86	98.48	0.42	96.38	0.19	N	N	N	17	high-quality	SGB026
ERR10898025.sbin.1	ERR10898025	vaginal swab	MAG	1242720	79	23940	7293	74124	37.05	63.38	0.07	63.03	0	Y	N	N	18	medium-quality	SGB006
ERR10898026.mbin.4	ERR10898026	vaginal swab	MAG	1350981	23	102013	22803	185060	37.18	51.61	0.17	50.76	0	N	N	N	15	medium-quality	SGB108
ERR10898026.mbin.7	ERR10898026	vaginal swab	MAG	2682602	20	184411	101695	369704	51.09	57.07	0.31	55.52	0.01	Y	N	Y	13	medium-quality	SGB076
ERR10898026.sbin.2	ERR10898026	vaginal swab	MAG	2754327	67	63691	21039	185060	37.53	99.99	0.12	99.39	0	N	N	N	20	high-quality	SGB060
ERR10898026.sbin.3	ERR10898026	vaginal swab	MAG	1176888	76	23478	7399	75364	32.33	99.14	0.03	98.99	0	Y	N	N	17	high-quality	SGB001
ERR10898028.mbin.2	ERR10898028	vaginal swab	MAG	1174938	86	19874	6755	70496	37.35	64.78	0	64.78	0	Y	N	N	17	medium-quality	SGB036
ERR10898031.sbin.2	ERR10898031	vaginal swab	MAG	2717374	61	70642	18537	242086	37.66	99.91	0.03	99.76	0	N	N	N	20	high-quality	SGB060
ERR10898032.mbin.1	ERR10898032	vaginal swab	MAG	1003030	72	20130	7642	49652	37.56	59.02	0.04	58.82	0	N	N	N	14	medium-quality	SGB036
ERR10898033.sbin.2	ERR10898033	vaginal swab	MAG	977704	56	26947	8715	95385	37.42	58.4	0.06	58.1	0	Y	N	N	16	medium-quality	SGB036
ERR10898034.mbin.1	ERR10898034	vaginal swab	MAG	1196281	61	31479	9597	72439	37.35	71.94	0.09	71.49	0	Y	N	N	17	medium-quality	SGB006
ERR10898034.sbin.1	ERR10898034	vaginal swab	MAG	1954335	113	28172	7960	78242	36.71	89.4	0.7	85.9	0	Y	N	N	18	medium-quality	SGB006
ERR10898036.sbin.1	ERR10898036	vaginal swab	MAG	1469843	167	13700	3713	37814	34.29	95.29	0.58	92.39	0	N	N	N	18	high-quality	SGB018
ERR10898038.sbin.2	ERR10898038	vaginal swab	MAG	1110008	66	29102	7995	77966	36.99	52.66	0.33	51.01	0	N	N	N	15	medium-quality	SGB039
ERR10898039.sbin.2	ERR10898039	vaginal swab	MAG	1463452	239	7513	3006	49813	34.53	84.85	0.2	83.85	0	Y	N	N	19	medium-quality	SGB158
ERR10898039.sbin.3	ERR10898039	vaginal swab	MAG	1708836	17	144608	58600	277874	58.53	81.9	0.08	81.5	0	N	Y	N	19	medium-quality	SGB053
ERR10898040.sbin.1	ERR10898040	vaginal swab	MAG	1547001	318	5243	2640	25103	37.12	74.84	1.25	68.59	0	Y	Y	Y	19	medium-quality	SGB006
ERR10898041.mbin.4	ERR10898041	vaginal swab	MAG	1742312	65	42779	12103	124299	35.24	93.83	0.07	93.48	0	N	N	N	13	high-quality	SGB033
ERR10898041.sbin.4	ERR10898041	vaginal swab	MAG	1016315	35	49894	15166	124299	35.55	58.97	0.04	58.77	0	N	N	N	11	medium-quality	SGB033
ERR10898042.sbin.1	ERR10898042	vaginal swab	MAG	1776735	146	17936	5245	63579	36.7	84.71	0.03	84.56	0	Y	N	N	16	medium-quality	SGB006
ERR10898043.sbin.1	ERR10898043	vaginal swab	MAG	1108240	95	17376	5611	54463	32.37	96.28	0.07	95.93	0	Y	N	N	16	high-quality	SGB001
ERR10898044.sbin.2	ERR10898044	vaginal swab	MAG	1823882	242	9738	3600	45524	37.03	86.18	2.05	75.93	0	N	N	N	16	medium-quality	SGB006
ERR10898045.mbin.1	ERR10898045	vaginal swab	MAG	1276561	110	20184	5132	77934	42.8	95.85	0.17	95	0.12	Y	N	N	19	high-quality	SGB002
ERR10898045.mbin.3	ERR10898045	vaginal swab	MAG	1451680	49	41575	19449	135473	34.25	99.76	0.06	99.46	0	N	N	N	18	high-quality	SGB018
ERR10898045.mbin.4	ERR10898045	vaginal swab	MAG	842553	128	8551	3121	29826	43.04	58.9	0.84	54.7	0.12	N	N	N	14	medium-quality	SGB056
ERR10898045.mbin.5	ERR10898045	vaginal swab	MAG	1472902	43	65265	16915	135585	42.2	99.81	0.65	96.56	0.07	N	N	N	20	high-quality	SGB005
ERR10898046.sbin.1	ERR10898046	vaginal swab	MAG	4352191	360	17432	5415	114292	50.96	99.96	0.88	95.56	0.04	Y	Y	N	20	high-quality	SGB118
ERR10898046.sbin.2	ERR10898046	vaginal swab	MAG	1781066	293	7261	3159	29783	39.27	83.94	0.24	82.74	0	N	N	N	18	medium-quality	SGB025
ERR10898047.mbin.1	ERR10898047	vaginal swab	MAG	1268430	147	12293	4187	53124	39.26	86.89	0.71	83.34	0	Y	N	N	16	medium-quality	SGB024
ERR10898047.mbin.10	ERR10898047	vaginal swab	MAG	1391401	139	15170	3972	96303	46.71	86.89	1.17	81.04	0	N	N	N	20	medium-quality	SGB008
ERR10898047.mbin.11	ERR10898047	vaginal swab	MAG	2552415	101	43204	11338	108462	47.79	99.8	0.05	99.55	0	Y	N	N	18	high-quality	SGB013
ERR10898047.mbin.12	ERR10898047	vaginal swab	MAG	1170011	39	52957	14948	124204	32.28	99.53	0.05	99.28	0	Y	N	Y	12	high-quality	SGB001
ERR10898047.mbin.13	ERR10898047	vaginal swab	MAG	1268164	67	24156	8633	105790	41.41	84.85	2.31	73.3	0.18	N	N	N	19	medium-quality	SGB004
ERR10898047.mbin.14	ERR10898047	vaginal swab	MAG	1323348	142	12143	4372	38736	38.17	86.35	2.65	73.1	0.3	N	N	N	19	medium-quality	SGB016
ERR10898047.mbin.15	ERR10898047	vaginal swab	MAG	1384267	63	57029	8979	177194	42.72	98.03	1.75	89.28	0.21	Y	N	N	20	high-quality	SGB002
ERR10898047.mbin.2	ERR10898047	vaginal swab	MAG	1422362	26	96826	26071	145435	42.3	94.35	0.72	90.75	0.2	Y	N	N	19	high-quality	SGB009
ERR10898047.mbin.4	ERR10898047	vaginal swab	MAG	1195938	78	23055	7083	60538	42.15	80.84	0.34	79.14	0.19	N	Y	N	20	medium-quality	SGB042
ERR10898047.mbin.5	ERR10898047	vaginal swab	MAG	1567516	30	81249	26697	189606	46.59	87.15	0	87.15	0	Y	Y	Y	20	medium-quality	SGB003
ERR10898047.mbin.7	ERR10898047	vaginal swab	MAG	1256547	165	9947	3787	30022	50.04	95.48	0.57	92.63	0.3	N	N	N	19	high-quality	SGB015
ERR10898047.mbin.8	ERR10898047	vaginal swab	MAG	2169149	138	26447	6499	125708	55.43	99.72	1.11	94.17	0	N	N	N	19	high-quality	SGB030
ERR10898047.mbin.9	ERR10898047	vaginal swab	MAG	1231587	309	4344	2303	16711	42.01	52.66	0.05	52.41	0	N	N	N	14	medium-quality	SGB452
ERR10898047.sbin.13	ERR10898047	vaginal swab	MAG	1089021	255	4686	2464	27780	45.24	66.19	0.25	64.94	0	N	N	N	13	medium-quality	SGB102
ERR10898048.sbin.1	ERR10898048	vaginal swab	MAG	1756492	201	11950	3924	40224	36.82	84.19	0.17	83.34	0	N	N	N	15	medium-quality	SGB006
ERR10898049.mbin.10	ERR10898049	vaginal swab	MAG	1701375	144	19524	4810	55546	37.01	85.77	0.25	84.52	0	N	N	N	17	medium-quality	SGB006
ERR10898049.mbin.13	ERR10898049	vaginal swab	MAG	1217667	157	9929	4013	28219	38.31	87.33	0.23	86.18	0.13	N	N	N	16	medium-quality	SGB016
ERR10898049.mbin.15	ERR10898049	vaginal swab	MAG	704724	41	25776	8210	42636	32.26	59.84	0.01	59.79	0	Y	N	N	9	medium-quality	SGB019
ERR10898049.mbin.18	ERR10898049	vaginal swab	MAG	1262590	85	22297	6312	94086	42.75	92.86	0.03	92.71	0.13	Y	N	N	20	high-quality	SGB002
ERR10898049.mbin.3	ERR10898049	vaginal swab	MAG	1254324	173	8656	3816	29592	46.84	88.1	0.19	87.15	0	N	N	N	19	medium-quality	SGB008
ERR10898049.mbin.4	ERR10898049	vaginal swab	MAG	1095082	116	12643	4525	43952	42.22	76.02	1.07	70.67	0.06	N	N	N	18	medium-quality	SGB005
ERR10898049.mbin.5	ERR10898049	vaginal swab	MAG	1485457	69	29982	11632	88303	47.04	89.46	0.02	89.36	0	Y	Y	Y	19	medium-quality	SGB003
ERR10898049.mbin.6	ERR10898049	vaginal swab	MAG	1447284	217	8371	3324	43439	35.13	77.92	0.04	77.72	0	N	N	N	16	medium-quality	SGB007
ERR10898049.mbin.8	ERR10898049	vaginal swab	MAG	1161399	117	14043	4640	60446	50.27	86.08	1.62	77.98	0.22	N	N	N	18	medium-quality	SGB015
ERR10898049.sbin.13	ERR10898049	vaginal swab	MAG	924578	37	35820	13570	66706	42.59	54.46	0.21	53.41	0.2	N	N	N	15	medium-quality	SGB056
ERR10898049.sbin.15	ERR10898049	vaginal swab	MAG	1388418	52	35922	12532	75191	42.26	91.43	0.45	89.18	0.31	Y	N	N	19	high-quality	SGB009
ERR10898049.sbin.2	ERR10898049	vaginal swab	MAG	2334842	259	11200	4509	86656	42.21	86.24	0.47	83.89	0	Y	N	N	16	medium-quality	SGB014
ERR10898049.sbin.5	ERR10898049	vaginal swab	MAG	2717322	92	38177	13437	173084	37.78	99.99	0.08	99.59	0	N	Y	N	20	high-quality	SGB060
ERR10898049.sbin.7	ERR10898049	vaginal swab	MAG	567670	25	35213	10723	94086	43.18	54.24	0.01	54.19	0.22	Y	N	N	13	medium-quality	SGB002
ERR10898050.mbin.1	ERR10898050	vaginal swab	MAG	1111535	78	19620	6986	54583	32.37	99.01	0.06	98.71	0	Y	N	N	16	high-quality	SGB001
ERR10898051.mbin.2	ERR10898051	vaginal swab	MAG	986369	59	25065	8715	57776	37.53	53.93	0.11	53.38	0	N	Y	N	14	medium-quality	SGB036
ERR10898051.mbin.4	ERR10898051	vaginal swab	MAG	1530033	34	69502	24852	214085	38.01	58.92	0.37	57.07	0	N	N	N	13	medium-quality	SGB060
ERR10898051.mbin.5	ERR10898051	vaginal swab	MAG	1311265	17	101054	36021	289068	40.98	80.78	0.2	79.78	0.11	N	N	N	20	medium-quality	SGB004
ERR10898053.sbin.1	ERR10898053	vaginal swab	MAG	1797786	191	13704	4356	48105	36.81	85.31	0.92	80.71	0	Y	N	N	17	medium-quality	SGB006
ERR10898054.mbin.3	ERR10898054	vaginal swab	MAG	1298630	99	20931	6208	65131	41.15	84.21	0.33	82.56	0.18	N	N	N	19	medium-quality	SGB004
ERR10898054.mbin.4	ERR10898054	vaginal swab	MAG	821817	223	3634	2341	11041	39.25	51.47	0.06	51.17	0	N	N	N	18	medium-quality	SGB247
ERR10898054.sbin.4	ERR10898054	vaginal swab	MAG	1397802	57	62833	8702	108213	42.62	95.98	0.33	94.33	0.17	Y	N	N	18	high-quality	SGB002
ERR10898054.sbin.7	ERR10898054	vaginal swab	MAG	1441907	69	36200	9243	94987	39.12	97.13	1.04	91.93	0	Y	Y	N	20	high-quality	SGB024
ERR10898055.mbin.2	ERR10898055	vaginal swab	MAG	1086567	68	22402	8580	74120	37.44	61.95	0.07	61.6	0	Y	Y	Y	19	medium-quality	SGB036
ERR10898056.mbin.3	ERR10898056	vaginal swab	MAG	3651220	158	31478	11373	176364	60.23	79.65	1.51	72.1	0	Y	N	N	16	medium-quality	SGB453
ERR10898057.mbin.2	ERR10898057	vaginal swab	MAG	765043	12	79186	52908	199511	32.37	61.14	0	61.14	0.41	Y	N	N	9	medium-quality	SGB019
ERR10898057.mbin.3	ERR10898057	vaginal swab	MAG	1642519	37	63090	26795	150523	41.2	100	0.71	96.45	0.24	N	N	N	20	high-quality	SGB004
ERR10898057.sbin.3	ERR10898057	vaginal swab	MAG	727013	15	79186	30299	118020	32.51	55.18	0.01	55.13	0	Y	N	N	16	medium-quality	SGB001
ERR10898059.mbin.2	ERR10898059	vaginal swab	MAG	837089	23	46778	17919	78040	42.33	51.68	0.02	51.58	0.12	N	N	N	16	medium-quality	SGB056
ERR10898059.sbin.2	ERR10898059	vaginal swab	MAG	756132	21	57158	23227	132616	39.87	55.35	0.26	54.05	0.28	N	N	N	10	medium-quality	SGB004
ERR10898060.sbin.1	ERR10898060	vaginal swab	MAG	1782799	138	19148	5891	50884	36.65	83.72	0.3	82.22	0	Y	N	N	17	medium-quality	SGB006
ERR10898061.mbin.1	ERR10898061	vaginal swab	MAG	1254896	77	25044	7984	96588	37.12	67.77	0.08	67.37	0	Y	N	N	17	medium-quality	SGB006
ERR10898063.mbin.1	ERR10898063	vaginal swab	MAG	1875333	35	86226	26841	223083	40.12	99.97	0.01	99.92	0	Y	N	N	14	high-quality	SGB454
ERR10898064.mbin.1	ERR10898064	vaginal swab	MAG	1299771	89	20871	6925	82101	37	76.16	0.01	76.11	0	N	N	N	14	medium-quality	SGB006
ERR10898065.mbin.1	ERR10898065	vaginal swab	MAG	865881	13	88658	38953	202015	32.35	71.34	0	71.34	0	Y	N	N	11	medium-quality	SGB019
ERR10898065.mbin.4	ERR10898065	vaginal swab	MAG	1499521	60	40739	13166	125504	37.29	55.26	0.16	54.46	0	N	N	N	15	medium-quality	SGB108
ERR10898065.mbin.5	ERR10898065	vaginal swab	MAG	768137	51	32583	6757	60729	41.05	56.88	0.9	52.38	0.08	N	N	N	11	medium-quality	SGB004
ERR10898065.sbin.9	ERR10898065	vaginal swab	MAG	2767514	131	33788	11204	125504	37.71	100	0.38	98.1	0	N	N	N	20	high-quality	SGB060
ERR10898066.mbin.2	ERR10898066	vaginal swab	MAG	1138629	48	35958	13960	83334	32.37	99.48	0.04	99.28	0	Y	N	N	16	high-quality	SGB001
ERR10898067.mbin.2	ERR10898067	vaginal swab	MAG	763052	176	5168	2338	14733	32.91	62.32	0.22	61.22	0	Y	N	N	15	medium-quality	SGB001
ERR10898067.mbin.3	ERR10898067	vaginal swab	MAG	1126890	236	5333	2537	23816	47.32	71.17	0.02	71.07	0	Y	N	N	12	medium-quality	SGB003
ERR10898067.mbin.4	ERR10898067	vaginal swab	MAG	1267282	138	13590	3902	58861	42.93	96.2	2.44	84	0.21	N	N	N	20	high-quality	SGB002
ERR10898067.mbin.6	ERR10898067	vaginal swab	MAG	1208171	35	46713	18026	118174	42.84	81.99	0.8	77.99	0.09	N	Y	N	19	medium-quality	SGB005
ERR10898067.mbin.7	ERR10898067	vaginal swab	MAG	1449613	104	21759	6950	61410	41.48	95.95	0.93	91.3	0.32	N	N	N	18	high-quality	SGB004
ERR10898068.sbin.2	ERR10898068	vaginal swab	MAG	1106690	20	70367	29765	266798	43.14	71.25	0.27	69.9	0.07	N	N	N	19	medium-quality	SGB005
ERR10898069.sbin.2	ERR10898069	vaginal swab	MAG	1326630	89	23336	6948	96642	36.8	64.16	0.06	63.86	0	N	N	N	14	medium-quality	SGB039
ERR10898069.sbin.4	ERR10898069	vaginal swab	MAG	1097861	201	6184	2873	35967	34.27	77.66	1.26	71.36	0	N	N	N	11	medium-quality	SGB018
ERR10898070.sbin.1	ERR10898070	vaginal swab	MAG	3880802	487	11961	3028	228635	55.98	85.42	1.54	77.72	0	N	Y	N	15	medium-quality	SGB302
ERR10898072.mbin.1	ERR10898072	vaginal swab	MAG	939484	29	50082	18962	90562	32.53	78.12	0.03	77.97	0.39	Y	N	N	15	medium-quality	SGB019
ERR10898072.sbin.1	ERR10898072	vaginal swab	MAG	761947	227	3540	2268	8460	34.52	54.06	0.55	51.31	0	N	N	N	4	medium-quality	SGB455
ERR10898073.mbin.1	ERR10898073	vaginal swab	MAG	1001547	67	21709	7787	70507	37.49	58.85	0.06	58.55	0	Y	N	N	17	medium-quality	SGB036
ERR10898073.sbin.3	ERR10898073	vaginal swab	MAG	1126582	73	23641	7486	74123	36.83	59.92	0.02	59.82	0	N	N	N	14	medium-quality	SGB039
ERR10898074.mbin.1	ERR10898074	vaginal swab	MAG	867444	31	53075	18575	104656	32.48	71.83	0	71.83	0.31	Y	N	N	11	medium-quality	SGB019
ERR10898075.mbin.2	ERR10898075	vaginal swab	MAG	677563	26	34782	13275	105192	32.6	53.86	0.02	53.76	0	Y	N	N	16	medium-quality	SGB001
ERR10898076.mbin.1	ERR10898076	vaginal swab	MAG	821852	67	18502	6544	68874	37.35	51.04	0.09	50.59	0	N	N	N	14	medium-quality	SGB036
ERR10898076.sbin.2	ERR10898076	vaginal swab	MAG	959345	65	25258	6573	68874	36.57	51.67	0.18	50.77	0	N	N	N	10	medium-quality	SGB039
ERR10898077.mbin.5	ERR10898077	vaginal swab	MAG	2251612	36	97982	27936	265019	58.83	99.8	0.19	98.85	0	N	N	N	20	high-quality	SGB053
ERR10898077.sbin.1	ERR10898077	vaginal swab	MAG	2011704	22	155474	53511	466188	35.11	99.74	0.2	98.74	0	N	N	N	13	high-quality	SGB033
ERR10898077.sbin.2	ERR10898077	vaginal swab	MAG	2261413	142	21987	8048	62299	32.76	99.79	0.02	99.69	0	Y	N	N	16	high-quality	SGB104
ERR10898077.sbin.3	ERR10898077	vaginal swab	MAG	1757469	195	12362	4148	66507	53.19	83.86	1.42	76.76	0	Y	N	Y	19	medium-quality	SGB136
ERR10898078.mbin.1	ERR10898078	vaginal swab	MAG	1100631	40	43405	18048	107043	32.5	91.57	0.01	91.52	0.35	Y	Y	Y	17	high-quality	SGB001
ERR10898078.mbin.2	ERR10898078	vaginal swab	MAG	2148014	245	12407	4014	34823	32.25	99.35	0.03	99.2	0	Y	N	N	9	high-quality	SGB094
ERR10898079.mbin.5	ERR10898079	vaginal swab	MAG	2199743	92	33369	14557	123814	37.69	82.22	0.71	78.67	0	N	Y	N	19	medium-quality	SGB060
ERR10898081.sbin.1	ERR10898081	vaginal swab	MAG	1640029	103	22577	6949	100528	40.77	91.24	0.04	91.04	0	Y	N	N	12	high-quality	SGB456
ERR10898082.mbin.10	ERR10898082	vaginal swab	MAG	905039	68	19694	6650	53356	37.15	52.28	0.01	52.23	0	Y	N	N	14	medium-quality	SGB036
ERR10898082.mbin.2	ERR10898082	vaginal swab	MAG	1656424	39	84313	19385	172529	37.06	59.07	0.14	58.37	0	N	Y	Y	17	medium-quality	SGB108
ERR10898082.mbin.3	ERR10898082	vaginal swab	MAG	1075125	139	9479	3762	39374	32.57	90.74	1.42	83.64	0	Y	N	N	15	high-quality	SGB001
ERR10898082.mbin.6	ERR10898082	vaginal swab	MAG	1489557	350	4612	2380	21316	32.75	70.45	0.51	67.9	0	Y	N	N	6	medium-quality	SGB094
ERR10898082.sbin.2	ERR10898082	vaginal swab	MAG	1027015	254	4402	2519	13101	36.5	57.13	0.15	56.38	0.38	N	N	N	3	medium-quality	SGB355
ERR10898082.sbin.8	ERR10898082	vaginal swab	MAG	1808442	141	19694	6427	62514	36.72	85.47	0.13	84.82	0	Y	N	N	17	medium-quality	SGB006
ERR10898083.mbin.2	ERR10898083	vaginal swab	MAG	1057496	68	23530	7770	63381	37.27	62.82	0	62.82	0	N	N	N	16	medium-quality	SGB006
ERR10898084.mbin.3	ERR10898084	vaginal swab	MAG	2085869	243	13012	4096	35893	32.98	96.65	0.19	95.7	0	Y	N	N	15	high-quality	SGB104
ERR10898084.mbin.4	ERR10898084	vaginal swab	MAG	907106	32	43564	15444	66424	33.9	62.53	0.26	61.23	0	Y	N	Y	19	medium-quality	SGB040
ERR10898084.mbin.8	ERR10898084	vaginal swab	MAG	1635459	65	38071	13768	110003	37.56	63.47	0.3	61.97	0	N	N	N	10	medium-quality	SGB060
ERR10898087.mbin.1	ERR10898087	vaginal swab	MAG	925699	33	34703	15042	102156	32.55	73.79	0	73.79	0	Y	N	N	15	medium-quality	SGB019
ERR10898088.sbin.1	ERR10898088	vaginal swab	MAG	1180677	226	6336	2546	26529	34.16	70.52	1.08	65.12	0	N	N	N	18	medium-quality	SGB018
ERR10898088.sbin.2	ERR10898088	vaginal swab	MAG	786364	45	28011	7057	103187	40.82	55.65	0.5	53.15	0.18	N	N	N	11	medium-quality	SGB026
ERR10898089.mbin.2	ERR10898089	vaginal swab	MAG	919769	52	28441	7941	78761	42.52	69.6	0.22	68.5	0.06	N	N	N	19	medium-quality	SGB042
ERR10898089.mbin.4	ERR10898089	vaginal swab	MAG	3582537	155	37543	11981	86192	38.67	99.91	0.52	97.31	0	Y	N	N	19	high-quality	SGB154
ERR10898089.mbin.5	ERR10898089	vaginal swab	MAG	2258829	347	8219	3123	28717	37.84	88.73	1.96	78.93	0	N	N	N	8	medium-quality	SGB060
ERR10898089.mbin.9	ERR10898089	vaginal swab	MAG	1077257	66	22687	7380	65659	43.6	67.79	0.29	66.34	0.33	N	N	N	16	medium-quality	SGB032
ERR10898089.sbin.10	ERR10898089	vaginal swab	MAG	3817958	54	112939	40005	366985	50.98	81	0.14	80.3	0.02	Y	N	N	18	medium-quality	SGB076
ERR10898089.sbin.15	ERR10898089	vaginal swab	MAG	2493808	223	16022	5011	82153	59.53	95.74	1.35	88.99	0	Y	N	N	19	high-quality	SGB241
ERR10898089.sbin.2	ERR10898089	vaginal swab	MAG	3688811	31	205730	61115	396718	51.27	99.78	0.25	98.53	0	Y	Y	Y	19	near-complete	SGB303
ERR10898089.sbin.8	ERR10898089	vaginal swab	MAG	1458315	193	9674	3732	28576	35	86.99	1.18	81.09	0	N	N	N	12	medium-quality	SGB031
ERR10898090.mbin.3	ERR10898090	vaginal swab	MAG	782302	203	4216	2369	12035	32.63	69.37	0.03	69.22	0	Y	N	N	10	medium-quality	SGB019
ERR10898090.mbin.4	ERR10898090	vaginal swab	MAG	1640669	114	23361	6664	104935	36.77	80.66	0.29	79.21	0	Y	N	N	19	medium-quality	SGB006
ERR10898090.mbin.8	ERR10898090	vaginal swab	MAG	1892916	280	8521	3393	27756	39.49	89.88	0.29	88.43	0	N	N	N	17	medium-quality	SGB025
ERR10898090.sbin.10	ERR10898090	vaginal swab	MAG	2016387	43	85406	20702	294212	35.37	99.91	0.11	99.36	0	N	N	N	15	high-quality	SGB033
ERR10898090.sbin.3	ERR10898090	vaginal swab	MAG	1283040	290	4843	2502	19799	36.86	77.85	0.95	73.1	0	N	N	N	5	medium-quality	SGB050
ERR10898090.sbin.7	ERR10898090	vaginal swab	MAG	1666080	90	29621	8219	66418	52.82	88.17	0.03	88.02	0	N	N	N	11	medium-quality	SGB273
ERR10898090.sbin.8	ERR10898090	vaginal swab	MAG	2238479	256	12609	4132	32749	32.97	95.83	0.08	95.43	0	Y	N	N	10	high-quality	SGB104
ERR10898091.mbin.1	ERR10898091	vaginal swab	MAG	1799539	22	145245	35332	249157	37.3	69.83	0.05	69.58	0	N	Y	N	14	medium-quality	SGB108
ERR10898091.mbin.3	ERR10898091	vaginal swab	MAG	1150197	74	22838	7341	58197	32.38	97.1	0.04	96.9	0	Y	N	N	16	high-quality	SGB001
ERR10898091.sbin.2	ERR10898091	vaginal swab	MAG	2228878	268	11766	3835	41075	32.81	94.95	0.38	93.05	0	Y	Y	Y	15	high-quality	SGB104
ERR10898092.sbin.1	ERR10898092	vaginal swab	MAG	1150930	70	27364	6872	74500	36.51	59.67	0.05	59.42	0	N	N	N	11	medium-quality	SGB039
ERR10898093.mbin.3	ERR10898093	vaginal swab	MAG	2950221	52	80742	32633	295029	57.64	63.05	0.02	62.95	0	Y	N	N	16	medium-quality	SGB117
ERR10898093.mbin.4	ERR10898093	vaginal swab	MAG	2226692	16	269955	110931	383535	50.81	51.02	0.02	50.92	0.01	N	N	N	14	medium-quality	SGB076
ERR10898093.sbin.1	ERR10898093	vaginal swab	MAG	4503748	60	156383	34564	383535	50.7	99.97	0.88	95.57	0.01	Y	N	N	20	high-quality	SGB076
ERR10898093.sbin.2	ERR10898093	vaginal swab	MAG	1190359	345	3525	2299	10087	60.06	57.19	0.92	52.59	0	N	N	N	17	medium-quality	SGB457
ERR10898093.sbin.3	ERR10898093	vaginal swab	MAG	4756916	95	80742	30868	295029	57.83	94.09	0.35	92.34	0	Y	N	N	19	high-quality	SGB117
ERR10898094.mbin.1	ERR10898094	vaginal swab	MAG	1199074	63	27595	8807	74125	37.16	67.76	0.14	67.06	0	N	N	N	16	medium-quality	SGB039
ERR10898096.mbin.2	ERR10898096	vaginal swab	MAG	697012	118	7369	2936	26518	32.46	64.71	0.01	64.66	0	Y	N	N	12	medium-quality	SGB019
ERR10898097.mbin.1	ERR10898097	vaginal swab	MAG	2188316	24	158828	55815	279545	58.9	99.99	0.18	99.09	0	N	N	N	20	high-quality	SGB053
ERR10898098.mbin.2	ERR10898098	vaginal swab	MAG	869645	43	30744	10426	65473	32.52	69.98	0.02	69.88	0	Y	N	N	16	medium-quality	SGB001
ERR10898101.mbin.4	ERR10898101	vaginal swab	MAG	1150012	56	27836	11634	75349	32.32	96.6	0.08	96.2	0	Y	N	N	17	high-quality	SGB001
ERR10898101.sbin.1	ERR10898101	vaginal swab	MAG	2985998	321	14474	3945	143809	58.38	62.12	2.03	51.97	0	N	N	N	13	medium-quality	SGB117
ERR10898101.sbin.2	ERR10898101	vaginal swab	MAG	2054749	173	17023	5402	62115	36.63	93.22	0.37	91.37	0	Y	N	Y	18	high-quality	SGB006
ERR10898101.sbin.3	ERR10898101	vaginal swab	MAG	2711147	138	30051	11366	98134	37.66	99.99	0.2	98.99	0	N	N	N	20	high-quality	SGB060
ERR10898102.mbin.10	ERR10898102	vaginal swab	MAG	3474391	311	16256	5243	52127	39.09	99.91	0.51	97.36	0	N	N	N	19	high-quality	SGB154
ERR10898102.mbin.8	ERR10898102	vaginal swab	MAG	1687582	161	17386	4452	73922	35.39	91.93	0.03	91.78	0	N	N	N	13	high-quality	SGB033
ERR10898102.sbin.3	ERR10898102	vaginal swab	MAG	1822593	47	56812	17258	187495	36.94	63.94	0.04	63.74	0	N	N	N	15	medium-quality	SGB108
ERR10898102.sbin.5	ERR10898102	vaginal swab	MAG	1198724	95	18421	5797	42157	32.35	97.36	0.29	95.91	0	Y	N	N	16	high-quality	SGB001
ERR10898104.mbin.10	ERR10898104	vaginal swab	MAG	1080611	144	9864	3644	36787	32.52	90.93	0.42	88.83	0	Y	N	N	19	high-quality	SGB001
ERR10898104.sbin.10	ERR10898104	vaginal swab	MAG	3093084	157	29123	8335	161332	55.59	66.19	0.27	64.84	0	Y	N	N	13	medium-quality	SGB302
ERR10898104.sbin.2	ERR10898104	vaginal swab	MAG	2341111	72	47769	18712	200246	37.52	85.58	0.08	85.18	0	N	N	N	20	medium-quality	SGB108
ERR10898105.mbin.1	ERR10898105	vaginal swab	MAG	2173098	23	152396	62661	274140	58.76	99.95	0.18	99.05	0.14	N	N	N	20	high-quality	SGB053
ERR10898105.sbin.2	ERR10898105	vaginal swab	MAG	1785276	157	16848	5196	88895	34.75	98.03	0.29	96.58	0	Y	N	N	16	high-quality	SGB064
ERR10898106.mbin.4	ERR10898106	vaginal swab	MAG	1443165	100	21237	6652	70948	37.01	81.88	0.26	80.58	0	N	N	N	17	medium-quality	SGB006
ERR10898106.sbin.5	ERR10898106	vaginal swab	MAG	1604152	59	56231	12095	116103	38.01	64	0.7	60.5	0	Y	N	N	13	medium-quality	SGB060
ERR10898107.mbin.3	ERR10898107	vaginal swab	MAG	921422	24	82448	22672	117918	34.69	54.52	0.09	54.07	0	N	N	N	12	medium-quality	SGB031
ERR10898107.sbin.1	ERR10898107	vaginal swab	MAG	1055204	35	42399	16388	105586	32.5	83.98	0.01	83.93	0	Y	N	N	15	medium-quality	SGB001
ERR10898107.sbin.2	ERR10898107	vaginal swab	MAG	1723581	133	16978	6324	85166	37.01	85	0.16	84.2	0	N	Y	N	20	medium-quality	SGB006
ERR10898107.sbin.3	ERR10898107	vaginal swab	MAG	1791151	62	53085	14722	117918	34.75	99.35	0.1	98.85	0	N	N	N	16	high-quality	SGB031
ERR10898108.mbin.1	ERR10898108	vaginal swab	MAG	1011577	53	26071	9283	83477	32.35	84.22	0.07	83.87	0	Y	N	N	15	medium-quality	SGB001
ERR10898108.mbin.2	ERR10898108	vaginal swab	MAG	1108203	63	29782	8309	68068	34.27	76.72	0.05	76.47	0	Y	N	N	17	medium-quality	SGB018
ERR10898108.sbin.2	ERR10898108	vaginal swab	MAG	639374	31	35899	9310	83477	32.46	50.42	0.03	50.27	0	Y	N	N	15	medium-quality	SGB001
ERR10898112.mbin.11	ERR10898112	vaginal swab	MAG	1274308	94	19617	7108	70257	36.87	68.45	0.07	68.1	0	N	N	N	15	medium-quality	SGB039
ERR10898112.mbin.7	ERR10898112	vaginal swab	MAG	3255710	92	59930	15772	154778	58.12	69.52	0.02	69.42	0	N	N	N	16	medium-quality	SGB263
ERR10898113.mbin.2	ERR10898113	vaginal swab	MAG	1363433	111	18022	5467	78080	34.2	91.5	0.23	90.35	0	N	N	N	19	high-quality	SGB040
ERR10898114.sbin.1	ERR10898114	vaginal swab	MAG	1553056	91	25299	9329	70477	37.3	80.58	0.11	80.03	0	N	N	N	18	medium-quality	SGB006
ERR10898116.sbin.2	ERR10898116	vaginal swab	MAG	704194	26	36254	13524	85245	32.51	52.47	0.02	52.37	0	Y	N	N	16	medium-quality	SGB001
ERR10898117.sbin.1	ERR10898117	vaginal swab	MAG	802145	194	4456	2453	15754	42.4	58.36	0.51	55.81	0.29	N	N	N	16	medium-quality	SGB458
ERR10898117.sbin.2	ERR10898117	vaginal swab	MAG	2042036	196	15129	4296	67897	36.74	99.76	0.72	96.16	0	Y	Y	Y	20	near-complete	SGB039
ERR10898118.mbin.3	ERR10898118	vaginal swab	MAG	1515571	168	13396	3555	68159	39.05	86.15	0.27	84.8	0	Y	N	N	9	medium-quality	SGB057
ERR10898118.mbin.5	ERR10898118	vaginal swab	MAG	1125092	73	20783	8415	61430	32.49	96.35	0.04	96.15	0	Y	Y	N	16	high-quality	SGB001
ERR10898118.sbin.2	ERR10898118	vaginal swab	MAG	2216976	198	15535	5218	56716	32.73	99.12	0.02	99.02	0	N	N	N	17	high-quality	SGB104
ERR10898118.sbin.3	ERR10898118	vaginal swab	MAG	2591788	52	80555	23848	402158	37.8	99.99	0.13	99.34	0	N	Y	Y	16	high-quality	SGB060
ERR10898119.sbin.2	ERR10898119	vaginal swab	MAG	1025151	36	38422	15458	92079	43.41	68.98	0.17	68.13	0.06	N	N	N	18	medium-quality	SGB005
ERR10898119.sbin.3	ERR10898119	vaginal swab	MAG	1422639	283	5583	2687	34372	34.92	80.14	1.48	72.74	0	N	N	N	11	medium-quality	SGB064
ERR10898120.sbin.2	ERR10898120	vaginal swab	MAG	2281682	45	70042	23273	249149	37.48	82.34	0.28	80.94	0	N	N	N	20	medium-quality	SGB060
ERR10898120.sbin.5	ERR10898120	vaginal swab	MAG	2224898	324	9358	3433	46237	32.87	91.79	1.12	86.19	0	Y	N	N	12	high-quality	SGB104
ERR10898120.sbin.6	ERR10898120	vaginal swab	MAG	713123	29	45750	10756	90752	44.3	50.2	0.02	50.1	0.12	N	N	N	16	medium-quality	SGB044
ERR10898120.sbin.7	ERR10898120	vaginal swab	MAG	1435863	25	93875	27613	329565	42.74	97.46	0.19	96.51	0.16	Y	N	N	20	high-quality	SGB002
ERR10898121.sbin.3	ERR10898121	vaginal swab	MAG	1512525	99	23137	7385	72686	34.32	97.75	0.07	97.4	0	N	N	N	16	high-quality	SGB018
ERR10898125.mbin.10	ERR10898125	vaginal swab	MAG	1626271	89	28506	8469	51480	34.89	84.8	1.16	79	0	Y	N	N	17	medium-quality	SGB049
ERR10898125.mbin.11	ERR10898125	vaginal swab	MAG	1359962	16	126560	61353	288540	58.28	54.06	0.44	51.86	0	N	N	N	20	medium-quality	SGB148
ERR10898125.mbin.13	ERR10898125	vaginal swab	MAG	1577282	46	65572	15740	128224	38.9	89.57	0.85	85.32	0	Y	N	N	15	medium-quality	SGB057
ERR10898125.mbin.14	ERR10898125	vaginal swab	MAG	1510113	16	163497	63216	247094	56.91	82.76	0.02	82.66	0	N	Y	Y	20	medium-quality	SGB130
ERR10898125.mbin.16	ERR10898125	vaginal swab	MAG	1672867	253	8080	3248	34738	52.97	84.68	0.29	83.23	0	N	N	N	15	medium-quality	SGB079
ERR10898125.mbin.3	ERR10898125	vaginal swab	MAG	2091197	63	59030	13935	186838	39.36	99.21	0.05	98.96	0	N	N	N	18	high-quality	SGB025
ERR10898125.mbin.8	ERR10898125	vaginal swab	MAG	1724658	63	41920	12622	155692	38.56	95.5	0.08	95.1	0	Y	Y	Y	18	near-complete	SGB190
ERR10898125.sbin.11	ERR10898125	vaginal swab	MAG	1477501	253	7447	3019	27293	35.17	84.85	0.49	82.4	0	N	N	N	10	medium-quality	SGB087
ERR10898125.sbin.12	ERR10898125	vaginal swab	MAG	1790912	82	33087	11501	93266	36.27	98.3	0.01	98.25	0	Y	N	N	12	high-quality	SGB050
ERR10898125.sbin.13	ERR10898125	vaginal swab	MAG	1114686	16	82646	50916	226662	57.36	52.04	0.04	51.84	0.17	N	Y	Y	17	medium-quality	SGB130
ERR10898125.sbin.16	ERR10898125	vaginal swab	MAG	1688118	251	8152	3577	23806	61.48	85.13	0.25	83.88	0.05	N	N	N	17	medium-quality	SGB240
ERR10898125.sbin.17	ERR10898125	vaginal swab	MAG	1452624	31	70846	29294	118756	40.9	96.22	0.05	95.97	0.18	N	N	N	17	high-quality	SGB281
ERR10898125.sbin.7	ERR10898125	vaginal swab	MAG	1189831	30	74001	18858	139329	39.14	61.33	0.56	58.53	0	Y	N	N	12	medium-quality	SGB057
ERR10898129.mbin.2	ERR10898129	vaginal swab	MAG	1341583	264	5884	2778	32706	37.22	78.22	1.58	70.32	0	N	N	N	17	medium-quality	SGB006
ERR10898129.mbin.4	ERR10898129	vaginal swab	MAG	734572	130	6618	2947	31181	32.74	64.54	0.24	63.34	0	Y	N	N	15	medium-quality	SGB019
ERR10898131.sbin.1	ERR10898131	vaginal swab	MAG	2003989	142	20558	6379	70461	36.85	98.38	0.08	97.98	0	Y	Y	Y	19	near-complete	SGB006
ERR10898132.sbin.1	ERR10898132	vaginal swab	MAG	1123326	86	18862	7342	52022	32.37	96.75	0.03	96.6	0	Y	N	N	17	high-quality	SGB001
ERR10898134.mbin.5	ERR10898134	vaginal swab	MAG	859284	43	28529	11607	86380	32.48	71.08	0	71.08	0.43	Y	N	N	15	medium-quality	SGB019
ERR10898134.sbin.2	ERR10898134	vaginal swab	MAG	962411	236	4086	2333	20606	34.39	66.61	1.47	59.26	0	N	N	N	9	medium-quality	SGB018
ERR10898134.sbin.3	ERR10898134	vaginal swab	MAG	1060969	25	68551	18829	140138	43.06	70.63	0.26	69.33	0.03	N	N	N	19	medium-quality	SGB069
ERR10898135.mbin.2	ERR10898135	vaginal swab	MAG	1014493	70	20109	7936	95210	37.27	58.67	0.02	58.57	0	N	N	N	16	medium-quality	SGB006
ERR10898135.sbin.2	ERR10898135	vaginal swab	MAG	1166604	80	22836	7207	57571	36.48	55.76	0.04	55.56	0	N	N	N	13	medium-quality	SGB039
ERR10898136.mbin.1	ERR10898136	vaginal swab	MAG	1112943	76	21776	7786	70587	37.47	59.85	0.22	58.75	0	Y	N	N	17	medium-quality	SGB036
ERR10898137.mbin.2	ERR10898137	vaginal swab	MAG	1502329	68	37887	12786	97839	35.03	85	0.01	84.95	0	N	N	N	16	medium-quality	SGB031
ERR10898137.sbin.1	ERR10898137	vaginal swab	MAG	1345313	74	23978	9407	137213	37.38	74.94	0.02	74.84	0	N	N	N	17	medium-quality	SGB006
ERR10898139.sbin.1	ERR10898139	vaginal swab	MAG	1195169	82	19982	6888	76938	36.78	59.76	0.06	59.46	0	Y	N	N	11	medium-quality	SGB039
ERR10898141.sbin.1	ERR10898141	vaginal swab	MAG	1849829	129	21767	6670	84344	36.77	84.33	0.6	81.33	0	Y	N	Y	17	medium-quality	SGB006
ERR10898141.sbin.2	ERR10898141	vaginal swab	MAG	888850	98	13621	3976	50601	32.14	58.36	1.62	50.26	0	Y	N	N	7	medium-quality	SGB019
ERR10898143.sbin.2	ERR10898143	vaginal swab	MAG	1194516	90	24633	5245	76671	36.77	62.2	0	62.2	0	N	N	N	14	medium-quality	SGB039
ERR10898144.sbin.1	ERR10898144	vaginal swab	MAG	1961829	141	19923	6782	60831	36.85	88.65	0.32	87.05	0	N	N	N	20	medium-quality	SGB006
ERR10898145.sbin.1	ERR10898145	vaginal swab	MAG	1565039	293	6273	2757	29793	36.93	78.06	1.25	71.81	0	N	Y	N	18	medium-quality	SGB006
ERR10898146.mbin.1	ERR10898146	vaginal swab	MAG	1410625	96	19786	7123	118896	46.15	89.03	2.54	76.33	0.18	N	N	N	18	medium-quality	SGB028
ERR10898146.mbin.2	ERR10898146	vaginal swab	MAG	1431406	169	12308	4075	33051	46.81	82.49	1.18	76.59	0	Y	Y	Y	18	medium-quality	SGB003
ERR10898146.mbin.3	ERR10898146	vaginal swab	MAG	1188268	322	4062	2257	16429	39.55	58.47	0.06	58.17	0	N	N	N	11	medium-quality	SGB216
ERR10898146.mbin.4	ERR10898146	vaginal swab	MAG	1415336	60	36845	10106	122049	41.2	93.24	0.37	91.39	0.28	N	N	N	19	high-quality	SGB004
ERR10898146.mbin.6	ERR10898146	vaginal swab	MAG	1148528	64	26832	9216	76484	43.39	80.35	2.11	69.8	0.02	N	Y	N	17	medium-quality	SGB020
ERR10898146.sbin.7	ERR10898146	vaginal swab	MAG	1163203	86	29214	4643	78814	42.66	83.76	0.59	80.81	0.21	Y	N	N	19	medium-quality	SGB002
ERR10898147.mbin.13	ERR10898147	vaginal swab	MAG	2584090	119	33612	10504	142388	32.83	100	0.15	99.25	0	N	Y	Y	17	high-quality	SGB138
ERR10898147.mbin.2	ERR10898147	vaginal swab	MAG	1807651	40	79718	24918	180503	37.31	99.91	0.05	99.66	0	N	N	N	11	high-quality	SGB393
ERR10898147.mbin.3	ERR10898147	vaginal swab	MAG	2015323	268	9654	3475	39525	32.9	87.58	0	87.58	0	Y	N	N	17	medium-quality	SGB104
ERR10898147.mbin.5	ERR10898147	vaginal swab	MAG	2350265	12	324937	129996	805638	53.85	51.02	0.07	50.67	0.02	Y	N	N	15	medium-quality	SGB329
ERR10898147.sbin.3	ERR10898147	vaginal swab	MAG	916890	44	36633	10366	75627	40.49	57.31	0.34	55.61	0.22	N	N	N	15	medium-quality	SGB004
ERR10898147.sbin.6	ERR10898147	vaginal swab	MAG	2476776	15	283463	112846	440066	54.01	54.41	0	54.41	0.02	Y	N	N	13	medium-quality	SGB329
ERR10898147.sbin.8	ERR10898147	vaginal swab	MAG	1854577	89	28226	9107	98147	35.25	99.94	0.06	99.64	0	Y	N	N	9	high-quality	SGB033
ERR10898148.mbin.2	ERR10898148	vaginal swab	MAG	914940	69	19528	6352	40726	37.62	53.3	0.25	52.05	0	N	N	N	14	medium-quality	SGB006
ERR10898148.sbin.1	ERR10898148	vaginal swab	MAG	2013559	194	15313	5008	42693	36.55	88.56	1.16	82.76	0	N	N	N	19	medium-quality	SGB006
ERR10898150.mbin.4	ERR10898150	vaginal swab	MAG	1207294	83	23531	6533	71309	37.17	60.83	0.07	60.48	0	Y	N	N	17	medium-quality	SGB036
ERR10898150.sbin.2	ERR10898150	vaginal swab	MAG	917838	83	15459	5002	43508	32.58	78.15	0.44	75.95	0	Y	N	N	15	medium-quality	SGB001
ERR10898151.sbin.2	ERR10898151	vaginal swab	MAG	1258015	76	20760	9268	69099	37.42	67.75	0.08	67.35	0	Y	N	N	16	medium-quality	SGB036
ERR10898152.mbin.3	ERR10898152	vaginal swab	MAG	1199046	89	21779	6319	71386	37.3	63.14	0.18	62.24	0	N	N	N	17	medium-quality	SGB036
ERR10898152.sbin.3	ERR10898152	vaginal swab	MAG	1260741	130	14763	3892	42068	32.32	95.86	0.08	95.46	0	Y	N	N	16	high-quality	SGB001
ERR10898153.mbin.1	ERR10898153	vaginal swab	MAG	1392216	152	13524	4135	53793	46.74	81.1	1.52	73.5	0.14	N	N	N	19	medium-quality	SGB008
ERR10898153.mbin.2	ERR10898153	vaginal swab	MAG	1438811	16	168342	43240	383015	42.62	98.88	0.15	98.13	0.22	N	N	N	20	high-quality	SGB002
ERR10898153.mbin.3	ERR10898153	vaginal swab	MAG	1099245	89	18867	5415	63458	42.12	81.06	0.46	78.76	0	N	N	N	19	medium-quality	SGB026
ERR10898153.mbin.4	ERR10898153	vaginal swab	MAG	2052653	78	39122	13289	131239	39.14	99.94	0.06	99.64	0	N	N	N	18	high-quality	SGB025
ERR10898153.mbin.5	ERR10898153	vaginal swab	MAG	1068222	82	19552	5637	57598	42.3	61.43	0.42	59.33	0.31	N	N	N	18	medium-quality	SGB004
ERR10898153.mbin.7	ERR10898153	vaginal swab	MAG	1209295	73	26724	7219	87131	32.45	99.68	0.02	99.58	0	Y	N	N	17	high-quality	SGB001
ERR10898155.mbin.1	ERR10898155	vaginal swab	MAG	1057385	83	19851	5911	42063	32.46	86.77	0.75	83.02	0.41	Y	N	N	16	medium-quality	SGB001
ERR10898156.sbin.1	ERR10898156	vaginal swab	MAG	1495481	235	7378	3201	35270	37.22	83.01	0.85	78.76	0	N	N	N	12	medium-quality	SGB006
ERR10898156.sbin.2	ERR10898156	vaginal swab	MAG	1409889	208	8702	3229	46369	32.73	89.42	2.91	74.87	0	Y	N	Y	16	medium-quality	SGB001
ERR10898157.sbin.2	ERR10898157	vaginal swab	MAG	1326527	82	20930	8889	84326	37.15	70.59	0.01	70.54	0	N	N	N	16	medium-quality	SGB006
ERR10898158.mbin.1	ERR10898158	vaginal swab	MAG	1166924	67	22996	8742	54458	32.46	99.73	0.07	99.38	0	Y	N	N	16	high-quality	SGB001
ERR10898158.sbin.5	ERR10898158	vaginal swab	MAG	944505	49	27693	9101	87544	34.18	59.7	0.05	59.45	0	Y	N	N	15	medium-quality	SGB018
ERR10898159.sbin.5	ERR10898159	vaginal swab	MAG	1207321	206	6778	3068	34118	34.26	75.07	0.53	72.42	0	N	N	N	18	medium-quality	SGB018
ERR10898160.mbin.2	ERR10898160	vaginal swab	MAG	1456190	18	95475	42547	303224	42.65	98.39	0.32	96.79	0.19	N	N	N	20	high-quality	SGB002
ERR10898160.mbin.3	ERR10898160	vaginal swab	MAG	2722737	151	29247	8735	106154	50.86	93.21	0.3	91.71	0	Y	Y	N	17	high-quality	SGB197
ERR10898160.sbin.2	ERR10898160	vaginal swab	MAG	1225460	50	43014	11420	111761	42.54	81.15	0.93	76.5	0.19	N	N	N	19	medium-quality	SGB005
ERR10898160.sbin.5	ERR10898160	vaginal swab	MAG	898162	44	25144	10056	69183	42.6	56.17	0.08	55.77	0.18	N	N	N	17	medium-quality	SGB056
ERR10898160.sbin.7	ERR10898160	vaginal swab	MAG	1436125	65	35879	10223	94476	39.37	90.56	0.56	87.76	0.41	Y	N	N	20	high-quality	SGB024
ERR10898160.sbin.8	ERR10898160	vaginal swab	MAG	1862110	69	44795	13371	117861	34.77	99.99	0.25	98.74	0	Y	N	N	17	high-quality	SGB031
ERR10898161.mbin.1	ERR10898161	vaginal swab	MAG	1431741	115	20730	5729	63816	34.19	99.56	0.32	97.96	0	Y	N	N	18	high-quality	SGB040
ERR10898162.mbin.1	ERR10898162	vaginal swab	MAG	1196000	60	28339	10434	76916	32.37	99.9	0.04	99.7	0.18	Y	N	N	16	high-quality	SGB001
ERR10898162.mbin.2	ERR10898162	vaginal swab	MAG	1443890	53	37496	16576	90531	42.34	95.82	0.48	93.42	0.16	N	N	N	20	high-quality	SGB026
ERR10898163.mbin.2	ERR10898163	vaginal swab	MAG	856258	61	19521	7638	53494	37.45	52.17	0.08	51.77	0	N	N	N	15	medium-quality	SGB006
ERR10898163.sbin.1	ERR10898163	vaginal swab	MAG	1999394	181	17303	5220	53494	36.86	91.32	0.31	89.77	0	N	N	N	19	high-quality	SGB006
ERR10898164.sbin.1	ERR10898164	vaginal swab	MAG	1388699	342	4376	2365	11364	37.16	66.47	2.73	52.82	0	N	N	N	13	medium-quality	SGB036
ERR10898164.sbin.2	ERR10898164	vaginal swab	MAG	1085232	177	7746	2909	30996	32.55	82.84	0.19	81.89	0	Y	N	N	15	medium-quality	SGB001
ERR10898166.mbin.1	ERR10898166	vaginal swab	MAG	1018955	88	16613	5832	42636	32.28	86.13	0.04	85.93	0	Y	N	N	16	medium-quality	SGB001
ERR10898169.sbin.1	ERR10898169	vaginal swab	MAG	1128172	307	3807	2378	9223	37.13	62.32	1.8	53.32	0	N	N	N	10	medium-quality	SGB006
ERR10898170.mbin.1	ERR10898170	vaginal swab	MAG	934658	47	26956	10868	102420	32.51	77.39	0.02	77.29	0.4	Y	N	N	15	medium-quality	SGB019
ERR10898171.sbin.1	ERR10898171	vaginal swab	MAG	1307882	109	20015	5414	51783	36.78	66.53	0.2	65.53	0	N	N	N	17	medium-quality	SGB039
ERR10898172.sbin.2	ERR10898172	vaginal swab	MAG	1894165	210	13779	3914	81750	39.88	88.87	0.09	88.42	0	N	N	N	12	medium-quality	SGB459
ERR10898172.sbin.3	ERR10898172	vaginal swab	MAG	1725346	138	18037	5673	74125	36.89	86.07	0	86.07	0	N	N	N	16	medium-quality	SGB006
ERR10898173.mbin.1	ERR10898173	vaginal swab	MAG	1050061	36	45997	18310	89408	32.36	86.8	0.06	86.5	0	Y	N	N	14	medium-quality	SGB001
ERR10898174.mbin.2	ERR10898174	vaginal swab	MAG	3626319	186	28639	10335	80245	38.81	99.81	0.58	96.91	0	Y	N	Y	20	high-quality	SGB154
ERR10898174.mbin.5	ERR10898174	vaginal swab	MAG	1037337	259	4308	2466	13467	39.02	61.36	0.21	60.31	0	N	N	N	4	medium-quality	SGB057
ERR10898174.mbin.6	ERR10898174	vaginal swab	MAG	1070546	86	18284	6374	38298	32.39	89.35	0.38	87.45	0	Y	N	N	18	medium-quality	SGB001
ERR10898175.mbin.6	ERR10898175	vaginal swab	MAG	1203892	157	9524	3612	54034	42.86	84.81	0.91	80.26	0.18	Y	N	N	19	medium-quality	SGB002
ERR10898175.sbin.2	ERR10898175	vaginal swab	MAG	2149810	177	18579	5234	92418	36.57	85.95	0.44	83.75	0	Y	N	N	17	medium-quality	SGB006
ERR10898177.mbin.7	ERR10898177	vaginal swab	MAG	1071889	158	8417	3382	29930	32.52	89.21	0.35	87.46	0	Y	N	N	15	medium-quality	SGB001
ERR10898177.sbin.1	ERR10898177	vaginal swab	MAG	2832306	326	13009	3749	68245	42.08	92.55	1.09	87.1	0	Y	Y	N	16	high-quality	SGB014
ERR10898177.sbin.4	ERR10898177	vaginal swab	MAG	1328860	57	33308	11796	150913	50.02	88.49	0.29	87.04	0.22	Y	N	N	19	medium-quality	SGB015
ERR10898179.mbin.12	ERR10898179	vaginal swab	MAG	3919330	123	48561	15715	176275	56.23	70.54	0.58	67.64	0.05	Y	N	Y	16	medium-quality	SGB460
ERR10898179.mbin.15	ERR10898179	vaginal swab	MAG	3618771	109	50048	16634	250749	57	60.13	0.12	59.53	0	N	N	N	14	medium-quality	SGB283
ERR10898179.sbin.6	ERR10898179	vaginal swab	MAG	4006260	240	23912	8028	71944	50.92	84.49	0.55	81.74	0.04	Y	N	N	18	medium-quality	SGB076
ERR10898180.mbin.1	ERR10898180	vaginal swab	MAG	1596815	70	36243	11324	75524	41.34	99.99	0.2	98.99	0.31	N	N	N	19	high-quality	SGB004
ERR10898180.sbin.2	ERR10898180	vaginal swab	MAG	811008	42	36216	9021	75524	40.09	54.83	0.23	53.68	0.43	N	N	N	11	medium-quality	SGB004
ERR10898181.mbin.2	ERR10898181	vaginal swab	MAG	1173633	68	22493	8531	70585	37.23	67.99	0	67.99	0	Y	N	N	17	medium-quality	SGB006
ERR10898182.mbin.2	ERR10898182	vaginal swab	MAG	1292245	164	10051	3503	64566	39.23	84.94	0.71	81.39	0	N	N	N	17	medium-quality	SGB024
ERR10898182.mbin.3	ERR10898182	vaginal swab	MAG	1984465	167	15831	5546	78282	39.37	97.55	0.79	93.6	0	N	N	N	18	high-quality	SGB025
ERR10898182.mbin.4	ERR10898182	vaginal swab	MAG	1135476	89	16115	6749	38778	32.44	99.69	0.02	99.59	0	Y	N	Y	17	high-quality	SGB001
ERR10898182.mbin.6	ERR10898182	vaginal swab	MAG	1752346	147	16206	6383	48199	38.93	99.82	0.13	99.17	0	Y	N	N	15	high-quality	SGB057
ERR10898182.sbin.9	ERR10898182	vaginal swab	MAG	1163628	49	32322	15075	104342	42.88	79.21	1.79	70.26	0.19	N	Y	Y	19	medium-quality	SGB005
ERR10898183.mbin.4	ERR10898183	vaginal swab	MAG	1629146	38	65081	22501	164444	37.67	62.22	0.08	61.82	0	N	N	N	19	medium-quality	SGB060
ERR10898183.mbin.5	ERR10898183	vaginal swab	MAG	1227136	255	5266	2466	34396	35.4	62.64	0.66	59.34	0	N	N	N	11	medium-quality	SGB033
ERR10898183.sbin.3	ERR10898183	vaginal swab	MAG	1689517	124	21621	5660	71241	36.71	81.68	0.33	80.03	0	Y	N	N	17	medium-quality	SGB006
ERR10898184.mbin.1	ERR10898184	vaginal swab	MAG	1172041	65	30408	8215	94058	32.56	99.72	0.06	99.42	0	Y	N	Y	17	high-quality	SGB001
ERR10898185.sbin.1	ERR10898185	vaginal swab	MAG	1893086	343	6281	2815	29385	33.16	81.39	0.62	78.29	0	Y	N	N	12	medium-quality	SGB104
ERR10898187.mbin.2	ERR10898187	vaginal swab	MAG	1332555	34	68220	18676	130453	38.61	69.9	0.03	69.75	0	Y	N	N	11	medium-quality	SGB057
ERR10898188.sbin.2	ERR10898188	vaginal swab	MAG	370882	98	3973	2314	10797	29.66	60.14	0.09	59.69	0	N	N	N	20	medium-quality	SGB110
ERR10898190.sbin.1	ERR10898190	vaginal swab	MAG	1186804	68	25901	8959	63893	32.45	98.22	0.05	97.97	0	Y	N	N	16	high-quality	SGB001
ERR10898190.sbin.2	ERR10898190	vaginal swab	MAG	1426620	176	11510	3610	35688	34.22	89.65	0.69	86.2	0	N	N	N	18	medium-quality	SGB018
ERR10898194.mbin.3	ERR10898194	vaginal swab	MAG	859825	40	32364	10388	62640	40.87	62.11	0.19	61.16	0.17	N	N	N	16	medium-quality	SGB004
ERR10898194.mbin.8	ERR10898194	vaginal swab	MAG	692359	10	78070	44763	203150	43.13	54.39	0.02	54.29	0.12	N	N	N	13	medium-quality	SGB002
ERR10898194.sbin.3	ERR10898194	vaginal swab	MAG	1345209	21	78070	30343	245882	42.79	95.27	0.17	94.42	0.18	N	N	N	19	high-quality	SGB002
ERR10898194.sbin.6	ERR10898194	vaginal swab	MAG	1236217	314	4075	2455	14492	34.9	68.82	0.26	67.52	0	N	N	N	8	medium-quality	SGB064
ERR10898195.mbin.5	ERR10898195	vaginal swab	MAG	2720581	66	72888	25364	202308	46.76	99.55	0.13	98.9	0	N	N	N	13	high-quality	SGB172
ERR10898196.mbin.2	ERR10898196	vaginal swab	MAG	3679537	54	116141	34858	407620	51.16	99.32	0.29	97.87	0	Y	Y	Y	19	near-complete	SGB303
ERR10898196.mbin.5	ERR10898196	vaginal swab	MAG	1595838	38	66688	19570	196932	37.35	61.23	0.02	61.13	0	N	Y	N	20	medium-quality	SGB108
ERR10898196.mbin.8	ERR10898196	vaginal swab	MAG	898022	30	50767	19056	83323	32.38	72.77	0	72.77	0.21	Y	N	N	15	medium-quality	SGB019
ERR10898196.sbin.6	ERR10898196	vaginal swab	MAG	1503345	331	5014	2468	28280	41.79	70.57	0.33	68.92	0	Y	N	N	8	medium-quality	SGB461
ERR10898197.mbin.2	ERR10898197	vaginal swab	MAG	1181009	71	24513	8724	99489	37.75	61.5	0.1	61	0	Y	N	N	18	medium-quality	SGB036
ERR10898198.mbin.1	ERR10898198	vaginal swab	MAG	1961300	69	51030	12719	166040	35.23	100	0.34	98.3	0	N	N	N	13	high-quality	SGB033
ERR10898198.mbin.2	ERR10898198	vaginal swab	MAG	2204756	43	84855	28058	282514	58.79	99.99	0.04	99.79	0	N	N	N	20	high-quality	SGB053
ERR10898198.sbin.1	ERR10898198	vaginal swab	MAG	1720630	114	20686	7494	65648	34.77	99.85	0.06	99.55	0	Y	N	N	16	high-quality	SGB064
ERR10898201.sbin.1	ERR10898201	vaginal swab	MAG	1044768	77	21750	5660	58042	36.2	51.5	0.08	51.1	0	N	N	N	7	medium-quality	SGB039
ERR10898202.mbin.2	ERR10898202	vaginal swab	MAG	955553	64	21080	8714	66186	37.29	52.11	0.08	51.71	0	N	N	N	15	medium-quality	SGB006
ERR10898203.mbin.1	ERR10898203	vaginal swab	MAG	1098914	26	52525	26612	98318	32.41	90.73	0.01	90.68	0	Y	Y	N	11	high-quality	SGB001
ERR10898203.mbin.2	ERR10898203	vaginal swab	MAG	1546795	18	204253	40175	331404	37.2	58.58	0.22	57.48	0	Y	N	N	14	medium-quality	SGB108
ERR10898203.mbin.4	ERR10898203	vaginal swab	MAG	768119	18	66043	26736	101927	34.1	51.24	0.09	50.79	0	N	N	N	9	medium-quality	SGB018
ERR10898203.mbin.5	ERR10898203	vaginal swab	MAG	2135617	182	16824	5789	62375	32.82	99.35	0.03	99.2	0	Y	Y	N	13	high-quality	SGB104
ERR10898203.sbin.3	ERR10898203	vaginal swab	MAG	1497663	44	56538	20571	186943	34.08	95.11	0.08	94.71	0	N	N	N	17	high-quality	SGB018
ERR10898203.sbin.5	ERR10898203	vaginal swab	MAG	2660507	42	141081	25953	331404	37.62	99.78	0.07	99.43	0	Y	N	N	20	high-quality	SGB060
ERR10898204.sbin.1	ERR10898204	vaginal swab	MAG	977338	79	18467	5710	53957	37.24	52.26	0.03	52.11	0	Y	N	N	17	medium-quality	SGB036
ERR10898205.mbin.2	ERR10898205	vaginal swab	MAG	854882	25	57234	18820	99317	32.32	61.9	0.02	61.8	0	Y	N	N	9	medium-quality	SGB019
ERR10898205.mbin.3	ERR10898205	vaginal swab	MAG	1669729	29	113139	30359	193928	38.93	95.85	0.07	95.5	0	Y	N	N	14	high-quality	SGB057
ERR10898205.sbin.1	ERR10898205	vaginal swab	MAG	871993	22	65358	18927	114789	32.61	67.76	0	67.76	0	Y	N	N	17	medium-quality	SGB019
ERR10898207.mbin.5	ERR10898207	vaginal swab	MAG	1393111	37	50836	23073	127042	37.79	53.14	0.02	53.04	0	N	N	N	15	medium-quality	SGB060
ERR10898207.sbin.3	ERR10898207	vaginal swab	MAG	1769322	252	9505	3215	48768	37.01	83.86	0.15	83.11	0	N	N	N	18	medium-quality	SGB006
ERR10898210.sbin.1	ERR10898210	vaginal swab	MAG	1210561	295	4143	2348	24004	37.26	60.5	1.59	52.55	0	N	N	N	15	medium-quality	SGB036
ERR10898211.sbin.3	ERR10898211	vaginal swab	MAG	1917068	110	26694	6818	100957	34.73	99.91	0.35	98.16	0	N	N	N	17	high-quality	SGB031
ERR10898212.mbin.1	ERR10898212	vaginal swab	MAG	640875	43	19806	8290	47063	32.43	58.41	0	58.41	0	Y	N	N	10	medium-quality	SGB019
ERR10898212.sbin.2	ERR10898212	vaginal swab	MAG	1606330	129	15768	6342	61527	37.07	82.47	0.15	81.72	0	Y	N	N	19	medium-quality	SGB006
ERR10898212.sbin.3	ERR10898212	vaginal swab	MAG	698965	41	20737	8888	51688	32.64	54.33	0	54.33	0	Y	N	N	16	medium-quality	SGB001
ERR10898213.sbin.1	ERR10898213	vaginal swab	MAG	1338366	107	18092	5724	70583	36.93	68.54	0.06	68.24	0	Y	N	N	17	medium-quality	SGB036
ERR10898214.mbin.3	ERR10898214	vaginal swab	MAG	853370	148	7649	2910	28372	34.15	59.26	1.49	51.81	0	N	N	N	15	medium-quality	SGB093
ERR10898218.mbin.3	ERR10898218	vaginal swab	MAG	2992315	32	125132	43516	345420	57.89	64.56	0	64.56	0	Y	N	N	17	medium-quality	SGB263
ERR10898219.sbin.1	ERR10898219	vaginal swab	MAG	1836253	118	21392	8283	80521	36.92	88.51	3.6	70.51	0	N	N	N	18	medium-quality	SGB006
ERR10898219.sbin.2	ERR10898219	vaginal swab	MAG	1160949	70	23786	8232	58127	32.28	94.09	0.29	92.64	0	Y	N	N	16	high-quality	SGB001
ERR10898220.sbin.1	ERR10898220	vaginal swab	MAG	1820120	113	25296	7660	85165	36.79	85.87	0.13	85.22	0	Y	N	N	18	medium-quality	SGB006
ERR10898223.mbin.2	ERR10898223	vaginal swab	MAG	1266450	29	76908	18008	136945	42.87	84.8	0.31	83.25	0.06	N	Y	Y	20	medium-quality	SGB005
ERR10898224.mbin.2	ERR10898224	vaginal swab	MAG	672781	31	27662	11652	81038	32.54	56.62	0.05	56.37	0	Y	N	N	14	medium-quality	SGB019
ERR10898224.sbin.1	ERR10898224	vaginal swab	MAG	1459730	99	23590	7246	62461	34.21	93.11	0.06	92.81	0	Y	N	N	18	high-quality	SGB018
ERR10898225.sbin.1	ERR10898225	vaginal swab	MAG	1046822	188	6705	2592	28099	42.57	76.84	1.03	71.69	0.2	N	Y	Y	16	medium-quality	SGB005
ERR10898226.mbin.1	ERR10898226	vaginal swab	MAG	1469403	343	4752	2428	16985	53.23	79.9	1.41	72.85	0	Y	N	N	18	medium-quality	SGB136
ERR10898227.mbin.1	ERR10898227	vaginal swab	MAG	1319348	43	41406	18075	119700	42.52	87.62	0.18	86.72	0.06	N	N	N	20	medium-quality	SGB026
ERR10898228.mbin.10	ERR10898228	vaginal swab	MAG	1436638	193	10078	3540	35718	35.18	81.62	0.47	79.27	0	Y	N	N	6	medium-quality	SGB087
ERR10898228.mbin.13	ERR10898228	vaginal swab	MAG	1786039	276	7848	3478	21445	39.3	80.84	1.96	71.04	0	N	N	N	16	medium-quality	SGB048
ERR10898228.sbin.11	ERR10898228	vaginal swab	MAG	2750967	87	40707	15870	173106	37.53	100	0.23	98.85	0	N	N	N	20	high-quality	SGB060
ERR10898228.sbin.3	ERR10898228	vaginal swab	MAG	1358011	72	26604	9574	79480	36.04	71.84	0.29	70.39	0	N	N	N	8	medium-quality	SGB114
ERR10898228.sbin.8	ERR10898228	vaginal swab	MAG	1843801	249	9367	3495	40660	56.83	87.6	0.2	86.6	0	N	N	N	19	medium-quality	SGB462
ERR10898229.mbin.1	ERR10898229	vaginal swab	MAG	1597543	49	46789	15381	175616	41.23	99.96	0.28	98.56	0.15	N	N	N	19	high-quality	SGB004
ERR10898230.mbin.1	ERR10898230	vaginal swab	MAG	1073001	26	71384	22404	121562	41.78	69.78	0.25	68.53	0.08	N	N	N	19	medium-quality	SGB004
ERR10898230.sbin.1	ERR10898230	vaginal swab	MAG	1132374	120	13483	4655	49690	32.5	97.66	0.47	95.31	0.34	Y	N	N	17	high-quality	SGB001
ERR10898231.mbin.2	ERR10898231	vaginal swab	MAG	994346	218	5303	2443	20707	34.46	69.32	1.33	62.67	0	N	N	N	11	medium-quality	SGB018
ERR10898238.mbin.1	ERR10898238	vaginal swab	MAG	1017644	69	18919	8314	52158	32.49	85.41	0	85.41	0	Y	N	N	16	medium-quality	SGB001
ERR10898238.sbin.2	ERR10898238	vaginal swab	MAG	581689	46	17671	7852	39494	31.99	53.57	0.01	53.52	0	N	N	N	8	medium-quality	SGB019
ERR10898239.mbin.2	ERR10898239	vaginal swab	MAG	957389	66	21397	7479	53634	37.39	58.94	0.22	57.84	0	N	N	N	13	medium-quality	SGB006
ERR10898240.sbin.1	ERR10898240	vaginal swab	MAG	952060	63	20911	8063	53446	37.53	53.47	0.23	52.32	0	Y	N	N	17	medium-quality	SGB036
ERR10898241.mbin.1	ERR10898241	vaginal swab	MAG	836543	44	26118	9571	73995	32.32	69.13	0.01	69.08	0	Y	N	N	11	medium-quality	SGB019
ERR10898242.mbin.1	ERR10898242	vaginal swab	MAG	1204392	62	27450	10876	99253	32.33	99.87	0.04	99.67	0	Y	N	N	17	high-quality	SGB001
ERR10898244.sbin.3	ERR10898244	vaginal swab	MAG	1705275	184	12152	4315	45612	36.86	83.63	0.38	81.73	0	N	N	N	11	medium-quality	SGB006
ERR10898244.sbin.4	ERR10898244	vaginal swab	MAG	1840454	85	36599	10151	78742	35.02	93.66	0.03	93.51	0	N	N	N	16	high-quality	SGB031
ERR10898246.mbin.2	ERR10898246	vaginal swab	MAG	1475407	18	146103	37845	249156	37.23	57.66	0.12	57.06	0	N	N	N	14	medium-quality	SGB108
ERR10898246.sbin.2	ERR10898246	vaginal swab	MAG	1047000	162	7927	3401	28027	32.65	86.47	0.08	86.07	0	Y	N	N	16	medium-quality	SGB001
ERR10898247.mbin.1	ERR10898247	vaginal swab	MAG	1445208	22	101618	41605	276826	42.21	91.15	0.41	89.1	0.19	Y	N	N	19	high-quality	SGB009
ERR10898247.mbin.10	ERR10898247	vaginal swab	MAG	996738	163	7960	3030	32225	41.62	70.8	0.54	68.1	0.31	N	Y	N	16	medium-quality	SGB005
ERR10898247.mbin.14	ERR10898247	vaginal swab	MAG	1622634	203	11779	3833	35071	35.07	82.64	0.08	82.24	0	N	Y	N	17	medium-quality	SGB007
ERR10898247.mbin.2	ERR10898247	vaginal swab	MAG	2481222	87	43688	16472	111498	42.09	99.78	0	99.78	0	Y	N	Y	17	high-quality	SGB014
ERR10898247.mbin.3	ERR10898247	vaginal swab	MAG	1360874	149	11802	4673	45835	38.01	87.43	0.33	85.78	0.42	N	N	N	18	medium-quality	SGB016
ERR10898247.mbin.9	ERR10898247	vaginal swab	MAG	1300740	52	47120	13459	179960	42.83	96.06	0.09	95.61	0.17	Y	N	N	20	high-quality	SGB002
ERR10898247.sbin.11	ERR10898247	vaginal swab	MAG	1379734	30	72117	23921	116704	49.7	90.72	0.27	89.37	0.12	Y	N	N	19	high-quality	SGB015
ERR10898247.sbin.14	ERR10898247	vaginal swab	MAG	1380465	51	43688	13467	111498	42.53	50.45	0	50.45	0	Y	N	Y	13	medium-quality	SGB014
ERR10898247.sbin.18	ERR10898247	vaginal swab	MAG	590130	6	101618	92156	151448	41.02	52.32	0.11	51.77	0.11	Y	N	N	16	medium-quality	SGB009
ERR10898247.sbin.7	ERR10898247	vaginal swab	MAG	1389851	163	12437	3894	36824	46.65	81.21	0.84	77.01	0.21	N	N	N	18	medium-quality	SGB008
ERR10898248.mbin.3	ERR10898248	vaginal swab	MAG	1318408	33	58222	24266	144126	41.77	82.57	0.5	80.07	0.13	N	N	N	18	medium-quality	SGB004
ERR10898248.sbin.5	ERR10898248	vaginal swab	MAG	1409832	16	141807	47216	336177	42.82	98.54	0.15	97.79	0.09	N	N	N	20	high-quality	SGB002
ERR10898249.mbin.1	ERR10898249	vaginal swab	MAG	869429	32	34110	15937	91634	43.33	60.51	0.14	59.81	0.02	N	Y	N	17	medium-quality	SGB069
ERR10898249.mbin.4	ERR10898249	vaginal swab	MAG	637605	200	3071	2168	14350	36.59	51.96	0.13	51.31	0	N	N	N	8	medium-quality	SGB463
ERR10898251.mbin.2	ERR10898251	vaginal swab	MAG	1017942	53	27596	9550	63728	32.46	87.05	0.02	86.95	0	Y	N	N	16	medium-quality	SGB001
ERR10898251.sbin.1	ERR10898251	vaginal swab	MAG	701230	30	30006	15440	63728	32.7	57.03	0	57.03	0	Y	N	N	12	medium-quality	SGB019
ERR10898251.sbin.4	ERR10898251	vaginal swab	MAG	726045	185	3990	2334	16719	42.97	53.36	0.53	50.71	0.28	N	N	N	15	medium-quality	SGB168
ERR10898252.sbin.1	ERR10898252	vaginal swab	MAG	1151360	75	22521	8232	57826	32.62	95.54	0.01	95.49	0.34	Y	N	N	16	high-quality	SGB001
ERR10898253.mbin.1	ERR10898253	vaginal swab	MAG	849336	194	4838	2499	30889	42.54	66.35	0.55	63.6	0.06	N	N	N	14	medium-quality	SGB069
ERR10898253.mbin.2	ERR10898253	vaginal swab	MAG	1102526	73	19756	8536	49493	32.36	95.72	0.08	95.32	0	Y	N	N	12	high-quality	SGB001
ERR10898255.mbin.4	ERR10898255	vaginal swab	MAG	1453442	21	167584	34061	217793	37.09	51.87	0.07	51.52	0	N	N	N	15	medium-quality	SGB108
ERR10898255.sbin.2	ERR10898255	vaginal swab	MAG	995816	171	7308	2970	20074	32.56	86.73	0.49	84.28	0	Y	N	N	10	medium-quality	SGB001
ERR10898256.mbin.1	ERR10898256	vaginal swab	MAG	1212691	175	8675	3336	51197	34.31	81.17	0.36	79.37	0	N	N	N	16	medium-quality	SGB018
ERR10898256.mbin.3	ERR10898256	vaginal swab	MAG	1066596	48	32209	11899	116070	37.4	58.02	0.13	57.37	0	Y	N	N	17	medium-quality	SGB006
ERR10898257.mbin.10	ERR10898257	vaginal swab	MAG	1661863	282	7325	3143	25788	31.78	78.73	0.04	78.53	0	N	N	N	5	medium-quality	SGB322
ERR10898257.mbin.12	ERR10898257	vaginal swab	MAG	2672229	61	64531	21957	160820	37.61	99.94	0.07	99.59	0	Y	Y	N	20	high-quality	SGB060
ERR10898257.mbin.14	ERR10898257	vaginal swab	MAG	4416030	238	33543	7382	138882	55.45	83.37	0.52	80.77	0	Y	N	N	16	medium-quality	SGB464
ERR10898257.sbin.11	ERR10898257	vaginal swab	MAG	3764943	181	30192	9810	104862	51	81.57	1.13	75.92	0.03	Y	N	Y	19	medium-quality	SGB076
ERR10898257.sbin.16	ERR10898257	vaginal swab	MAG	4204682	131	45369	17697	173490	58.36	72.03	0.44	69.83	0.21	Y	N	N	17	medium-quality	SGB465
ERR10898257.sbin.5	ERR10898257	vaginal swab	MAG	1551803	353	4710	2549	19528	32.52	68.46	2.94	53.76	0	N	N	N	9	medium-quality	SGB094
ERR10898258.mbin.1	ERR10898258	vaginal swab	MAG	1346436	108	17573	5485	74558	42.44	92.75	0.53	90.1	0.38	N	Y	Y	19	high-quality	SGB005
ERR10898259.sbin.2	ERR10898259	vaginal swab	MAG	2828365	279	14826	4478	52284	37.6	99.81	0.29	98.36	0	N	N	N	19	high-quality	SGB060
ERR10898259.sbin.4	ERR10898259	vaginal swab	MAG	1206843	62	36681	8340	118719	33.86	72.18	0.2	71.18	0	Y	N	N	14	medium-quality	SGB018
ERR10898260.mbin.1	ERR10898260	vaginal swab	MAG	1004266	60	25472	8345	51918	32.64	82.27	0.01	82.22	0	Y	N	N	15	medium-quality	SGB001
ERR10898261.mbin.2	ERR10898261	vaginal swab	MAG	938733	57	24428	7301	70481	36.87	53.15	0.07	52.8	0	N	N	N	14	medium-quality	SGB039
ERR10898261.sbin.2	ERR10898261	vaginal swab	MAG	1035956	66	20250	7881	47531	37.14	50.71	0.12	50.11	0	Y	N	N	15	medium-quality	SGB006
ERR10898263.mbin.1	ERR10898263	vaginal swab	MAG	3806874	16	381980	147255	665429	53.71	78.52	0.11	77.97	0.03	Y	N	N	17	medium-quality	SGB201
ERR10898263.sbin.1	ERR10898263	vaginal swab	MAG	2847049	17	381980	76723	659518	54.19	61.25	0.07	60.9	0.03	Y	N	N	13	medium-quality	SGB201
ERR10898264.sbin.2	ERR10898264	vaginal swab	MAG	1180630	94	17652	6106	72605	36.01	56.81	0.18	55.91	0	N	N	N	14	medium-quality	SGB466
ERR10898264.sbin.4	ERR10898264	vaginal swab	MAG	1812029	51	62866	16684	113942	34.72	99.99	0.12	99.39	0	N	N	N	17	high-quality	SGB031
ERR10898266.mbin.1	ERR10898266	vaginal swab	MAG	771737	41	25620	10296	47717	42.49	51.44	0.01	51.39	0.18	N	N	N	15	medium-quality	SGB056
ERR10898266.mbin.10	ERR10898266	vaginal swab	MAG	1649401	35	87035	23094	167563	37.32	59.44	0.27	58.09	0	N	N	N	15	medium-quality	SGB108
ERR10898266.mbin.4	ERR10898266	vaginal swab	MAG	2128686	280	9830	3718	48536	55.75	50.67	0.05	50.42	0	N	N	N	13	medium-quality	SGB356
ERR10898266.mbin.7	ERR10898266	vaginal swab	MAG	2233302	63	53904	16416	215106	58.38	51.4	0.09	50.95	0	Y	N	N	14	medium-quality	SGB117
ERR10898267.sbin.1	ERR10898267	vaginal swab	MAG	4335855	231	47653	7043	151548	54.12	95.06	0.43	92.91	0	Y	N	Y	21	high-quality	SGB201
ERR10898268.mbin.2	ERR10898268	vaginal swab	MAG	984679	63	22189	8606	68966	37.5	57.21	0.07	56.86	0	Y	N	N	17	medium-quality	SGB036
ERR10898269.mbin.1	ERR10898269	vaginal swab	MAG	1368931	24	113524	23388	175795	37.34	53.31	0.16	52.51	0	N	N	N	14	medium-quality	SGB108
ERR10898269.sbin.1	ERR10898269	vaginal swab	MAG	2533354	66	68359	18224	175795	37.61	92.36	0.2	91.36	0	N	N	N	20	high-quality	SGB060
ERR10898270.sbin.1	ERR10898270	vaginal swab	MAG	4617440	41	193772	59336	397659	50.64	98.71	0.02	98.61	0.02	Y	N	N	19	high-quality	SGB076
ERR10898272.sbin.1	ERR10898272	vaginal swab	MAG	897955	199	4943	2537	14703	43.14	65.23	0.89	60.78	0.42	Y	Y	Y	15	medium-quality	SGB002
ERR10898272.sbin.2	ERR10898272	vaginal swab	MAG	943384	234	4129	2469	23975	34.28	56.91	0.16	56.11	0	N	N	N	10	medium-quality	SGB220
ERR10898274.mbin.1	ERR10898274	vaginal swab	MAG	1125749	67	26957	8166	67870	32.3	97.19	0.06	96.89	0	Y	N	N	16	high-quality	SGB001
ERR10898274.mbin.4	ERR10898274	vaginal swab	MAG	631377	173	3755	2331	12682	42.78	53.23	0.23	52.08	0.02	N	N	Y	10	medium-quality	SGB289
ERR10898274.sbin.4	ERR10898274	vaginal swab	MAG	2231359	415	6325	2660	34811	42.39	77.4	1.38	70.5	0	N	N	N	18	medium-quality	SGB014
ERR10898274.sbin.6	ERR10898274	vaginal swab	MAG	1935972	212	13031	4010	61342	36.85	86.11	0.96	81.31	0	Y	N	N	19	medium-quality	SGB006
ERR10898275.mbin.1	ERR10898275	vaginal swab	MAG	2752303	117	36878	11071	177470	55.3	59.15	0	59.15	0	Y	N	N	15	medium-quality	SGB467
ERR10898276.mbin.1	ERR10898276	vaginal swab	MAG	4437028	213	34693	10054	169428	50.93	99.99	0.36	98.19	0.01	Y	N	Y	19	high-quality	SGB118
ERR10898277.mbin.2	ERR10898277	vaginal swab	MAG	807858	30	37780	13468	74082	32.27	68.9	0.01	68.85	0	N	N	N	9	medium-quality	SGB019
ERR10898280.mbin.1	ERR10898280	vaginal swab	MAG	1128138	74	21612	7350	77715	32.44	99.1	0.02	99	0	Y	N	N	16	high-quality	SGB001
ERR10898280.sbin.1	ERR10898280	vaginal swab	MAG	759607	49	28426	7350	77715	32.61	51.45	0.03	51.3	0.41	Y	N	N	16	medium-quality	SGB001
ERR10898281.mbin.3	ERR10898281	vaginal swab	MAG	956734	70	18971	7680	68986	37.48	54.11	0.18	53.21	0	Y	Y	Y	18	medium-quality	SGB006
ERR10898284.sbin.1	ERR10898284	vaginal swab	MAG	1764627	142	18313	5725	61611	36.9	84.21	0.06	83.91	0	Y	N	N	18	medium-quality	SGB006
ERR10898286.sbin.1	ERR10898286	vaginal swab	MAG	1586555	325	5472	2522	22013	36.87	74.84	1.1	69.34	0	N	N	N	16	medium-quality	SGB006
ERR10898287.mbin.2	ERR10898287	vaginal swab	MAG	756669	20	66336	22400	92939	32.62	63.51	0.01	63.46	0	Y	N	N	14	medium-quality	SGB001
ERR10898287.mbin.5	ERR10898287	vaginal swab	MAG	989973	205	5587	2426	25035	34.39	70.12	0.02	70.02	0	Y	N	Y	8	medium-quality	SGB018
ERR10898287.sbin.1	ERR10898287	vaginal swab	MAG	1306145	59	30122	10939	52528	40.88	80.62	0.22	79.52	0.26	N	N	N	18	medium-quality	SGB004
ERR10898288.mbin.2	ERR10898288	vaginal swab	MAG	1563240	36	82520	24059	226035	42	99.99	0.68	96.59	0.16	N	N	N	20	high-quality	SGB005
ERR10898288.mbin.7	ERR10898288	vaginal swab	MAG	1101069	86	18275	5632	48808	32.48	91.45	0.04	91.25	0	Y	N	N	14	high-quality	SGB001
ERR10898288.mbin.9	ERR10898288	vaginal swab	MAG	1543256	69	29880	12206	125048	46.78	89.13	0.19	88.18	0	N	Y	N	19	medium-quality	SGB003
ERR10898288.sbin.6	ERR10898288	vaginal swab	MAG	1182899	128	12730	4395	57568	43.29	85.65	0.26	84.35	0.09	N	N	N	19	medium-quality	SGB044
ERR10898288.sbin.8	ERR10898288	vaginal swab	MAG	1369699	91	23525	7580	126559	42.81	99.82	0.27	98.47	0.37	Y	N	N	21	high-quality	SGB002
ERR10898289.mbin.3	ERR10898289	vaginal swab	MAG	1094918	24	78092	18067	138634	43	72.05	0.26	70.75	0.08	N	N	N	19	medium-quality	SGB005
ERR10898289.sbin.3	ERR10898289	vaginal swab	MAG	1745369	161	15698	4915	82051	35.01	92.34	0.91	87.79	0	N	N	N	15	high-quality	SGB031
ERR10898292.mbin.2	ERR10898292	vaginal swab	MAG	1990572	124	22193	8268	111508	39.22	99.71	0.06	99.41	0	N	N	N	18	high-quality	SGB025
ERR10898292.sbin.2	ERR10898292	vaginal swab	MAG	2389453	28	167693	36021	369657	50.72	52.18	0.1	51.68	0.01	Y	N	Y	13	medium-quality	SGB076
ERR10898293.mbin.1	ERR10898293	vaginal swab	MAG	2517549	40	105143	40883	216305	59.2	99.98	0.09	99.53	0	Y	Y	Y	21	near-complete	SGB468
ERR10898294.mbin.1	ERR10898294	vaginal swab	MAG	4557967	33	244584	69287	421172	50.74	100	0.93	95.35	0.02	Y	Y	Y	20	near-complete	SGB076
ERR10898295.sbin.1	ERR10898295	vaginal swab	MAG	1027197	88	15277	6625	66543	37.49	56.64	0.12	56.04	0	Y	N	N	14	medium-quality	SGB036
ERR10898299.sbin.1	ERR10898299	vaginal swab	MAG	1104100	106	13643	4995	48816	32.41	96.1	0.1	95.6	0	Y	N	N	16	high-quality	SGB001
ERR10898300.mbin.1	ERR10898300	vaginal swab	MAG	971855	223	5038	2538	17666	35.79	60.11	0.2	59.11	0	N	N	N	2	medium-quality	SGB051
ERR10898300.mbin.10	ERR10898300	vaginal swab	MAG	1144410	190	8348	2712	38644	39.21	80.86	3.19	64.91	0.21	N	N	N	15	medium-quality	SGB012
ERR10898300.mbin.11	ERR10898300	vaginal swab	MAG	936847	224	4536	2545	13751	39.37	67.35	1.08	61.95	0	N	N	N	8	medium-quality	SGB024
ERR10898300.mbin.14	ERR10898300	vaginal swab	MAG	1202621	101	20005	4313	100097	50.11	84.66	1.13	79.01	0.18	N	N	N	17	medium-quality	SGB015
ERR10898300.mbin.15	ERR10898300	vaginal swab	MAG	2641060	52	92343	28600	235405	42.14	99.95	0	99.95	0	Y	N	N	18	high-quality	SGB014
ERR10898300.mbin.16	ERR10898300	vaginal swab	MAG	1067499	42	34701	11952	107990	32.39	90.93	0.03	90.78	0.29	Y	N	N	16	high-quality	SGB001
ERR10898300.mbin.18	ERR10898300	vaginal swab	MAG	1492041	21	144442	51734	196331	42.39	94.3	0.54	91.6	0.18	Y	N	N	19	high-quality	SGB009
ERR10898300.mbin.6	ERR10898300	vaginal swab	MAG	2182245	79	44975	13058	130574	39.38	99.98	0.04	99.78	0	N	Y	N	18	high-quality	SGB025
ERR10898300.sbin.16	ERR10898300	vaginal swab	MAG	1140601	131	13071	3768	45950	46.63	62.44	0.08	62.04	0.15	N	N	N	18	medium-quality	SGB243
ERR10898301.sbin.1	ERR10898301	vaginal swab	MAG	631888	30	30851	9482	62175	32.21	50.85	0.01	50.8	0.33	Y	N	N	8	medium-quality	SGB019
ERR10898302.mbin.1	ERR10898302	vaginal swab	MAG	1029188	20	68846	23056	263190	43.23	72.51	0.3	71.01	0.01	N	Y	Y	18	medium-quality	SGB005
ERR10898302.mbin.3	ERR10898302	vaginal swab	MAG	1421248	41	62762	18526	143075	42.33	94.79	0.46	92.49	0.18	Y	N	Y	19	high-quality	SGB009
ERR10898302.mbin.5	ERR10898302	vaginal swab	MAG	1387337	204	8887	3341	37530	45.02	78.7	0.39	76.75	0	N	N	N	18	medium-quality	SGB034
ERR10898302.mbin.6	ERR10898302	vaginal swab	MAG	790283	200	4281	2307	12606	41.8	56.19	0.05	55.94	0.27	N	N	N	13	medium-quality	SGB068
ERR10898303.mbin.2	ERR10898303	vaginal swab	MAG	2124600	106	26283	9945	97845	39.66	99.85	0.05	99.6	0	N	N	N	18	high-quality	SGB025
ERR10898303.sbin.2	ERR10898303	vaginal swab	MAG	2657552	150	28252	8852	115827	37.84	99.97	0.22	98.87	0	N	N	N	19	high-quality	SGB060
ERR10898303.sbin.3	ERR10898303	vaginal swab	MAG	1145213	55	30846	10008	97845	40.19	53.13	0.07	52.78	0	N	N	N	13	medium-quality	SGB025
ERR10898304.mbin.2	ERR10898304	vaginal swab	MAG	878998	31	52788	16262	105662	32.44	68.79	0.02	68.69	0	Y	N	N	11	medium-quality	SGB019
ERR10898305.mbin.1	ERR10898305	vaginal swab	MAG	1474480	43	44979	18226	156275	43.42	96.22	0.37	94.37	0.36	N	Y	Y	19	high-quality	SGB020
ERR10898305.mbin.2	ERR10898305	vaginal swab	MAG	1415994	19	109219	32391	360100	42.79	99.33	0.36	97.53	0.17	Y	N	N	20	high-quality	SGB002
ERR10898308.sbin.1	ERR10898308	vaginal swab	MAG	1649084	297	6553	2839	34891	36.82	77.58	1.51	70.03	0	N	N	N	16	medium-quality	SGB006
ERR10898309.sbin.1	ERR10898309	vaginal swab	MAG	1998384	269	9603	3841	39281	39.19	90.71	0.06	90.41	0	N	N	N	18	high-quality	SGB025
ERR10898310.mbin.1	ERR10898310	vaginal swab	MAG	1082560	92	16065	6125	42314	32.47	89.29	0.3	87.79	0	Y	N	N	16	medium-quality	SGB001
ERR10898311.mbin.1	ERR10898311	vaginal swab	MAG	1478752	46	47992	14700	112060	46.75	87.89	0	87.89	0	Y	N	N	20	medium-quality	SGB003
ERR10898311.mbin.2	ERR10898311	vaginal swab	MAG	1239781	117	17203	4725	59533	42.14	84.88	1.54	77.18	0.3	N	Y	N	19	medium-quality	SGB005
ERR10898311.mbin.4	ERR10898311	vaginal swab	MAG	1283084	63	26488	9666	123296	41.44	89.98	0.18	89.08	0.13	N	N	N	19	medium-quality	SGB004
ERR10898311.mbin.5	ERR10898311	vaginal swab	MAG	1132354	80	21353	6828	71456	32.36	99.28	0.02	99.18	0	Y	N	N	16	high-quality	SGB001
ERR10898311.sbin.4	ERR10898311	vaginal swab	MAG	1419304	334	4471	2545	17233	38.72	74.07	1.09	68.62	0	Y	N	N	8	medium-quality	SGB057
ERR2238775.mbin.2	ERR2238775	cervical mucus	MAG	1214307	8	779326	93548	779326	32.44	99.93	0.06	99.63	0	Y	Y	Y	18	near-complete	SGB001
ERR2238777.sbin.1	ERR2238777	cervical mucus	MAG	816501	22	48224	16015	166248	34.07	54.24	0	54.24	0	Y	N	N	19	medium-quality	SGB040
ERR2244420.mbin.1	ERR2244420	cervical mucus	MAG	1086362	22	63594	23277	265400	41.06	72.64	0.6	69.64	0.1	N	N	N	18	medium-quality	SGB026
ERR2244423.mbin.3	ERR2244423	cervical mucus	MAG	1832642	322	6849	2775	32574	48.33	72.91	0.89	68.46	0	Y	N	N	14	medium-quality	SGB013
ERR2244423.sbin.2	ERR2244423	cervical mucus	MAG	1401178	58	37495	12817	88786	42.13	91.64	0.47	89.29	0.22	N	N	N	18	high-quality	SGB042
ERR2244501.sbin.2	ERR2244501	cervical mucus	MAG	1658426	390	4793	2502	13953	39.04	67.02	0.12	66.42	0	N	N	N	13	medium-quality	SGB025
ERR2244503.mbin.2	ERR2244503	cervical mucus	MAG	1446493	23	104188	35590	209095	42.29	99.87	0.55	97.12	0.05	N	N	N	19	high-quality	SGB005
ERR2244503.sbin.5	ERR2244503	cervical mucus	MAG	1230704	22	90864	32390	298308	32.35	99.8	0.01	99.75	0.32	Y	N	N	16	high-quality	SGB001
ERR2244505.mbin.1	ERR2244505	cervical mucus	MAG	1231045	13	253697	93146	402186	32.58	99.95	0.04	99.75	0.19	Y	Y	Y	18	near-complete	SGB001
ERR2244505.sbin.1	ERR2244505	cervical mucus	MAG	594772	4	149156	64621	253697	32.27	51.01	0.03	50.86	0.34	N	N	N	6	medium-quality	SGB019
ERR2244507.sbin.1	ERR2244507	cervical mucus	MAG	1238801	112	17649	4799	108584	32.36	94.06	0.2	93.06	0.31	Y	N	N	18	high-quality	SGB001
ERR2244509.mbin.5	ERR2244509	cervical mucus	MAG	821717	191	4488	2542	13426	46.33	56.09	0.98	51.19	0.02	N	N	N	14	medium-quality	SGB293
ERR2244509.sbin.1	ERR2244509	cervical mucus	MAG	1471521	67	32613	11211	76039	42.14	93.7	0.43	91.55	0.28	Y	Y	Y	18	near-complete	SGB009
ERR2244509.sbin.3	ERR2244509	cervical mucus	MAG	1011925	70	22062	6760	70672	41.24	94.62	0.05	94.37	0	N	N	N	20	high-quality	SGB063
ERR2244511.mbin.2	ERR2244511	cervical mucus	MAG	1092894	17	100079	30896	185586	41.61	76.1	0.37	74.25	0.19	N	N	N	17	medium-quality	SGB026
ERR2244511.sbin.2	ERR2244511	cervical mucus	MAG	972358	14	100079	36734	185586	43.77	63.53	0.1	63.03	0.16	N	N	N	17	medium-quality	SGB026
ERR2244513.sbin.1	ERR2244513	cervical mucus	MAG	1140313	143	11400	3310	74869	32.4	89.17	2.27	77.82	0	Y	N	N	15	medium-quality	SGB001
ERR2244515.mbin.1	ERR2244515	posterior fornix	MAG	865920	13	99719	46642	263846	32.63	68.32	0	68.32	0.07	Y	Y	Y	13	medium-quality	SGB019
ERR2244520.mbin.2	ERR2244520	cervical mucus	MAG	1312106	62	27060	11144	89175	43.21	88.31	2.09	77.86	0.13	N	N	N	17	medium-quality	SGB020
ERR2244520.mbin.3	ERR2244520	cervical mucus	MAG	1585401	58	38966	12762	117794	41.82	96.51	0.76	92.71	0.34	N	N	N	20	high-quality	SGB004
ERR2244522.sbin.1	ERR2244522	cervical mucus	MAG	1365111	39	81344	22901	175026	32.37	99.96	0.29	98.51	0.36	Y	N	N	17	high-quality	SGB001
ERR2244526.sbin.2	ERR2244526	cervical mucus	MAG	852023	11	127739	73320	196920	32.88	64.88	0.02	64.78	0.23	Y	Y	N	16	medium-quality	SGB001
ERR2244528.sbin.1	ERR2244528	cervical mucus	MAG	1913868	238	11490	3681	43960	36.66	86.18	1.67	77.83	0	Y	N	Y	16	medium-quality	SGB006
ERR2244530.mbin.2	ERR2244530	cervical mucus	MAG	1044564	46	35118	11025	83321	36.76	50.26	0.02	50.16	0	Y	N	N	16	medium-quality	SGB039
ERR2244530.sbin.3	ERR2244530	cervical mucus	MAG	946528	34	43568	13148	139405	32.56	76.89	0.02	76.79	0.21	N	N	N	10	medium-quality	SGB019
ERR2244532.mbin.1	ERR2244532	cervical mucus	MAG	894045	207	4843	2521	19100	33.75	59.98	0.3	58.48	0	N	N	N	8	medium-quality	SGB040
ERR2244534.sbin.1	ERR2244534	cervical mucus	MAG	1027286	11	259468	78371	281264	32.62	78.51	0	78.51	0.25	Y	N	N	11	medium-quality	SGB019
ERR2244536.mbin.1	ERR2244536	cervical mucus	MAG	1206318	73	29873	6939	102498	32.4	99.63	1.6	91.63	0.27	Y	N	N	17	high-quality	SGB001
ERR2244544.mbin.1	ERR2244544	lower third of vagina	MAG	1176591	29	66274	32559	209847	32.36	99.94	0.03	99.79	0.2	N	N	N	15	high-quality	SGB001
ERR2244545.mbin.2	ERR2244545	cervical mucus	MAG	894771	23	61279	32559	123837	32.62	75.03	0.01	74.98	0	N	N	N	15	medium-quality	SGB001
ERR2244547.mbin.2	ERR2244547	posterior fornix	MAG	1419899	33	58014	20873	164575	42.28	99.79	0.13	99.14	0.16	N	N	N	20	high-quality	SGB005
ERR2244547.mbin.3	ERR2244547	posterior fornix	MAG	1397030	24	80114	24732	203603	42.73	97.69	0.32	96.09	0.33	Y	Y	Y	20	near-complete	SGB002
ERR2244547.sbin.5	ERR2244547	posterior fornix	MAG	1409770	68	42826	8949	75397	39.27	95.15	0.31	93.6	0	N	Y	N	16	high-quality	SGB024
ERR2244550.sbin.3	ERR2244550	posterior fornix	MAG	611935	7	116570	44900	133838	32.26	53.84	0.01	53.79	0.34	N	N	N	6	medium-quality	SGB019
ERR2244551.mbin.1	ERR2244551	cervical mucus	MAG	862570	13	90531	45048	182895	32.65	69.67	0.02	69.57	0.35	N	N	N	14	medium-quality	SGB001
ERR2244554.mbin.3	ERR2244554	lower third of vagina	MAG	595496	9	114260	40165	245483	32.07	50.98	0.01	50.93	0.33	N	N	N	10	medium-quality	SGB019
ERR2244554.sbin.1	ERR2244554	lower third of vagina	MAG	641203	10	92393	68437	192314	32.56	51.02	0.05	50.77	0	N	N	N	16	medium-quality	SGB001
ERR2244556.sbin.1	ERR2244556	cervical mucus	MAG	651382	13	88653	22015	173024	32.63	51.53	0.04	51.33	0	N	N	N	15	medium-quality	SGB001
ERR2244558.mbin.4	ERR2244558	lower third of vagina	MAG	2712376	291	13709	4004	111402	46.35	87.38	1.51	79.83	0	Y	N	Y	12	medium-quality	SGB320
ERR2244559.mbin.2	ERR2244559	posterior fornix	MAG	2306730	27	131083	36714	682118	58.48	92.68	0.38	90.78	0	N	N	N	20	high-quality	SGB148
ERR2244563.mbin.1	ERR2244563	lower third of vagina	MAG	1398371	23	98098	30565	162097	42.68	97.22	0.33	95.57	0.16	N	N	N	19	high-quality	SGB002
ERR2244563.mbin.2	ERR2244563	lower third of vagina	MAG	1420619	52	48640	13577	161746	34.03	99.67	0.04	99.47	0	N	N	N	11	high-quality	SGB040
ERR2244563.sbin.6	ERR2244563	lower third of vagina	MAG	721902	21	52938	15679	161746	34.08	52.34	0.1	51.84	0	N	N	N	9	medium-quality	SGB093
ERR2244563.sbin.8	ERR2244563	lower third of vagina	MAG	712801	11	98098	30565	162097	42.46	54.4	0.15	53.65	0.21	N	N	N	12	medium-quality	SGB002
ERR2244564.mbin.2	ERR2244564	posterior fornix	MAG	1269526	45	48640	12859	161746	34.02	86.68	0.15	85.93	0	N	N	N	11	medium-quality	SGB040
ERR2244564.sbin.1	ERR2244564	posterior fornix	MAG	1345038	17	113997	45775	163500	42.69	94.07	0.18	93.17	0.17	N	N	N	17	high-quality	SGB002
ERR3500819.mbin.1	ERR3500819	vagina	MAG	1310808	109	18141	5153	53052	41.85	85.89	0.87	81.54	0.37	N	N	N	16	medium-quality	SGB005
ERR3500819.mbin.2	ERR3500819	vagina	MAG	1625631	359	4971	2602	15786	41.99	71.87	1.28	65.47	0	N	N	N	9	medium-quality	SGB014
ERR3500819.mbin.3	ERR3500819	vagina	MAG	1122216	148	9590	3800	38358	40.61	70.72	0.54	68.02	0.32	N	N	N	5	medium-quality	SGB004
ERR3500819.mbin.4	ERR3500819	vagina	MAG	1332185	45	45323	17526	194002	42.82	98.6	0.14	97.9	0.13	Y	N	Y	19	high-quality	SGB002
ERR3500819.mbin.6	ERR3500819	vagina	MAG	1492405	112	20823	6230	81793	46.68	88.72	0.21	87.67	0	N	N	N	17	medium-quality	SGB003
ERR3500819.sbin.4	ERR3500819	vagina	MAG	702562	27	69384	14882	80771	42.55	53.26	0.31	51.71	0.22	Y	N	Y	12	medium-quality	SGB002
ERR3500821.mbin.1	ERR3500821	vagina	MAG	1422002	123	17709	5109	79998	37.25	77.04	0.03	76.89	0	N	N	N	12	medium-quality	SGB006
ERR3500822.mbin.1	ERR3500822	vagina	MAG	1001323	111	11191	4328	46651	37.46	54.13	0.11	53.58	0	N	N	N	11	medium-quality	SGB036
ERR3500822.sbin.1	ERR3500822	vagina	MAG	1804300	205	11898	4040	58728	36.81	87.02	0.19	86.07	0	N	N	N	14	medium-quality	SGB006
ERR3500823.sbin.1	ERR3500823	vagina	MAG	1836217	183	13141	4449	79998	36.94	88.31	0.22	87.21	0	N	N	N	14	medium-quality	SGB006
ERR3500824.sbin.1	ERR3500824	vagina	MAG	1383219	291	5315	2545	20475	37.36	75.37	0.52	72.77	0	N	N	N	5	medium-quality	SGB006
ERR3500825.mbin.1	ERR3500825	vagina	MAG	1393014	119	17709	5109	79998	37.29	76.87	0.05	76.62	0	N	N	N	11	medium-quality	SGB006
ERR3500826.mbin.1	ERR3500826	vagina	MAG	1924267	219	11490	4170	33269	39.17	94.9	0.13	94.25	0	N	N	N	13	high-quality	SGB025
ERR3500826.mbin.2	ERR3500826	vagina	MAG	1388045	54	40274	14066	92230	42.2	95.14	0.51	92.59	0.25	N	N	Y	20	high-quality	SGB005
ERR3500826.mbin.5	ERR3500826	vagina	MAG	1225050	157	10349	3767	34130	42.98	91.09	1.01	86.04	0	N	N	N	13	high-quality	SGB002
ERR3500826.mbin.6	ERR3500826	vagina	MAG	413364	97	4745	2462	11559	27.76	68.49	0	68.49	0	N	N	Y	6	medium-quality	SGB257
ERR3500826.mbin.7	ERR3500826	vagina	MAG	1417855	123	13491	5941	53193	46.55	82.59	1.69	74.14	0	N	N	N	15	medium-quality	SGB008
ERR3500826.sbin.3	ERR3500826	vagina	MAG	1216566	103	17104	5414	47958	32.42	99.59	0.51	97.04	0	N	N	N	15	high-quality	SGB001
ERR3500827.mbin.1	ERR3500827	vagina	MAG	734191	17	86934	23340	100241	32.6	62.56	0	62.56	0	N	N	N	12	medium-quality	SGB001
ERR3500828.mbin.3	ERR3500828	vagina	MAG	4560545	203	38729	9923	142876	50.76	99.99	0.25	98.74	0.04	N	N	N	17	high-quality	SGB076
ERR3500828.sbin.2	ERR3500828	vagina	MAG	1398117	51	42330	12930	160714	42.17	97.35	0.54	94.65	0.24	N	N	N	18	high-quality	SGB005
ERR3500828.sbin.3	ERR3500828	vagina	MAG	3757545	845	4839	2473	42985	55.74	57.69	0.59	54.74	0	N	N	N	4	medium-quality	SGB283
ERR3500829.mbin.1	ERR3500829	vagina	MAG	2624306	90	52078	12689	191633	51.04	58.52	0.01	58.47	0.01	N	N	N	14	medium-quality	SGB076
ERR3500829.mbin.5	ERR3500829	vagina	MAG	1175655	302	4023	2414	14880	39.8	61.66	0.49	59.21	0	N	N	N	7	medium-quality	SGB025
ERR3500829.mbin.7	ERR3500829	vagina	MAG	1425939	39	51508	16514	160754	42.29	99.86	0.51	97.31	0.24	N	Y	Y	20	high-quality	SGB005
ERR3500829.sbin.11	ERR3500829	vagina	MAG	1431792	90	26619	8437	71110	39.24	99.56	0.34	97.86	0	N	N	N	14	high-quality	SGB024
ERR3500829.sbin.2	ERR3500829	vagina	MAG	630537	90	9155	3269	21893	26.9	90.29	0.15	89.54	0	N	N	N	11	high-quality	SGB257
ERR3500830.sbin.1	ERR3500830	vagina	MAG	1315764	273	5555	2494	43215	37.02	65.05	0.59	62.1	0	N	N	N	14	medium-quality	SGB036
ERR3500834.mbin.1	ERR3500834	vagina	MAG	2736517	69	72333	16854	187514	37.65	100	0.04	99.8	0	N	N	N	13	high-quality	SGB060
ERR3500834.mbin.2	ERR3500834	vagina	MAG	3533995	70	76030	25829	198143	38.54	100	0.44	97.8	0	Y	N	N	14	high-quality	SGB154
ERR3500835.sbin.1	ERR3500835	vagina	MAG	1834553	231	10281	3997	32288	36.76	89.89	0.82	85.79	0	N	N	N	14	medium-quality	SGB006
ERR3500836.mbin.1	ERR3500836	vagina	MAG	2770764	91	50038	14919	116412	37.54	100	0.11	99.45	0	N	N	N	15	high-quality	SGB060
ERR3500836.mbin.2	ERR3500836	vagina	MAG	969513	57	23809	8803	78059	37.51	60.02	0.11	59.47	0	N	N	N	14	medium-quality	SGB006
ERR3500836.sbin.2	ERR3500836	vagina	MAG	1910754	135	21843	6966	83164	36.72	93.76	0.26	92.46	0	N	N	N	16	high-quality	SGB006
ERR3500838.mbin.1	ERR3500838	vagina	MAG	1114853	76	20039	7976	74606	37.43	66.32	0.33	64.67	0	N	Y	N	12	medium-quality	SGB006
ERR3500838.mbin.2	ERR3500838	vagina	MAG	2657465	214	16169	6501	73583	46.72	94.06	0.08	93.66	0	N	N	N	12	high-quality	SGB172
ERR3500838.sbin.1	ERR3500838	vagina	MAG	1793938	140	18305	6211	74606	36.73	88.94	0.5	86.44	0	N	N	N	13	medium-quality	SGB006
ERR3500841.sbin.1	ERR3500841	vagina	MAG	1198924	280	4449	2467	35661	37.19	68.87	2.04	58.67	0	N	N	N	6	medium-quality	SGB006
ERR3500844.mbin.1	ERR3500844	vagina	MAG	967294	78	18900	5109	79998	37.26	52.12	0.1	51.62	0	N	N	N	10	medium-quality	SGB039
ERR3500844.sbin.1	ERR3500844	vagina	MAG	1857047	162	17709	4859	90001	36.86	86.64	0.17	85.79	0	N	N	N	14	medium-quality	SGB006
ERR3500845.mbin.1	ERR3500845	vagina	MAG	797362	17	66566	26120	143211	40.26	55.8	0.25	54.55	0.16	N	N	N	13	medium-quality	SGB004
ERR3500845.mbin.4	ERR3500845	vagina	MAG	1004767	99	12583	4790	62375	37.51	58.92	0.25	57.67	0	N	N	N	15	medium-quality	SGB036
ERR3500845.sbin.3	ERR3500845	vagina	MAG	1873877	179	15121	4605	88317	36.83	89.26	0.37	87.41	0	N	N	N	17	medium-quality	SGB006
ERR3500846.mbin.3	ERR3500846	vagina	MAG	1625263	270	7278	2978	32990	38.58	85.76	0.12	85.16	0	N	N	N	17	medium-quality	SGB250
ERR3500846.mbin.5	ERR3500846	vagina	MAG	635428	8	91588	36539	168981	43.25	51.64	0.05	51.39	0.02	N	N	N	14	medium-quality	SGB002
ERR3500846.sbin.1	ERR3500846	vagina	MAG	1487166	44	62339	15222	173916	41.32	99.14	0.15	98.39	0.18	N	N	Y	20	high-quality	SGB004
ERR3500846.sbin.4	ERR3500846	vagina	MAG	1377831	24	91588	33558	168981	42.75	97.98	0.25	96.73	0.13	Y	N	Y	20	high-quality	SGB002
ERR3500847.sbin.2	ERR3500847	vagina	MAG	2117891	462	5059	2639	24930	40.88	79.68	2.24	68.48	0	N	N	N	14	medium-quality	SGB291
ERR3500848.sbin.1	ERR3500848	vagina	MAG	1814831	72	42229	14949	120310	34.92	99.88	0.05	99.63	0	N	N	N	13	high-quality	SGB031
ERR3500849.sbin.2	ERR3500849	vagina	MAG	1242717	48	42229	13938	135576	34.86	76.2	0.01	76.15	0	N	N	N	12	medium-quality	SGB031
ERR3500850.mbin.2	ERR3500850	vagina	MAG	1149056	109	14576	5292	61994	42.19	82.18	2.12	71.58	0.06	N	N	N	12	medium-quality	SGB005
ERR3500850.mbin.3	ERR3500850	vagina	MAG	1072751	118	12450	4427	44389	40.6	63.02	0.72	59.42	0.37	N	N	N	8	medium-quality	SGB004
ERR3500850.mbin.4	ERR3500850	vagina	MAG	1191789	47	40417	13938	120268	34.77	71.99	0	71.99	0	N	N	N	13	medium-quality	SGB031
ERR3500850.sbin.4	ERR3500850	vagina	MAG	1299598	78	27687	6888	151238	42.85	92.7	1.08	87.3	0.09	N	N	N	17	high-quality	SGB002
ERR3500852.mbin.2	ERR3500852	vagina	MAG	1423921	39	62563	20234	157135	42.13	99.87	0.16	99.07	0.23	N	N	N	20	high-quality	SGB005
ERR3500852.mbin.3	ERR3500852	vagina	MAG	1367491	25	78900	33578	173501	42.82	97.95	0.2	96.95	0.12	N	N	N	20	high-quality	SGB002
ERR3500853.mbin.1	ERR3500853	vagina	MAG	1322098	74	28913	8619	97180	42.33	98.8	1.19	92.85	0.38	N	N	N	20	high-quality	SGB005
ERR3500853.sbin.1	ERR3500853	vagina	MAG	1814575	72	42229	14467	135576	34.92	99.85	0.05	99.6	0	N	N	N	13	high-quality	SGB031
ERR3500854.mbin.1	ERR3500854	vagina	MAG	884438	245	3819	2341	12950	46.24	50.71	0.04	50.51	0	N	N	Y	11	medium-quality	SGB335
ERR3500854.mbin.3	ERR3500854	vagina	MAG	711853	177	4363	2355	16988	28.85	72.35	1.68	63.95	0.29	N	N	N	10	medium-quality	SGB011
ERR3500854.mbin.7	ERR3500854	vagina	MAG	1201983	179	7974	3259	51796	43	90.71	0.54	88.01	0.28	Y	N	Y	17	high-quality	SGB002
ERR3500854.sbin.1	ERR3500854	vagina	MAG	940270	166	6468	2915	33993	43.12	64.53	0.95	59.78	0.09	N	N	N	11	medium-quality	SGB092
ERR3500855.mbin.1	ERR3500855	vagina	MAG	1065245	53	30129	10934	95260	32.42	88.14	0.03	87.99	0	N	N	N	12	medium-quality	SGB001
ERR3500856.mbin.1	ERR3500856	vagina	MAG	1132794	184	7307	2978	26056	42.31	78.53	1.17	72.68	0	N	N	N	14	medium-quality	SGB026
ERR3500860.sbin.1	ERR3500860	vagina	MAG	1272816	44	46675	14662	167476	42.41	87.77	0.62	84.67	0.34	N	Y	Y	19	medium-quality	SGB005
ERR3500861.sbin.2	ERR3500861	vagina	MAG	1156864	126	12189	4353	69028	41.89	82.23	3.13	66.58	0.37	N	N	N	18	medium-quality	SGB005
ERR3500862.mbin.1	ERR3500862	vagina	MAG	1384691	173	9974	3528	98509	41.24	90.35	0.08	89.95	0.25	N	N	N	20	high-quality	SGB004
ERR3500869.sbin.2	ERR3500869	vagina	MAG	1243752	97	20515	5524	72055	36.74	63.76	0.16	62.96	0	N	N	N	11	medium-quality	SGB039
ERR3500872.mbin.1	ERR3500872	vagina	MAG	1051312	226	5213	2430	37179	37.33	59.2	1.06	53.9	0	N	N	N	12	medium-quality	SGB036
ERR4421550.mbin.1	ERR4421550	vagina	MAG	1288599	16	200837	45347	253789	32.5	99.95	0.1	99.45	0	Y	Y	Y	18	near-complete	SGB001
ERR4421551.mbin.2	ERR4421551	vagina	MAG	1048489	62	25428	9962	65655	34.71	63.65	0.15	62.9	0	N	N	N	12	medium-quality	SGB330
ERR4421551.sbin.1	ERR4421551	vagina	MAG	1848048	112	26220	7183	95838	34.72	96.87	0.1	96.37	0	N	N	N	17	high-quality	SGB064
ERR4421552.mbin.1	ERR4421552	vagina	MAG	1763672	109	24894	7874	82784	35.35	88.81	0.02	88.71	0	N	N	N	17	medium-quality	SGB007
ERR4421552.mbin.4	ERR4421552	vagina	MAG	1197011	27	59654	21618	179551	28.26	99.83	0.43	97.68	0.06	N	Y	Y	17	high-quality	SGB011
ERR4421552.mbin.8	ERR4421552	vagina	MAG	1425092	70	28115	9009	127320	42.82	96.37	1.2	90.37	0.34	Y	Y	Y	20	near-complete	SGB002
ERR4421552.sbin.7	ERR4421552	vagina	MAG	1518722	31	79883	24296	253901	43.23	96.95	1.76	88.15	0.22	N	N	N	20	high-quality	SGB020
ERR4421554.sbin.1	ERR4421554	vagina	MAG	1229646	77	24395	8655	70701	37.55	65.31	0	65.31	0	Y	Y	N	15	medium-quality	SGB036
ERR4421555.mbin.1	ERR4421555	vagina	MAG	1648319	103	24309	7391	109998	34.87	98.96	0.24	97.76	0	N	N	N	12	high-quality	SGB064
ERR4421556.sbin.1	ERR4421556	vagina	MAG	1436653	28	103174	21376	329701	34.17	95.83	0.06	95.53	0	N	N	N	16	high-quality	SGB018
ERR4421557.mbin.2	ERR4421557	vagina	MAG	1020908	19	84424	34543	178548	34.58	64.39	0.01	64.34	0	N	N	N	14	medium-quality	SGB031
ERR4421557.sbin.1	ERR4421557	vagina	MAG	1917842	36	84424	25810	178548	34.65	99.98	0.1	99.48	0	N	N	N	16	high-quality	SGB031
ERR4421558.mbin.1	ERR4421558	vagina	MAG	1404404	111	17113	6528	69850	37.28	79.22	0.02	79.12	0	N	N	N	16	medium-quality	SGB006
ERR4421559.sbin.2	ERR4421559	vagina	MAG	1014425	16	130867	71704	176934	32.52	77.3	0.08	76.9	0	Y	N	N	16	medium-quality	SGB019
ERR4421561.sbin.1	ERR4421561	vagina	MAG	1485857	129	16109	5548	65800	34.28	93.61	0.13	92.96	0	Y	N	N	17	high-quality	SGB018
ERR4421562.sbin.1	ERR4421562	vagina	MAG	1224995	310	4180	2309	26094	35.04	67.7	0.34	66	0	N	N	N	11	medium-quality	SGB330
ERR4421563.mbin.2	ERR4421563	vagina	MAG	851108	49	25634	9056	49830	37.32	50.47	0.02	50.37	0	N	N	N	15	medium-quality	SGB006
ERR4421563.sbin.2	ERR4421563	vagina	MAG	1390299	92	25324	7194	53574	36.74	71.6	0.04	71.4	0	N	N	N	17	medium-quality	SGB006
ERR4421564.sbin.1	ERR4421564	vagina	MAG	1115990	111	13390	4891	61944	32.43	95.29	0.01	95.24	0	Y	N	N	16	high-quality	SGB001
ERR4421565.sbin.3	ERR4421565	vagina	MAG	1260248	91	24030	6583	85726	36.69	59.88	0.08	59.48	0	Y	N	N	19	medium-quality	SGB039
ERR4421567.mbin.2	ERR4421567	vagina	MAG	1117956	20	84424	34542	178843	34.6	67.91	0.01	67.86	0	N	N	N	14	medium-quality	SGB031
ERR4421568.mbin.1	ERR4421568	vagina	MAG	1282018	94	19308	6702	69850	37.39	76.13	0	76.13	0	N	N	N	16	medium-quality	SGB006
ERR4421569.sbin.1	ERR4421569	vagina	MAG	1141595	227	5633	2774	21362	34.57	81.51	1.04	76.31	0	N	N	N	11	medium-quality	SGB018
ERR4421571.mbin.1	ERR4421571	vagina	MAG	1244161	14	112927	61602	337207	32.61	99.9	0.07	99.55	0.24	Y	Y	Y	18	near-complete	SGB001
ERR4421572.mbin.1	ERR4421572	vagina	MAG	857668	12	77834	53541	305554	32.64	66.39	0	66.39	0	Y	N	N	16	medium-quality	SGB001
ERR4421572.mbin.2	ERR4421572	vagina	MAG	841416	5	196542	122847	327435	40.13	55.99	0.27	54.64	0.13	N	N	N	14	medium-quality	SGB004
ERR4421572.sbin.3	ERR4421572	vagina	MAG	678273	7	129049	54637	305554	32.81	56.76	0	56.76	0	Y	N	N	11	medium-quality	SGB019
ERR4421573.mbin.1	ERR4421573	vagina	MAG	1249986	18	101533	40835	383808	32.38	99.69	0.14	98.99	0.27	Y	N	N	16	high-quality	SGB001
ERR4421575.mbin.1	ERR4421575	vagina	MAG	872267	150	7394	2838	25909	32.72	73.32	0.14	72.62	0	Y	N	N	15	medium-quality	SGB001
ERR4421576.sbin.1	ERR4421576	vagina	MAG	1173236	214	6284	2651	42023	34.7	81.19	0.61	78.14	0	N	N	N	19	medium-quality	SGB018
ERR4421577.mbin.1	ERR4421577	vagina	MAG	1287096	67	34381	9056	73457	34.2	85.1	0.14	84.4	0	N	N	N	19	medium-quality	SGB040
ERR4421577.sbin.2	ERR4421577	vagina	MAG	1193127	81	24672	6017	73457	33.89	74.24	0.03	74.09	0	N	N	N	15	medium-quality	SGB093
ERR4421577.sbin.3	ERR4421577	vagina	MAG	1224658	15	292940	46120	376548	32.32	99.87	0.07	99.52	0.09	Y	N	N	16	high-quality	SGB001
ERR4421578.sbin.1	ERR4421578	vagina	MAG	1689521	55	47663	15037	100791	34.75	90.38	0.03	90.23	0	N	N	N	16	high-quality	SGB031
ERR4421579.sbin.2	ERR4421579	vagina	MAG	1237025	84	24836	7093	94721	36.66	61.92	0.31	60.37	0	N	N	N	14	medium-quality	SGB039
ERR4421580.sbin.1	ERR4421580	vagina	MAG	1361855	268	6077	2625	23880	35.04	80.74	0.19	79.79	0	N	N	N	10	medium-quality	SGB064
ERR4421582.sbin.1	ERR4421582	vagina	MAG	1878558	179	15800	4522	95581	36.59	85.91	0.53	83.26	0	N	N	N	15	medium-quality	SGB006
ERR4421583.mbin.3	ERR4421583	vagina	MAG	1166173	13	125632	81484	247301	32.23	99.86	0.02	99.76	0	Y	N	N	16	high-quality	SGB001
ERR4421583.sbin.2	ERR4421583	vagina	MAG	687628	11	111849	61292	173320	32.41	51.77	0.04	51.57	0.09	Y	N	N	15	medium-quality	SGB001
ERR4421583.sbin.3	ERR4421583	vagina	MAG	1165746	37	61322	18305	104410	34.04	70.58	0.28	69.18	0	Y	N	N	18	medium-quality	SGB018
ERR4421584.mbin.2	ERR4421584	vagina	MAG	915500	28	52063	17780	235438	32.6	73.95	0	73.95	0.25	Y	N	N	16	medium-quality	SGB001
ERR4421584.sbin.2	ERR4421584	vagina	MAG	717565	28	40767	12499	68581	32.43	55.63	0	55.63	0	N	N	N	7	medium-quality	SGB019
ERR4421585.mbin.1	ERR4421585	vagina	MAG	1624730	23	102553	38453	246707	41.26	99.99	0.24	98.79	0.17	N	N	N	20	high-quality	SGB004
ERR4421585.sbin.2	ERR4421585	vagina	MAG	912849	17	69604	31711	161488	42.33	56.97	0.09	56.52	0.09	N	N	N	14	medium-quality	SGB056
ERR4421586.mbin.1	ERR4421586	vagina	MAG	2225968	77	47102	15322	146146	59.03	99.99	0.03	99.84	0	N	Y	Y	20	high-quality	SGB053
ERR4421586.mbin.3	ERR4421586	vagina	MAG	1781986	153	18359	5002	54375	36.66	99.99	0.04	99.79	0	N	N	N	17	high-quality	SGB304
ERR4421586.sbin.3	ERR4421586	vagina	MAG	1007836	66	30108	6933	54375	37.29	62.21	0.23	61.06	0	N	N	N	17	medium-quality	SGB304
ERR4421587.sbin.1	ERR4421587	vagina	MAG	1760338	70	40847	12943	97576	34.84	97.23	0.02	97.13	0	N	N	N	18	high-quality	SGB031
ERR4421588.sbin.2	ERR4421588	vagina	MAG	1547989	103	26463	6934	58639	33.91	89.37	0.3	87.87	0	N	N	N	19	medium-quality	SGB040
ERR4421589.mbin.2	ERR4421589	vagina	MAG	789644	12	98583	60164	176934	32.77	57.13	0.06	56.83	0	Y	N	N	16	medium-quality	SGB019
ERR4421590.sbin.1	ERR4421590	vagina	MAG	1790926	31	84424	34542	178548	34.79	99.95	0.02	99.85	0	N	N	N	16	high-quality	SGB031
ERR4421591.sbin.1	ERR4421591	vagina	MAG	1432183	127	16403	5032	71904	34.45	98.71	0.1	98.21	0	Y	Y	Y	20	near-complete	SGB018
ERR4421592.sbin.1	ERR4421592	vagina	MAG	1558095	221	9420	3264	31780	37.08	77.71	0.11	77.16	0	N	N	N	18	medium-quality	SGB006
ERR4421594.sbin.2	ERR4421594	vagina	MAG	1652113	20	155363	43197	430197	34.57	86.89	0	86.89	0	N	N	N	15	medium-quality	SGB089
ERR4421596.mbin.1	ERR4421596	vagina	MAG	1041264	91	17114	5720	53164	37.44	57.69	0.06	57.39	0	N	N	N	16	medium-quality	SGB036
ERR4421597.mbin.4	ERR4421597	vagina	MAG	833881	16	76920	30286	272345	34.49	50.17	0.02	50.07	0	N	N	N	13	medium-quality	SGB031
ERR4421597.sbin.2	ERR4421597	vagina	MAG	1008101	21	83305	30571	272345	35.14	58.02	0.05	57.77	0	N	N	N	10	medium-quality	SGB129
ERR4421597.sbin.3	ERR4421597	vagina	MAG	968988	203	5502	2556	24239	32.56	72.95	1.83	63.8	0	N	N	N	7	medium-quality	SGB019
ERR4421598.sbin.1	ERR4421598	vagina	MAG	1638728	193	11019	4018	62543	34.81	87	1.19	81.05	0	Y	N	N	16	medium-quality	SGB031
ERR4421599.sbin.2	ERR4421599	vagina	MAG	1229908	68	28891	9722	125015	36.91	62.01	0.12	61.41	0	N	N	N	18	medium-quality	SGB036
ERR4421600.mbin.2	ERR4421600	vagina	MAG	1037952	15	109775	33618	163216	34.83	62.25	0.03	62.1	0	N	N	N	13	medium-quality	SGB031
ERR4421600.mbin.3	ERR4421600	vagina	MAG	2201981	82	41233	13735	120524	58.58	99.96	0.02	99.86	0	N	N	N	20	high-quality	SGB053
ERR4421600.sbin.2	ERR4421600	vagina	MAG	1857489	25	135373	42765	520097	34.98	99.97	0	99.97	0	N	N	N	16	high-quality	SGB031
ERR4421602.mbin.2	ERR4421602	vagina	MAG	1591405	27	93057	25568	196891	34.72	87.3	0.04	87.1	0	N	N	N	16	medium-quality	SGB064
ERR4421602.sbin.4	ERR4421602	vagina	MAG	1273328	32	75155	15342	193642	34.49	73.47	0.01	73.42	0	N	N	N	15	medium-quality	SGB089
ERR4421603.mbin.2	ERR4421603	vagina	MAG	1297675	141	13068	4410	38656	42.89	95.14	1.32	88.54	0.14	Y	N	Y	20	high-quality	SGB002
ERR4421603.mbin.3	ERR4421603	vagina	MAG	1435900	163	11130	4186	39967	46.97	86.12	0.23	84.97	0	N	N	N	18	medium-quality	SGB003
ERR4421603.mbin.4	ERR4421603	vagina	MAG	1375379	133	15541	4976	43313	41.38	83.05	1	78.05	0.25	N	N	N	17	medium-quality	SGB004
ERR4421603.mbin.5	ERR4421603	vagina	MAG	1515521	21	104847	28180	336045	42.25	99.96	0.16	99.16	0.11	N	N	N	20	high-quality	SGB005
ERR4421604.sbin.1	ERR4421604	vagina	MAG	667102	7	114194	67245	168255	32.75	50.44	0.05	50.19	0	Y	N	N	11	medium-quality	SGB001
ERR4421605.mbin.1	ERR4421605	vagina	MAG	821716	11	158420	72244	286938	32.53	63.45	0	63.45	0.13	Y	N	N	17	medium-quality	SGB001
ERR4421607.mbin.1	ERR4421607	vagina	MAG	2332856	26	145866	59455	263774	58.63	99.91	1.95	90.16	0	N	N	N	20	high-quality	SGB053
ERR4421608.mbin.1	ERR4421608	vagina	MAG	1959688	74	44171	12292	155187	50.07	99.02	0.58	96.12	0	N	N	N	19	high-quality	SGB232
ERR4421608.mbin.2	ERR4421608	vagina	MAG	2189826	46	75457	22601	143682	58.84	99.96	0.07	99.61	0	N	N	N	20	high-quality	SGB053
ERR4421608.sbin.1	ERR4421608	vagina	MAG	796254	23	64460	15747	155187	51.63	51.46	0.05	51.21	0	N	N	N	8	medium-quality	SGB232
ERR4421609.sbin.1	ERR4421609	vagina	MAG	1652426	29	69004	27990	249987	34.19	99.93	0.13	99.28	0	Y	N	N	18	high-quality	SGB018
ERR4421609.sbin.2	ERR4421609	vagina	MAG	1190346	10	120622	67450	302309	32.4	99.8	0.08	99.4	0.24	Y	N	Y	12	high-quality	SGB001
ERR4421610.mbin.1	ERR4421610	vagina	MAG	1027260	75	19828	7959	38205	37.32	56.97	0.14	56.27	0	N	N	N	16	medium-quality	SGB006
ERR4421611.sbin.1	ERR4421611	vagina	MAG	1557080	42	56498	17786	145069	34.09	99.35	0.16	98.55	0	N	N	N	18	high-quality	SGB018
ERR4421612.mbin.1	ERR4421612	vagina	MAG	1252053	14	204953	69767	253148	32.43	99.93	0.02	99.83	0	Y	Y	Y	18	near-complete	SGB001
ERR4421613.mbin.1	ERR4421613	vagina	MAG	1156566	19	115117	29000	401847	34.24	80.46	0.01	80.41	0	Y	N	N	11	medium-quality	SGB018
ERR4421613.sbin.4	ERR4421613	vagina	MAG	1193004	45	46136	10196	271111	32.3	98.28	0.07	97.93	0	Y	N	N	15	high-quality	SGB001
ERR4421614.sbin.2	ERR4421614	vagina	MAG	1326179	66	29267	9865	107652	37.48	69.92	0.12	69.32	0	Y	N	N	18	medium-quality	SGB036
ERR4421616.mbin.2	ERR4421616	vagina	MAG	1492450	25	84424	35551	178548	34.76	84.61	0	84.61	0	N	N	N	15	medium-quality	SGB031
ERR4421616.sbin.3	ERR4421616	vagina	MAG	1989612	139	19896	7239	58307	58.82	93.47	0.02	93.37	0	N	Y	Y	19	high-quality	SGB053
ERR4421617.mbin.1	ERR4421617	vagina	MAG	1245158	18	114184	71685	176934	32.52	99.94	0.08	99.54	0.31	Y	N	N	16	high-quality	SGB019
ERR4421618.mbin.1	ERR4421618	vagina	MAG	1185925	43	45027	9774	143048	32.39	99.32	0.01	99.27	0	Y	N	N	16	high-quality	SGB001
ERR4421619.mbin.1	ERR4421619	vagina	MAG	1527629	75	35523	9350	97643	34.1	99.32	0.07	98.97	0	N	N	N	19	high-quality	SGB040
ERR4421620.sbin.2	ERR4421620	vagina	MAG	1464982	120	19141	5812	53304	37.18	78.07	0.09	77.62	0	N	N	N	17	medium-quality	SGB006
ERR4421621.sbin.2	ERR4421621	vagina	MAG	1091586	50	44018	9637	75250	37.54	58.98	0.03	58.83	0	Y	N	N	17	medium-quality	SGB036
ERR4421622.sbin.2	ERR4421622	vagina	MAG	1303396	77	26209	8136	104561	36.57	56.58	0.17	55.73	0	N	N	N	14	medium-quality	SGB039
ERR4421624.sbin.1	ERR4421624	vagina	MAG	2173516	63	53008	19123	116079	58.62	99.93	0.01	99.88	0	N	N	N	20	high-quality	SGB053
ERR4421625.sbin.1	ERR4421625	vagina	MAG	1270296	221	7007	2764	29372	34.39	81.3	0.02	81.2	0	N	N	N	18	medium-quality	SGB018
ERR4421625.sbin.2	ERR4421625	vagina	MAG	1200136	13	183428	53266	213640	32.51	99.89	0.11	99.34	0	Y	N	N	16	high-quality	SGB001
ERR4421626.mbin.1	ERR4421626	vagina	MAG	1023066	70	19688	7312	70580	37.4	59.93	0.04	59.73	0	Y	N	N	17	medium-quality	SGB036
ERR4421627.mbin.2	ERR4421627	vagina	MAG	1132273	15	95303	44974	200190	43.08	75.43	0.29	73.98	0.05	N	Y	Y	19	medium-quality	SGB005
ERR4421627.sbin.2	ERR4421627	vagina	MAG	1520064	39	49672	20913	232255	34.48	82.57	0	82.57	0	N	N	N	15	medium-quality	SGB031
ERR4421628.sbin.1	ERR4421628	vagina	MAG	1185456	101	18037	4863	83237	32.37	92.73	0.25	91.48	0	Y	N	N	10	high-quality	SGB001
ERR4421628.sbin.2	ERR4421628	vagina	MAG	1445826	26	68887	26423	247253	34.21	93.91	0.04	93.71	0	Y	N	N	18	high-quality	SGB018
ERR4421630.sbin.1	ERR4421630	vagina	MAG	2152661	110	31758	9417	104263	58.71	99.96	0.21	98.91	0	N	N	N	20	high-quality	SGB053
ERR4421633.sbin.2	ERR4421633	vagina	MAG	1181121	81	20847	6630	83815	36.12	51.15	0.2	50.15	0	N	N	N	14	medium-quality	SGB039
ERR4421634.mbin.2	ERR4421634	vagina	MAG	1167513	11	332344	42498	428524	34.39	63.13	0.1	62.63	0	N	N	N	15	medium-quality	SGB089
ERR4421636.mbin.2	ERR4421636	vagina	MAG	1569928	50	45684	15941	126747	34.21	99.78	0.19	98.83	0	N	N	N	18	high-quality	SGB018
ERR4421636.mbin.3	ERR4421636	vagina	MAG	1061299	34	38964	20965	109674	34.92	63.66	0.01	63.61	0	Y	N	N	15	medium-quality	SGB031
ERR4421638.sbin.1	ERR4421638	vagina	MAG	1121080	77	24837	6291	71795	37.23	63.87	0.16	63.07	0	N	N	N	15	medium-quality	SGB006
ERR4705195.mbin.1	ERR4705195	vaginal swab	MAG	2666913	66	56353	23355	134579	42.24	99.96	0	99.96	0	Y	N	Y	17	high-quality	SGB014
ERR4705195.mbin.12	ERR4705195	vaginal swab	MAG	1396462	49	42361	14299	171485	42.55	93.61	0.88	89.21	0.06	N	N	N	19	high-quality	SGB044
ERR4705195.mbin.14	ERR4705195	vaginal swab	MAG	1425290	31	92224	21018	241164	42.23	99.9	0.56	97.1	0.1	N	N	N	19	high-quality	SGB005
ERR4705195.mbin.2	ERR4705195	vaginal swab	MAG	1193488	14	114231	66435	380225	32.54	99.93	0.06	99.63	0	Y	N	N	16	high-quality	SGB001
ERR4705195.mbin.3	ERR4705195	vaginal swab	MAG	712980	194	3724	2380	11669	35.59	59.91	1.15	54.16	0	N	N	N	15	medium-quality	SGB029
ERR4705195.mbin.4	ERR4705195	vaginal swab	MAG	2143115	47	58549	31331	160924	39.21	99.99	0.04	99.79	0	N	N	N	18	high-quality	SGB025
ERR4705195.mbin.5	ERR4705195	vaginal swab	MAG	1286968	117	18105	4793	77470	42.87	92.78	0.31	91.23	0.29	Y	Y	Y	19	near-complete	SGB002
ERR4705195.mbin.7	ERR4705195	vaginal swab	MAG	1203480	34	63931	20446	155980	28.38	99.67	0.42	97.57	0.15	N	N	Y	17	high-quality	SGB011
ERR4705195.mbin.8	ERR4705195	vaginal swab	MAG	667685	19	57580	18548	94713	26.69	99.18	0.01	99.13	0	N	N	N	21	high-quality	SGB043
ERR4705195.sbin.10	ERR4705195	vaginal swab	MAG	1454900	103	23423	5846	110086	39.06	92.13	2.11	81.58	0.24	N	N	N	16	high-quality	SGB012
ERR4705195.sbin.17	ERR4705195	vaginal swab	MAG	1570103	20	104807	41254	215813	46.56	93.38	0	93.38	0	Y	N	Y	18	high-quality	SGB003
ERR4705195.sbin.9	ERR4705195	vaginal swab	MAG	1414725	77	26312	9023	77397	42.31	89.84	0.55	87.09	0.41	N	N	N	18	medium-quality	SGB009
ERR4705226.mbin.1	ERR4705226	vaginal swab	MAG	1049298	231	5318	2593	15459	46.82	69.75	0.65	66.5	0	N	N	N	19	medium-quality	SGB008
ERR4705226.mbin.11	ERR4705226	vaginal swab	MAG	1161247	34	43968	19714	181782	26.68	89.77	0.25	88.52	0.23	N	Y	N	18	medium-quality	SGB021
ERR4705226.mbin.12	ERR4705226	vaginal swab	MAG	1927235	58	52753	16136	156010	39.17	91.48	0.04	91.28	0	N	N	N	18	high-quality	SGB025
ERR4705226.mbin.13	ERR4705226	vaginal swab	MAG	1258907	33	76266	24975	173027	28.36	99.51	2.23	88.36	0.19	N	Y	N	18	high-quality	SGB011
ERR4705226.mbin.2	ERR4705226	vaginal swab	MAG	1538151	17	110489	48415	234212	42.06	99.83	2.03	89.68	0.11	N	N	N	20	high-quality	SGB005
ERR4705226.mbin.3	ERR4705226	vaginal swab	MAG	1461007	15	130614	60245	379389	42.59	99.21	0.35	97.46	0.08	N	N	N	20	high-quality	SGB002
ERR4705226.mbin.4	ERR4705226	vaginal swab	MAG	1528738	50	43950	12989	94111	41.35	95.33	0.12	94.73	0.2	N	Y	N	20	high-quality	SGB004
ERR4705226.mbin.5	ERR4705226	vaginal swab	MAG	1459958	33	69386	19840	119597	39.13	93.43	0.2	92.43	0	Y	N	Y	18	high-quality	SGB012
ERR4705226.mbin.6	ERR4705226	vaginal swab	MAG	2298155	83	40495	13870	91980	42.3	88.18	0	88.18	0	Y	N	N	16	medium-quality	SGB014
ERR4705226.mbin.8	ERR4705226	vaginal swab	MAG	2253649	64	59301	18040	162423	39.26	98.97	0.08	98.57	0	N	N	N	18	high-quality	SGB048
ERR4705226.sbin.11	ERR4705226	vaginal swab	MAG	1529941	82	33926	9716	85108	41.54	55.42	0.08	55.02	0	Y	N	N	13	medium-quality	SGB014
ERR4705226.sbin.14	ERR4705226	vaginal swab	MAG	2200486	191	16979	4818	122678	47.11	87.01	1.01	81.96	0.09	N	N	N	17	medium-quality	SGB071
ERR4705226.sbin.5	ERR4705226	vaginal swab	MAG	1554815	31	74011	22529	138318	46.51	92.23	0	92.23	0	Y	Y	Y	20	near-complete	SGB003
ERR4705226.sbin.7	ERR4705226	vaginal swab	MAG	808664	196	4629	2410	14542	35.38	75.23	0.6	72.23	0	N	N	N	15	medium-quality	SGB029
ERR4705229.sbin.1	ERR4705229	vaginal swab	MAG	1290689	15	162000	73562	254160	32.56	99.95	0.1	99.45	0.22	Y	N	N	18	high-quality	SGB001
ERR4705234.mbin.1	ERR4705234	vaginal swab	MAG	1084590	71	23291	8218	52603	37.06	62.46	0.02	62.36	0	Y	N	N	16	medium-quality	SGB036
ERR4705252.mbin.1	ERR4705252	vaginal swab	MAG	1180157	184	7845	3340	38047	37.56	76.46	0.42	74.36	0.18	N	Y	N	16	medium-quality	SGB016
ERR4705252.mbin.10	ERR4705252	vaginal swab	MAG	1664126	312	6395	2758	20363	52.87	83.22	1.25	76.97	0	N	N	N	18	medium-quality	SGB079
ERR4705252.mbin.12	ERR4705252	vaginal swab	MAG	2423772	95	46211	12821	107182	48.14	98.97	0.05	98.72	0	Y	N	N	18	high-quality	SGB013
ERR4705252.mbin.13	ERR4705252	vaginal swab	MAG	1945739	51	59399	19400	128739	35.32	94.61	2.35	82.86	0	Y	N	Y	18	high-quality	SGB007
ERR4705252.mbin.14	ERR4705252	vaginal swab	MAG	2009190	219	13284	4046	47429	39.07	89.57	0.28	88.17	0	N	N	N	18	medium-quality	SGB048
ERR4705252.mbin.15	ERR4705252	vaginal swab	MAG	1645374	20	120032	44180	446653	44.68	99.99	0.01	99.94	0	Y	Y	N	19	high-quality	SGB034
ERR4705252.mbin.17	ERR4705252	vaginal swab	MAG	1600680	32	79533	30597	147487	46.67	90.16	0	90.16	0	Y	Y	N	20	high-quality	SGB003
ERR4705252.mbin.18	ERR4705252	vaginal swab	MAG	1429839	78	27018	8747	107005	39.15	97.51	0.46	95.21	0.15	Y	N	N	18	high-quality	SGB012
ERR4705252.mbin.4	ERR4705252	vaginal swab	MAG	1453164	22	101710	34104	318241	31.18	98.27	0.31	96.72	0.19	N	Y	Y	20	high-quality	SGB010
ERR4705252.mbin.5	ERR4705252	vaginal swab	MAG	2358843	44	75887	28971	217511	49.19	99.38	0.53	96.73	0.03	N	N	N	18	high-quality	SGB022
ERR4705252.mbin.6	ERR4705252	vaginal swab	MAG	1498592	79	28145	9187	77768	46.6	83.52	0.28	82.12	0	N	N	N	19	medium-quality	SGB008
ERR4705252.mbin.7	ERR4705252	vaginal swab	MAG	1373990	29	86879	26118	130178	42.36	94.39	0.55	91.64	0.16	Y	N	N	19	high-quality	SGB009
ERR4705252.mbin.8	ERR4705252	vaginal swab	MAG	1225429	89	27650	5637	79417	42.89	85.95	0.46	83.65	0.12	N	N	N	19	medium-quality	SGB002
ERR4705252.sbin.1	ERR4705252	vaginal swab	MAG	775378	15	101710	34104	172277	31.61	56.41	0.29	54.96	0.19	N	N	N	14	medium-quality	SGB010
ERR4705252.sbin.19	ERR4705252	vaginal swab	MAG	1164432	26	59399	21225	128739	35.77	58.19	0	58.19	0	Y	N	Y	15	medium-quality	SGB007
ERR4705252.sbin.6	ERR4705252	vaginal swab	MAG	1265419	33	101407	23259	168926	28.28	92.88	0.41	90.83	0.11	N	Y	Y	18	high-quality	SGB011
ERR4705252.sbin.7	ERR4705252	vaginal swab	MAG	733446	102	9425	3521	26601	44.34	52.87	0.14	52.17	0.06	N	Y	N	13	medium-quality	SGB044
ERR4705252.sbin.9	ERR4705252	vaginal swab	MAG	1367456	40	57977	16270	151282	43.52	91.63	1.45	84.38	0.02	N	N	N	18	high-quality	SGB020
ERR4705259.mbin.1	ERR4705259	vaginal swab	MAG	1108834	93	17708	5725	47228	37.36	59.42	0.09	58.97	0	Y	N	N	17	medium-quality	SGB036
ERR4705259.mbin.3	ERR4705259	vaginal swab	MAG	1193509	135	13118	3921	83872	41.4	74.58	0.62	71.48	0.28	N	Y	Y	19	medium-quality	SGB004
ERR4705259.sbin.3	ERR4705259	vaginal swab	MAG	1892288	178	15987	4485	53146	36.73	86.1	0.44	83.9	0	Y	N	N	17	medium-quality	SGB006
ERR4705294.mbin.10	ERR4705294	vaginal swab	MAG	2464023	75	53302	17097	145238	42.26	88.22	0.02	88.12	0	Y	N	N	18	medium-quality	SGB014
ERR4705294.mbin.12	ERR4705294	vaginal swab	MAG	1476478	31	66290	25328	231028	42.22	94.1	0.61	91.05	0.29	Y	N	N	19	high-quality	SGB009
ERR4705294.mbin.13	ERR4705294	vaginal swab	MAG	1571175	26	82405	33995	210970	46.29	90.81	0	90.81	0	Y	Y	Y	18	near-complete	SGB003
ERR4705294.mbin.15	ERR4705294	vaginal swab	MAG	1421243	18	147477	41402	250809	48.95	93.5	0.06	93.2	0.1	N	N	N	20	high-quality	SGB027
ERR4705294.mbin.3	ERR4705294	vaginal swab	MAG	2135269	125	27256	8440	66445	39.1	86.08	0.02	85.98	0	N	N	N	17	medium-quality	SGB048
ERR4705294.mbin.4	ERR4705294	vaginal swab	MAG	1247558	140	12576	4108	52662	41.09	79.4	3.92	59.8	0.26	N	N	N	17	medium-quality	SGB004
ERR4705294.mbin.6	ERR4705294	vaginal swab	MAG	1273115	24	89267	29842	153565	32.42	99.83	0.05	99.58	0	Y	N	N	12	high-quality	SGB001
ERR4705294.mbin.8	ERR4705294	vaginal swab	MAG	1528720	34	55444	22099	178536	46.42	93.08	0.12	92.48	0.12	N	N	N	20	high-quality	SGB008
ERR4705294.sbin.11	ERR4705294	vaginal swab	MAG	1487452	15	140212	42173	246726	42.15	99.97	0.27	98.62	0.16	N	N	N	20	high-quality	SGB005
ERR4705294.sbin.3	ERR4705294	vaginal swab	MAG	1541937	38	61612	19406	250640	39.13	99.27	0.33	97.62	0.2	N	N	N	17	high-quality	SGB012
ERR4705294.sbin.7	ERR4705294	vaginal swab	MAG	963323	139	9448	3147	54115	42.79	72.19	1.25	65.94	0.16	N	N	N	14	medium-quality	SGB002
ERR4705329.mbin.11	ERR4705329	vaginal swab	MAG	2015427	50	71982	18020	251603	39.13	99.81	0.01	99.76	0	N	N	N	18	high-quality	SGB025
ERR4705329.mbin.12	ERR4705329	vaginal swab	MAG	1672171	140	17067	5625	68284	36.93	90.08	0.41	88.03	0	Y	N	N	15	high-quality	SGB090
ERR4705329.mbin.13	ERR4705329	vaginal swab	MAG	2578120	53	74040	28590	208983	42.21	99.39	0.68	95.99	0	Y	Y	N	18	high-quality	SGB014
ERR4705329.mbin.15	ERR4705329	vaginal swab	MAG	1427480	32	77775	15789	133370	42.17	99.35	0.5	96.85	0.06	N	N	N	20	high-quality	SGB005
ERR4705329.mbin.16	ERR4705329	vaginal swab	MAG	1230983	75	24517	7647	113902	39.1	86.48	0.85	82.23	0	Y	N	N	19	medium-quality	SGB080
ERR4705329.mbin.2	ERR4705329	vaginal swab	MAG	1252975	25	93123	29511	166587	28.28	99.86	0.42	97.76	0.15	N	N	Y	18	high-quality	SGB011
ERR4705329.mbin.3	ERR4705329	vaginal swab	MAG	1420158	99	22157	6360	98543	39.14	95.36	2.81	81.31	0.22	Y	N	Y	18	high-quality	SGB012
ERR4705329.mbin.6	ERR4705329	vaginal swab	MAG	2060699	58	53042	21161	179508	39.2	87.26	0	87.26	0	Y	N	Y	18	medium-quality	SGB048
ERR4705329.mbin.7	ERR4705329	vaginal swab	MAG	835627	109	10283	3640	34741	36.44	67.55	0.56	64.75	0	N	N	N	18	medium-quality	SGB029
ERR4705329.mbin.8	ERR4705329	vaginal swab	MAG	1971779	281	8905	3574	28683	47.32	83.05	1.1	77.55	0.15	Y	N	N	14	medium-quality	SGB071
ERR4705329.mbin.9	ERR4705329	vaginal swab	MAG	1575104	46	51104	15610	175196	41.31	93.48	0.52	90.88	0.38	N	N	Y	20	high-quality	SGB004
ERR4705329.sbin.11	ERR4705329	vaginal swab	MAG	681841	20	39595	25155	98117	26.96	99.42	0.01	99.37	0	N	Y	Y	21	high-quality	SGB043
ERR4705329.sbin.7	ERR4705329	vaginal swab	MAG	1478185	25	77706	38196	182946	42.56	99.14	0.27	97.79	0.26	Y	N	N	20	high-quality	SGB002
GCA_015700665.1	SAMN13328608	vaginal fluid	isolated	1515464	12	342326	249465	514775	43.21	99.85	0.6	96.85	0.06	N	Y	Y	20	high-quality	SGB020
GCA_015700695.1	SAMN13328607	vaginal fluid	isolated	1513227	18	246780	57719	539165	43.2	99.9	0.61	96.85	0.19	N	Y	Y	20	high-quality	SGB020
GCA_015700715.1	SAMN13328606	vaginal fluid	isolated	1515169	8	1402173	1402173	1402173	43.59	99.9	0.19	98.95	0.02	N	Y	Y	20	high-quality	SGB092
GCA_021165795.1	SAMN23500515	vagina	isolated	2171738	2	2135145	2135145	2135145	35.66	99.98	2.68	86.58	0	N	N	N	20	high-quality	SGB033
[truncated: 18,127 more rows]

## Sheet: Tab.S4
Table S4. Detailed information of the eukaryotic genomes in VMGC.
[truncated: 43 more rows]

## Sheet: Tab.S5
Table S5. Detailed information of the 14,224 viral sequences in VMGC.
[truncated: 14,225 more rows]

[truncated: 4 more sheets: Tab.S6, Tab.S7, Tab.S8, Table.S9]
