# Supplementary material for: A multi-kingdom collection of 33,804 reference genomes for the human vaginal microbiome
Source: Nat Microbiol. 2024 Jun 21;9(8):2185–200. doi: 10.1038/s41564-024-01751-5 (PMC11306104; doi:10.1038/s41564-024-01751-5)
Supplement: Supplementary file 5 — Source data for Supplementary Figs. 1 and 2. [file 41564_2024_1751_MOESM5_ESM.xlsx]

## Sheet: Source Data Supplementary Fig 1
SGB_ID	Presented in number of samples	Presented in number of studies	Presented in number of kit types
SGB001	3165	31	19
SGB002	1942	30	18
SGB003	2129	31	19
SGB004	2362	31	19
SGB005	2400	31	19
SGB006	2480	31	19
SGB007	1503	30	18
SGB008	1896	31	19
SGB009	1187	25	15
SGB010	2083	31	19
SGB011	1173	28	16
SGB012	1388	29	17
SGB013	1744	30	18
SGB014	1599	30	19
SGB015	1463	29	18
SGB016	1813	31	19
SGB017	1766	31	19
SGB018	2416	31	19
SGB019	3118	31	19
SGB020	2279	31	19
SGB021	1045	29	17
SGB022	1371	30	18
SGB023	1308	28	17
SGB024	2550	31	19
SGB025	2415	31	19
SGB026	2154	31	19
SGB027	1793	30	19
SGB028	1955	31	19
SGB029	2047	31	19
SGB030	468	17	10
SGB031	1544	30	19
SGB032	2115	31	19
SGB033	497	26	16
SGB034	2444	31	19
SGB035	748	26	17
SGB036	1731	31	19
SGB037	1528	29	18
SGB038	606	20	12
SGB039	2032	31	19
SGB040	1636	30	18
SGB041	2699	31	19
SGB042	2417	31	19
SGB043	594	25	15
SGB044	2366	31	19
SGB045	978	29	17
SGB046	1627	30	18
SGB047	762	25	16
SGB048	2066	31	19
SGB049	1152	30	18
SGB050	1084	29	17
SGB051	933	29	18
SGB052	778	29	19
SGB053	524	25	15
SGB054	1094	30	18
SGB055	795	27	17
SGB056	2357	31	19
SGB057	1710	31	19
SGB058	2143	31	19
SGB059	180	21	12
SGB060	524	27	16
SGB061	1604	30	18
SGB062	984	30	18
SGB063	92	13	8
SGB064	708	29	18
SGB065	1885	31	19
SGB066	639	25	15
SGB067	730	26	16
SGB068	2216	31	19
SGB069	2336	31	19
SGB070	1781	31	19
SGB071	1715	31	19
SGB072	2608	31	19
SGB073	1629	30	18
SGB074	497	24	14
SGB075	1742	30	18
SGB076	938	28	16
SGB077	1154	30	18
SGB078	486	24	14
SGB079	847	28	18
SGB080	2117	31	19
SGB081	1674	31	19
SGB082	908	26	15
SGB083	1932	31	19
SGB084	2050	31	19
SGB085	1558	31	19
SGB086	1960	30	18
SGB087	1174	28	17
SGB088	1551	31	19
SGB089	1635	31	19
SGB090	773	30	19
SGB091	773	30	19
SGB092	2210	31	19
SGB093	338	25	14
SGB094	1355	31	19
SGB095	1579	29	17
SGB096	1050	29	18
SGB097	796	29	18
SGB098	787	27	16
SGB099	483	26	16
SGB100	1608	30	18
SGB101	311	24	15
SGB102	1519	31	19
SGB103	1073	29	18
SGB104	830	29	17
SGB105	1324	30	18
SGB106	1358	29	18
SGB107	1894	31	19
SGB108	368	25	14
SGB109	423	21	12
SGB110	123	16	10
SGB111	603	29	18
SGB112	1565	31	19
SGB113	950	28	17
SGB114	1389	31	19
SGB115	2068	31	19
SGB116	492	22	14
SGB117	289	22	13
SGB118	1137	27	15
SGB119	1700	31	19
SGB120	368	24	15
SGB121	1503	30	19
SGB122	1123	28	17
SGB123	397	19	13
SGB124	880	27	16
SGB125	814	27	16
SGB126	1034	30	18
SGB127	1324	29	17
SGB128	1924	31	19
SGB129	1512	30	19
SGB130	470	26	16
SGB131	512	30	18
SGB132	1646	31	19
SGB133	556	26	15
SGB134	1117	27	16
SGB135	2720	31	19
SGB136	500	23	14
SGB137	994	30	18
SGB138	362	21	13
SGB139	181	13	9
SGB140	1019	27	16
SGB141	500	25	16
SGB142	886	29	18
SGB143	672	26	14
SGB144	1610	31	19
SGB145	271	21	15
SGB146	1885	31	19
SGB147	159	20	14
SGB148	181	20	12
SGB149	1033	28	16
SGB150	1369	31	19
SGB151	504	19	12
SGB152	629	23	14
SGB153	320	25	16
SGB154	118	15	10
SGB155	550	25	16
SGB156	136	16	12
SGB157	1871	31	19
SGB158	581	26	17
SGB159	606	26	16
SGB160	1008	28	16
SGB161	935	31	19
SGB162	376	24	15
SGB163	521	27	17
SGB164	483	25	15
SGB165	308	17	14
SGB166	1987	31	19
SGB167	2405	31	19
SGB168	2158	30	18
SGB169	978	27	15
SGB170	1663	30	18
SGB171	376	20	12
SGB172	157	17	14
SGB173	311	20	13
SGB174	240	15	11
SGB175	925	29	18
SGB176	315	23	16
SGB177	500	27	17
SGB178	759	29	18
SGB179	333	20	13
SGB180	927	29	17
SGB181	514	26	16
SGB182	1624	31	19
SGB183	348	18	10
SGB184	169	21	13
SGB185	75	10	9
SGB186	73	11	7
SGB187	290	24	14
SGB188	333	21	14
SGB189	213	22	14
SGB190	495	23	14
SGB191	2592	31	19
SGB192	1082	27	16
SGB193	471	24	15
SGB194	2169	31	19
SGB195	2244	31	19
SGB196	395	23	15
SGB197	1613	30	18
SGB198	91	14	10
SGB199	178	21	14
SGB200	181	22	14
SGB201	185	21	12
SGB202	185	17	10
SGB203	1030	28	17
SGB204	513	27	16
SGB205	224	18	12
SGB206	346	23	14
SGB207	1231	29	18
SGB208	458	24	15
SGB209	1712	31	19
SGB210	159	18	13
SGB211	188	21	15
SGB212	667	26	16
SGB213	193	20	10
SGB214	1368	27	16
SGB215	1006	30	18
SGB216	1703	31	19
SGB217	1471	31	19
SGB218	378	18	10
SGB219	2621	31	19
SGB220	2229	31	19
SGB221	203	16	8
SGB222	1083	29	17
SGB223	503	26	16
SGB224	592	21	12
SGB225	489	26	15
SGB226	349	23	16
SGB227	469	24	16
SGB228	159	15	10
SGB229	127	15	11
SGB230	213	16	12
SGB231	398	24	14
SGB232	119	18	11
SGB233	627	28	16
SGB234	233	21	12
SGB235	412	19	13
SGB236	147	18	13
SGB237	810	28	17
SGB238	549	22	16
SGB239	378	23	12
SGB240	269	17	12
SGB241	238	20	12
SGB242	292	25	15
SGB243	1322	30	18
SGB244	845	26	15
SGB245	1006	29	17
SGB246	1526	30	18
SGB247	1198	29	18
SGB248	364	25	17
SGB249	406	26	16
SGB250	465	23	14
SGB251	707	28	18
SGB252	716	26	17
SGB253	103	15	10
SGB254	375	19	12
SGB255	351	15	9
SGB256	353	24	15
SGB257	559	26	16
SGB258	540	27	16
SGB259	1507	31	19
SGB260	528	26	17
SGB261	236	25	14
SGB262	367	20	14
SGB263	118	15	11
SGB264	283	25	16
SGB265	213	22	13
SGB266	401	27	17
SGB267	336	22	15
SGB268	215	23	13
SGB269	314	23	15
SGB270	102	15	10
SGB271	58	10	8
SGB272	1173	30	18
SGB273	299	26	16
SGB274	525	26	16
SGB275	1495	31	19
SGB276	453	22	13
SGB277	558	25	15
SGB278	21	4	2
SGB279	356	26	18
SGB280	42	7	7
SGB281	1239	31	19
SGB282	386	21	13
SGB283	120	19	11
SGB284	988	28	16
SGB285	1036	26	16
SGB286	597	27	16
SGB287	1545	31	19
SGB288	1336	31	19
SGB289	1903	31	19
SGB290	1238	30	18
SGB291	1096	30	18
SGB292	910	25	15
SGB293	1323	30	18
SGB294	949	30	18
SGB295	230	16	9
SGB296	1372	31	19
SGB297	191	18	14
SGB298	298	22	14
SGB299	860	27	16
SGB300	1117	31	19
SGB301	724	25	16
SGB302	97	12	9
SGB303	46	8	7
SGB304	2661	31	19
SGB305	258	24	13
SGB306	2034	31	19
SGB307	1121	30	18
SGB308	501	31	19
SGB309	159	19	13
SGB310	294	17	12
SGB311	334	25	16
SGB312	79	12	8
SGB313	1083	29	17
SGB314	229	20	14
SGB315	298	21	12
SGB316	186	20	12
SGB317	502	27	16
SGB318	418	23	16
SGB319	272	24	15
SGB320	120	17	13
SGB321	146	22	15
SGB322	750	31	19
SGB323	118	14	9
SGB324	68	11	8
SGB325	228	20	14
SGB326	48	11	8
SGB327	197	20	12
SGB328	218	17	12
SGB329	49	10	6
SGB330	1384	31	19
SGB331	360	26	15
SGB332	1130	30	18
SGB333	423	22	13
SGB334	185	22	15
SGB335	1248	30	18
SGB336	141	14	8
SGB337	89	20	14
SGB338	273	21	14
SGB339	685	23	14
SGB340	334	27	17
SGB341	674	23	14
SGB342	1106	27	15
SGB343	165	22	14
SGB344	1082	30	18
SGB345	710	22	13
SGB346	978	27	16
SGB347	2145	31	19
SGB348	416	16	10
SGB349	1236	31	19
SGB350	269	20	10
SGB351	120	19	11
SGB352	328	26	16
SGB353	364	27	15
SGB354	168	16	9
SGB355	597	29	18
SGB356	180	20	11
SGB357	621	25	15
SGB358	716	26	14
SGB359	980	30	18
SGB360	166	20	13
SGB361	564	28	17
SGB362	306	23	12
SGB363	172	15	8
SGB364	103	14	9
SGB365	26	6	3
SGB366	132	18	12
SGB367	1411	31	19
SGB368	1180	30	18
SGB369	456	26	15
SGB370	157	17	11
SGB371	442	22	15
SGB372	667	26	15
SGB373	991	27	15
SGB374	277	21	14
SGB375	248	21	13
SGB376	397	22	13
SGB377	513	28	18
SGB378	224	20	13
SGB379	146	15	11
SGB380	797	26	15
SGB381	1220	30	18
SGB382	195	19	10
SGB383	2093	31	19
SGB384	1022	31	19
SGB385	100	18	12
SGB386	225	19	14
SGB387	754	26	16
SGB388	1263	30	18
SGB389	773	29	18
SGB390	203	20	13
SGB391	1685	30	19
SGB392	326	21	14
SGB393	55	12	8
SGB394	256	23	15
SGB395	77	11	9
SGB396	55	7	6
SGB397	386	24	14
SGB398	1091	31	19
SGB399	170	15	9
SGB400	151	19	12
SGB401	37	9	6
SGB402	10	4	3
SGB403	86	16	9
SGB404	379	28	16
SGB405	166	16	7
SGB406	10	4	3
SGB407	517	26	14
SGB408	171	17	10
SGB409	231	20	11
SGB410	609	29	19
SGB411	433	24	16
SGB412	237	20	10
SGB413	433	23	13
SGB414	183	17	10
SGB415	458	28	18
SGB416	327	23	15
SGB417	76	14	9
SGB418	300	20	12
SGB419	1649	28	16
SGB420	150	23	13
SGB421	143	20	12
SGB422	649	28	16
SGB423	167	16	12
SGB424	45	9	7
SGB425	323	22	14
SGB426	79	15	11
SGB427	44	6	5
SGB428	810	29	17
SGB429	686	27	16
SGB430	428	24	14
SGB431	46	11	8
SGB432	923	28	16
SGB433	302	21	14
SGB434	127	16	11
SGB435	25	8	7
SGB436	92	15	10
SGB437	245	19	13
SGB438	30	9	7
SGB439	86	17	12
SGB440	6	4	4
SGB441	315	19	11
SGB442	61	15	9
SGB443	957	29	17
SGB444	123	19	12
SGB445	49	11	7
SGB446	335	21	14
SGB447	0	0	0
SGB448	157	20	13
SGB449	31	10	7
SGB450	408	23	13
SGB451	342	26	15
SGB452	1119	28	17
SGB453	175	12	7
SGB454	221	19	10
SGB455	833	28	18
SGB456	322	22	12
SGB457	200	23	14
SGB458	1952	31	19
SGB459	413	23	13
SGB460	105	14	10
SGB461	478	23	12
SGB462	291	25	15
SGB463	1010	30	18
SGB464	82	17	10
SGB465	61	11	7
SGB466	1144	29	18
SGB467	55	14	7
SGB468	450	24	14
SGB469	3	1	0
SGB470	156	21	12
SGB471	799	27	15
SGB472	11	5	5
SGB473	17	6	5
SGB474	120	13	10
SGB475	1261	29	17
SGB476	33	9	6
SGB477	75	13	8
SGB478	355	21	14
SGB479	79	11	10
SGB480	267	23	14
SGB481	227	15	9
SGB482	450	26	15
SGB483	181	19	12
SGB484	249	21	13
SGB485	63	6	5
SGB486	146	16	10
SGB487	74	13	9
SGB488	71	13	8
SGB489	12	7	7
SGB490	659	31	19
SGB491	194	20	12
SGB492	181	17	10
SGB493	98	13	11
SGB494	405	25	16
SGB495	129	14	9
SGB496	211	23	15
SGB497	155	9	7
SGB498	542	27	17
SGB499	213	16	11
SGB500	49	7	6
SGB501	155	19	12
SGB502	116	19	13
SGB503	299	23	13
SGB504	267	21	14
SGB505	204	22	11
SGB506	346	27	16
SGB507	125	17	8
SGB508	252	22	11
SGB509	387	23	12
SGB510	138	13	9
SGB511	1	1	1
SGB512	15	4	2
SGB513	309	22	13
SGB514	19	6	4
SGB515	33	11	8
SGB516	685	26	15
SGB517	80	11	8
SGB518	189	13	7
SGB519	266	21	11
SGB520	23	6	5
SGB521	283	22	14
SGB522	158	15	10
SGB523	25	12	7
SGB524	50	12	9
SGB525	70	8	6
SGB526	636	27	17
SGB527	147	19	14
SGB528	978	30	18
SGB529	118	14	9
SGB530	138	17	11
SGB531	241	18	12
SGB532	151	15	10
SGB533	4	3	3
SGB534	79	16	10
SGB535	151	18	10
SGB536	254	20	12
SGB537	133	13	9
SGB538	6	3	3
SGB539	184	13	9
SGB540	29	7	6
SGB541	885	30	18
SGB542	658	30	19
SGB543	28	9	6
SGB544	337	25	14
SGB545	228	21	12
SGB546	1181	30	18
SGB547	78	20	12
SGB548	86	19	11
SGB549	111	18	11
SGB550	183	17	10
SGB551	46	12	9
SGB552	58	15	9
SGB553	1	1	1
SGB554	430	26	15
SGB555	146	16	10
SGB556	142	19	11
SGB557	400	23	13
SGB558	649	23	15
SGB559	1313	30	18
SGB560	357	23	14
SGB561	667	28	18
SGB562	273	17	11
SGB563	14	4	4
SGB564	575	29	17
SGB565	51	8	7
SGB566	20	9	7
SGB567	192	14	8
SGB568	799	26	16
SGB569	1905	31	19
SGB570	665	20	12
SGB571	16	3	2
SGB572	231	22	15
SGB573	243	14	9
SGB574	1362	30	18
SGB575	375	23	13
SGB576	88	12	8
SGB577	803	29	17
SGB578	1249	28	17
SGB579	33	8	6
SGB580	50	8	7
SGB581	1337	30	18
SGB582	1872	31	19
SGB583	327	18	10
SGB584	889	28	17
SGB585	21	7	6
SGB586	27	14	10
SGB587	366	24	15
SGB588	94	15	8
SGB589	78	13	7
SGB590	275	19	13
SGB591	236	14	9
SGB592	113	12	9
SGB593	501	23	15
SGB594	397	18	10
SGB595	2044	31	19
SGB596	1347	30	18
SGB597	871	30	18
SGB598	1197	29	17
SGB599	973	28	17
SGB600	374	26	17
SGB601	1920	31	19
SGB602	958	29	18
SGB603	131	17	10
SGB604	957	28	16
SGB605	789	23	14
SGB606	718	28	17
SGB607	85	10	8
SGB608	346	21	13
SGB609	1069	29	17
SGB610	763	30	19
SGB611	878	29	17
SGB612	360	19	11
SGB613	894	28	16
SGB614	1415	30	18
SGB615	533	21	14
SGB616	233	14	9
SGB617	542	23	13
SGB618	1218	27	15
SGB619	425	20	11
SGB620	920	28	17
SGB621	2295	31	19
SGB622	422	24	13
SGB623	279	18	11
SGB624	368	23	15
SGB625	631	30	18
SGB626	163	21	14
SGB627	244	24	15
SGB628	126	15	12
SGB629	124	19	12
SGB630	91	20	12
SGB631	223	22	12
SGB632	479	22	13
SGB633	194	23	13
SGB634	84	14	9
SGB635	128	21	13
SGB636	214	21	12
SGB637	286	24	14
SGB638	66	15	10
SGB639	396	25	15
SGB640	265	20	12
SGB641	110	20	11
SGB642	150	24	13
SGB643	298	23	14
SGB644	461	24	14
SGB645	5	5	3
SGB646	311	25	15
SGB647	227	22	13
SGB648	63	17	10
SGB649	285	21	12
SGB650	48	15	9
SGB651	92	17	9
SGB652	99	18	10
SGB653	99	18	11
SGB654	39	10	8
SGB655	120	18	11
SGB656	106	19	11
SGB657	82	15	10
SGB658	79	19	11
SGB659	1693	31	19
SGB660	459	22	15
SGB661	173	21	13
SGB662	172	15	8
SGB663	220	16	9
SGB664	275	21	11
SGB665	344	21	13
SGB666	34	11	6
SGB667	162	17	10
SGB668	92	11	6
SGB669	70	10	6
SGB670	1	1	1
SGB671	53	15	8
SGB672	462	27	16
SGB673	25	6	3
SGB674	109	12	7
SGB675	8	5	4
SGB676	162	19	11
SGB677	56	12	7
SGB678	122	19	10
SGB679	209	16	9
SGB680	291	22	12
SGB681	37	8	5
SGB682	80	11	5
SGB683	97	9	5
SGB684	78	9	5
SGB685	180	14	7
SGB686	138	13	6
SGB687	28	7	5
SGB688	41	8	4
SGB689	27	6	5
SGB690	39	7	4
SGB691	110	15	9
SGB692	66	14	9
SGB693	556	26	15
SGB694	70	8	5
SGB695	133	17	9
SGB696	390	21	11
SGB697	5	1	1
SGB698	203	16	10
SGB699	62	13	8
SGB700	109	13	7
SGB701	624	20	12
SGB702	146	10	7
SGB703	384	28	17
SGB704	210	20	11
SGB705	231	20	13
SGB706	427	24	15
SGB707	163	20	14
SGB708	1217	30	18
SGB709	1767	31	19
SGB710	48	10	6
SGB711	694	27	16
SGB712	116	15	10
SGB713	66	7	7
SGB714	8	6	4
SGB715	73	15	9
SGB716	8	5	4
SGB717	420	27	16
SGB718	609	28	18
SGB719	979	29	17
SGB720	255	21	12
SGB721	63	11	8
SGB722	119	15	10
SGB723	835	29	18
SGB724	271	20	12
SGB725	103	13	10
SGB726	106	14	10
SGB727	407	22	13
SGB728	331	25	15
SGB729	29	11	8
SGB730	492	25	16
SGB731	62	10	7
SGB732	89	14	10
SGB733	201	17	13
SGB734	61	13	11
SGB735	14	4	3
SGB736	97	18	11
SGB737	278	21	14
SGB738	318	21	11
SGB739	325	22	14
SGB740	604	26	14
SGB741	1180	29	18
SGB742	1392	30	18
SGB743	205	20	10
SGB744	231	16	10
SGB745	385	22	14
SGB746	1343	30	18
SGB747	1341	30	18
SGB748	293	22	14
SGB749	55	11	8
SGB750	120	11	9
SGB751	86	14	11
SGB752	101	13	9
SGB753	83	13	8
SGB754	39	12	9
SGB755	277	21	14
SGB756	1136	30	18
SGB757	261	25	15
SGB758	420	28	18
SGB759	81	11	9
SGB760	431	23	15
SGB761	91	9	6
SGB762	314	22	14
SGB763	205	20	12
SGB764	38	6	5
SGB765	55	15	10
SGB766	358	25	17
SGB767	581	28	17
SGB768	1099	30	18
SGB769	34	10	7
SGB770	145	15	9
SGB771	26	6	6
SGB772	69	11	8
SGB773	49	16	12
SGB774	113	12	9
SGB775	58	12	8
SGB776	31	7	6
SGB777	132	14	9
SGB778	276	20	14
SGB779	91	16	10
SGB780	750	23	14
SGB781	285	23	14
SGB782	1005	28	18
SGB783	1947	31	19
SGB784	597	28	17
SGB785	276	20	13
SGB786	525	24	15

## Sheet: Source Data Supplementary Fig 2
testSampleID	Number of samples used for single/multiple binning	Bin_ID	Completeness	contamination	GUNC CSS
ERR2238777	1	1	73.88	0	TRUE		* 8 out of 80 tested samples did not produce a bin
ERR4421564	1	1	93.12	0	TRUE
ERR4421631	1	1	49.62	0.05	TRUE
ERR4421631	1	2	27.33	0.01	TRUE
MG1069	1	1	98.36	1.14	TRUE
MG1069	1	10	90.18	6.7	FALSE
MG1069	1	11	5.49	0.01	TRUE
MG1069	1	12	66.86	5.43	TRUE
MG1069	1	13	58.53	0.32	TRUE
MG1069	1	14	90.78	11.85	FALSE
MG1069	1	15	89.68	0	TRUE
MG1069	1	16	58.39	1.48	TRUE
MG1069	1	17	28.52	0.01	TRUE
MG1069	1	18	99.79	0.84	TRUE
MG1069	1	19	16.36	0.01	TRUE
MG1069	1	2	91.32	4.03	FALSE
MG1069	1	20	35.19	0.13	TRUE
MG1069	1	21	92.99	0.17	TRUE
MG1069	1	22	91.43	0.77	TRUE
MG1069	1	23	92.05	0	TRUE
MG1069	1	24	18.52	0	TRUE
MG1069	1	25	18.41	0.08	FALSE
MG1069	1	26	85.49	0.21	FALSE
MG1069	1	27	43.63	0.03	TRUE
MG1069	1	28	65.68	2.64	TRUE
MG1069	1	29	77.5	3.15	FALSE
MG1069	1	3	16.14	0.01	FALSE
MG1069	1	30	94	6.18	FALSE
MG1069	1	31	70.64	0.1	TRUE
MG1069	1	32	32.56	0.62	TRUE
MG1069	1	33	82.4	0.14	TRUE
MG1069	1	34	49.24	1.4	TRUE
MG1069	1	4	26.13	0.5	TRUE
MG1069	1	5	95.72	0.48	TRUE
MG1069	1	6	94.06	0.7	TRUE
MG1069	1	7	66.55	1.73	TRUE
MG1069	1	8	99.87	0.02	TRUE
MG1069	1	9	73.22	0.06	TRUE
MG1075	1	1	88.48	0.14	TRUE
MG1075	1	10	53.52	3.72	TRUE
MG1075	1	11	35	0.03	TRUE
MG1075	1	12	22.27	0	FALSE
MG1075	1	13	17.67	0.01	TRUE
MG1075	1	2	56.48	0.99	TRUE
MG1075	1	3	68.99	0.12	FALSE
MG1075	1	4	85.85	0.09	TRUE
MG1075	1	5	13.95	0	TRUE
MG1075	1	6	63.51	0.04	TRUE
MG1075	1	7	38.38	0.08	TRUE
MG1075	1	8	45.58	3.15	FALSE
MG1075	1	9	89.01	0.06	TRUE
MG1090	1	1	7.05	0.01	TRUE
MG1090	1	2	26.79	0.03	TRUE
MG1090	1	3	22.85	0	TRUE
MG1121	1	1	98.03	1.97	FALSE
MG1121	1	10	90.57	0.21	TRUE
MG1121	1	11	25.95	0.37	FALSE
MG1121	1	12	100	77.27	TRUE
MG1121	1	13	16.35	0.25	FALSE
MG1121	1	14	20.2	0.08	TRUE
MG1121	1	15	99.99	0.1	TRUE
MG1121	1	2	37.77	0.07	TRUE
MG1121	1	3	8.21	0	FALSE
MG1121	1	4	22.62	1.52	FALSE
MG1121	1	5	24.37	0.03	FALSE
MG1121	1	6	74.44	0.02	TRUE
MG1121	1	7	60.46	1.55	TRUE
MG1121	1	8	25.15	0.05	TRUE
MG1121	1	9	29.83	0.52	FALSE
MG1136	1	1	43.55	0.01	TRUE
MG1136	1	2	13.02	0	TRUE
MG1136	1	3	20.43	0.01	TRUE
MG1136	1	4	8.58	0.01	TRUE
MG1136	1	5	79.81	0.84	TRUE
MG1136	1	6	92.88	0.33	TRUE
MG1136	1	7	66.39	1.66	TRUE
MG1136	1	8	24.1	0.05	TRUE
MG1136	1	9	31.01	0.13	FALSE
MG1144	1	1	10.37	0	TRUE
MG1144	1	2	57.71	0.29	TRUE
MG1144	1	3	11.62	0.05	TRUE
MG1144	1	4	18.67	0	TRUE
MG1161	1	1	22.2	0.02	TRUE
MG1161	1	2	21.65	0.04	TRUE
MG1161	1	3	13.09	0	TRUE
MG1161	1	4	24.33	0.34	TRUE
MG1161	1	5	8.73	0	TRUE
MG1161	1	6	8.1	0	TRUE
MG1161	1	7	43.91	0.69	FALSE
MG1240	1	1	34.63	0.03	TRUE
MG1240	1	10	12.52	0	TRUE
MG1240	1	11	33.64	0.02	TRUE
MG1240	1	12	7.64	0	TRUE
MG1240	1	2	15.62	0.02	TRUE
MG1240	1	3	31.22	0.02	TRUE
MG1240	1	4	29.03	0.02	TRUE
MG1240	1	5	45.3	18.83	TRUE
MG1240	1	6	9.85	0.11	FALSE
MG1240	1	7	21.73	0	TRUE
MG1240	1	8	77.44	14.72	FALSE
MG1240	1	9	95.14	0.25	TRUE
MG130	1	1	52.86	0.3	TRUE
MG130	1	10	32.83	0.33	TRUE
MG130	1	11	83.33	0.05	TRUE
MG130	1	12	65.43	0.13	FALSE
MG130	1	13	90.08	0.69	TRUE
MG130	1	14	11.97	0.03	TRUE
MG130	1	15	25.75	0.21	TRUE
MG130	1	16	30.26	0.25	TRUE
MG130	1	17	76.68	4.5	FALSE
MG130	1	18	12.65	0	TRUE
MG130	1	19	10.47	0.03	FALSE
MG130	1	2	33.31	0.03	TRUE
MG130	1	20	32.9	0.96	FALSE
MG130	1	21	83.96	0	TRUE
MG130	1	22	97.69	0.52	FALSE
MG130	1	23	26.48	0.03	TRUE
MG130	1	24	58.93	0.03	TRUE
MG130	1	25	23.59	0.02	TRUE
MG130	1	26	89.19	0	TRUE
MG130	1	27	89.91	13.86	FALSE
MG130	1	28	87.69	0.3	TRUE
MG130	1	29	29.24	0.08	FALSE
MG130	1	3	87.42	0.3	TRUE
MG130	1	30	69.93	10.1	FALSE
MG130	1	31	62.87	0.21	TRUE
MG130	1	32	99.9	0.38	TRUE
MG130	1	33	98.73	0.24	TRUE
MG130	1	34	22.8	0.36	TRUE
MG130	1	35	46.59	0.53	TRUE
MG130	1	36	44.77	0.29	TRUE
MG130	1	37	16.55	0	TRUE
MG130	1	38	76.43	0.05	TRUE
MG130	1	39	40.74	0.54	TRUE
MG130	1	4	50.12	6.55	TRUE
MG130	1	5	53.03	4.35	FALSE
MG130	1	6	15.2	0	TRUE
MG130	1	7	55.33	0.13	TRUE
MG130	1	8	13.64	0.01	TRUE
MG130	1	9	96.09	0.06	TRUE
MG1347	1	1	12.25	0	TRUE
MG1347	1	2	14.5	0	TRUE
MG1347	1	3	9.27	0	TRUE
MG1347	1	4	19.74	0.02	TRUE
MG1347	1	5	13.67	0	TRUE
MG1347	1	6	17.82	0	TRUE
MG1347	1	7	11.83	0	TRUE
MG1347	1	8	63.82	0.04	TRUE
MG14	1	1	23.86	0	TRUE
MG14	1	10	54.04	1.66	TRUE
MG14	1	11	30.03	0.03	TRUE
MG14	1	12	52.02	0.11	TRUE
MG14	1	13	66.64	0.77	FALSE
MG14	1	14	99.84	0.59	TRUE
MG14	1	15	39.78	0.11	TRUE
MG14	1	16	86.26	0.94	TRUE
MG14	1	17	66.49	1.56	TRUE
MG14	1	18	91.48	0.54	FALSE
MG14	1	19	93.24	2.04	FALSE
MG14	1	2	39.6	0.06	FALSE
MG14	1	20	90.95	0.14	TRUE
MG14	1	21	16.25	0.5	TRUE
MG14	1	22	7.52	0.19	TRUE
MG14	1	23	77.82	0.63	TRUE
MG14	1	24	24.18	1.86	TRUE
MG14	1	25	98.43	16.13	FALSE
MG14	1	26	65.84	0.01	TRUE
MG14	1	27	42.1	0.28	TRUE
MG14	1	28	44.5	0.71	TRUE
MG14	1	29	34.03	0.02	TRUE
MG14	1	3	21.55	0	TRUE
MG14	1	30	64.85	0.01	TRUE
MG14	1	31	88.83	0.46	TRUE
MG14	1	32	54.08	1.73	TRUE
MG14	1	33	52.32	0.21	TRUE
MG14	1	34	18.86	0.08	TRUE
MG14	1	35	17.48	0.22	TRUE
MG14	1	36	45.58	0.09	TRUE
MG14	1	37	82.61	1.07	TRUE
MG14	1	38	37.49	0.24	TRUE
MG14	1	4	12.1	0.14	TRUE
MG14	1	5	92.38	0.24	TRUE
MG14	1	6	93.65	0.35	TRUE
MG14	1	7	17.92	0.01	TRUE
MG14	1	8	91.72	0	TRUE
MG14	1	9	88.65	0.92	TRUE
MG1424	1	1	43.69	0.04	TRUE
MG1424	1	2	8.26	0	TRUE
MG1424	1	3	36.42	0.07	TRUE
MG1424	1	4	12.92	0.02	TRUE
MG1424	1	5	56.02	0.05	TRUE
MG1424	1	6	11.46	0	FALSE
MG1499	1	1	30.06	0.02	TRUE
MG1499	1	10	68.94	0.32	TRUE
MG1499	1	11	19.13	0.07	TRUE
MG1499	1	2	19.92	0.07	TRUE
MG1499	1	3	8.13	0	TRUE
MG1499	1	4	55.45	0.06	TRUE
MG1499	1	5	65.22	0.04	TRUE
MG1499	1	6	11.88	0	TRUE
MG1499	1	7	11.95	0	TRUE
MG1499	1	8	36.52	0.09	TRUE
MG1499	1	9	25.36	0.01	TRUE
MG1502	1	1	25.16	0	TRUE
MG1502	1	2	57.77	0.04	TRUE
MG1506	1	1	15.84	0	TRUE
MG1506	1	2	38.66	0.01	TRUE
MG1506	1	3	16.09	0	TRUE
MG271	1	1	65.11	0.09	TRUE
MG271	1	10	32.03	0.04	TRUE
MG271	1	11	77.59	0.14	TRUE
MG271	1	12	74.7	0	TRUE
MG271	1	13	25.56	0.05	TRUE
MG271	1	14	98.01	0.11	TRUE
MG271	1	2	13.97	0	TRUE
MG271	1	3	19.33	0.03	FALSE
MG271	1	4	86	1.51	TRUE
MG271	1	5	24.63	2.36	FALSE
MG271	1	6	83.76	1.44	TRUE
MG271	1	7	93.33	0.58	TRUE
MG271	1	8	99.97	0.29	FALSE
MG271	1	9	10.58	0	TRUE
MG30	1	1	41.69	0.5	TRUE
MG30	1	10	16.98	0.05	TRUE
MG30	1	11	91.12	0.92	TRUE
MG30	1	12	13.81	1.51	TRUE
MG30	1	13	9.84	0	TRUE
MG30	1	14	27.33	0	TRUE
MG30	1	15	100	32.87	FALSE
MG30	1	16	99.82	0.22	TRUE
MG30	1	17	60.6	0.01	TRUE
MG30	1	18	98.11	0.37	TRUE
MG30	1	19	77.87	2.41	TRUE
MG30	1	2	41.7	9.7	TRUE
MG30	1	20	52.88	0.07	TRUE
MG30	1	21	82.8	58.81	FALSE
MG30	1	22	50.67	0.14	TRUE
MG30	1	23	62.37	1.01	FALSE
MG30	1	24	26.97	0.01	TRUE
MG30	1	25	23.69	0.05	TRUE
MG30	1	26	71.76	0.25	TRUE
MG30	1	3	59.63	0.02	TRUE
MG30	1	4	41.73	0.21	TRUE
MG30	1	5	37.44	0.02	TRUE
MG30	1	6	20.85	0.12	TRUE
MG30	1	7	61.44	0.55	TRUE
MG30	1	8	69.45	0.05	TRUE
MG30	1	9	29.08	1.53	TRUE
MG308	1	1	16.46	0	TRUE
MG308	1	2	22.12	0.18	TRUE
MG308	1	3	94.23	0.18	TRUE
MG308	1	4	51.63	1.86	TRUE
MG308	1	5	85.9	4.07	TRUE
MG308	1	6	20.17	0.02	FALSE
MG308	1	7	81.03	0.16	TRUE
MG308	1	8	97.63	0.12	TRUE
MG312	1	1	35.94	0.03	TRUE
MG312	1	10	22.71	0	TRUE
MG312	1	11	36.33	0.17	TRUE
MG312	1	12	38.85	0.36	TRUE
MG312	1	13	7.82	0.04	TRUE
MG312	1	14	12.35	0.39	TRUE
MG312	1	15	67.66	0.1	TRUE
MG312	1	16	37.47	0.52	TRUE
MG312	1	17	94.62	0.97	TRUE
MG312	1	2	24.49	0.23	FALSE
MG312	1	3	82.47	0.29	TRUE
MG312	1	4	100	47.3	FALSE
MG312	1	5	41.44	0.09	TRUE
MG312	1	6	55.81	3.8	TRUE
MG312	1	7	67.95	9.8	TRUE
MG312	1	8	68.47	0.13	TRUE
MG312	1	9	18.79	1.91	TRUE
MG322	1	1	19.14	0.01	FALSE
MG322	1	2	65.89	0	TRUE
MG334	1	1	10.73	0	TRUE
MG334	1	2	11.38	0	TRUE
MG334	1	3	11.77	0.02	TRUE
MG334	1	4	8.63	0	TRUE
MG334	1	5	16.06	0	TRUE
MG334	1	6	9.98	0	TRUE
MG334	1	7	12.97	0	TRUE
MG365	1	1	88.97	14.83	TRUE
MG365	1	10	85.73	0	TRUE
MG365	1	2	76.96	2.17	TRUE
MG365	1	3	65.34	0.08	TRUE
MG365	1	4	61.17	0.54	TRUE
MG365	1	5	99.77	0.04	TRUE
MG365	1	6	86.31	0.04	TRUE
MG365	1	7	11.25	0.26	FALSE
MG365	1	8	98.35	0.22	TRUE
MG365	1	9	94.15	4.97	TRUE
MG378	1	1	16.44	0	TRUE
MG378	1	2	34.55	0.01	TRUE
MG378	1	3	26.77	0	TRUE
MG378	1	4	24.54	0	TRUE
MG378	1	5	33.94	0.05	TRUE
MG404	1	1	97.94	0.4	TRUE
MG404	1	10	14.27	0.01	FALSE
MG404	1	11	53.39	3.52	TRUE
MG404	1	2	90.69	0.08	TRUE
MG404	1	3	51.92	0.43	TRUE
MG404	1	4	88.64	0.66	TRUE
MG404	1	5	22.81	0.04	TRUE
MG404	1	6	26.45	0.97	TRUE
MG404	1	7	26.82	0.01	TRUE
MG404	1	8	31.86	0.02	TRUE
MG404	1	9	11.58	0.18	TRUE
MG410	1	1	27.41	0	TRUE
MG410	1	10	88.82	0.04	TRUE
MG410	1	11	81.21	1.49	TRUE
MG410	1	12	68.63	1.75	FALSE
MG410	1	13	16.31	0.51	FALSE
MG410	1	14	7.65	0.07	FALSE
MG410	1	15	65.94	0.03	TRUE
MG410	1	16	63.62	1.03	TRUE
MG410	1	17	69.26	14.4	FALSE
MG410	1	18	99.63	0.12	TRUE
MG410	1	19	55.65	1.58	TRUE
MG410	1	2	13.75	0	TRUE
MG410	1	20	93.94	0.28	TRUE
MG410	1	21	92.24	0.55	TRUE
MG410	1	22	100	83.99	TRUE
MG410	1	23	38.23	0.13	TRUE
MG410	1	24	11.54	1.1	TRUE
MG410	1	3	18.06	0	TRUE
MG410	1	4	77.51	0.25	TRUE
MG410	1	5	26.94	0.01	TRUE
MG410	1	6	63.12	2.81	FALSE
MG410	1	7	42.22	0.23	TRUE
MG410	1	8	25.95	0.05	TRUE
MG410	1	9	91.2	0	TRUE
MG454	1	1	97.51	0.54	TRUE
MG454	1	10	21.58	0	TRUE
MG454	1	11	100	0.72	TRUE
MG454	1	12	38.97	0.13	TRUE
MG454	1	13	16.81	0.22	FALSE
MG454	1	14	31.88	0.2	TRUE
MG454	1	15	70.8	3.17	FALSE
MG454	1	16	64.2	1.74	TRUE
MG454	1	17	26.55	0.05	FALSE
MG454	1	18	34.11	0.31	TRUE
MG454	1	19	79.26	0.62	TRUE
MG454	1	2	18.12	0.01	TRUE
MG454	1	20	79.85	0.36	TRUE
MG454	1	21	74.12	0.72	FALSE
MG454	1	22	82.52	0.01	TRUE
MG454	1	23	97.97	0.24	TRUE
MG454	1	24	98.78	1.25	FALSE
MG454	1	25	26	0	TRUE
MG454	1	26	14.81	0	TRUE
MG454	1	27	20.3	0	FALSE
MG454	1	28	7.86	0.17	FALSE
MG454	1	29	7.67	0.04	TRUE
MG454	1	3	49.97	0.02	TRUE
MG454	1	4	84.02	0.31	TRUE
MG454	1	5	40.59	0.17	TRUE
MG454	1	6	54.15	0.56	TRUE
MG454	1	7	96.06	0.18	TRUE
MG454	1	8	80.64	2.15	TRUE
MG454	1	9	96.87	1.37	TRUE
MG478	1	1	61.73	0	TRUE
MG478	1	2	87.06	0.65	TRUE
MG478	1	3	30.64	0.06	FALSE
MG5	1	1	18.19	0	TRUE
MG5	1	10	11.62	1.46	FALSE
MG5	1	11	97.54	1.11	TRUE
MG5	1	12	43.68	0.46	TRUE
MG5	1	13	15.61	1.11	TRUE
MG5	1	14	90.81	0.13	TRUE
MG5	1	15	57.01	3.46	TRUE
MG5	1	16	98.21	0	TRUE
MG5	1	17	93.97	0.65	TRUE
MG5	1	18	11.56	0.16	TRUE
MG5	1	19	73.58	2.85	TRUE
MG5	1	2	86.43	0.35	TRUE
MG5	1	20	21.12	0.87	TRUE
MG5	1	21	19.92	0.01	TRUE
MG5	1	22	20.99	0.75	TRUE
MG5	1	23	83.89	0.12	TRUE
MG5	1	24	97.2	0.32	TRUE
MG5	1	25	84.22	0.05	TRUE
MG5	1	26	84.37	42.2	TRUE
MG5	1	27	19.18	0.19	FALSE
MG5	1	28	51.36	0.06	FALSE
MG5	1	29	78.63	0	TRUE
MG5	1	3	36.39	1.27	TRUE
MG5	1	30	82.52	0.22	TRUE
MG5	1	31	100	70.16	FALSE
MG5	1	32	34.79	0.02	TRUE
MG5	1	33	13.43	0	TRUE
MG5	1	34	8.89	0	TRUE
MG5	1	35	99.97	0.89	TRUE
MG5	1	36	45.75	0.18	TRUE
MG5	1	37	6.82	0.12	FALSE
MG5	1	38	83.59	0.11	TRUE
MG5	1	39	69.05	0.03	TRUE
MG5	1	4	95.77	0	TRUE
MG5	1	40	82.17	0.09	TRUE
MG5	1	41	18.97	0	TRUE
MG5	1	42	18.06	0.02	TRUE
MG5	1	43	87.25	0.11	TRUE
MG5	1	44	89.05	1.42	TRUE
MG5	1	45	96.82	0.94	TRUE
MG5	1	46	81.5	7.02	TRUE
MG5	1	47	98.91	0.6	TRUE
MG5	1	5	17.93	0	TRUE
MG5	1	6	11.25	0	TRUE
MG5	1	7	13.81	0.01	TRUE
MG5	1	8	13.37	0.42	TRUE
MG5	1	9	99.93	0.12	TRUE
MG581	1	1	20.28	0.1	TRUE
MG581	1	2	12.66	0.03	TRUE
MG581	1	3	17.87	0.03	TRUE
MG581	1	4	15.91	0	TRUE
MG581	1	5	34.69	0.07	TRUE
MG581	1	6	27.77	0	TRUE
MG609	1	1	25.71	0.01	TRUE
MG609	1	2	39.26	0.3	TRUE
MG609	1	3	66.49	0.12	TRUE
MG609	1	4	46.6	0.07	TRUE
MG609	1	5	44.32	0.71	TRUE
MG609	1	6	34.07	0.01	TRUE
MG609	1	7	17.58	0.01	TRUE
MG609	1	8	92.81	0.19	TRUE
MG657	1	1	88.97	0.08	TRUE
MG657	1	10	64.3	8.41	FALSE
MG657	1	11	99.85	2.07	TRUE
MG657	1	12	35.64	0.46	TRUE
MG657	1	13	93.12	1.71	TRUE
MG657	1	14	61.92	0.06	TRUE
MG657	1	15	33.65	3.04	TRUE
MG657	1	16	36.45	0.41	FALSE
MG657	1	17	78.34	0.21	TRUE
MG657	1	18	39.88	0.12	TRUE
MG657	1	19	12.48	0.02	TRUE
MG657	1	2	23.25	0.01	TRUE
MG657	1	20	82.82	0.3	TRUE
MG657	1	21	65.99	0.69	TRUE
MG657	1	22	83.67	0.18	TRUE
MG657	1	23	73.74	0.87	TRUE
MG657	1	24	99.99	22.19	TRUE
MG657	1	3	97.25	0	TRUE
MG657	1	4	47.24	0.23	TRUE
MG657	1	5	88.02	1.45	TRUE
MG657	1	6	82.51	5.1	FALSE
MG657	1	7	22.5	0.01	TRUE
MG657	1	8	55.51	1.03	FALSE
MG657	1	9	5.97	0	FALSE
MG684	1	1	24.1	0.48	TRUE
MG684	1	2	21.26	0.05	TRUE
MG684	1	3	31.23	0.44	TRUE
MG684	1	4	29.97	0.01	TRUE
MG684	1	5	24.86	0	TRUE
MG684	1	6	19.57	0.08	TRUE
MG684	1	7	18.27	0	FALSE
MG684	1	8	19.51	0	TRUE
MG684	1	9	81.1	0	TRUE
MG888	1	1	99.58	0.07	TRUE
MG9	1	1	29.36	0	TRUE
MG9	1	10	47.62	2.23	TRUE
MG9	1	11	44.77	0.21	TRUE
MG9	1	12	40	0.39	TRUE
MG9	1	13	69.64	7.76	TRUE
MG9	1	14	15.47	0	TRUE
MG9	1	15	72.08	0	TRUE
MG9	1	16	65.36	11.5	TRUE
MG9	1	17	71.02	1.19	TRUE
MG9	1	18	82.98	1.33	TRUE
MG9	1	19	68.41	18.2	TRUE
MG9	1	2	46.84	3.47	FALSE
MG9	1	20	78.12	0.1	TRUE
MG9	1	21	94.87	29.8	TRUE
MG9	1	22	99.75	3.65	TRUE
MG9	1	23	62.16	0.29	TRUE
MG9	1	24	34.36	0.22	TRUE
MG9	1	25	28.67	9.61	TRUE
MG9	1	26	13.7	0.09	TRUE
MG9	1	27	28.96	1.59	FALSE
MG9	1	28	30.64	0.02	TRUE
MG9	1	29	48.66	0.02	TRUE
MG9	1	3	31.97	0.04	TRUE
MG9	1	30	34.17	0.16	TRUE
MG9	1	31	9.69	0	TRUE
MG9	1	32	20.51	0.05	TRUE
MG9	1	33	12.26	0	TRUE
MG9	1	4	99.13	94.23	FALSE
MG9	1	5	6.85	0.01	TRUE
MG9	1	6	92.38	0	TRUE
MG9	1	7	34.62	0.31	TRUE
MG9	1	8	99.57	0.34	TRUE
MG9	1	9	29.57	0.02	TRUE
MG904	1	1	45.57	0.22	TRUE
MG904	1	2	33.2	0.01	TRUE
MG904	1	3	99.84	0.17	TRUE
MG960	1	1	68.39	0.54	TRUE
MG966	1	1	87.74	0.07	TRUE
MG966	1	2	88.99	0.13	TRUE
MG994	1	1	26.94	0.02	TRUE
MG994	1	2	99.96	3.04	TRUE
MG994	1	3	21.06	0	TRUE
MG994	1	4	24.84	0	TRUE
MG994	1	5	15.99	0.01	FALSE
SAMN00037329	1	1	46.47	0.04	TRUE
SAMN00037329	1	2	52.81	0.03	TRUE
SAMN00044686	1	1	13.82	0.21	TRUE
SAMN00044686	1	10	84.93	0.13	TRUE
SAMN00044686	1	11	96.65	3.8	FALSE
SAMN00044686	1	12	23.12	0.08	TRUE
SAMN00044686	1	13	88.77	0.1	TRUE
SAMN00044686	1	14	98.1	0.33	TRUE
SAMN00044686	1	15	37.98	3.83	TRUE
SAMN00044686	1	16	24.65	0.29	FALSE
SAMN00044686	1	17	30.8	0	TRUE
SAMN00044686	1	18	97.9	0.04	TRUE
SAMN00044686	1	19	83.82	0.17	TRUE
SAMN00044686	1	2	7.9	0.04	TRUE
SAMN00044686	1	20	89.87	0.51	TRUE
SAMN00044686	1	21	34.03	0.24	FALSE
SAMN00044686	1	22	65.45	0.15	TRUE
SAMN00044686	1	23	85.15	0.21	TRUE
SAMN00044686	1	24	20.54	2.06	TRUE
SAMN00044686	1	25	14.04	0.02	FALSE
SAMN00044686	1	26	85.77	1.21	FALSE
SAMN00044686	1	27	79.99	2.7	FALSE
SAMN00044686	1	28	17	0	TRUE
SAMN00044686	1	29	5.51	0.01	TRUE
SAMN00044686	1	3	98.91	0.01	TRUE
SAMN00044686	1	30	48.64	0.33	TRUE
SAMN00044686	1	31	55.6	0.13	TRUE
SAMN00044686	1	32	95.66	4.8	TRUE
SAMN00044686	1	33	84.22	0	TRUE
SAMN00044686	1	34	71.26	0.06	TRUE
SAMN00044686	1	35	20	0.15	TRUE
SAMN00044686	1	36	72.08	2.55	TRUE
SAMN00044686	1	37	98.49	0.07	TRUE
SAMN00044686	1	38	9.25	0.02	TRUE
SAMN00044686	1	39	84.71	0.51	TRUE
SAMN00044686	1	4	79.01	2.34	FALSE
SAMN00044686	1	5	87.82	0.05	TRUE
SAMN00044686	1	6	83.66	6.66	FALSE
SAMN00044686	1	7	83.79	2.08	TRUE
SAMN00044686	1	8	100	0.94	TRUE
SAMN00044686	1	9	84.78	0.04	TRUE
SAMN00069550	1	1	79.01	0.44	TRUE
SAMN00075307	1	1	67.69	0	TRUE
SAMN00075307	1	2	28.68	0.01	TRUE
SAMN00075307	1	3	26.23	0.04	TRUE
SAMN00088364	1	1	4.61	0	TRUE
SAMN00088364	1	10	94.09	17.53	FALSE
SAMN00088364	1	11	80.93	1.16	TRUE
SAMN00088364	1	12	8.8	0	TRUE
SAMN00088364	1	13	8.63	0	TRUE
SAMN00088364	1	14	99.52	0.05	TRUE
SAMN00088364	1	15	30.98	0.11	TRUE
SAMN00088364	1	16	29.88	1.03	TRUE
SAMN00088364	1	17	13.28	0.02	TRUE
SAMN00088364	1	18	15.23	0	TRUE
SAMN00088364	1	19	84.02	0.32	TRUE
SAMN00088364	1	2	29.68	1	TRUE
SAMN00088364	1	20	67.14	4.12	FALSE
SAMN00088364	1	21	18.62	1.51	FALSE
SAMN00088364	1	22	72.85	0.6	TRUE
SAMN00088364	1	23	18.48	0	FALSE
SAMN00088364	1	24	63.48	0.92	FALSE
SAMN00088364	1	25	68.22	0.7	TRUE
SAMN00088364	1	26	10.7	0.1	FALSE
SAMN00088364	1	27	9.59	0	TRUE
SAMN00088364	1	28	9.68	0.06	TRUE
SAMN00088364	1	29	48.87	0.07	TRUE
SAMN00088364	1	3	5.35	0.01	TRUE
SAMN00088364	1	30	38.29	6.38	FALSE
SAMN00088364	1	31	16.6	1.08	TRUE
SAMN00088364	1	32	31.59	0.02	TRUE
SAMN00088364	1	33	14.6	0.39	TRUE
SAMN00088364	1	34	86.74	40.37	TRUE
SAMN00088364	1	35	29.18	5.58	TRUE
SAMN00088364	1	36	7.2	0.31	TRUE
SAMN00088364	1	37	82.84	13.95	TRUE
SAMN00088364	1	38	75.37	7.12	FALSE
SAMN00088364	1	39	53.03	0	TRUE
SAMN00088364	1	4	8.24	0	FALSE
SAMN00088364	1	40	17.03	0.07	TRUE
SAMN00088364	1	41	84.23	9.83	TRUE
SAMN00088364	1	42	73.73	0.08	FALSE
SAMN00088364	1	43	17.44	0.04	FALSE
SAMN00088364	1	44	28.5	2.17	FALSE
SAMN00088364	1	45	51.69	21.09	TRUE
SAMN00088364	1	46	14.43	0.01	TRUE
SAMN00088364	1	47	28.33	7.18	TRUE
SAMN00088364	1	48	23.86	0.74	TRUE
SAMN00088364	1	49	86.71	0.93	TRUE
SAMN00088364	1	5	53.57	7.49	TRUE
SAMN00088364	1	50	11.71	0.41	TRUE
SAMN00088364	1	51	74.24	0.03	TRUE
SAMN00088364	1	52	49.73	0.17	TRUE
SAMN00088364	1	53	58.72	5.17	TRUE
SAMN00088364	1	54	25.57	3.29	FALSE
SAMN00088364	1	55	86.42	0.67	TRUE
SAMN00088364	1	56	13.92	0	TRUE
SAMN00088364	1	57	39.65	0.07	TRUE
SAMN00088364	1	58	5.98	0.01	TRUE
SAMN00088364	1	59	56.73	0.3	TRUE
SAMN00088364	1	6	50.31	0.43	FALSE
SAMN00088364	1	60	25.67	0.23	TRUE
SAMN00088364	1	61	66.79	40.87	TRUE
SAMN00088364	1	62	18.27	0	TRUE
SAMN00088364	1	63	26.74	0	TRUE
SAMN00088364	1	64	99.68	0.13	TRUE
SAMN00088364	1	65	13.36	0.05	TRUE
SAMN00088364	1	66	66.19	1.13	TRUE
SAMN00088364	1	67	36.47	0.7	FALSE
SAMN00088364	1	68	34.86	0.22	FALSE
SAMN00088364	1	69	7.71	0	FALSE
SAMN00088364	1	7	8.45	0.05	TRUE
SAMN00088364	1	70	26.39	0.06	TRUE
SAMN00088364	1	71	16.31	0.68	FALSE
SAMN00088364	1	72	21.89	0	TRUE
SAMN00088364	1	73	25.07	0	TRUE
SAMN00088364	1	74	10.99	0	TRUE
SAMN00088364	1	75	61.97	0.13	TRUE
SAMN00088364	1	76	18.76	0.85	FALSE
SAMN00088364	1	77	5.97	0.01	TRUE
SAMN00088364	1	78	74.55	0.28	TRUE
SAMN00088364	1	79	99.28	0.09	TRUE
SAMN00088364	1	8	9.79	0.28	FALSE
SAMN00088364	1	80	24.74	0.01	FALSE
SAMN00088364	1	81	12.05	0	TRUE
SAMN00088364	1	82	11.97	3.31	TRUE
SAMN00088364	1	83	67.87	1.38	TRUE
SAMN00088364	1	84	38.15	0.06	TRUE
SAMN00088364	1	85	4.77	0.01	TRUE
SAMN00088364	1	86	14.53	0.06	TRUE
SAMN00088364	1	87	88.61	59.32	TRUE
SAMN00088364	1	88	54.17	0.03	TRUE
SAMN00088364	1	89	29.16	0.23	TRUE
SAMN00088364	1	9	99.06	0.05	TRUE
SAMN00088364	1	90	18.21	0.2	TRUE
SAMN00088364	1	91	55.5	2.89	TRUE
SAMN00088364	1	92	12.05	0.27	TRUE
SAMN00094408	1	1	13.3	0	TRUE
SAMN00094408	1	2	12.96	0.01	TRUE
SAMN00094408	1	3	52.87	0.08	TRUE
SAMN00094408	1	4	11.66	0	TRUE
SAMN00095161	1	1	6.23	0.01	TRUE
SAMN00095161	1	10	55.14	0.69	TRUE
SAMN00095161	1	11	13	0	TRUE
SAMN00095161	1	12	84.1	1.33	TRUE
SAMN00095161	1	13	86.95	0.46	TRUE
SAMN00095161	1	14	66.12	0.26	TRUE
SAMN00095161	1	15	7.96	0.03	TRUE
SAMN00095161	1	16	72.21	5.81	TRUE
SAMN00095161	1	17	67.43	20.88	TRUE
SAMN00095161	1	18	91.9	0.83	TRUE
SAMN00095161	1	19	52.84	2.31	TRUE
SAMN00095161	1	2	5.82	0.01	TRUE
SAMN00095161	1	20	95.26	3.32	TRUE
SAMN00095161	1	21	9.51	0.02	TRUE
SAMN00095161	1	22	82.8	1.08	TRUE
SAMN00095161	1	23	70.2	1.85	TRUE
SAMN00095161	1	24	28	0.02	TRUE
SAMN00095161	1	25	77.51	0.45	TRUE
SAMN00095161	1	26	43.92	4.11	TRUE
SAMN00095161	1	27	75.47	0.23	TRUE
SAMN00095161	1	28	99.03	0.2	TRUE
SAMN00095161	1	29	87.29	17.89	TRUE
SAMN00095161	1	3	11.39	0.02	TRUE
SAMN00095161	1	30	29.2	0.08	TRUE
SAMN00095161	1	31	79.34	19.7	TRUE
SAMN00095161	1	32	30.18	0.15	TRUE
SAMN00095161	1	33	14	0.01	TRUE
SAMN00095161	1	34	72.99	28.34	TRUE
SAMN00095161	1	35	27.32	0.58	TRUE
SAMN00095161	1	36	94.59	0.02	TRUE
SAMN00095161	1	37	79.31	3.7	TRUE
SAMN00095161	1	38	11.92	0	TRUE
SAMN00095161	1	39	91.83	0.09	TRUE
SAMN00095161	1	4	39.96	0.08	TRUE
SAMN00095161	1	40	90.14	4.47	FALSE
SAMN00095161	1	41	86.11	0.37	TRUE
SAMN00095161	1	42	5.64	0	TRUE
SAMN00095161	1	43	9.91	0	FALSE
SAMN00095161	1	44	87.76	15.25	TRUE
SAMN00095161	1	45	99.15	0	TRUE
SAMN00095161	1	46	74.39	20.63	TRUE
SAMN00095161	1	47	10.78	0	TRUE
SAMN00095161	1	48	8.97	0.12	FALSE
SAMN00095161	1	49	11.1	1.84	TRUE
SAMN00095161	1	5	10.74	0.05	TRUE
SAMN00095161	1	50	85.52	2.3	TRUE
SAMN00095161	1	51	31.34	1.04	TRUE
SAMN00095161	1	52	39.84	0.1	TRUE
SAMN00095161	1	53	9.86	0	TRUE
SAMN00095161	1	54	7.54	0	TRUE
SAMN00095161	1	55	90.25	0.35	TRUE
SAMN00095161	1	56	55.44	0.16	TRUE
SAMN00095161	1	6	48.89	0.22	TRUE
SAMN00095161	1	7	22.8	0.04	TRUE
SAMN00095161	1	8	99.96	0.1	TRUE
SAMN00095161	1	9	95.36	4.58	TRUE
SAMN00143111	1	1	16.46	0	TRUE
SAMN00143111	1	2	22.19	0.02	TRUE
SAMN00144735	1	1	37.9	0.15	TRUE
SAMN00144735	1	2	21.25	0.08	TRUE
SAMN00144735	1	3	10.3	0.01	TRUE
SAMN00144735	1	4	50.4	0.04	TRUE
SRR10258556	1	1	36.2	0.04	TRUE
SRR10258556	1	2	94.11	36.98	TRUE
SRR12830912	1	1	5.62	0.01	TRUE
SRR12830912	1	10	99.89	0.04	TRUE
SRR12830912	1	11	75.84	1.31	TRUE
SRR12830912	1	12	9.9	0	TRUE
SRR12830912	1	13	31.35	0.13	TRUE
SRR12830912	1	14	31.49	0.33	FALSE
SRR12830912	1	15	14.12	0	TRUE
SRR12830912	1	16	33.02	0.01	TRUE
SRR12830912	1	17	47.89	3.79	TRUE
SRR12830912	1	18	43.09	0.01	TRUE
SRR12830912	1	19	32.67	0.01	TRUE
SRR12830912	1	2	53.57	0.21	TRUE
SRR12830912	1	20	22.15	0.01	TRUE
SRR12830912	1	21	95.54	0.27	TRUE
SRR12830912	1	22	10.87	0	TRUE
SRR12830912	1	23	72.3	0.01	TRUE
SRR12830912	1	24	89.2	0.19	TRUE
SRR12830912	1	25	21.5	0.01	TRUE
SRR12830912	1	3	25.28	0.02	TRUE
SRR12830912	1	4	53.41	2.65	TRUE
SRR12830912	1	5	31.91	0.79	TRUE
SRR12830912	1	6	15.55	0.06	TRUE
SRR12830912	1	7	32.07	4.15	TRUE
SRR12830912	1	8	16.68	0.08	TRUE
SRR12830912	1	9	73.35	0.13	TRUE
SRR13167505	1	1	18.29	0.01	TRUE
SRR13167505	1	2	70.27	0.2	TRUE
SRR13167629	1	1	31.62	0	TRUE
SRR13167629	1	2	90.28	0.11	TRUE
SRR13167629	1	3	63.13	0.55	TRUE
SRR13167665	1	1	67.87	0.08	TRUE
SRR13167668	1	1	39.98	0.28	TRUE
SRR13167668	1	2	53.68	0.45	TRUE
SRR13167668	1	3	61.93	0.12	TRUE
SRR13167669	1	1	43.23	0.06	TRUE
SRR13167687	1	1	41.79	0	TRUE
SRR13167687	1	2	27	0	TRUE
SRR13167687	1	3	99.34	0.31	TRUE
SRR13167687	1	4	28.3	0.11	TRUE
SRR13167688	1	1	58.56	0.01	TRUE
SRR13167694	1	1	83.91	0.02	TRUE
SRR13167709	1	1	49.9	0.16	TRUE
SRR13694818	1	1	35.04	0.24	TRUE
SRR13694818	1	2	17.75	0.03	TRUE
SRR13694818	1	3	36.47	0.1	TRUE
SRR13694818	1	4	4.41	0	TRUE
SRR17284184	1	1	49.31	0.06	TRUE
SRR17284184	1	2	49.16	0.23	TRUE
SRR17284197	1	1	22.06	0.02	TRUE
SRR17284197	1	2	60.11	0.01	FALSE
SRR17284197	1	3	22.4	0.01	TRUE
SRR17284197	1	4	59.07	0.05	TRUE
SRR17284218	1	1	54.19	0.01	FALSE
SRR17284218	1	2	37.57	0.03	TRUE
SRR18765398	1	1	92.93	0.15	TRUE
SRR18765398	1	2	90.44	0.45	TRUE
SRR18765398	1	3	15.69	0	TRUE
SRR18765398	1	4	10.4	0.61	FALSE
SRR18765398	1	5	91.57	0.37	TRUE
SRR18765398	1	6	43.8	1.93	FALSE
SRR1952599	1	1	28.18	0	TRUE
SRR21425883	1	1	96.54	0.37	TRUE
SRR6748001	1	1	12.34	0.08	TRUE
SRR6748001	1	2	36.61	0.05	TRUE
SRR6748016	1	1	32.26	0	TRUE
SRR6748016	1	2	59.71	0.02	TRUE
SRR6748172	1	1	99.37	0.17	TRUE
SRR6748172	1	2	86.9	80.34	TRUE
ERR2238777	10	1	67.69	0.04	TRUE
ERR4421564	10	1	32.66	0.02	TRUE
ERR4421564	10	2	56.88	0.02	TRUE
ERR4421631	10	1	52.01	0.05	TRUE
ERR4421631	10	2	18.84	0.08	TRUE
MG1069	10	1	87.78	0.54	TRUE
MG1069	10	10	89.23	0.57	TRUE
MG1069	10	11	99.05	1.43	TRUE
MG1069	10	12	84.93	6.94	FALSE
MG1069	10	13	23.92	0.11	TRUE
MG1069	10	14	41.73	1.45	TRUE
MG1069	10	15	89.2	0.76	FALSE
MG1069	10	16	83.77	1.91	TRUE
MG1069	10	17	93.44	1.97	TRUE
MG1069	10	18	92.91	0.8	TRUE
MG1069	10	19	65.68	1.76	TRUE
MG1069	10	2	90.29	2.89	TRUE
MG1069	10	20	54.47	1.32	TRUE
MG1069	10	21	20.3	0.05	TRUE
MG1069	10	22	96.25	0.34	TRUE
MG1069	10	23	89.22	2.3	TRUE
MG1069	10	24	7.29	0.09	TRUE
MG1069	10	25	95.85	0.49	TRUE
MG1069	10	26	65.16	2.17	TRUE
MG1069	10	27	12.52	0	TRUE
MG1069	10	28	78.01	0.01	TRUE
MG1069	10	29	99.85	1.06	TRUE
MG1069	10	3	99.94	0.8	TRUE
MG1069	10	30	99.54	0.45	TRUE
MG1069	10	31	87.75	0	TRUE
MG1069	10	4	98.7	1.23	TRUE
MG1069	10	5	98.86	0.12	TRUE
MG1069	10	6	85.96	0.13	FALSE
MG1069	10	7	85.96	0.18	TRUE
MG1069	10	8	89.31	2.61	TRUE
MG1069	10	9	97.27	0.01	TRUE
MG1075	10	1	95.03	4.55	TRUE
MG1075	10	2	18.95	0	TRUE
MG1075	10	3	82.1	0.87	TRUE
MG1075	10	4	72.19	2.12	TRUE
MG1075	10	5	99.87	0.05	TRUE
MG1075	10	6	95.31	0.03	TRUE
MG1075	10	7	69.27	1.07	TRUE
MG1075	10	8	99.94	5.56	FALSE
MG1075	10	9	99.51	0.16	TRUE
MG1090	10	1	28.07	0	TRUE
MG1090	10	2	25.64	0.01	TRUE
MG1090	10	3	27.04	0.09	TRUE
MG1121	10	1	45.67	0.28	TRUE
MG1121	10	10	34.75	0.01	FALSE
MG1121	10	11	94.22	0.13	TRUE
MG1121	10	12	99.77	0.51	TRUE
MG1121	10	13	19.4	0	TRUE
MG1121	10	14	40.06	0.29	FALSE
MG1121	10	2	34.18	0.23	FALSE
MG1121	10	3	76.61	2.41	TRUE
MG1121	10	4	99.58	2.39	TRUE
MG1121	10	5	99.99	0.11	TRUE
MG1121	10	6	24.72	0.01	FALSE
MG1121	10	7	38.31	0.58	FALSE
MG1121	10	8	84.68	0.91	TRUE
MG1121	10	9	87.78	0.51	TRUE
MG1136	10	1	55.08	0.01	TRUE
MG1136	10	2	44.09	0.02	TRUE
MG1136	10	3	87.19	0.19	TRUE
MG1136	10	4	48.67	0.14	TRUE
MG1136	10	5	45.27	0.03	TRUE
MG1136	10	6	23.01	0.01	TRUE
MG1144	10	1	23.83	0.04	TRUE
MG1144	10	2	72.06	1.11	TRUE
MG1144	10	3	19.66	0.04	TRUE
MG1161	10	1	46.99	0.05	TRUE
MG1161	10	2	51.31	3.42	TRUE
MG1161	10	3	33.74	0.04	TRUE
MG1161	10	4	52.88	0.92	TRUE
MG1161	10	5	9.58	0	TRUE
MG1240	10	1	22.91	0.01	TRUE
MG1240	10	10	53.3	0.05	TRUE
MG1240	10	2	42.53	0.3	TRUE
MG1240	10	3	80.63	19.4	FALSE
MG1240	10	4	5.96	0.01	TRUE
MG1240	10	5	43.11	0.05	TRUE
MG1240	10	6	65.86	26.86	TRUE
MG1240	10	7	83.05	0.21	TRUE
MG1240	10	8	17.56	0	TRUE
MG1240	10	9	35.1	0.5	TRUE
MG130	10	1	54.3	0.76	TRUE
MG130	10	10	85.48	0.05	TRUE
MG130	10	11	45.63	0.09	TRUE
MG130	10	12	96.58	3.64	TRUE
MG130	10	13	69.91	0.23	TRUE
MG130	10	14	99.97	0.32	TRUE
MG130	10	15	28.97	0.07	TRUE
MG130	10	16	90.09	0.02	TRUE
MG130	10	17	88.13	0.01	TRUE
MG130	10	18	76.1	1.79	TRUE
MG130	10	19	99.22	0.45	TRUE
MG130	10	2	85.42	0.04	TRUE
MG130	10	20	89.12	0.34	TRUE
MG130	10	21	17.36	0	TRUE
MG130	10	22	50.25	0.14	TRUE
MG130	10	23	60.31	0.12	TRUE
MG130	10	24	99.76	0.37	TRUE
MG130	10	25	92.16	0.99	TRUE
MG130	10	26	92.77	0.15	TRUE
MG130	10	27	32.45	0.06	TRUE
MG130	10	28	96.61	0	TRUE
MG130	10	29	88.73	0.26	TRUE
MG130	10	3	18.62	0.06	TRUE
MG130	10	30	56.94	0.36	TRUE
MG130	10	31	95.63	0.1	TRUE
MG130	10	4	93.83	0.38	TRUE
MG130	10	5	81.24	0.73	TRUE
MG130	10	6	30.44	0.06	TRUE
MG130	10	7	38.08	0.2	TRUE
MG130	10	8	94.23	0.61	TRUE
MG130	10	9	60.32	0.11	TRUE
MG1347	10	1	31.3	1	FALSE
MG1347	10	2	82.06	0.1	TRUE
MG1347	10	3	47.81	0.03	TRUE
MG1347	10	4	13.46	0.04	TRUE
MG1347	10	5	44.91	0.22	TRUE
MG14	10	1	92.57	0.23	TRUE
MG14	10	10	99.95	0.46	TRUE
MG14	10	11	99.17	0.89	TRUE
MG14	10	12	92.91	0.2	TRUE
MG14	10	13	99.94	0.61	TRUE
MG14	10	14	99.45	0.66	TRUE
MG14	10	15	94.63	0.57	TRUE
MG14	10	16	85.27	1.99	TRUE
MG14	10	17	65.62	5.06	TRUE
MG14	10	18	44.75	2.09	FALSE
MG14	10	19	13.66	0.01	TRUE
MG14	10	2	12.1	0.14	TRUE
MG14	10	20	54.23	1.06	FALSE
MG14	10	21	93.47	1.05	TRUE
MG14	10	22	99.99	6.32	FALSE
MG14	10	23	93.17	0.11	TRUE
MG14	10	24	85.71	2.25	TRUE
MG14	10	25	22.96	0	FALSE
MG14	10	26	62.09	3.26	TRUE
MG14	10	27	83.11	0.49	TRUE
MG14	10	28	91.59	1.97	FALSE
MG14	10	29	23.9	0.03	TRUE
MG14	10	3	91.76	0	TRUE
MG14	10	30	29.99	0.03	TRUE
MG14	10	31	39.13	6.55	FALSE
MG14	10	32	84.85	0.84	TRUE
MG14	10	33	59.72	0.02	TRUE
MG14	10	34	76.08	1.1	TRUE
MG14	10	35	14.2	0.32	TRUE
MG14	10	36	23.27	0.03	TRUE
MG14	10	4	21.63	0	TRUE
MG14	10	5	87.93	0.52	TRUE
MG14	10	6	35.97	0.1	TRUE
MG14	10	7	48.6	0.34	TRUE
MG14	10	8	16.29	0.5	TRUE
MG14	10	9	88.34	1.13	TRUE
MG1424	10	1	47.76	0.03	TRUE
MG1424	10	2	37.53	0.02	TRUE
MG1424	10	3	19.16	0.02	TRUE
MG1424	10	4	22.79	0	TRUE
MG1424	10	5	38.36	0	TRUE
MG1424	10	6	11.33	0.01	TRUE
MG1499	10	1	20.66	0	TRUE
MG1499	10	10	55.29	0.04	TRUE
MG1499	10	2	21.19	0.03	TRUE
MG1499	10	3	29.48	0.01	TRUE
MG1499	10	4	43.3	0.08	TRUE
MG1499	10	5	26.2	0.02	TRUE
MG1499	10	6	19.06	0	TRUE
MG1499	10	7	21.38	0.05	TRUE
MG1499	10	8	67.06	0.1	TRUE
MG1499	10	9	11.05	0	TRUE
MG1502	10	1	76.47	0.02	TRUE
MG1506	10	1	13.59	0	TRUE
MG1506	10	2	77.43	0	TRUE
MG1506	10	3	11.5	0	TRUE
MG271	10	1	86.62	0	TRUE
MG271	10	10	99.95	0.35	TRUE
MG271	10	11	26.34	0.37	TRUE
MG271	10	2	98.33	0.11	TRUE
MG271	10	3	86.63	1.63	TRUE
MG271	10	4	90.75	0.5	TRUE
MG271	10	5	85.01	2.02	TRUE
MG271	10	6	23.09	0.09	FALSE
MG271	10	7	28.56	0	TRUE
MG271	10	8	92.27	0.02	TRUE
MG271	10	9	97.2	0.57	TRUE
MG30	10	1	79.12	1.05	TRUE
MG30	10	10	23.05	1.33	TRUE
MG30	10	11	29.36	0	TRUE
MG30	10	12	70.53	0.48	TRUE
MG30	10	13	58.84	0.09	TRUE
MG30	10	14	51.78	1.74	TRUE
MG30	10	15	16.86	0	TRUE
MG30	10	16	59.83	0.21	TRUE
MG30	10	17	98.37	0.35	TRUE
MG30	10	18	69.44	0.28	TRUE
MG30	10	19	74.72	0.79	FALSE
MG30	10	2	88.67	1.17	TRUE
MG30	10	20	84.04	1.53	TRUE
MG30	10	21	42.58	2.18	TRUE
MG30	10	22	66.98	1.7	TRUE
MG30	10	23	84.46	2.59	TRUE
MG30	10	24	69.46	0.95	TRUE
MG30	10	25	98.87	0.48	TRUE
MG30	10	3	36.78	0.75	TRUE
MG30	10	4	99.68	0.17	TRUE
MG30	10	5	85.75	0.18	TRUE
MG30	10	6	25.85	0.33	TRUE
MG30	10	7	93.86	0.23	TRUE
MG30	10	8	72.4	1.75	TRUE
MG30	10	9	47.44	0.41	TRUE
MG308	10	1	97.64	0.12	TRUE
MG308	10	2	46.17	0.01	TRUE
MG308	10	3	75.86	3.44	TRUE
MG308	10	4	99.84	0.09	TRUE
MG308	10	5	18.29	0.19	FALSE
MG308	10	6	84.86	2.17	TRUE
MG308	10	7	99.89	0.05	TRUE
MG312	10	1	52.59	0.36	TRUE
MG312	10	10	28.85	0.05	TRUE
MG312	10	11	22.95	0.08	TRUE
MG312	10	12	94.88	6.83	TRUE
MG312	10	13	65.59	0.06	TRUE
MG312	10	14	87.69	4.31	TRUE
MG312	10	15	75.55	0.2	TRUE
MG312	10	16	82.44	0.93	TRUE
MG312	10	2	42.87	0.59	TRUE
MG312	10	3	57.35	0.28	TRUE
MG312	10	4	7.82	0.04	TRUE
MG312	10	5	51.45	0.62	TRUE
MG312	10	6	16.99	0.01	TRUE
MG312	10	7	77.75	0.76	TRUE
MG312	10	8	84.74	0.57	TRUE
MG312	10	9	81.76	2.39	TRUE
MG322	10	1	30.14	0.02	TRUE
MG322	10	2	68.81	0.01	TRUE
MG334	10	1	11.75	0.01	TRUE
MG334	10	2	49.44	0.03	TRUE
MG334	10	3	19.68	0	TRUE
MG365	10	1	98.35	0.22	TRUE
MG365	10	10	92.33	7.12	TRUE
MG365	10	2	92.13	2.9	TRUE
MG365	10	3	90.57	0.06	TRUE
MG365	10	4	67.72	0.28	TRUE
MG365	10	5	7.85	0.02	TRUE
MG365	10	6	99.46	0	TRUE
MG365	10	7	86.05	0.04	TRUE
MG365	10	8	81.93	0.23	TRUE
MG365	10	9	67.65	0.62	TRUE
MG378	10	1	30.97	0.02	TRUE
MG378	10	2	19.24	0.01	TRUE
MG378	10	3	46.33	0.01	TRUE
MG378	10	4	14.09	0	TRUE
MG378	10	5	38.38	0.03	TRUE
MG378	10	6	23.62	0	TRUE
MG404	10	1	82.57	0.43	TRUE
MG404	10	10	99.95	0.06	TRUE
MG404	10	11	14.13	0	TRUE
MG404	10	2	10.13	0	TRUE
MG404	10	3	80.93	17.43	FALSE
MG404	10	4	70.49	0.76	TRUE
MG404	10	5	37.82	0	FALSE
MG404	10	6	42.3	2.77	TRUE
MG404	10	7	19.58	0	TRUE
MG404	10	8	96.73	0.41	TRUE
MG404	10	9	64.6	0.05	TRUE
MG410	10	1	71.96	1.97	TRUE
MG410	10	10	53.26	0.23	TRUE
MG410	10	11	73.25	2.63	FALSE
MG410	10	12	73.53	2	TRUE
MG410	10	13	93.21	0.04	TRUE
MG410	10	14	93.34	0.52	TRUE
MG410	10	15	70.29	4.84	TRUE
MG410	10	16	97.32	0.34	TRUE
MG410	10	17	50.84	0.01	TRUE
MG410	10	18	69.23	1.08	TRUE
MG410	10	19	87.97	3.65	FALSE
MG410	10	2	91.47	0.01	TRUE
MG410	10	20	29.39	1.78	TRUE
MG410	10	21	95.84	0.01	TRUE
MG410	10	3	99.51	0.12	TRUE
MG410	10	4	99.91	0.14	TRUE
MG410	10	5	93.42	0.18	TRUE
MG410	10	6	27.36	0.05	TRUE
MG410	10	7	45.24	0	TRUE
MG410	10	8	83.97	0.59	TRUE
MG410	10	9	26.24	2.58	FALSE
MG454	10	1	69.09	3.39	TRUE
MG454	10	10	38.55	0.17	TRUE
MG454	10	11	82.36	0.33	TRUE
MG454	10	12	77.47	1.96	TRUE
MG454	10	13	36.72	0.63	FALSE
MG454	10	14	41.78	1.76	TRUE
MG454	10	15	53.16	0.17	TRUE
MG454	10	16	23.32	0	TRUE
MG454	10	17	89.3	0.43	TRUE
MG454	10	18	100	0.01	TRUE
MG454	10	19	97.97	0.24	TRUE
MG454	10	2	33.85	0	TRUE
MG454	10	20	99.11	0.53	TRUE
MG454	10	21	24.45	0.07	TRUE
MG454	10	22	75.72	2.31	TRUE
MG454	10	23	99.39	0.31	TRUE
MG454	10	24	98.83	0.09	TRUE
MG454	10	25	95.35	0.4	TRUE
MG454	10	26	7.67	0.04	TRUE
MG454	10	3	91.44	0	TRUE
MG454	10	4	98.14	1.47	TRUE
MG454	10	5	83.28	0.23	TRUE
MG454	10	6	63.16	0.66	TRUE
MG454	10	7	39.52	0.94	TRUE
MG454	10	8	96.52	0.56	TRUE
MG454	10	9	22.15	0.02	FALSE
MG478	10	1	82.14	0.01	TRUE
MG478	10	2	93.11	0.49	TRUE
MG478	10	3	17.44	0	TRUE
MG5	10	1	22.88	0.1	TRUE
MG5	10	10	87.52	0.29	TRUE
MG5	10	11	21.95	0.11	TRUE
MG5	10	12	76.65	0	TRUE
MG5	10	13	85.95	0	TRUE
MG5	10	14	10.41	0	FALSE
MG5	10	15	73.43	2.84	TRUE
MG5	10	16	26.68	0.09	FALSE
MG5	10	17	76.93	1.4	TRUE
MG5	10	18	12.14	0	TRUE
MG5	10	19	99.91	0.17	TRUE
MG5	10	2	97.92	0.77	TRUE
MG5	10	20	48.55	6.58	FALSE
MG5	10	21	99.05	0.53	TRUE
MG5	10	22	54.21	0.17	TRUE
MG5	10	23	94.55	0.93	TRUE
MG5	10	24	27.06	0.02	TRUE
MG5	10	25	17.92	0	TRUE
MG5	10	26	94.06	0.09	TRUE
MG5	10	27	28.12	0.01	TRUE
MG5	10	28	58.25	0	TRUE
MG5	10	29	74.43	1.13	TRUE
MG5	10	3	82.65	0.3	TRUE
MG5	10	30	98.19	0	TRUE
MG5	10	31	80.91	0.14	TRUE
MG5	10	32	22.68	0.09	TRUE
MG5	10	33	86.14	0.72	TRUE
MG5	10	34	17.45	0.13	TRUE
MG5	10	35	30.25	0.02	TRUE
MG5	10	36	17.26	0.01	TRUE
MG5	10	37	29.03	0.27	TRUE
MG5	10	38	73.72	0.12	TRUE
MG5	10	39	69.54	0.22	TRUE
MG5	10	4	96.34	0.12	TRUE
MG5	10	40	9.11	0	TRUE
MG5	10	41	99.93	0.92	TRUE
MG5	10	42	98.94	0.03	TRUE
MG5	10	43	32.01	0.01	TRUE
MG5	10	44	74.54	1.62	TRUE
MG5	10	5	34.61	0.03	TRUE
MG5	10	6	97.37	0.35	TRUE
MG5	10	7	17.51	0.02	TRUE
MG5	10	8	92.95	0.4	TRUE
MG5	10	9	96.32	0.02	TRUE
MG581	10	1	21.94	0.17	TRUE
MG581	10	2	27.85	0.01	TRUE
MG581	10	3	61.36	0.09	TRUE
MG581	10	4	66.52	0.37	TRUE
MG609	10	1	99.54	0.28	TRUE
MG609	10	2	24.08	0.02	TRUE
MG609	10	3	46.48	0.98	TRUE
MG609	10	4	20.33	0.01	TRUE
MG609	10	5	12.48	0	TRUE
MG609	10	6	75.62	0.11	TRUE
MG609	10	7	14.39	0.01	FALSE
MG609	10	8	90.9	0.7	TRUE
MG657	10	1	82.68	0.97	TRUE
MG657	10	10	31.59	0.01	TRUE
MG657	10	11	88.44	1.4	TRUE
MG657	10	12	91.57	0.14	TRUE
MG657	10	13	62.43	1.26	TRUE
MG657	10	14	63.29	0.42	TRUE
MG657	10	15	48.75	0.49	TRUE
MG657	10	16	28.95	0.07	TRUE
MG657	10	17	56.74	0.78	TRUE
MG657	10	18	97.25	0	TRUE
MG657	10	19	99.75	0.1	TRUE
MG657	10	2	93.44	0.08	TRUE
MG657	10	20	61.67	0.26	TRUE
MG657	10	3	85.06	1.3	TRUE
MG657	10	4	92.13	2.33	TRUE
MG657	10	5	99.88	1.89	TRUE
MG657	10	6	88.83	0.84	TRUE
MG657	10	7	79.83	8.3	FALSE
MG657	10	8	88.45	1.43	TRUE
MG657	10	9	99.96	0.03	TRUE
MG684	10	1	90.89	1.62	TRUE
MG684	10	2	87.52	0.97	TRUE
MG684	10	3	99.88	0.02	TRUE
MG888	10	1	38.47	0.02	TRUE
MG888	10	2	41.91	0	TRUE
MG9	10	1	87.84	2.88	TRUE
MG9	10	10	71.35	2.24	TRUE
MG9	10	11	20.77	0	TRUE
MG9	10	12	58.05	0.49	TRUE
MG9	10	13	89.73	0.29	TRUE
MG9	10	14	58.94	0.36	TRUE
MG9	10	15	99.64	0.3	TRUE
MG9	10	16	36.15	0.02	TRUE
MG9	10	17	51.45	0.37	TRUE
MG9	10	18	96.69	0.47	TRUE
MG9	10	19	60.79	0.26	TRUE
MG9	10	2	99.82	1.2	FALSE
MG9	10	20	99.72	0.17	TRUE
MG9	10	21	85.76	7.24	TRUE
MG9	10	22	59.68	2.09	TRUE
MG9	10	23	97.53	0	TRUE
MG9	10	24	75.78	0.18	TRUE
MG9	10	25	92.38	0	TRUE
MG9	10	26	54.64	1.25	TRUE
MG9	10	27	90.62	0.41	TRUE
MG9	10	28	79.75	1.57	TRUE
MG9	10	3	93.24	1.15	TRUE
MG9	10	4	98.6	0.05	TRUE
MG9	10	5	68.21	2.22	TRUE
MG9	10	6	99.79	0.83	TRUE
MG9	10	7	60.86	4.86	FALSE
MG9	10	8	20.02	0.04	FALSE
MG9	10	9	63.44	0.33	TRUE
MG904	10	1	39.54	0.07	TRUE
MG904	10	2	30.3	0.04	TRUE
MG904	10	3	74.74	0.13	TRUE
MG904	10	4	59.66	0.01	TRUE
MG960	10	1	13.62	0	TRUE
MG960	10	2	44.13	0.55	TRUE
MG966	10	1	24.59	0.04	TRUE
MG966	10	2	12.31	0	TRUE
MG966	10	3	16.37	0.01	TRUE
MG966	10	4	94.16	0.09	TRUE
MG966	10	5	19.35	0.02	TRUE
MG994	10	1	17.85	0	TRUE
MG994	10	2	99.96	0.12	TRUE
MG994	10	3	36.63	0.02	TRUE
MG994	10	4	24.63	0.01	TRUE
SAMN00037329	10	1	20.93	0.02	TRUE
SAMN00037329	10	2	75.28	0.04	TRUE
SAMN00044686	10	1	14.78	0.24	TRUE
SAMN00044686	10	10	69.83	0.35	TRUE
SAMN00044686	10	11	98.68	0.12	TRUE
SAMN00044686	10	12	96.11	0.36	TRUE
SAMN00044686	10	13	88.28	0	TRUE
SAMN00044686	10	14	87.2	0.8	TRUE
SAMN00044686	10	15	91	0	TRUE
SAMN00044686	10	16	62.85	0.45	TRUE
SAMN00044686	10	17	87.65	4.23	TRUE
SAMN00044686	10	18	90.6	0.59	TRUE
SAMN00044686	10	19	36.51	0.31	FALSE
SAMN00044686	10	2	16.19	0.06	TRUE
SAMN00044686	10	20	91.23	0.01	TRUE
SAMN00044686	10	21	99.9	4.96	TRUE
SAMN00044686	10	22	90.77	0.16	TRUE
SAMN00044686	10	23	38.55	2.38	TRUE
SAMN00044686	10	24	98.12	0.63	TRUE
SAMN00044686	10	25	79.1	2.39	TRUE
SAMN00044686	10	26	29.94	0.54	FALSE
SAMN00044686	10	27	19.93	0	TRUE
SAMN00044686	10	28	98.03	0.07	TRUE
SAMN00044686	10	29	94.1	0.17	TRUE
SAMN00044686	10	3	98.95	0.01	TRUE
SAMN00044686	10	30	82.45	0.06	TRUE
SAMN00044686	10	31	27.74	0.05	TRUE
SAMN00044686	10	32	99.82	0.51	TRUE
SAMN00044686	10	33	24.91	0.03	TRUE
SAMN00044686	10	34	86.14	0.13	TRUE
SAMN00044686	10	35	88.04	0.2	TRUE
SAMN00044686	10	36	86.11	2.87	TRUE
SAMN00044686	10	37	99.04	0.16	TRUE
SAMN00044686	10	38	7.9	0.04	TRUE
SAMN00044686	10	4	14.85	0.15	FALSE
SAMN00044686	10	5	87.75	0.03	TRUE
SAMN00044686	10	6	43.51	0.01	FALSE
SAMN00044686	10	7	88.19	0.17	TRUE
SAMN00044686	10	8	32.27	1.93	TRUE
SAMN00044686	10	9	40.44	0.44	FALSE
SAMN00069550	10	1	35.85	0.14	TRUE
SAMN00069550	10	2	36.65	0.09	TRUE
SAMN00075307	10	1	37.74	0.24	TRUE
SAMN00075307	10	2	99.92	0.06	TRUE
SAMN00088364	10	1	12.24	0	TRUE
SAMN00088364	10	10	6.5	0.06	TRUE
SAMN00088364	10	100	16.01	1.59	FALSE
SAMN00088364	10	11	8.45	0.05	TRUE
SAMN00088364	10	12	93.73	0.11	TRUE
SAMN00088364	10	13	19.94	0	TRUE
SAMN00088364	10	14	8.35	0	TRUE
SAMN00088364	10	15	84.87	0.04	TRUE
SAMN00088364	10	16	17.88	0.01	TRUE
SAMN00088364	10	17	8.66	0.15	FALSE
SAMN00088364	10	18	29.7	0.09	TRUE
SAMN00088364	10	19	80.38	0.84	TRUE
SAMN00088364	10	2	18.13	0	TRUE
SAMN00088364	10	20	77.81	14.76	TRUE
SAMN00088364	10	21	25.87	0	TRUE
SAMN00088364	10	22	9.84	0	TRUE
SAMN00088364	10	23	55.1	0.49	FALSE
SAMN00088364	10	24	13.3	0	TRUE
SAMN00088364	10	25	15.26	0	TRUE
SAMN00088364	10	26	6.94	0	TRUE
SAMN00088364	10	27	54.81	0.09	TRUE
SAMN00088364	10	28	13.13	0.02	TRUE
SAMN00088364	10	29	23.89	0.65	TRUE
SAMN00088364	10	3	13.12	0.01	TRUE
SAMN00088364	10	30	12.02	0.04	FALSE
SAMN00088364	10	31	29.73	0.12	TRUE
SAMN00088364	10	32	25.15	0.01	TRUE
SAMN00088364	10	33	5.97	0.01	TRUE
SAMN00088364	10	34	15.84	0	TRUE
SAMN00088364	10	35	32.48	2.58	TRUE
SAMN00088364	10	36	51.04	0.07	TRUE
SAMN00088364	10	37	32.41	0.21	TRUE
SAMN00088364	10	38	84.83	0.58	TRUE
SAMN00088364	10	39	18.11	0.12	TRUE
SAMN00088364	10	4	12.92	0	TRUE
SAMN00088364	10	40	22.85	0	TRUE
SAMN00088364	10	41	7.89	0	FALSE
SAMN00088364	10	42	100	60.12	TRUE
SAMN00088364	10	43	17.3	1.73	TRUE
SAMN00088364	10	44	33.76	1.66	TRUE
SAMN00088364	10	45	21.69	0.32	TRUE
SAMN00088364	10	46	77.5	12.27	FALSE
SAMN00088364	10	47	24.21	3.58	FALSE
SAMN00088364	10	48	58.05	6.22	TRUE
SAMN00088364	10	49	11.19	0.03	FALSE
SAMN00088364	10	5	5.35	0.01	TRUE
SAMN00088364	10	50	92.34	0.54	TRUE
SAMN00088364	10	51	81.91	2.1	TRUE
SAMN00088364	10	52	18.96	0.1	TRUE
SAMN00088364	10	53	16.25	0	TRUE
SAMN00088364	10	54	5.98	0.39	TRUE
SAMN00088364	10	55	47.86	10.78	FALSE
SAMN00088364	10	56	11.9	0	TRUE
SAMN00088364	10	57	11.76	0.13	TRUE
SAMN00088364	10	58	18.63	0	TRUE
SAMN00088364	10	59	25.76	0.22	TRUE
SAMN00088364	10	6	55.12	1.01	TRUE
SAMN00088364	10	60	8.96	0	FALSE
SAMN00088364	10	61	66.87	0.12	TRUE
SAMN00088364	10	62	22.07	0.01	FALSE
SAMN00088364	10	63	24.12	0.08	TRUE
SAMN00088364	10	64	13.58	1.14	FALSE
SAMN00088364	10	65	75.36	3.13	TRUE
SAMN00088364	10	66	13.91	0.42	FALSE
SAMN00088364	10	67	10.63	0.01	FALSE
SAMN00088364	10	68	72.65	0.77	TRUE
SAMN00088364	10	69	13.46	0.07	TRUE
SAMN00088364	10	7	44.2	11.33	FALSE
SAMN00088364	10	70	94.34	0.28	TRUE
SAMN00088364	10	71	43.49	11.71	FALSE
SAMN00088364	10	72	71.48	6.11	TRUE
SAMN00088364	10	73	15.69	0.05	TRUE
SAMN00088364	10	74	15.52	0.06	FALSE
SAMN00088364	10	75	56.76	0.48	TRUE
SAMN00088364	10	76	57.86	0.64	TRUE
SAMN00088364	10	77	12.63	0.01	TRUE
SAMN00088364	10	78	85.39	0.13	TRUE
SAMN00088364	10	79	15.88	0.71	FALSE
SAMN00088364	10	8	15.62	0	TRUE
SAMN00088364	10	80	7.68	0	TRUE
SAMN00088364	10	81	42.53	0.08	TRUE
SAMN00088364	10	82	40.57	8.61	TRUE
SAMN00088364	10	83	49.74	10.96	TRUE
SAMN00088364	10	84	39.8	9.81	TRUE
SAMN00088364	10	85	54.93	3.38	TRUE
SAMN00088364	10	86	81.67	6.16	FALSE
SAMN00088364	10	87	9	0	TRUE
SAMN00088364	10	88	99.52	0.22	TRUE
SAMN00088364	10	89	15.17	0.36	FALSE
SAMN00088364	10	9	44.03	3.5	TRUE
SAMN00088364	10	90	54.85	3.62	TRUE
SAMN00088364	10	91	4.77	0.01	TRUE
SAMN00088364	10	92	23.58	0.01	TRUE
SAMN00088364	10	93	11.04	0	TRUE
SAMN00088364	10	94	59.36	0.19	TRUE
SAMN00088364	10	95	19.24	0.03	TRUE
SAMN00088364	10	96	42.26	3.34	TRUE
SAMN00088364	10	97	7.47	0	TRUE
SAMN00088364	10	98	13.98	0.27	FALSE
SAMN00088364	10	99	33.98	0.26	FALSE
SAMN00094408	10	1	40.67	0.01	TRUE
SAMN00094408	10	2	15.26	0	TRUE
SAMN00095161	10	1	6.23	0.01	TRUE
SAMN00095161	10	10	20.7	0.09	FALSE
SAMN00095161	10	11	24.66	0.06	TRUE
SAMN00095161	10	12	11.33	0.16	FALSE
SAMN00095161	10	13	31.75	2.26	FALSE
SAMN00095161	10	14	93.99	2.01	TRUE
SAMN00095161	10	15	20.68	0	TRUE
SAMN00095161	10	16	9.71	0	TRUE
SAMN00095161	10	17	14.39	0.28	FALSE
SAMN00095161	10	18	15.55	0.02	TRUE
SAMN00095161	10	19	17.77	0	TRUE
SAMN00095161	10	2	17.37	0	FALSE
SAMN00095161	10	20	13.16	0	FALSE
SAMN00095161	10	21	38.62	0.66	FALSE
SAMN00095161	10	22	11.76	0.07	FALSE
SAMN00095161	10	23	79.23	2.82	TRUE
SAMN00095161	10	24	36.13	0.05	TRUE
SAMN00095161	10	25	80.87	1.8	TRUE
SAMN00095161	10	26	9.03	0	FALSE
SAMN00095161	10	27	48.84	0.05	TRUE
SAMN00095161	10	28	10.73	0.02	FALSE
SAMN00095161	10	29	79	2.43	TRUE
SAMN00095161	10	3	8.09	0.05	TRUE
SAMN00095161	10	30	95.41	3.93	TRUE
SAMN00095161	10	31	13.06	0.03	TRUE
SAMN00095161	10	32	39.98	0	TRUE
SAMN00095161	10	33	59.21	2.01	TRUE
SAMN00095161	10	34	81.02	29.29	TRUE
SAMN00095161	10	35	29.94	0.03	TRUE
SAMN00095161	10	36	27.73	3.01	FALSE
SAMN00095161	10	37	9.42	0	TRUE
SAMN00095161	10	38	19.25	0.19	FALSE
SAMN00095161	10	39	63.9	0	TRUE
SAMN00095161	10	4	5.82	0.01	TRUE
SAMN00095161	10	40	24.75	0.4	FALSE
SAMN00095161	10	41	25.88	0	TRUE
SAMN00095161	10	42	71.76	0.55	FALSE
SAMN00095161	10	43	95.24	96.57	TRUE
SAMN00095161	10	44	10.63	0.01	FALSE
SAMN00095161	10	45	94.3	0.11	TRUE
SAMN00095161	10	46	14.17	0	FALSE
SAMN00095161	10	47	36.77	0.01	TRUE
SAMN00095161	10	48	13.22	0.13	FALSE
SAMN00095161	10	49	67.84	1.89	FALSE
SAMN00095161	10	5	89.73	0.26	TRUE
SAMN00095161	10	50	5.64	0	TRUE
SAMN00095161	10	51	9.94	0	TRUE
SAMN00095161	10	52	99.99	0.2	TRUE
SAMN00095161	10	53	99.73	2.87	FALSE
SAMN00095161	10	54	23.5	0	TRUE
SAMN00095161	10	55	81.14	35.52	TRUE
SAMN00095161	10	56	72.92	0.15	TRUE
SAMN00095161	10	57	4.13	0	FALSE
SAMN00095161	10	58	23.5	0.22	FALSE
SAMN00095161	10	59	8.89	0	TRUE
SAMN00095161	10	6	87.58	1.29	TRUE
SAMN00095161	10	60	70.24	22.02	TRUE
SAMN00095161	10	61	95.37	4.23	TRUE
SAMN00095161	10	62	44.99	0.06	TRUE
SAMN00095161	10	63	9.86	0	TRUE
SAMN00095161	10	64	6.38	0.01	TRUE
SAMN00095161	10	65	11.39	0.02	TRUE
SAMN00095161	10	7	13.21	0.06	TRUE
SAMN00095161	10	8	36.9	3.81	TRUE
SAMN00095161	10	9	26.05	1.01	FALSE
SAMN00143111	10	1	13.11	0.01	TRUE
SAMN00143111	10	2	21.98	0.01	TRUE
SAMN00143111	10	3	13.13	0	TRUE
SAMN00143111	10	4	19.06	0.03	TRUE
SAMN00144735	10	1	15.22	0.03	TRUE
SAMN00144735	10	2	27.38	0.14	TRUE
SAMN00144735	10	3	85.97	0.13	TRUE
SRR10258556	10	1	12.83	0	TRUE
SRR10258556	10	2	21.46	0.01	TRUE
SRR10258556	10	3	80.94	2.55	TRUE
SRR10258556	10	4	16.98	0	TRUE
SRR12830912	10	1	5.62	0.01	TRUE
SRR12830912	10	10	45.55	0.4	TRUE
SRR12830912	10	11	27.47	0.03	TRUE
SRR12830912	10	12	87.65	0.72	TRUE
SRR12830912	10	13	99.92	0.05	TRUE
SRR12830912	10	14	84.05	0.02	TRUE
SRR12830912	10	15	30.51	0.01	TRUE
SRR12830912	10	16	36.03	0.12	TRUE
SRR12830912	10	17	99.35	0.41	TRUE
SRR12830912	10	18	24.64	0.03	TRUE
SRR12830912	10	19	33.83	0.15	TRUE
SRR12830912	10	2	64.45	1.42	TRUE
SRR12830912	10	20	20.2	0.02	TRUE
SRR12830912	10	21	27.67	0	TRUE
SRR12830912	10	3	47.29	1.03	TRUE
SRR12830912	10	4	89.87	0.47	TRUE
SRR12830912	10	5	62.29	0.03	TRUE
SRR12830912	10	6	96.32	4.7	TRUE
SRR12830912	10	7	97.52	0.28	TRUE
SRR12830912	10	8	37.43	0.11	TRUE
SRR12830912	10	9	29.6	0.1	FALSE
SRR13167505	10	1	20.96	0.01	TRUE
SRR13167505	10	2	66.82	0.14	TRUE
SRR13167629	10	1	40.63	0.08	TRUE
SRR13167629	10	2	55.48	0.02	TRUE
SRR13167629	10	3	92.68	0.11	TRUE
SRR13167665	10	1	57.02	0.1	TRUE
SRR13167668	10	1	20.22	0.23	TRUE
SRR13167668	10	2	23.61	0	TRUE
SRR13167668	10	3	67.05	0.59	TRUE
SRR13167668	10	4	34.83	0.02	TRUE
SRR13167668	10	5	13.16	0.02	TRUE
SRR13167669	10	1	9.51	0	TRUE
SRR13167669	10	2	23.07	0.04	TRUE
SRR13167687	10	1	26.69	0	TRUE
SRR13167687	10	2	73.77	0.21	TRUE
SRR13167687	10	3	97.76	0.2	TRUE
SRR13167688	10	1	97.21	0.03	TRUE
SRR13167694	10	1	54.1	0.06	TRUE
SRR13167694	10	2	32.29	0.02	TRUE
SRR13167709	10	1	47.51	0.28	TRUE
SRR13694818	10	1	48.08	0.14	TRUE
SRR13694818	10	2	21.99	0.06	TRUE
SRR17284184	10	1	17.39	0	TRUE
SRR17284184	10	2	26.7	0.11	TRUE
SRR17284184	10	3	27.03	0.01	TRUE
SRR17284184	10	4	13.09	0	TRUE
SRR17284197	10	1	28.6	0.01	TRUE
SRR17284197	10	2	24.87	0.21	TRUE
SRR17284197	10	3	48.62	0.13	TRUE
SRR17284197	10	4	64.09	0.01	FALSE
SRR17284218	10	1	55.28	0	TRUE
SRR17284218	10	2	38.43	0.03	TRUE
SRR18765398	10	1	99.08	0.96	TRUE
SRR18765398	10	2	24.4	0.65	TRUE
SRR18765398	10	3	95.25	0.47	TRUE
SRR18765398	10	4	95.91	0.36	TRUE
SRR18765398	10	5	48.11	0.21	TRUE
SRR1952599	10	1	36.92	0.02	TRUE
SRR21425883	10	1	96.44	0.39	TRUE
SRR6748001	10	1	31.96	0.01	TRUE
SRR6748001	10	2	12.69	0	TRUE
SRR6748001	10	3	23.94	0.01	TRUE
SRR6748001	10	4	24.59	0.04	TRUE
SRR6748016	10	1	99.94	0.06	TRUE
SRR6748172	10	1	26.14	0	TRUE
SRR6748172	10	2	50.07	0.34	TRUE
SRR6748172	10	3	82.87	1.41	TRUE
SRR6748172	10	4	99.35	0.16	TRUE
ERR2238777	20	1	31.07	0.01	TRUE
ERR2238777	20	2	62.07	0.02	TRUE
ERR4421564	20	1	23.6	0	TRUE
ERR4421564	20	2	54.65	0	TRUE
ERR4421631	20	1	60.94	0.04	TRUE
ERR4421631	20	2	16.79	0.01	TRUE
MG1069	20	1	66.09	1.94	TRUE
MG1069	20	10	28.15	0.11	TRUE
MG1069	20	11	20.03	0.03	TRUE
MG1069	20	12	81.71	1.58	TRUE
MG1069	20	13	86.17	0.17	TRUE
MG1069	20	14	94.97	0.81	TRUE
MG1069	20	15	82.95	2.45	TRUE
MG1069	20	16	89.43	0.45	TRUE
MG1069	20	17	87.97	2.48	TRUE
MG1069	20	18	69.31	1.7	TRUE
MG1069	20	19	35.59	1.13	TRUE
MG1069	20	2	99.73	0.81	TRUE
MG1069	20	20	96.78	0.45	TRUE
MG1069	20	21	5.58	0.01	TRUE
MG1069	20	22	92.3	3.92	TRUE
MG1069	20	23	99.86	1.02	TRUE
MG1069	20	24	97.97	0.41	TRUE
MG1069	20	25	89.46	4.31	TRUE
MG1069	20	26	92.91	1.97	TRUE
MG1069	20	27	16.15	0.01	TRUE
MG1069	20	28	81.96	0	TRUE
MG1069	20	29	98.7	1.23	TRUE
MG1069	20	3	55.72	0.19	TRUE
MG1069	20	30	95.45	0.06	TRUE
MG1069	20	31	49.08	0.08	TRUE
MG1069	20	32	88.1	0.41	TRUE
MG1069	20	33	53.31	1.38	TRUE
MG1069	20	4	15.65	0.02	TRUE
MG1069	20	5	86.16	0.32	TRUE
MG1069	20	6	99.99	0.02	TRUE
MG1069	20	7	87.45	0.49	TRUE
MG1069	20	8	98.86	0.12	TRUE
MG1069	20	9	97.35	0.01	TRUE
MG1075	20	1	9.28	0	TRUE
MG1075	20	10	90.09	2.99	FALSE
MG1075	20	11	79.51	0.07	TRUE
MG1075	20	12	30.03	0.05	TRUE
MG1075	20	2	71.85	1.35	TRUE
MG1075	20	3	25.25	0	TRUE
MG1075	20	4	20.38	0	TRUE
MG1075	20	5	74.23	1.01	TRUE
MG1075	20	6	86.74	0.89	TRUE
MG1075	20	7	97.24	0.03	TRUE
MG1075	20	8	95.89	0.09	TRUE
MG1075	20	9	16.42	0.03	TRUE
MG1090	20	1	25.59	0.01	TRUE
MG1090	20	2	23.24	0.03	TRUE
MG1090	20	3	15.85	0.01	TRUE
MG1121	20	1	40.19	0.11	TRUE
MG1121	20	10	99.99	0.11	TRUE
MG1121	20	11	77.15	2.95	TRUE
MG1121	20	12	70.11	0.34	TRUE
MG1121	20	13	28.05	0	TRUE
MG1121	20	14	99.22	2.15	TRUE
MG1121	20	15	28.01	0.02	TRUE
MG1121	20	16	19.15	0	TRUE
MG1121	20	2	34.05	0.12	TRUE
MG1121	20	3	99.89	0.8	TRUE
MG1121	20	4	95.11	0.14	TRUE
MG1121	20	5	30.22	0.18	TRUE
MG1121	20	6	85.09	0.69	TRUE
MG1121	20	7	48.85	0.27	TRUE
MG1121	20	8	14.61	0.01	TRUE
MG1121	20	9	36.73	0.23	TRUE
MG1136	20	1	68.45	0	TRUE
MG1136	20	2	99.53	0.03	TRUE
MG1136	20	3	18.1	0.01	TRUE
MG1136	20	4	90.3	0.08	TRUE
MG1136	20	5	56.56	2.03	TRUE
MG1136	20	6	12.95	0.59	FALSE
MG1136	20	7	52.55	0.93	TRUE
MG1144	20	1	14.56	0.02	TRUE
MG1144	20	2	74.17	1.08	TRUE
MG1144	20	3	20.91	0.02	TRUE
MG1144	20	4	18.21	0.08	TRUE
MG1161	20	1	38.53	1.68	TRUE
MG1161	20	2	52.93	1.27	TRUE
MG1161	20	3	9.09	0	TRUE
MG1161	20	4	39.66	0.03	TRUE
MG1161	20	5	30.47	0.02	TRUE
MG1240	20	1	83.11	0.24	TRUE
MG1240	20	10	31.22	0.02	TRUE
MG1240	20	2	51.45	0.07	TRUE
MG1240	20	3	64.03	23.2	TRUE
MG1240	20	4	34.7	0.52	TRUE
MG1240	20	5	67.15	0.03	TRUE
MG1240	20	6	52.82	0.25	TRUE
MG1240	20	7	77.51	9.38	FALSE
MG1240	20	8	17.34	0.1	FALSE
MG1240	20	9	5.96	0.01	TRUE
MG130	20	1	88.5	0.04	TRUE
MG130	20	10	97.71	0.46	TRUE
MG130	20	11	78.28	1.51	TRUE
MG130	20	12	90.09	0.02	TRUE
MG130	20	13	37.08	0.39	TRUE
MG130	20	14	41.63	0.04	TRUE
MG130	20	15	61.78	0.4	TRUE
MG130	20	16	96.91	3.78	TRUE
MG130	20	17	83.63	0.03	TRUE
MG130	20	18	88.15	0.01	TRUE
MG130	20	19	99.98	0.71	TRUE
MG130	20	2	96.6	0	TRUE
MG130	20	20	48.22	0.08	TRUE
MG130	20	21	99.1	1.17	TRUE
MG130	20	22	71.72	0.36	TRUE
MG130	20	23	19.14	0	TRUE
MG130	20	24	99.75	0.37	TRUE
MG130	20	25	89.89	0.05	TRUE
MG130	20	26	83.87	0.52	TRUE
MG130	20	27	91.58	0.2	TRUE
MG130	20	28	13.39	0.02	TRUE
MG130	20	29	50.53	0.18	TRUE
MG130	20	3	88.54	0.48	TRUE
MG130	20	30	70.42	0.97	TRUE
MG130	20	4	94.23	0.61	TRUE
MG130	20	5	59.2	0.12	TRUE
MG130	20	6	31.71	0.02	TRUE
MG130	20	7	96.1	0.1	TRUE
MG130	20	8	94.37	0.37	TRUE
MG130	20	9	89.1	0.34	TRUE
MG1347	20	1	28.59	0	TRUE
MG1347	20	2	14.45	0	TRUE
MG1347	20	3	73.14	0.27	TRUE
MG1347	20	4	50.66	0.11	TRUE
MG1347	20	5	15.14	0.02	TRUE
MG1347	20	6	59.13	0.18	TRUE
MG14	20	1	12.1	0.14	TRUE
MG14	20	10	85.22	1.93	TRUE
MG14	20	11	93.34	0.5	TRUE
MG14	20	12	19.29	0.34	TRUE
MG14	20	13	57.31	1.59	TRUE
MG14	20	14	99.57	0.66	TRUE
MG14	20	15	24.98	0	FALSE
MG14	20	16	86.22	1.35	TRUE
MG14	20	17	81.97	0.11	TRUE
MG14	20	18	26.25	0.29	FALSE
MG14	20	19	94.63	0.57	TRUE
MG14	20	2	54.25	0.04	TRUE
MG14	20	20	65.91	2.59	TRUE
MG14	20	21	38.65	0.12	TRUE
MG14	20	22	28.44	0.22	TRUE
MG14	20	23	66.4	1.72	TRUE
MG14	20	24	99.94	0.61	TRUE
MG14	20	25	99.9	6.2	TRUE
MG14	20	26	93.26	0.12	TRUE
MG14	20	27	91.74	0	TRUE
MG14	20	28	82.93	2.5	TRUE
MG14	20	29	84.69	0.01	TRUE
MG14	20	3	92.71	0.24	TRUE
MG14	20	30	87.34	0.53	TRUE
MG14	20	31	93.46	0.21	TRUE
MG14	20	32	28.54	0.06	TRUE
MG14	20	33	36.15	0.13	FALSE
MG14	20	34	20.19	0	TRUE
MG14	20	35	15.08	0	TRUE
MG14	20	36	84.33	1.12	TRUE
MG14	20	37	9.74	0.21	TRUE
MG14	20	38	22.61	0.05	TRUE
MG14	20	4	96.27	0.19	TRUE
MG14	20	5	23.75	0	TRUE
MG14	20	6	48.6	0.34	TRUE
MG14	20	7	16.29	0.5	TRUE
MG14	20	8	99.95	0.46	TRUE
MG14	20	9	93.44	1.17	TRUE
MG1424	20	1	20.4	0.02	TRUE
MG1424	20	2	13.75	0	TRUE
MG1424	20	3	18.67	0	TRUE
MG1424	20	4	54.78	0	TRUE
MG1424	20	5	36.11	0.06	TRUE
MG1424	20	6	30.71	0.09	TRUE
MG1499	20	1	79.79	0.21	TRUE
MG1499	20	2	50	0.22	TRUE
MG1499	20	3	21.76	0.08	TRUE
MG1499	20	4	19.27	0.05	TRUE
MG1499	20	5	45.24	0.11	TRUE
MG1499	20	6	19.36	0.01	TRUE
MG1499	20	7	51.56	0.06	TRUE
MG1499	20	8	24.09	0.01	TRUE
MG1502	20	1	84.25	0.07	TRUE
MG1506	20	1	13.59	0	TRUE
MG1506	20	2	83.32	0	TRUE
MG271	20	1	28.72	0	TRUE
MG271	20	10	87.22	0.29	TRUE
MG271	20	11	86.73	1.73	TRUE
MG271	20	12	27.93	0.45	TRUE
MG271	20	13	5.44	0	TRUE
MG271	20	2	83	0.01	TRUE
MG271	20	3	97.2	0.52	TRUE
MG271	20	4	90.69	0.02	TRUE
MG271	20	5	22.31	0.09	TRUE
MG271	20	6	83.65	1.27	TRUE
MG271	20	7	16.98	0	TRUE
MG271	20	8	98.32	0.11	TRUE
MG271	20	9	90.75	0.5	TRUE
MG30	20	1	88.59	1.17	TRUE
MG30	20	10	88.92	0.16	TRUE
MG30	20	11	40.47	2.07	TRUE
MG30	20	12	73.58	1.71	TRUE
MG30	20	13	84.61	2.65	TRUE
MG30	20	14	49.28	0.57	TRUE
MG30	20	15	96.92	0.35	TRUE
MG30	20	16	34.96	0.48	TRUE
MG30	20	17	66.67	2.69	TRUE
MG30	20	18	32.1	2.02	FALSE
MG30	20	19	79.27	0.72	TRUE
MG30	20	2	17.95	0	TRUE
MG30	20	20	68.48	0.26	TRUE
MG30	20	21	75.98	0.61	TRUE
MG30	20	22	84.05	1.53	TRUE
MG30	20	23	30.59	0.06	TRUE
MG30	20	24	65.65	0.25	TRUE
MG30	20	25	77.04	3.02	TRUE
MG30	20	26	67.15	0.9	TRUE
MG30	20	27	98.87	0.48	TRUE
MG30	20	3	99.68	0.17	TRUE
MG30	20	4	42.8	0.55	FALSE
MG30	20	5	93.86	0.23	TRUE
MG30	20	6	30.41	0.92	TRUE
MG30	20	7	23.09	0.01	TRUE
MG30	20	8	87.66	0.17	TRUE
MG30	20	9	56.77	2.07	TRUE
MG308	20	1	99.68	0.09	TRUE
MG308	20	2	97.63	0.12	TRUE
MG308	20	3	91.22	4.41	TRUE
MG308	20	4	48.1	0.13	TRUE
MG308	20	5	77.39	3.13	TRUE
MG308	20	6	18.34	0.15	FALSE
MG308	20	7	99.85	0.05	TRUE
MG312	20	1	22.53	0.08	TRUE
MG312	20	10	86.18	3.84	TRUE
MG312	20	11	84.28	0.53	TRUE
MG312	20	12	61.29	0.45	TRUE
MG312	20	13	36.87	0.03	TRUE
MG312	20	14	38.38	0.08	TRUE
MG312	20	15	82.6	0.95	TRUE
MG312	20	16	77.7	0.81	TRUE
MG312	20	17	31.63	0.01	TRUE
MG312	20	18	58.02	2.48	TRUE
MG312	20	2	42.84	0.59	TRUE
MG312	20	3	55.52	0.14	TRUE
MG312	20	4	51.15	0.62	TRUE
MG312	20	5	52.26	0.4	TRUE
MG312	20	6	75.64	0.19	TRUE
MG312	20	7	15.12	0.01	TRUE
MG312	20	8	48.67	0.06	TRUE
MG312	20	9	7.77	0.04	TRUE
MG322	20	1	33.93	0.02	TRUE
MG322	20	2	63.86	0.01	TRUE
MG334	20	1	69.25	0.09	TRUE
MG334	20	2	15.48	0	TRUE
MG365	20	1	85.13	1.76	TRUE
MG365	20	10	7.75	0.02	TRUE
MG365	20	2	98.35	0.22	TRUE
MG365	20	3	99.53	0	TRUE
MG365	20	4	68.73	0.28	TRUE
MG365	20	5	91.98	3.16	TRUE
MG365	20	6	69.06	0.67	TRUE
MG365	20	7	86.05	0.04	TRUE
MG365	20	8	82.76	0.27	TRUE
MG365	20	9	99.94	0.07	TRUE
MG378	20	1	38.11	0.03	TRUE
MG378	20	2	33.54	0.01	TRUE
MG378	20	3	19.24	0.01	TRUE
MG378	20	4	13.4	0.01	TRUE
MG378	20	5	46.95	0.01	TRUE
MG404	20	1	97.94	0.4	TRUE
MG404	20	10	29.52	1.18	TRUE
MG404	20	2	9.65	0	TRUE
MG404	20	3	71.05	0.05	TRUE
MG404	20	4	76.07	1.51	TRUE
MG404	20	5	59.54	0.2	TRUE
MG404	20	6	84.03	0.72	TRUE
MG404	20	7	66.92	4.65	FALSE
MG404	20	8	99.95	0.06	TRUE
MG404	20	9	27.31	0.08	TRUE
MG410	20	1	90.64	0.02	TRUE
MG410	20	10	52.01	0.28	TRUE
MG410	20	11	28.24	0.06	TRUE
MG410	20	12	85.94	3.11	FALSE
MG410	20	13	33.06	2.12	TRUE
MG410	20	14	66.31	4.59	TRUE
MG410	20	15	69.44	1.4	FALSE
MG410	20	16	95.21	0.01	TRUE
MG410	20	17	64.94	0.91	TRUE
MG410	20	18	71.67	1.97	TRUE
MG410	20	19	99.5	0.19	TRUE
MG410	20	2	73.47	2.01	TRUE
MG410	20	20	18.06	0.45	FALSE
MG410	20	21	91.67	0.06	TRUE
MG410	20	3	16.24	0.01	TRUE
MG410	20	4	93.34	0.52	TRUE
MG410	20	5	99.91	0.07	TRUE
MG410	20	6	95.61	0.23	TRUE
MG410	20	7	86.76	0.24	TRUE
MG410	20	8	97.32	0.34	TRUE
MG410	20	9	88.5	2.29	TRUE
MG454	20	1	42.05	0.66	TRUE
MG454	20	10	24.13	0.24	TRUE
MG454	20	11	68.52	3.48	TRUE
MG454	20	12	12.65	0.01	FALSE
MG454	20	13	82.58	0.35	TRUE
MG454	20	14	96.3	0.24	TRUE
MG454	20	15	49.96	0.14	TRUE
MG454	20	16	42.28	0.02	TRUE
MG454	20	17	37.86	0.17	TRUE
MG454	20	18	100	0.01	TRUE
MG454	20	19	61.79	0.42	TRUE
MG454	20	2	76.64	0.2	TRUE
MG454	20	20	94.48	1.33	TRUE
MG454	20	21	5.9	0.01	TRUE
MG454	20	22	99.55	0.6	TRUE
MG454	20	23	34.34	0.21	TRUE
MG454	20	24	97.73	0.1	TRUE
MG454	20	25	7.67	0.04	TRUE
MG454	20	26	77.84	1.98	TRUE
MG454	20	27	91.66	0.6	FALSE
MG454	20	3	96.53	0.57	TRUE
MG454	20	4	84	0	TRUE
MG454	20	5	97.97	0.24	TRUE
MG454	20	6	31.75	0.81	TRUE
MG454	20	7	96.01	0.45	TRUE
MG454	20	8	75.47	2.21	TRUE
MG454	20	9	39.58	2.61	FALSE
MG478	20	1	91.77	0.58	TRUE
MG478	20	2	19.5	0.12	TRUE
MG478	20	3	68.76	0.03	TRUE
MG5	20	1	11.07	0.16	TRUE
MG5	20	10	91.42	0.31	TRUE
MG5	20	11	88.68	0	TRUE
MG5	20	12	28.39	0.12	TRUE
MG5	20	13	75.89	1.12	TRUE
MG5	20	14	51.72	1.76	TRUE
MG5	20	15	79.24	0.7	TRUE
MG5	20	16	93.92	0.5	TRUE
MG5	20	17	87.56	0.02	TRUE
MG5	20	18	73.25	0.88	TRUE
MG5	20	19	94.99	0.41	TRUE
MG5	20	2	56.85	0.09	TRUE
MG5	20	20	97.56	0	TRUE
MG5	20	21	27.06	0.03	TRUE
MG5	20	22	22.91	0.68	TRUE
MG5	20	23	20.39	0.73	TRUE
MG5	20	24	88.15	0.27	TRUE
MG5	20	25	98.91	0.56	TRUE
MG5	20	26	77.04	1.23	TRUE
MG5	20	27	80.55	0.15	TRUE
MG5	20	28	42.16	0	TRUE
MG5	20	29	84.86	0.69	TRUE
MG5	20	3	94.94	0.1	TRUE
MG5	20	30	62.38	0.54	TRUE
MG5	20	31	93.75	0.09	TRUE
MG5	20	32	27.86	0.01	TRUE
MG5	20	33	98.19	0	TRUE
MG5	20	34	56.64	0.07	TRUE
MG5	20	35	72.12	2.17	TRUE
MG5	20	36	27.8	4.11	TRUE
MG5	20	37	73.51	0.21	TRUE
MG5	20	38	99.72	0.93	TRUE
MG5	20	39	98.79	0.03	TRUE
MG5	20	4	14.52	0	TRUE
MG5	20	40	97.9	0.77	TRUE
MG5	20	41	76.19	0.76	TRUE
MG5	20	5	97.11	0.25	TRUE
MG5	20	6	72.25	0	TRUE
MG5	20	7	15.52	0.01	TRUE
MG5	20	8	96.32	0.02	TRUE
MG5	20	9	85.57	0.26	TRUE
MG581	20	1	93.42	0.41	TRUE
MG581	20	2	95.59	0.17	TRUE
MG609	20	1	99.54	0.31	TRUE
MG609	20	2	90.9	0.7	TRUE
MG609	20	3	41.22	0.28	TRUE
MG609	20	4	22.48	0	TRUE
MG609	20	5	21.66	0.01	TRUE
MG609	20	6	99.95	0.11	TRUE
MG609	20	7	10.68	0	FALSE
MG657	20	1	80.89	0.93	TRUE
MG657	20	10	60.52	1.44	TRUE
MG657	20	11	92.6	0.4	TRUE
MG657	20	12	88.53	1.23	TRUE
MG657	20	13	92.06	1.55	TRUE
MG657	20	14	57.1	0.82	TRUE
MG657	20	15	92.37	2.14	TRUE
MG657	20	16	83.54	14.01	TRUE
MG657	20	17	99.82	0.1	TRUE
MG657	20	18	97.25	0	TRUE
MG657	20	19	11.76	0	TRUE
MG657	20	2	84.42	0.09	TRUE
MG657	20	3	84.38	1.32	TRUE
MG657	20	4	93.4	0.08	TRUE
MG657	20	5	48.4	0.48	TRUE
MG657	20	6	89.44	1.23	TRUE
MG657	20	7	99.96	0.03	TRUE
MG657	20	8	99.88	1.89	TRUE
MG657	20	9	88.37	0.63	TRUE
MG684	20	1	14.63	0	TRUE
MG684	20	2	93.79	1.26	TRUE
MG684	20	3	99.91	0.02	TRUE
MG684	20	4	79.87	1.28	TRUE
MG888	20	1	41.07	0.03	TRUE
MG888	20	2	28.65	0.01	TRUE
MG888	20	3	18.83	0.01	TRUE
MG9	20	1	91.02	0.09	TRUE
MG9	20	10	82.58	2.27	TRUE
MG9	20	11	98.21	0.03	TRUE
MG9	20	12	58.46	0.51	TRUE
MG9	20	13	87.93	2.9	TRUE
MG9	20	14	62.59	5.83	TRUE
MG9	20	15	88.82	1.01	TRUE
MG9	20	16	72.17	1.96	TRUE
MG9	20	17	20.82	0.01	TRUE
MG9	20	18	89.71	0.28	TRUE
MG9	20	19	58.09	0.53	TRUE
MG9	20	2	21.48	0	TRUE
MG9	20	20	63.33	0.39	TRUE
MG9	20	21	76.82	0.04	TRUE
MG9	20	22	85.95	1.3	TRUE
MG9	20	23	92.38	0	TRUE
MG9	20	24	90.83	0	TRUE
MG9	20	25	60.71	2.29	TRUE
MG9	20	26	63.22	1.05	TRUE
MG9	20	27	52.86	0.3	TRUE
MG9	20	3	98.87	0.52	TRUE
MG9	20	4	79.28	1.43	TRUE
MG9	20	5	85.32	5.83	TRUE
MG9	20	6	99.64	0.3	TRUE
MG9	20	7	89.64	0.34	TRUE
MG9	20	8	96.69	0.47	TRUE
MG9	20	9	93.78	0.4	TRUE
MG904	20	1	99.97	0.13	TRUE
MG904	20	2	83.97	0.23	TRUE
MG960	20	1	78.87	0.49	TRUE
MG966	20	1	28.92	0.01	TRUE
MG966	20	2	28.79	0	TRUE
MG966	20	3	94.68	0.09	TRUE
MG966	20	4	27.86	0.05	TRUE
MG994	20	1	99.88	0.07	TRUE
MG994	20	2	99.95	0.12	TRUE
SAMN00037329	20	1	54.59	0.01	TRUE
SAMN00037329	20	2	40.26	0.02	TRUE
SAMN00044686	20	1	86.61	1.08	TRUE
SAMN00044686	20	10	88.64	0.57	TRUE
SAMN00044686	20	11	36.41	0.94	TRUE
SAMN00044686	20	12	99.78	0.14	TRUE
SAMN00044686	20	13	34.69	0.14	TRUE
SAMN00044686	20	14	41.82	0.01	FALSE
SAMN00044686	20	15	90.39	0.01	TRUE
SAMN00044686	20	16	91.49	0.09	TRUE
SAMN00044686	20	17	87.55	2.85	TRUE
SAMN00044686	20	18	87.39	0.55	TRUE
SAMN00044686	20	19	27.85	0.03	TRUE
SAMN00044686	20	2	99.9	4.96	TRUE
SAMN00044686	20	20	99.69	0.46	TRUE
SAMN00044686	20	21	98.12	0.61	TRUE
SAMN00044686	20	22	98.03	0.07	TRUE
SAMN00044686	20	23	26.19	0.82	TRUE
SAMN00044686	20	24	89.32	0.51	TRUE
SAMN00044686	20	25	100	0.89	TRUE
SAMN00044686	20	26	95.17	0.35	TRUE
SAMN00044686	20	27	88.28	0	TRUE
SAMN00044686	20	28	86.55	2.55	TRUE
SAMN00044686	20	29	89.46	0.14	TRUE
SAMN00044686	20	3	88.22	0.16	TRUE
SAMN00044686	20	30	84.26	0	TRUE
SAMN00044686	20	31	99.94	0.07	TRUE
SAMN00044686	20	32	16.25	0.41	TRUE
SAMN00044686	20	33	99.03	0.16	TRUE
SAMN00044686	20	34	7.9	0.04	TRUE
SAMN00044686	20	35	8.61	0	TRUE
SAMN00044686	20	4	82.49	1.23	TRUE
SAMN00044686	20	5	98.98	0.01	TRUE
SAMN00044686	20	6	99.26	0.06	TRUE
SAMN00044686	20	7	39.31	0.42	TRUE
SAMN00044686	20	8	71.71	0.23	TRUE
SAMN00044686	20	9	85.72	1.82	TRUE
SAMN00069550	20	1	76.62	0.47	TRUE
SAMN00075307	20	1	37.74	0.24	TRUE
SAMN00075307	20	2	99.92	0.06	TRUE
SAMN00088364	20	1	22.57	0.02	TRUE
SAMN00088364	20	10	14.29	0	TRUE
SAMN00088364	20	11	99.6	0.05	TRUE
SAMN00088364	20	12	7.73	0.16	TRUE
SAMN00088364	20	13	23.12	0	TRUE
[truncated: 2,983 more rows]
