# Supplementary material for: A multi-kingdom collection of 33,804 reference genomes for the human vaginal microbiome
Source: Nat Microbiol. 2024 Jun 21;9(8):2185–200. doi: 10.1038/s41564-024-01751-5 (PMC11306104; doi:10.1038/s41564-024-01751-5)
Supplement: Supplementary file 6 — Statistical source data for Fig. 1. [file 41564_2024_1751_MOESM6_ESM.xlsx]

## Sheet: fig1b
Genome ID	% Completeness	% Contamination	Quality score	Presence of 5S rRNA	Presence of 16S rRNA	Presence of 23S rRNA	No. of tRNA	Genome quality
ERR10897564.mbin.1	92.37	0.36	90.57	Y	N	N	16	high-quality
ERR10897570.mbin.1	69.36	0.05	69.11	N	N	N	14	medium-quality
ERR10897572.mbin.2	51.82	0.05	51.57	Y	N	N	12	medium-quality
ERR10897572.mbin.3	59.34	0.17	58.49	N	N	N	16	medium-quality
ERR10897573.mbin.1	99.97	0.02	99.87	Y	N	N	18	high-quality
ERR10897573.mbin.3	59.06	0.07	58.71	Y	N	N	17	medium-quality
ERR10897573.mbin.4	75.82	1.43	68.67	N	N	N	16	medium-quality
ERR10897574.mbin.1	56.85	0	56.85	N	N	N	12	medium-quality
ERR10897576.mbin.1	99.73	0.05	99.48	Y	N	N	16	high-quality
ERR10897576.sbin.2	56.79	0	56.79	N	N	N	8	medium-quality
ERR10897578.mbin.2	51.69	0.01	51.64	N	N	N	12	medium-quality
ERR10897578.mbin.3	55.88	0.05	55.63	N	Y	Y	16	medium-quality
ERR10897578.sbin.4	65.11	0.01	65.06	N	N	N	13	medium-quality
ERR10897580.sbin.1	90.47	1.01	85.42	N	N	N	19	high-quality
ERR10897580.sbin.2	94.27	1.34	87.57	N	N	N	18	high-quality
ERR10897582.sbin.1	84.75	1.69	76.3	Y	N	N	15	medium-quality
ERR10897583.sbin.2	54.22	0.16	53.42	N	N	N	16	medium-quality
ERR10897584.mbin.1	70.49	0.02	70.39	Y	N	N	17	medium-quality
ERR10897585.mbin.3	85.31	0.09	84.86	Y	N	N	15	medium-quality
ERR10897587.sbin.1	84.69	0.1	84.19	N	N	N	16	medium-quality
ERR10897588.mbin.3	78.86	0.14	78.16	Y	N	N	11	medium-quality
ERR10897589.mbin.1	77.17	0.04	76.97	N	N	N	17	medium-quality
ERR10897589.sbin.2	78.55	0.8	74.55	N	N	N	17	medium-quality
ERR10897590.mbin.2	87.87	0.25	86.62	N	N	N	16	medium-quality
ERR10897591.mbin.10	95.88	1.15	90.13	N	N	N	20	high-quality
ERR10897591.mbin.2	95.43	1.16	89.63	N	N	N	19	high-quality
ERR10897591.mbin.4	92.65	0.02	92.55	Y	N	N	18	high-quality
ERR10897591.mbin.7	89.44	0.3	87.94	Y	N	N	16	medium-quality
ERR10897591.mbin.8	93	0.25	91.75	N	N	N	19	high-quality
ERR10897591.mbin.9	85.41	0.38	83.51	N	Y	N	17	medium-quality
ERR10897591.sbin.11	88.31	1.27	81.96	N	N	N	19	medium-quality
ERR10897591.sbin.2	99.98	0	99.98	Y	N	N	18	high-quality
ERR10897591.sbin.5	80.04	3.4	63.04	N	N	N	16	medium-quality
ERR10897594.sbin.1	60.75	0.1	60.25	Y	N	N	16	medium-quality
ERR10897595.sbin.1	75.09	0.08	74.69	N	N	N	18	medium-quality
ERR10897596.mbin.2	98.01	0.62	94.91	Y	N	N	12	high-quality
ERR10897596.mbin.3	57.84	0.14	57.14	N	N	N	14	medium-quality
ERR10897596.sbin.4	98.14	0.14	97.44	N	N	N	20	high-quality
ERR10897598.mbin.1	59.48	0.04	59.28	N	N	N	15	medium-quality
ERR10897599.mbin.1	99.64	0.03	99.49	Y	N	N	16	high-quality
ERR10897599.mbin.3	80.2	1.13	74.55	N	N	N	18	medium-quality
ERR10897599.mbin.4	83.95	0.53	81.3	N	N	N	19	medium-quality
ERR10897599.sbin.5	86.49	1.85	77.24	N	N	N	15	medium-quality
ERR10897600.sbin.1	74.74	2.38	62.84	N	N	N	16	medium-quality
ERR10897602.sbin.3	73.75	0.84	69.55	N	N	N	10	medium-quality
ERR10897603.sbin.1	82.72	0.22	81.62	Y	N	N	16	medium-quality
ERR10897604.sbin.1	98.31	0.02	98.21	Y	N	N	16	high-quality
ERR10897609.sbin.1	53.7	0.01	53.65	N	N	N	7	medium-quality
ERR10897610.mbin.1	76.66	0.81	72.61	N	N	N	18	medium-quality
ERR10897611.mbin.2	98.9	0.4	96.9	Y	N	N	16	high-quality
ERR10897611.sbin.1	77.66	2.76	63.86	N	N	N	8	medium-quality
ERR10897612.sbin.4	79.2	0.87	74.85	N	Y	N	18	medium-quality
ERR10897613.sbin.1	99.26	0.94	94.56	Y	N	N	18	high-quality
ERR10897614.sbin.3	84.46	1.31	77.91	Y	N	N	19	medium-quality
ERR10897616.mbin.4	78.45	0.51	75.9	N	N	N	17	medium-quality
ERR10897616.sbin.3	52.82	0.34	51.12	N	N	N	10	medium-quality
ERR10897616.sbin.4	91.77	0.75	88.02	Y	Y	Y	19	near-complete
ERR10897617.mbin.2	51.19	0	51.19	Y	N	N	13	medium-quality
ERR10897619.mbin.1	63.26	0.18	62.36	N	Y	Y	18	medium-quality
ERR10897621.sbin.1	51.76	0.01	51.71	Y	N	N	8	medium-quality
ERR10897621.sbin.3	59.14	0.16	58.34	Y	Y	N	16	medium-quality
ERR10897622.mbin.2	76.48	0.05	76.23	Y	N	Y	11	medium-quality
ERR10897622.sbin.4	96.7	0.05	96.45	Y	N	N	11	high-quality
ERR10897624.mbin.2	57.18	0.09	56.73	N	N	N	17	medium-quality
ERR10897624.sbin.3	51.22	0	51.22	Y	N	N	15	medium-quality
ERR10897626.mbin.1	51.72	0.27	50.37	N	N	N	11	medium-quality
ERR10897626.sbin.2	83.98	0.16	83.18	N	Y	N	14	medium-quality
ERR10897629.mbin.11	88.71	0.11	88.16	Y	Y	Y	20	medium-quality
ERR10897629.mbin.13	95.7	0.2	94.7	N	N	N	20	high-quality
ERR10897629.mbin.2	81.32	0.48	78.92	N	N	N	14	medium-quality
ERR10897629.sbin.5	53.18	0.3	51.68	N	N	N	16	medium-quality
ERR10897629.sbin.6	55.9	0.12	55.3	N	N	N	11	medium-quality
ERR10897630.mbin.1	99.99	1.27	93.64	Y	N	N	20	high-quality
ERR10897630.mbin.2	69	0.49	66.55	N	N	N	6	medium-quality
ERR10897630.mbin.5	99.98	0.47	97.63	N	Y	N	20	high-quality
ERR10897633.mbin.2	88.52	0.04	88.32	N	N	N	18	medium-quality
ERR10897634.mbin.11	99.77	0.08	99.37	Y	N	N	16	high-quality
ERR10897634.mbin.13	93.94	0.03	93.79	Y	N	Y	17	high-quality
ERR10897634.mbin.2	90.62	0.69	87.17	Y	N	N	19	high-quality
ERR10897634.mbin.3	96.06	1.27	89.71	Y	N	N	20	high-quality
ERR10897634.mbin.5	62.6	0.47	60.25	N	N	N	14	medium-quality
ERR10897634.mbin.6	92.19	2.05	81.94	N	N	N	19	high-quality
ERR10897634.mbin.8	77.51	0.74	73.81	N	N	N	19	medium-quality
ERR10897634.mbin.9	50.86	0.07	50.51	N	N	N	14	medium-quality
ERR10897634.sbin.12	61.64	0.19	60.69	Y	N	N	11	medium-quality
ERR10897634.sbin.16	84.83	0.01	84.78	Y	N	Y	20	medium-quality
ERR10897634.sbin.17	92.75	0.4	90.75	Y	N	N	20	high-quality
ERR10897638.mbin.2	53.95	0.1	53.45	Y	Y	Y	19	medium-quality
ERR10897639.mbin.2	87.05	0.37	85.2	N	Y	N	20	medium-quality
ERR10897639.mbin.3	99.02	0.12	98.42	N	N	N	18	high-quality
ERR10897639.sbin.1	99.28	0.43	97.13	Y	N	N	19	high-quality
ERR10897640.mbin.3	99.91	0.06	99.61	Y	N	N	16	high-quality
ERR10897640.mbin.5	99.8	0.21	98.75	N	N	N	20	high-quality
ERR10897640.mbin.6	67.4	0.18	66.5	N	N	N	18	medium-quality
ERR10897640.sbin.1	54.93	0.03	54.78	Y	N	N	16	medium-quality
ERR10897644.mbin.2	63.84	0.3	62.34	N	N	N	12	medium-quality
ERR10897645.sbin.1	62.48	0.69	59.03	N	N	N	10	medium-quality
ERR10897646.mbin.2	63.97	0	63.97	N	N	N	9	medium-quality
ERR10897646.mbin.4	81.64	2.88	67.24	N	N	N	19	medium-quality
ERR10897646.mbin.5	73.03	0.47	70.68	N	N	N	18	medium-quality
ERR10897646.mbin.6	73.73	0.36	71.93	N	N	N	19	medium-quality
ERR10897648.mbin.1	81.13	0.03	80.98	Y	N	N	17	medium-quality
ERR10897649.mbin.1	52.31	0.01	52.26	Y	N	N	16	medium-quality
ERR10897650.mbin.1	99.99	0.28	98.59	N	N	N	20	high-quality
ERR10897650.mbin.2	97.87	0.21	96.82	Y	N	N	20	high-quality
ERR10897653.mbin.1	50.52	0.1	50.02	N	N	N	16	medium-quality
ERR10897659.mbin.2	54.71	0.65	51.46	N	N	N	17	medium-quality
ERR10897659.mbin.3	95.18	1.99	85.23	N	Y	N	20	high-quality
ERR10897660.sbin.1	52.62	0.1	52.12	N	N	N	15	medium-quality
ERR10897662.sbin.3	60.77	0	60.77	Y	N	N	17	medium-quality
ERR10897663.mbin.1	97.06	0.36	95.26	Y	N	N	20	high-quality
ERR10897663.mbin.2	85.18	0.65	81.93	N	N	N	16	medium-quality
ERR10897663.mbin.5	98.88	0.07	98.53	Y	Y	N	18	high-quality
ERR10897663.sbin.4	99.64	0.09	99.19	Y	N	N	16	high-quality
ERR10897664.sbin.2	54.7	0.45	52.45	Y	N	N	17	medium-quality
ERR10897667.sbin.2	92.93	0.57	90.08	N	N	N	13	high-quality
ERR10897670.sbin.2	99.96	0.31	98.41	N	Y	N	20	high-quality
ERR10897670.sbin.3	80.98	0.71	77.43	N	N	N	15	medium-quality
ERR10897672.mbin.1	71.33	0.01	71.28	N	N	N	10	medium-quality
ERR10897673.sbin.1	91.59	0.25	90.34	Y	N	N	12	high-quality
ERR10897675.mbin.4	51.58	0.06	51.28	N	N	N	7	medium-quality
ERR10897675.mbin.5	61.7	0.13	61.05	Y	N	N	17	medium-quality
ERR10897675.sbin.5	65.97	0.85	61.72	Y	N	Y	14	medium-quality
ERR10897677.mbin.2	54.76	0	54.76	N	N	N	10	medium-quality
ERR10897678.sbin.2	57.02	0.12	56.42	Y	N	N	15	medium-quality
ERR10897679.sbin.1	76.61	0.65	73.36	Y	Y	Y	19	medium-quality
ERR10897680.mbin.1	99.57	0.01	99.52	N	N	N	18	high-quality
ERR10897680.mbin.11	94.69	0.68	91.29	Y	N	N	17	high-quality
ERR10897680.mbin.2	99.56	0.02	99.46	Y	N	N	16	high-quality
ERR10897680.mbin.6	86.11	1.83	76.96	N	N	N	19	medium-quality
ERR10897680.mbin.7	93.06	1.1	87.56	N	N	N	20	high-quality
ERR10897680.mbin.8	90.07	0.02	89.97	Y	Y	Y	18	near-complete
ERR10897680.sbin.10	62.36	0.6	59.36	Y	N	N	17	medium-quality
ERR10897680.sbin.17	53.51	0.01	53.46	Y	N	N	16	medium-quality
ERR10897681.sbin.3	94.83	0.05	94.58	N	N	N	18	high-quality
ERR10897681.sbin.4	60.91	0	60.91	N	N	N	17	medium-quality
ERR10897682.mbin.2	89.3	0.08	88.9	N	N	N	18	medium-quality
ERR10897685.mbin.5	87.16	0.05	86.91	N	Y	N	17	medium-quality
ERR10897685.mbin.6	97.45	1.21	91.4	Y	Y	N	9	high-quality
ERR10897686.mbin.2	99.61	0	99.61	Y	N	N	16	high-quality
ERR10897686.mbin.7	53.06	0.39	51.11	N	N	N	11	medium-quality
ERR10897687.mbin.2	59.19	0.02	59.09	Y	N	N	12	medium-quality
ERR10897688.mbin.1	83.39	0.02	83.29	N	Y	N	16	medium-quality
ERR10897689.sbin.1	99.62	0.16	98.82	N	Y	Y	20	high-quality
ERR10897690.mbin.1	57.78	0.1	57.28	N	N	N	14	medium-quality
ERR10897690.sbin.1	96.02	0.1	95.52	Y	N	N	17	high-quality
ERR10897692.mbin.3	92.58	0	92.58	Y	N	N	15	high-quality
ERR10897692.sbin.3	53.27	0.02	53.17	N	N	N	14	medium-quality
ERR10897692.sbin.6	57.16	0.14	56.46	N	N	N	16	medium-quality
ERR10897693.sbin.1	89.26	0.03	89.11	Y	N	N	10	medium-quality
ERR10897695.mbin.2	54.65	0.51	52.1	N	N	N	15	medium-quality
ERR10897695.mbin.6	95.87	0.31	94.32	Y	N	N	20	high-quality
ERR10897695.sbin.2	61.86	0.28	60.46	N	Y	Y	17	medium-quality
ERR10897696.sbin.1	72.93	0.38	71.03	N	N	N	16	medium-quality
ERR10897697.sbin.1	89.53	0.04	89.33	Y	N	N	15	medium-quality
ERR10897698.mbin.3	70.19	0.31	68.64	N	N	N	8	medium-quality
ERR10897700.mbin.1	68.82	0	68.82	Y	N	N	17	medium-quality
ERR10897701.mbin.1	93.51	1.88	84.11	N	N	Y	18	high-quality
ERR10897701.mbin.2	94.45	0.03	94.3	Y	N	Y	16	high-quality
ERR10897701.mbin.3	99.55	1.45	92.3	N	N	N	19	high-quality
ERR10897702.mbin.3	52.18	0.01	52.13	N	N	N	12	medium-quality
ERR10897702.sbin.1	50.13	0	50.13	Y	N	N	11	medium-quality
ERR10897703.mbin.3	88.6	0.2	87.6	N	N	N	16	medium-quality
ERR10897703.sbin.2	50.92	0.01	50.87	N	N	N	7	medium-quality
ERR10897705.mbin.2	99.99	0.17	99.14	N	N	N	20	high-quality
ERR10897706.sbin.2	71.29	0.18	70.39	N	N	N	18	medium-quality
ERR10897707.sbin.1	84.64	0.68	81.24	N	N	N	18	medium-quality
ERR10897708.mbin.4	73.51	0	73.51	Y	N	Y	11	medium-quality
ERR10897708.sbin.2	85.77	0.19	84.82	Y	N	N	20	medium-quality
ERR10897708.sbin.4	53.97	0.01	53.92	Y	N	N	14	medium-quality
ERR10897711.mbin.1	98.61	0.32	97.01	Y	N	N	20	high-quality
ERR10897712.mbin.2	93.26	0.31	91.71	Y	N	N	16	high-quality
ERR10897712.mbin.5	72.41	0.03	72.26	Y	N	N	17	medium-quality
ERR10897714.mbin.3	51.92	0.03	51.77	N	N	N	11	medium-quality
ERR10897714.sbin.1	99.97	0.06	99.67	N	N	N	10	high-quality
ERR10897714.sbin.2	73.14	0.03	72.99	N	N	N	15	medium-quality
ERR10897717.sbin.2	84.63	0.07	84.28	Y	N	N	17	medium-quality
ERR10897719.mbin.1	99.65	0.39	97.7	Y	N	N	16	high-quality
ERR10897720.sbin.1	79.89	0.04	79.69	N	N	N	18	medium-quality
ERR10897721.mbin.1	84.62	0.16	83.82	Y	Y	N	19	medium-quality
ERR10897721.mbin.10	87.15	1.33	80.5	N	Y	N	18	medium-quality
ERR10897721.mbin.11	75.03	0.04	74.83	N	N	N	19	medium-quality
ERR10897721.mbin.12	94.86	2.72	81.26	N	N	N	18	high-quality
ERR10897721.mbin.13	71.79	0.18	70.89	N	N	N	16	medium-quality
ERR10897721.mbin.14	86.75	2.79	72.8	N	N	N	19	medium-quality
ERR10897721.mbin.16	92.5	0.09	92.05	Y	N	Y	16	high-quality
ERR10897721.mbin.5	99.98	0.09	99.53	Y	N	N	18	high-quality
ERR10897721.mbin.6	79.84	0.32	78.24	N	N	N	9	medium-quality
ERR10897721.mbin.7	87.5	2.96	72.7	N	Y	Y	19	medium-quality
ERR10897721.mbin.8	53.97	0.08	53.57	N	N	N	13	medium-quality
ERR10897721.sbin.1	92.83	1.07	87.48	Y	N	N	19	high-quality
ERR10897721.sbin.17	95.41	0.08	95.01	Y	N	Y	20	high-quality
ERR10897721.sbin.5	78.23	1.13	72.58	N	N	N	15	medium-quality
ERR10897722.mbin.1	99.99	0.09	99.54	N	N	N	20	high-quality
ERR10897723.sbin.1	62.88	0.14	62.18	N	N	N	18	medium-quality
ERR10897724.mbin.1	99.82	0.01	99.77	Y	N	N	18	high-quality
ERR10897725.mbin.1	67.67	0.25	66.42	N	N	N	18	medium-quality
ERR10897725.sbin.3	93.96	0.23	92.81	N	N	N	20	high-quality
ERR10897726.mbin.1	89.79	0.03	89.64	Y	N	N	18	medium-quality
ERR10897726.sbin.1	97.59	0.21	96.54	Y	N	N	15	high-quality
ERR10897727.mbin.1	87.44	0	87.44	N	N	N	16	medium-quality
ERR10897727.mbin.2	83.61	0.38	81.71	N	Y	Y	20	medium-quality
ERR10897727.sbin.6	62.11	0.08	61.71	N	N	N	12	medium-quality
ERR10897729.mbin.3	74.49	1.19	68.54	N	N	N	8	medium-quality
ERR10897729.mbin.4	90.88	0.04	90.68	Y	N	N	14	high-quality
ERR10897730.mbin.2	72.15	0.04	71.95	Y	N	N	10	medium-quality
ERR10897730.sbin.1	56.8	0.1	56.3	Y	N	N	9	medium-quality
ERR10897731.mbin.1	83.17	0	83.17	Y	N	N	16	medium-quality
ERR10897732.mbin.1	52.03	0.24	50.83	N	N	N	14	medium-quality
ERR10897732.sbin.1	99.99	0.13	99.34	Y	Y	Y	20	near-complete
ERR10897733.mbin.1	94.91	0.01	94.86	Y	N	N	12	high-quality
ERR10897733.mbin.2	97.54	0.1	97.04	Y	N	N	19	high-quality
ERR10897734.mbin.3	75.76	0.06	75.46	N	N	N	15	medium-quality
ERR10897734.sbin.1	70.92	0.23	69.77	N	N	N	16	medium-quality
ERR10897735.sbin.1	81.57	0.08	81.17	N	N	N	16	medium-quality
ERR10897736.sbin.1	51.18	0.14	50.48	N	N	N	14	medium-quality
ERR10897738.mbin.2	98.62	0.05	98.37	N	N	N	11	high-quality
ERR10897738.sbin.1	99.99	0	99.99	Y	N	Y	18	high-quality
ERR10897739.sbin.3	62.69	0.1	62.19	Y	N	N	17	medium-quality
ERR10897740.sbin.3	85.47	0.5	82.97	Y	N	N	16	medium-quality
ERR10897741.sbin.2	81.82	0.25	80.57	N	N	N	10	medium-quality
ERR10897742.mbin.1	99.73	0.16	98.93	N	N	N	12	high-quality
ERR10897742.mbin.5	74.9	0	74.9	N	N	N	15	medium-quality
ERR10897742.sbin.2	88.79	0.55	86.04	N	N	N	20	medium-quality
ERR10897743.mbin.3	77.87	0.01	77.82	Y	N	N	16	medium-quality
ERR10897745.sbin.1	54.21	0.21	53.16	N	N	N	16	medium-quality
ERR10897746.mbin.4	83.73	0.47	81.38	N	Y	N	19	medium-quality
ERR10897746.mbin.6	67.06	1.68	58.66	N	N	N	7	medium-quality
ERR10897746.sbin.2	80.06	0.62	76.96	N	N	N	18	medium-quality
ERR10897746.sbin.3	99.33	0.36	97.53	Y	N	N	20	high-quality
ERR10897747.mbin.1	84.42	0	84.42	N	N	N	12	medium-quality
ERR10897748.mbin.2	63.4	0.27	62.05	N	N	N	5	medium-quality
ERR10897748.sbin.1	65.12	0.23	63.97	N	N	N	13	medium-quality
ERR10897749.sbin.1	99.96	0.36	98.16	N	N	N	17	high-quality
ERR10897749.sbin.6	78.79	2.16	67.99	Y	N	N	14	medium-quality
ERR10897750.mbin.2	56.59	0.11	56.04	Y	N	N	16	medium-quality
ERR10897754.mbin.2	66.62	0.18	65.72	Y	N	N	19	medium-quality
ERR10897754.mbin.6	64.74	0.02	64.64	N	N	N	16	medium-quality
ERR10897754.sbin.2	52.02	0.12	51.42	N	N	N	9	medium-quality
ERR10897755.mbin.1	70.29	0.07	69.94	Y	Y	Y	17	medium-quality
ERR10897755.mbin.3	96.22	1.65	87.97	N	N	N	20	high-quality
ERR10897757.sbin.2	54.24	0.1	53.74	N	N	N	15	medium-quality
ERR10897758.mbin.3	99.14	0.1	98.64	N	Y	N	19	high-quality
ERR10897758.mbin.4	99.44	0.18	98.54	N	N	N	20	high-quality
ERR10897758.sbin.10	56.36	0.02	56.26	Y	N	N	12	medium-quality
ERR10897758.sbin.4	95.5	0.05	95.25	N	N	N	12	high-quality
ERR10897758.sbin.5	99.93	0.26	98.63	Y	Y	Y	20	near-complete
ERR10897758.sbin.6	92.73	0.69	89.28	N	N	N	19	high-quality
ERR10897761.mbin.1	99.99	0.28	98.59	N	N	N	20	high-quality
ERR10897761.mbin.2	98.69	0.34	96.99	Y	N	Y	20	high-quality
ERR10897761.mbin.3	99.98	0.02	99.88	Y	N	N	17	high-quality
ERR10897761.mbin.4	99.95	0.04	99.75	Y	N	Y	18	high-quality
ERR10897761.sbin.5	86.02	1.68	77.62	Y	N	N	19	medium-quality
ERR10897763.sbin.1	68.62	0.42	66.52	Y	N	N	15	medium-quality
ERR10897763.sbin.2	59.4	0.61	56.35	N	N	N	12	medium-quality
ERR10897766.mbin.4	99.82	0.75	96.07	Y	N	N	20	high-quality
ERR10897766.sbin.2	83.95	0.27	82.6	Y	N	N	18	medium-quality
ERR10897766.sbin.3	99.9	0.05	99.65	N	N	N	13	high-quality
ERR10897768.mbin.2	97.61	1.09	92.16	N	Y	N	19	high-quality
ERR10897768.mbin.5	99.87	0.02	99.77	Y	N	Y	16	high-quality
ERR10897768.mbin.6	98.34	0.2	97.34	N	N	N	20	high-quality
ERR10897768.mbin.9	57.94	0.05	57.69	N	N	N	12	medium-quality
ERR10897768.sbin.14	60.99	0.78	57.09	N	Y	N	17	medium-quality
ERR10897770.mbin.2	80.01	0.85	75.76	N	N	N	18	medium-quality
ERR10897770.sbin.1	87.69	0.47	85.34	Y	N	N	16	medium-quality
ERR10897771.mbin.1	82.67	0.05	82.42	N	Y	N	18	medium-quality
ERR10897771.mbin.2	92.03	0.03	91.88	N	N	N	20	high-quality
ERR10897771.mbin.3	93.58	0.05	93.33	Y	N	N	16	high-quality
ERR10897771.mbin.4	94.47	0.54	91.77	Y	N	N	18	high-quality
ERR10897771.mbin.6	89.17	0	89.17	Y	Y	Y	20	medium-quality
ERR10897771.mbin.7	76.78	1.33	70.13	N	Y	N	19	medium-quality
ERR10897771.mbin.8	92.59	0.93	87.94	N	N	N	20	high-quality
ERR10897771.sbin.5	94.28	0.1	93.78	N	N	N	20	high-quality
ERR10897773.mbin.4	67.75	0.02	67.65	Y	N	N	18	medium-quality
ERR10897773.mbin.6	81.31	0.62	78.21	N	Y	N	18	medium-quality
ERR10897773.sbin.7	87.76	0.16	86.96	N	N	N	11	medium-quality
ERR10897774.mbin.1	77.97	0.05	77.72	Y	N	N	15	medium-quality
ERR10897775.mbin.1	96.78	0.24	95.58	N	Y	N	20	high-quality
ERR10897775.mbin.3	97.95	0.06	97.65	Y	N	N	16	high-quality
ERR10897775.sbin.2	67.39	0.24	66.19	N	N	N	17	medium-quality
ERR10897775.sbin.3	98.96	0.52	96.36	N	N	N	18	high-quality
ERR10897776.sbin.2	79.29	0.25	78.04	N	N	N	16	medium-quality
ERR10897777.mbin.2	54.73	0.37	52.88	N	N	N	18	medium-quality
ERR10897777.mbin.3	99.99	0.03	99.84	N	N	Y	20	high-quality
ERR10897777.sbin.2	55.18	0.27	53.83	N	N	N	11	medium-quality
ERR10897778.mbin.2	55.8	0.15	55.05	Y	N	N	17	medium-quality
ERR10897779.mbin.2	99.98	0.72	96.38	N	N	N	20	high-quality
ERR10897779.mbin.3	99.96	0.02	99.86	Y	N	N	17	high-quality
ERR10897779.sbin.3	77.15	1.48	69.75	N	N	N	16	medium-quality
ERR10897780.mbin.1	99.74	0.06	99.44	Y	Y	Y	16	high-quality
ERR10897780.mbin.11	88.74	0.01	88.69	Y	N	N	19	medium-quality
ERR10897780.mbin.16	94.55	1.36	87.75	Y	N	N	18	high-quality
ERR10897780.mbin.2	93.84	0.68	90.44	Y	N	N	19	high-quality
ERR10897780.mbin.5	67.56	0.24	66.36	N	N	N	17	medium-quality
ERR10897780.mbin.6	85.93	0.59	82.98	N	N	N	18	medium-quality
ERR10897780.mbin.8	96.79	4.73	73.14	Y	Y	Y	20	near-complete
ERR10897780.mbin.9	94.87	0.35	93.12	N	N	N	20	high-quality
ERR10897780.sbin.20	69.88	0.62	66.78	N	Y	N	20	medium-quality
ERR10897780.sbin.22	84.54	1.76	75.74	N	N	N	12	medium-quality
ERR10897780.sbin.5	53.55	0.14	52.85	N	N	N	14	medium-quality
ERR10897780.sbin.8	72.66	0.22	71.56	Y	N	N	14	medium-quality
ERR10897781.sbin.1	99.97	0.04	99.77	N	N	N	16	high-quality
ERR10897784.mbin.1	56.36	0.18	55.46	N	N	N	16	medium-quality
ERR10897784.sbin.1	89.7	0.23	88.55	Y	N	N	17	medium-quality
ERR10897785.sbin.1	82.41	1.32	75.81	Y	N	N	16	medium-quality
ERR10897789.mbin.1	90.52	0.05	90.27	Y	N	N	15	high-quality
ERR10897790.sbin.1	67.55	1.81	58.5	N	N	N	19	medium-quality
ERR10897792.mbin.1	85.11	0.02	85.01	Y	N	N	15	medium-quality
ERR10897793.mbin.1	99.57	0	99.57	Y	N	N	16	high-quality
ERR10897794.sbin.1	84.08	0.48	81.68	N	N	N	16	medium-quality
ERR10897795.mbin.1	69.34	0.08	68.94	Y	N	N	14	medium-quality
ERR10897798.mbin.1	63.19	0.01	63.14	N	N	N	8	medium-quality
ERR10897798.sbin.1	69.66	0	69.66	Y	N	N	15	medium-quality
ERR10897799.mbin.2	51.56	0	51.56	N	N	N	14	medium-quality
ERR10897800.sbin.2	90.32	0.28	88.92	Y	N	N	16	high-quality
ERR10897802.sbin.1	64.68	0.02	64.58	Y	N	N	17	medium-quality
ERR10897803.mbin.2	50.34	0.06	50.04	N	N	N	15	medium-quality
ERR10897804.mbin.2	69.49	2.36	57.69	N	N	N	11	medium-quality
ERR10897804.mbin.3	99.22	3.38	82.32	Y	N	N	12	high-quality
ERR10897804.mbin.5	99.97	1.46	92.67	N	N	N	19	high-quality
ERR10897804.sbin.8	97.34	0.14	96.64	Y	N	N	20	high-quality
ERR10897805.mbin.2	99.96	0.17	99.11	Y	Y	Y	20	near-complete
ERR10897805.sbin.1	69.56	0.02	69.46	N	N	N	15	medium-quality
ERR10897805.sbin.4	74.12	0.01	74.07	Y	N	N	14	medium-quality
ERR10897806.mbin.4	99.48	0.56	96.68	N	N	N	20	high-quality
ERR10897806.sbin.1	54.58	0.42	52.48	N	N	N	11	medium-quality
ERR10897806.sbin.2	99.76	0.06	99.46	Y	N	N	17	high-quality
ERR10897806.sbin.5	99.34	0.25	98.09	Y	N	N	20	high-quality
ERR10897809.mbin.1	58.57	0.12	57.97	Y	N	N	17	medium-quality
ERR10897810.mbin.1	90.43	0.33	88.78	N	N	N	20	high-quality
ERR10897810.mbin.2	72.78	0.86	68.48	N	N	N	16	medium-quality
ERR10897810.mbin.4	72.13	0.48	69.73	N	Y	N	19	medium-quality
ERR10897810.sbin.2	77.01	0.12	76.41	N	N	N	18	medium-quality
ERR10897810.sbin.5	56.82	0.38	54.92	N	N	N	16	medium-quality
ERR10897810.sbin.6	95.83	0.53	93.18	Y	N	N	16	high-quality
ERR10897811.sbin.1	84.81	1.08	79.41	N	Y	Y	19	medium-quality
ERR10897811.sbin.2	64.76	0.01	64.71	Y	N	N	14	medium-quality
ERR10897813.mbin.1	98.86	0.46	96.56	N	N	N	19	high-quality
ERR10897813.mbin.2	70.77	2.78	56.87	N	Y	N	13	medium-quality
ERR10897814.mbin.1	99.97	0.43	97.82	N	Y	Y	20	high-quality
ERR10897816.mbin.1	59.79	0.27	58.44	N	N	N	16	medium-quality
ERR10897816.mbin.2	96.71	0.04	96.51	Y	N	N	16	high-quality
ERR10897816.mbin.3	81.14	0.11	80.59	N	N	N	9	medium-quality
ERR10897816.mbin.5	57.5	0.06	57.2	N	N	N	11	medium-quality
ERR10897816.mbin.7	82.71	0.4	80.71	Y	N	N	5	medium-quality
ERR10897816.sbin.2	85.75	0.23	84.6	N	Y	N	18	medium-quality
ERR10897816.sbin.7	99.99	0.11	99.44	N	N	N	20	high-quality
ERR10897817.sbin.3	63.87	2.73	50.22	Y	N	N	10	medium-quality
ERR10897818.mbin.2	54.49	0	54.49	Y	N	N	13	medium-quality
ERR10897820.mbin.2	88.54	0.11	87.99	Y	N	N	17	medium-quality
ERR10897820.sbin.4	85.14	0.58	82.24	N	N	N	12	medium-quality
ERR10897821.mbin.1	89.09	0.07	88.74	Y	N	N	16	medium-quality
ERR10897822.mbin.1	62	0.28	60.6	Y	N	N	18	medium-quality
ERR10897822.sbin.2	52.89	0.06	52.59	N	N	N	14	medium-quality
ERR10897824.mbin.3	82.45	0.26	81.15	Y	N	N	10	medium-quality
ERR10897824.sbin.1	51.9	0.23	50.75	N	N	N	10	medium-quality
ERR10897825.mbin.2	57.35	0.03	57.2	Y	N	N	17	medium-quality
ERR10897825.mbin.3	59.33	0.79	55.38	Y	N	N	13	medium-quality
ERR10897825.sbin.1	55.16	0.06	54.86	N	N	N	11	medium-quality
ERR10897827.sbin.3	98.95	0.07	98.6	Y	N	N	18	high-quality
ERR10897827.sbin.4	71	0.78	67.1	Y	N	N	15	medium-quality
ERR10897832.mbin.1	62.94	0	62.94	Y	N	N	15	medium-quality
ERR10897832.sbin.1	86.39	0.24	85.19	N	N	Y	20	medium-quality
ERR10897832.sbin.2	88.74	0.97	83.89	N	N	N	16	medium-quality
ERR10897832.sbin.3	99.99	0.61	96.94	Y	N	N	21	high-quality
ERR10897833.mbin.1	70.53	0.06	70.23	Y	N	N	16	medium-quality
ERR10897836.sbin.4	77.4	0.14	76.7	N	N	N	13	medium-quality
ERR10897837.mbin.2	61.82	0.06	61.52	N	N	N	12	medium-quality
ERR10897837.mbin.4	82.31	0.03	82.16	Y	N	Y	15	medium-quality
ERR10897837.sbin.2	52.39	0	52.39	N	N	N	8	medium-quality
ERR10897839.mbin.2	53.05	0.02	52.95	Y	N	N	13	medium-quality
ERR10897839.sbin.1	64.8	0.06	64.5	Y	N	N	15	medium-quality
ERR10897839.sbin.2	60.09	1.01	55.04	Y	Y	N	17	medium-quality
ERR10897840.mbin.1	98.88	0.21	97.83	N	N	N	19	high-quality
ERR10897840.sbin.2	92.46	0.22	91.36	N	N	N	16	high-quality
ERR10897841.mbin.1	90.76	0	90.76	N	N	Y	16	high-quality
ERR10897841.sbin.3	57.33	0.06	57.03	N	N	N	14	medium-quality
ERR10897843.mbin.2	60.65	0.11	60.1	N	N	N	11	medium-quality
ERR10897843.mbin.3	87.29	0.02	87.19	Y	N	N	15	medium-quality
ERR10897843.sbin.2	55.64	0.01	55.59	Y	N	N	10	medium-quality
ERR10897846.sbin.1	85.94	1.55	78.19	Y	N	N	19	medium-quality
ERR10897848.sbin.2	61.16	0	61.16	Y	N	N	9	medium-quality
ERR10897849.sbin.2	59.18	0.31	57.63	N	N	N	14	medium-quality
ERR10897851.sbin.2	99.82	0.38	97.92	N	N	N	20	high-quality
ERR10897852.sbin.1	72.77	0.21	71.72	Y	N	N	17	medium-quality
ERR10897853.mbin.1	91.49	0.04	91.29	Y	N	N	15	high-quality
ERR10897854.mbin.2	77.62	1.27	71.27	N	N	N	15	medium-quality
ERR10897854.mbin.3	63.72	0.16	62.92	N	N	N	15	medium-quality
ERR10897854.sbin.4	57.84	0.1	57.34	N	N	N	16	medium-quality
ERR10897855.mbin.5	75.87	0.03	75.72	N	N	N	17	medium-quality
ERR10897855.sbin.3	51.6	0.1	51.1	N	N	N	16	medium-quality
ERR10897856.mbin.1	99.73	0.3	98.23	N	N	N	19	high-quality
ERR10897856.sbin.2	53.94	0.05	53.69	N	N	N	15	medium-quality
ERR10897856.sbin.3	97.24	0.03	97.09	N	N	N	16	high-quality
ERR10897857.mbin.2	56.38	0.13	55.73	N	N	N	6	medium-quality
ERR10897857.mbin.3	55.51	0.21	54.46	N	N	N	11	medium-quality
ERR10897857.sbin.2	94.89	0.75	91.14	Y	N	N	17	high-quality
ERR10897857.sbin.4	51.43	0.22	50.33	N	N	N	15	medium-quality
ERR10897858.mbin.1	99.43	0.07	99.08	N	N	N	19	high-quality
ERR10897860.mbin.1	62.3	0.14	61.6	N	N	N	17	medium-quality
ERR10897861.mbin.1	99.97	2.17	89.12	N	Y	Y	19	high-quality
ERR10897863.sbin.1	71.75	0.08	71.35	Y	Y	N	17	medium-quality
ERR10897865.mbin.2	97.88	0.02	97.78	Y	N	N	16	high-quality
ERR10897865.sbin.3	98.67	0.15	97.92	N	N	N	19	high-quality
ERR10897866.mbin.1	77.51	0	77.51	Y	N	N	17	medium-quality
ERR10897867.mbin.2	80.01	1.31	73.46	N	N	N	18	medium-quality
ERR10897867.sbin.2	75.71	1.54	68.01	N	N	N	18	medium-quality
ERR10897868.mbin.1	99.89	0.04	99.69	Y	N	N	16	high-quality
ERR10897868.mbin.2	89.89	0.48	87.49	N	N	N	16	medium-quality
ERR10897871.sbin.1	76.79	0.81	72.74	N	N	N	19	medium-quality
ERR10897872.mbin.1	69.01	0.04	68.81	Y	N	N	18	medium-quality
ERR10897872.mbin.3	54.55	0.09	54.1	N	N	N	18	medium-quality
ERR10897873.mbin.1	99.99	0.55	97.24	N	N	N	19	high-quality
ERR10897874.mbin.1	99.75	0.02	99.65	N	N	N	18	high-quality
ERR10897874.mbin.4	63.76	0.39	61.81	Y	N	N	19	medium-quality
ERR10897874.sbin.2	99.94	0.47	97.59	Y	N	N	19	high-quality
ERR10897874.sbin.4	100	0.23	98.85	N	N	N	13	high-quality
ERR10897875.mbin.1	69.27	0.24	68.07	Y	N	N	16	medium-quality
ERR10897876.mbin.1	58.42	0.04	58.22	Y	N	N	17	medium-quality
ERR10897877.sbin.1	87.25	0.78	83.35	N	Y	N	16	medium-quality
ERR10897879.sbin.1	99.68	0.42	97.58	Y	N	N	16	high-quality
ERR10897880.mbin.2	73.82	0.11	73.27	Y	N	N	17	medium-quality
ERR10897881.sbin.1	80.99	0.2	79.99	N	N	N	20	medium-quality
ERR10897882.mbin.2	55.94	0.07	55.59	Y	N	N	16	medium-quality
ERR10897882.sbin.2	70.71	0.19	69.76	Y	N	N	16	medium-quality
ERR10897883.sbin.1	89.16	0.03	89.01	Y	N	N	16	medium-quality
ERR10897885.mbin.1	87.19	0.06	86.89	N	N	N	14	medium-quality
ERR10897886.mbin.10	76.84	0.03	76.69	N	Y	Y	19	medium-quality
ERR10897886.mbin.2	84.15	0	84.15	Y	N	Y	20	medium-quality
ERR10897886.mbin.3	53.96	0.29	52.51	N	N	N	14	medium-quality
ERR10897886.mbin.5	99.99	0.06	99.69	N	N	N	18	high-quality
ERR10897886.sbin.7	99.73	0.01	99.68	Y	N	N	16	high-quality
ERR10897886.sbin.8	97.83	0.11	97.28	Y	N	N	19	high-quality
ERR10897887.sbin.1	62.35	0.08	61.95	N	N	N	12	medium-quality
ERR10897890.mbin.1	90.93	0	90.93	Y	N	N	15	high-quality
ERR10897891.sbin.2	71.58	0.11	71.03	N	N	N	13	medium-quality
ERR10897892.mbin.1	53.7	0.15	52.95	N	N	N	7	medium-quality
ERR10897892.mbin.3	53.63	0.65	50.38	N	N	N	1	medium-quality
ERR10897892.mbin.4	99.51	0.01	99.46	Y	Y	Y	20	near-complete
ERR10897892.mbin.6	69.4	0.09	68.95	Y	N	N	8	medium-quality
ERR10897892.sbin.2	68.82	1.39	61.87	N	N	N	7	medium-quality
ERR10897894.sbin.1	95.56	0.19	94.61	Y	N	N	19	high-quality
ERR10897895.mbin.2	71.7	0	71.7	Y	N	N	11	medium-quality
ERR10897895.sbin.3	70.21	0.29	68.76	N	N	N	16	medium-quality
ERR10897897.mbin.3	70.06	2.49	57.61	N	N	N	7	medium-quality
ERR10897897.mbin.4	98.42	0.14	97.72	Y	N	N	20	high-quality
ERR10897898.mbin.2	64.22	0.13	63.57	Y	N	N	17	medium-quality
ERR10897901.sbin.1	68.25	0.34	66.55	N	N	N	16	medium-quality
ERR10897904.mbin.1	96.26	0.04	96.06	Y	N	N	16	high-quality
ERR10897905.mbin.1	77.36	0	77.36	Y	Y	Y	13	medium-quality
ERR10897906.mbin.2	99.96	0.24	98.76	Y	Y	N	20	high-quality
ERR10897906.mbin.3	70.86	1.03	65.71	Y	N	N	5	medium-quality
ERR10897906.mbin.5	91.74	0.06	91.44	Y	Y	N	20	high-quality
ERR10897906.sbin.3	81.88	0.04	81.68	Y	N	N	17	medium-quality
ERR10897907.mbin.1	75.7	0	75.7	Y	N	N	12	medium-quality
ERR10897907.sbin.1	65.76	0.06	65.46	Y	N	N	16	medium-quality
ERR10897909.sbin.1	80.99	0.16	80.19	N	N	N	16	medium-quality
ERR10897910.sbin.3	62.26	0.26	60.96	Y	N	N	18	medium-quality
ERR10897911.mbin.1	53.47	0.03	53.32	N	N	N	14	medium-quality
ERR10897912.sbin.1	65.6	1.6	57.6	Y	N	N	19	medium-quality
ERR10897913.mbin.1	100	0.73	96.35	N	N	N	14	high-quality
ERR10897913.mbin.11	66.69	0.13	66.04	N	N	N	8	medium-quality
ERR10897913.mbin.12	95.52	0	95.52	Y	N	N	13	high-quality
ERR10897913.mbin.2	99.97	0.42	97.87	N	N	N	20	high-quality
ERR10897913.mbin.3	99.65	0.05	99.4	N	N	N	18	high-quality
ERR10897913.mbin.6	99.85	0.32	98.25	Y	N	N	9	high-quality
ERR10897913.mbin.8	99.91	0.13	99.26	Y	Y	N	18	high-quality
ERR10897913.mbin.9	99.63	0.01	99.58	Y	N	N	16	high-quality
ERR10897913.sbin.12	56.38	0.39	54.43	N	N	N	15	medium-quality
ERR10897913.sbin.2	91.34	0.77	87.49	Y	N	N	17	high-quality
ERR10897914.mbin.1	57	0.01	56.95	Y	Y	N	15	medium-quality
ERR10897914.mbin.11	99.98	0.23	98.83	N	N	N	20	high-quality
ERR10897914.mbin.13	93.07	2.01	83.02	Y	N	N	11	high-quality
ERR10897914.mbin.14	98.44	0.98	93.54	N	Y	N	20	high-quality
ERR10897914.mbin.3	99.4	0.02	99.3	Y	N	N	16	high-quality
ERR10897914.mbin.4	99.92	0.27	98.57	Y	N	N	20	high-quality
ERR10897914.mbin.5	68.69	0.37	66.84	N	N	N	12	medium-quality
ERR10897914.mbin.6	92.9	0	92.9	Y	N	Y	17	high-quality
ERR10897914.sbin.17	96.45	0.85	92.2	N	N	N	17	high-quality
ERR10897914.sbin.19	89.22	0.56	86.42	N	N	N	14	medium-quality
ERR10897914.sbin.21	54.22	0.01	54.17	N	N	N	19	medium-quality
ERR10897914.sbin.26	98.32	1.27	91.97	Y	Y	N	19	high-quality
ERR10897915.mbin.3	99.93	0.14	99.23	N	N	N	12	high-quality
ERR10897915.sbin.4	57.4	0.04	57.2	N	N	N	13	medium-quality
ERR10897916.mbin.1	99.75	0.06	99.45	Y	N	N	17	high-quality
ERR10897917.mbin.1	83.15	0.16	82.35	Y	N	N	19	medium-quality
ERR10897917.mbin.2	55.59	0.02	55.49	N	N	N	7	medium-quality
ERR10897917.sbin.1	59.82	0.43	57.67	Y	N	N	17	medium-quality
ERR10897917.sbin.3	82.46	0.06	82.16	Y	N	N	11	medium-quality
ERR10897918.sbin.1	58.31	0	58.31	Y	N	N	16	medium-quality
ERR10897920.mbin.1	59.01	0.77	55.16	N	N	N	18	medium-quality
ERR10897921.sbin.2	56.05	0.11	55.5	Y	N	N	17	medium-quality
ERR10897922.sbin.1	52.68	0.01	52.63	Y	N	N	8	medium-quality
ERR10897923.mbin.1	72.64	0.01	72.59	N	N	N	17	medium-quality
ERR10897924.mbin.4	97.04	0.05	96.79	Y	N	N	19	high-quality
ERR10897924.sbin.2	54.86	0.05	54.61	N	N	N	14	medium-quality
ERR10897925.mbin.12	88.48	1.26	82.18	Y	N	N	18	medium-quality
ERR10897925.mbin.14	51.76	0.1	51.26	N	N	N	18	medium-quality
ERR10897925.mbin.18	96.33	1.32	89.73	Y	N	N	18	high-quality
ERR10897925.mbin.19	98	0.26	96.7	N	N	N	13	high-quality
ERR10897925.mbin.2	99.86	0.08	99.46	Y	N	Y	16	high-quality
ERR10897925.mbin.21	88.3	0.36	86.5	Y	N	Y	18	medium-quality
ERR10897925.mbin.22	64.29	1.86	54.99	Y	N	N	8	medium-quality
ERR10897925.mbin.23	58.14	0.16	57.34	N	N	N	13	medium-quality
ERR10897925.mbin.27	91.01	0.21	89.96	Y	N	N	19	high-quality
ERR10897925.mbin.28	71.28	0.12	70.68	N	N	N	15	medium-quality
ERR10897925.mbin.3	91.38	0.13	90.73	Y	N	N	19	high-quality
ERR10897925.mbin.32	92.14	1.44	84.94	N	N	N	9	high-quality
ERR10897925.mbin.36	87.15	0.01	87.1	N	Y	Y	18	medium-quality
ERR10897925.mbin.37	99.87	0.3	98.37	Y	N	N	17	high-quality
ERR10897925.mbin.4	97.37	1.53	89.72	N	N	N	20	high-quality
ERR10897925.mbin.40	98.26	0.05	98.01	Y	N	N	20	high-quality
ERR10897925.mbin.42	98.39	0.1	97.89	Y	N	N	18	high-quality
ERR10897925.mbin.43	92.9	0.01	92.85	Y	N	N	19	high-quality
ERR10897925.mbin.44	57.93	0.83	53.78	N	N	N	15	medium-quality
ERR10897925.mbin.50	55.3	0.07	54.95	N	N	N	16	medium-quality
ERR10897925.mbin.53	98.29	1.57	90.44	N	N	Y	19	high-quality
ERR10897925.mbin.54	95.4	0	95.4	Y	N	N	19	high-quality
ERR10897925.mbin.58	69.5	0.04	69.3	N	N	N	9	medium-quality
ERR10897925.mbin.61	99.8	0.03	99.65	Y	Y	Y	20	near-complete
ERR10897925.mbin.62	99.81	0.19	98.86	N	N	N	20	high-quality
ERR10897925.mbin.63	60.69	0.05	60.44	Y	N	Y	17	medium-quality
ERR10897925.sbin.15	87.11	0	87.11	Y	N	N	19	medium-quality
ERR10897925.sbin.16	77.13	0.15	76.38	Y	N	N	18	medium-quality
ERR10897925.sbin.17	86.24	1.17	80.39	N	Y	N	15	medium-quality
ERR10897925.sbin.22	63.31	0.06	63.01	Y	N	N	13	medium-quality
ERR10897925.sbin.23	71.58	1.19	65.63	N	N	N	14	medium-quality
ERR10897925.sbin.3	100	0.17	99.15	Y	N	Y	19	high-quality
ERR10897925.sbin.30	79.81	0.99	74.86	Y	N	N	12	medium-quality
ERR10897925.sbin.37	95.69	0.29	94.24	N	N	N	18	high-quality
ERR10897925.sbin.38	81.21	1.24	75.01	N	N	N	15	medium-quality
ERR10897925.sbin.4	93.32	0.2	92.32	N	N	N	20	high-quality
ERR10897925.sbin.42	97.94	0.33	96.29	N	N	Y	20	high-quality
ERR10897925.sbin.44	96.88	0.63	93.73	N	N	N	17	high-quality
ERR10897925.sbin.45	100	0.16	99.2	N	N	N	20	high-quality
ERR10897925.sbin.48	99.93	0.04	99.73	Y	N	Y	19	high-quality
ERR10897925.sbin.49	85.29	0.1	84.79	Y	N	Y	17	medium-quality
ERR10897925.sbin.5	98.77	0.02	98.67	N	N	N	16	high-quality
ERR10897925.sbin.51	59.25	0.04	59.05	N	N	N	7	medium-quality
ERR10897925.sbin.57	99.98	0.1	99.48	N	Y	N	19	high-quality
ERR10897925.sbin.59	77.68	0.39	75.73	N	N	N	19	medium-quality
ERR10897925.sbin.60	79.92	0.27	78.57	N	N	N	17	medium-quality
ERR10897925.sbin.61	82.72	0.46	80.42	Y	N	Y	14	medium-quality
ERR10897926.sbin.2	89.31	0.6	86.31	N	N	N	15	medium-quality
ERR10897927.mbin.1	54.78	0.31	53.23	N	N	N	15	medium-quality
ERR10897927.mbin.2	87.75	0.01	87.7	Y	N	N	15	medium-quality
ERR10897929.sbin.1	67.69	0.85	63.44	N	Y	Y	18	medium-quality
ERR10897930.mbin.4	77.56	0	77.56	Y	N	N	19	medium-quality
ERR10897930.sbin.4	55.58	0.01	55.53	Y	N	N	16	medium-quality
ERR10897931.sbin.1	51.54	0.19	50.59	Y	N	N	18	medium-quality
ERR10897934.sbin.1	80.13	0.39	78.18	Y	N	N	10	medium-quality
ERR10897940.sbin.1	85.79	0.12	85.19	Y	Y	Y	20	medium-quality
ERR10897941.mbin.1	98.93	0.38	97.03	N	N	N	19	high-quality
ERR10897941.mbin.2	81.97	0.31	80.42	N	N	N	18	medium-quality
ERR10897941.mbin.3	93.8	0.01	93.75	Y	N	N	16	high-quality
ERR10897941.mbin.4	99.15	0.06	98.85	N	N	N	18	high-quality
ERR10897941.mbin.5	95.25	3.31	78.7	N	Y	N	20	high-quality
ERR10897941.sbin.6	58.36	0.59	55.41	N	N	N	18	medium-quality
ERR10897942.sbin.1	85.89	0.14	85.19	Y	N	N	16	medium-quality
ERR10897943.mbin.2	62.36	0.1	61.86	N	N	N	16	medium-quality
ERR10897943.sbin.1	94.43	1.32	87.83	Y	Y	Y	20	near-complete
ERR10897944.mbin.2	83.86	0.18	82.96	N	N	N	17	medium-quality
ERR10897944.mbin.3	97.79	0.13	97.14	Y	N	N	20	high-quality
ERR10897944.sbin.8	76.72	0.05	76.47	N	N	N	18	medium-quality
ERR10897946.sbin.1	69.69	0.75	65.94	Y	Y	N	12	medium-quality
ERR10897946.sbin.2	98.48	0.02	98.38	N	N	N	15	high-quality
ERR10897947.mbin.1	57.48	0.11	56.93	Y	N	N	17	medium-quality
ERR10897948.mbin.1	51.33	0.01	51.28	Y	N	N	13	medium-quality
ERR10897949.sbin.2	52.47	0.27	51.12	N	N	N	8	medium-quality
ERR10897949.sbin.3	99.81	0.06	99.51	N	N	N	17	high-quality
ERR10897950.mbin.1	77.69	0.85	73.44	Y	N	N	14	medium-quality
ERR10897951.sbin.2	76.77	0.08	76.37	N	N	N	13	medium-quality
ERR10897954.mbin.1	85.81	0.29	84.36	N	Y	Y	20	medium-quality
ERR10897955.mbin.1	55.99	0.01	55.94	N	N	N	12	medium-quality
ERR10897956.mbin.2	58.17	0.03	58.02	N	Y	Y	14	medium-quality
ERR10897956.mbin.3	99.77	0.01	99.72	Y	N	N	16	high-quality
ERR10897957.mbin.1	69.25	0.01	69.2	Y	N	N	9	medium-quality
ERR10897957.sbin.2	55.67	0	55.67	Y	N	N	13	medium-quality
ERR10897958.mbin.1	58.95	0.11	58.4	Y	N	N	17	medium-quality
ERR10897960.sbin.1	68.39	0.03	68.24	Y	N	N	13	medium-quality
ERR10897961.mbin.1	96.78	0.58	93.88	N	N	N	19	high-quality
ERR10897961.mbin.2	98.35	0.13	97.7	Y	N	N	20	high-quality
ERR10897961.mbin.3	94.88	0.78	90.98	N	Y	Y	20	high-quality
ERR10897961.mbin.4	91.84	0	91.84	Y	Y	Y	20	near-complete
ERR10897961.mbin.5	92.61	0.51	90.06	Y	N	N	19	high-quality
ERR10897964.mbin.2	72.29	0.11	71.74	N	N	N	16	medium-quality
ERR10897964.sbin.1	57.4	0.16	56.6	Y	N	N	17	medium-quality
ERR10897967.sbin.2	61.99	0	61.99	N	N	N	16	medium-quality
ERR10897968.mbin.1	82.06	3.58	64.16	Y	N	N	17	medium-quality
ERR10897968.mbin.2	90.36	0.53	87.71	Y	N	N	15	high-quality
ERR10897968.mbin.4	59.55	0.34	57.85	Y	N	N	13	medium-quality
ERR10897969.mbin.1	54.48	0.01	54.43	Y	N	N	16	medium-quality
ERR10897970.mbin.11	84.63	0.07	84.28	Y	N	Y	18	medium-quality
ERR10897970.mbin.2	95.72	0.55	92.97	Y	N	Y	17	high-quality
ERR10897970.mbin.3	97.66	1.01	92.61	N	N	N	20	high-quality
ERR10897970.mbin.7	88.29	0.23	87.14	N	N	N	13	medium-quality
ERR10897970.mbin.8	96.72	0.01	96.67	Y	N	N	15	high-quality
ERR10897970.mbin.9	75.72	0.08	75.32	N	N	N	16	medium-quality
ERR10897970.sbin.1	100	0.32	98.4	Y	Y	Y	14	high-quality
ERR10897970.sbin.10	90.61	2.19	79.66	N	N	N	8	high-quality
ERR10897970.sbin.14	54.75	0.28	53.35	N	N	N	10	medium-quality
ERR10897970.sbin.4	62.04	0.08	61.64	Y	N	Y	16	medium-quality
ERR10897970.sbin.6	99.85	0.12	99.25	N	Y	N	20	high-quality
ERR10897970.sbin.7	99.56	0.08	99.16	N	N	N	19	high-quality
ERR10897971.mbin.1	98.25	0.02	98.15	N	N	N	18	high-quality
ERR10897972.mbin.1	99.85	0.51	97.3	Y	Y	N	16	high-quality
ERR10897973.mbin.1	70.11	0.03	69.96	Y	N	N	17	medium-quality
ERR10897974.mbin.1	65.88	0.28	64.48	N	N	N	17	medium-quality
ERR10897976.sbin.1	96.14	0.03	95.99	Y	N	N	15	high-quality
ERR10897978.mbin.1	73.14	0.25	71.89	N	Y	Y	19	medium-quality
ERR10897979.sbin.2	53.55	0.22	52.45	N	N	N	14	medium-quality
ERR10897985.sbin.3	53.67	0.06	53.37	Y	N	N	17	medium-quality
ERR10897990.mbin.1	66.23	0.01	66.18	Y	N	N	15	medium-quality
ERR10897991.sbin.2	50.1	0	50.1	Y	Y	Y	11	medium-quality
ERR10897992.mbin.1	64.19	0.01	64.14	Y	Y	Y	17	medium-quality
ERR10897992.sbin.1	85.61	0.56	82.81	N	N	N	16	medium-quality
ERR10897993.mbin.1	97.37	0.14	96.67	Y	N	Y	20	high-quality
ERR10897993.mbin.2	95.44	0.2	94.44	N	N	N	18	high-quality
ERR10897993.mbin.3	99.98	0.11	99.43	N	N	N	18	high-quality
ERR10897993.mbin.4	98.9	0.56	96.1	N	Y	N	20	high-quality
ERR10897997.mbin.1	99.5	0.37	97.65	Y	N	N	13	high-quality
ERR10897997.mbin.2	91.83	0.17	90.98	N	Y	Y	20	high-quality
ERR10897999.mbin.2	64.32	0.04	64.12	Y	N	N	17	medium-quality
ERR10897999.sbin.2	98.73	0.8	94.73	Y	N	N	17	high-quality
ERR10898000.sbin.1	93.91	0.02	93.81	Y	Y	Y	19	near-complete
ERR10898001.sbin.1	82.23	1.22	76.13	N	N	N	14	medium-quality
ERR10898002.mbin.1	50.83	0.07	50.48	Y	N	N	16	medium-quality
ERR10898003.mbin.1	91.4	0.05	91.15	Y	N	N	16	high-quality
ERR10898004.sbin.1	65.6	0	65.6	Y	N	N	10	medium-quality
ERR10898005.mbin.1	56.14	0.03	55.99	N	N	N	15	medium-quality
ERR10898005.sbin.1	63.81	0.12	63.21	Y	N	N	12	medium-quality
ERR10898006.mbin.1	84.71	0.19	83.76	Y	N	N	17	medium-quality
ERR10898008.sbin.1	54.06	0.21	53.01	N	N	N	14	medium-quality
ERR10898011.sbin.1	86.74	0.41	84.69	N	N	N	18	medium-quality
ERR10898011.sbin.2	89.36	0.38	87.46	Y	N	N	16	medium-quality
ERR10898014.mbin.1	84.14	0.21	83.09	Y	Y	N	17	medium-quality
ERR10898015.mbin.1	99.96	0.19	99.01	N	N	N	20	high-quality
ERR10898015.sbin.2	99.99	0.32	98.39	N	N	N	17	high-quality
ERR10898016.sbin.1	82.01	0.77	78.16	N	N	N	15	medium-quality
ERR10898017.sbin.2	52.4	0.21	51.35	Y	Y	Y	17	medium-quality
ERR10898019.sbin.5	75.16	0.12	74.56	Y	N	N	19	medium-quality
ERR10898020.mbin.1	81.55	0.04	81.35	Y	N	N	15	medium-quality
ERR10898020.sbin.2	58.74	0	58.74	Y	N	N	16	medium-quality
ERR10898021.mbin.1	56.79	0.63	53.64	Y	N	N	15	medium-quality
ERR10898021.sbin.1	85.31	3.11	69.76	Y	N	N	17	medium-quality
ERR10898022.mbin.1	96.35	0.06	96.05	N	N	N	17	high-quality
ERR10898023.sbin.3	72.46	0.48	70.06	N	Y	Y	17	medium-quality
ERR10898023.sbin.4	75.69	0.89	71.24	Y	N	N	18	medium-quality
ERR10898024.mbin.1	98.48	0.42	96.38	N	N	N	17	high-quality
ERR10898025.sbin.1	63.38	0.07	63.03	Y	N	N	18	medium-quality
ERR10898026.mbin.4	51.61	0.17	50.76	N	N	N	15	medium-quality
ERR10898026.mbin.7	57.07	0.31	55.52	Y	N	Y	13	medium-quality
ERR10898026.sbin.2	99.99	0.12	99.39	N	N	N	20	high-quality
ERR10898026.sbin.3	99.14	0.03	98.99	Y	N	N	17	high-quality
ERR10898028.mbin.2	64.78	0	64.78	Y	N	N	17	medium-quality
ERR10898031.sbin.2	99.91	0.03	99.76	N	N	N	20	high-quality
ERR10898032.mbin.1	59.02	0.04	58.82	N	N	N	14	medium-quality
ERR10898033.sbin.2	58.4	0.06	58.1	Y	N	N	16	medium-quality
ERR10898034.mbin.1	71.94	0.09	71.49	Y	N	N	17	medium-quality
ERR10898034.sbin.1	89.4	0.7	85.9	Y	N	N	18	medium-quality
ERR10898036.sbin.1	95.29	0.58	92.39	N	N	N	18	high-quality
ERR10898038.sbin.2	52.66	0.33	51.01	N	N	N	15	medium-quality
ERR10898039.sbin.2	84.85	0.2	83.85	Y	N	N	19	medium-quality
ERR10898039.sbin.3	81.9	0.08	81.5	N	Y	N	19	medium-quality
ERR10898040.sbin.1	74.84	1.25	68.59	Y	Y	Y	19	medium-quality
ERR10898041.mbin.4	93.83	0.07	93.48	N	N	N	13	high-quality
ERR10898041.sbin.4	58.97	0.04	58.77	N	N	N	11	medium-quality
ERR10898042.sbin.1	84.71	0.03	84.56	Y	N	N	16	medium-quality
ERR10898043.sbin.1	96.28	0.07	95.93	Y	N	N	16	high-quality
ERR10898044.sbin.2	86.18	2.05	75.93	N	N	N	16	medium-quality
ERR10898045.mbin.1	95.85	0.17	95	Y	N	N	19	high-quality
ERR10898045.mbin.3	99.76	0.06	99.46	N	N	N	18	high-quality
ERR10898045.mbin.4	58.9	0.84	54.7	N	N	N	14	medium-quality
ERR10898045.mbin.5	99.81	0.65	96.56	N	N	N	20	high-quality
ERR10898046.sbin.1	99.96	0.88	95.56	Y	Y	N	20	high-quality
ERR10898046.sbin.2	83.94	0.24	82.74	N	N	N	18	medium-quality
ERR10898047.mbin.1	86.89	0.71	83.34	Y	N	N	16	medium-quality
ERR10898047.mbin.10	86.89	1.17	81.04	N	N	N	20	medium-quality
ERR10898047.mbin.11	99.8	0.05	99.55	Y	N	N	18	high-quality
ERR10898047.mbin.12	99.53	0.05	99.28	Y	N	Y	12	high-quality
ERR10898047.mbin.13	84.85	2.31	73.3	N	N	N	19	medium-quality
ERR10898047.mbin.14	86.35	2.65	73.1	N	N	N	19	medium-quality
ERR10898047.mbin.15	98.03	1.75	89.28	Y	N	N	20	high-quality
ERR10898047.mbin.2	94.35	0.72	90.75	Y	N	N	19	high-quality
ERR10898047.mbin.4	80.84	0.34	79.14	N	Y	N	20	medium-quality
ERR10898047.mbin.5	87.15	0	87.15	Y	Y	Y	20	medium-quality
ERR10898047.mbin.7	95.48	0.57	92.63	N	N	N	19	high-quality
ERR10898047.mbin.8	99.72	1.11	94.17	N	N	N	19	high-quality
ERR10898047.mbin.9	52.66	0.05	52.41	N	N	N	14	medium-quality
ERR10898047.sbin.13	66.19	0.25	64.94	N	N	N	13	medium-quality
ERR10898048.sbin.1	84.19	0.17	83.34	N	N	N	15	medium-quality
ERR10898049.mbin.10	85.77	0.25	84.52	N	N	N	17	medium-quality
ERR10898049.mbin.13	87.33	0.23	86.18	N	N	N	16	medium-quality
ERR10898049.mbin.15	59.84	0.01	59.79	Y	N	N	9	medium-quality
ERR10898049.mbin.18	92.86	0.03	92.71	Y	N	N	20	high-quality
ERR10898049.mbin.3	88.1	0.19	87.15	N	N	N	19	medium-quality
ERR10898049.mbin.4	76.02	1.07	70.67	N	N	N	18	medium-quality
ERR10898049.mbin.5	89.46	0.02	89.36	Y	Y	Y	19	medium-quality
ERR10898049.mbin.6	77.92	0.04	77.72	N	N	N	16	medium-quality
ERR10898049.mbin.8	86.08	1.62	77.98	N	N	N	18	medium-quality
ERR10898049.sbin.13	54.46	0.21	53.41	N	N	N	15	medium-quality
ERR10898049.sbin.15	91.43	0.45	89.18	Y	N	N	19	high-quality
ERR10898049.sbin.2	86.24	0.47	83.89	Y	N	N	16	medium-quality
ERR10898049.sbin.5	99.99	0.08	99.59	N	Y	N	20	high-quality
ERR10898049.sbin.7	54.24	0.01	54.19	Y	N	N	13	medium-quality
ERR10898050.mbin.1	99.01	0.06	98.71	Y	N	N	16	high-quality
ERR10898051.mbin.2	53.93	0.11	53.38	N	Y	N	14	medium-quality
ERR10898051.mbin.4	58.92	0.37	57.07	N	N	N	13	medium-quality
ERR10898051.mbin.5	80.78	0.2	79.78	N	N	N	20	medium-quality
ERR10898053.sbin.1	85.31	0.92	80.71	Y	N	N	17	medium-quality
ERR10898054.mbin.3	84.21	0.33	82.56	N	N	N	19	medium-quality
ERR10898054.mbin.4	51.47	0.06	51.17	N	N	N	18	medium-quality
ERR10898054.sbin.4	95.98	0.33	94.33	Y	N	N	18	high-quality
ERR10898054.sbin.7	97.13	1.04	91.93	Y	Y	N	20	high-quality
ERR10898055.mbin.2	61.95	0.07	61.6	Y	Y	Y	19	medium-quality
ERR10898056.mbin.3	79.65	1.51	72.1	Y	N	N	16	medium-quality
ERR10898057.mbin.2	61.14	0	61.14	Y	N	N	9	medium-quality
ERR10898057.mbin.3	100	0.71	96.45	N	N	N	20	high-quality
ERR10898057.sbin.3	55.18	0.01	55.13	Y	N	N	16	medium-quality
ERR10898059.mbin.2	51.68	0.02	51.58	N	N	N	16	medium-quality
ERR10898059.sbin.2	55.35	0.26	54.05	N	N	N	10	medium-quality
ERR10898060.sbin.1	83.72	0.3	82.22	Y	N	N	17	medium-quality
ERR10898061.mbin.1	67.77	0.08	67.37	Y	N	N	17	medium-quality
ERR10898063.mbin.1	99.97	0.01	99.92	Y	N	N	14	high-quality
ERR10898064.mbin.1	76.16	0.01	76.11	N	N	N	14	medium-quality
ERR10898065.mbin.1	71.34	0	71.34	Y	N	N	11	medium-quality
ERR10898065.mbin.4	55.26	0.16	54.46	N	N	N	15	medium-quality
ERR10898065.mbin.5	56.88	0.9	52.38	N	N	N	11	medium-quality
ERR10898065.sbin.9	100	0.38	98.1	N	N	N	20	high-quality
ERR10898066.mbin.2	99.48	0.04	99.28	Y	N	N	16	high-quality
ERR10898067.mbin.2	62.32	0.22	61.22	Y	N	N	15	medium-quality
ERR10898067.mbin.3	71.17	0.02	71.07	Y	N	N	12	medium-quality
ERR10898067.mbin.4	96.2	2.44	84	N	N	N	20	high-quality
ERR10898067.mbin.6	81.99	0.8	77.99	N	Y	N	19	medium-quality
ERR10898067.mbin.7	95.95	0.93	91.3	N	N	N	18	high-quality
ERR10898068.sbin.2	71.25	0.27	69.9	N	N	N	19	medium-quality
ERR10898069.sbin.2	64.16	0.06	63.86	N	N	N	14	medium-quality
ERR10898069.sbin.4	77.66	1.26	71.36	N	N	N	11	medium-quality
ERR10898070.sbin.1	85.42	1.54	77.72	N	Y	N	15	medium-quality
ERR10898072.mbin.1	78.12	0.03	77.97	Y	N	N	15	medium-quality
ERR10898072.sbin.1	54.06	0.55	51.31	N	N	N	4	medium-quality
ERR10898073.mbin.1	58.85	0.06	58.55	Y	N	N	17	medium-quality
ERR10898073.sbin.3	59.92	0.02	59.82	N	N	N	14	medium-quality
ERR10898074.mbin.1	71.83	0	71.83	Y	N	N	11	medium-quality
ERR10898075.mbin.2	53.86	0.02	53.76	Y	N	N	16	medium-quality
ERR10898076.mbin.1	51.04	0.09	50.59	N	N	N	14	medium-quality
ERR10898076.sbin.2	51.67	0.18	50.77	N	N	N	10	medium-quality
ERR10898077.mbin.5	99.8	0.19	98.85	N	N	N	20	high-quality
ERR10898077.sbin.1	99.74	0.2	98.74	N	N	N	13	high-quality
ERR10898077.sbin.2	99.79	0.02	99.69	Y	N	N	16	high-quality
ERR10898077.sbin.3	83.86	1.42	76.76	Y	N	Y	19	medium-quality
ERR10898078.mbin.1	91.57	0.01	91.52	Y	Y	Y	17	high-quality
ERR10898078.mbin.2	99.35	0.03	99.2	Y	N	N	9	high-quality
ERR10898079.mbin.5	82.22	0.71	78.67	N	Y	N	19	medium-quality
ERR10898081.sbin.1	91.24	0.04	91.04	Y	N	N	12	high-quality
ERR10898082.mbin.10	52.28	0.01	52.23	Y	N	N	14	medium-quality
ERR10898082.mbin.2	59.07	0.14	58.37	N	Y	Y	17	medium-quality
ERR10898082.mbin.3	90.74	1.42	83.64	Y	N	N	15	high-quality
ERR10898082.mbin.6	70.45	0.51	67.9	Y	N	N	6	medium-quality
ERR10898082.sbin.2	57.13	0.15	56.38	N	N	N	3	medium-quality
ERR10898082.sbin.8	85.47	0.13	84.82	Y	N	N	17	medium-quality
ERR10898083.mbin.2	62.82	0	62.82	N	N	N	16	medium-quality
ERR10898084.mbin.3	96.65	0.19	95.7	Y	N	N	15	high-quality
ERR10898084.mbin.4	62.53	0.26	61.23	Y	N	Y	19	medium-quality
ERR10898084.mbin.8	63.47	0.3	61.97	N	N	N	10	medium-quality
ERR10898087.mbin.1	73.79	0	73.79	Y	N	N	15	medium-quality
ERR10898088.sbin.1	70.52	1.08	65.12	N	N	N	18	medium-quality
ERR10898088.sbin.2	55.65	0.5	53.15	N	N	N	11	medium-quality
ERR10898089.mbin.2	69.6	0.22	68.5	N	N	N	19	medium-quality
ERR10898089.mbin.4	99.91	0.52	97.31	Y	N	N	19	high-quality
ERR10898089.mbin.5	88.73	1.96	78.93	N	N	N	8	medium-quality
ERR10898089.mbin.9	67.79	0.29	66.34	N	N	N	16	medium-quality
ERR10898089.sbin.10	81	0.14	80.3	Y	N	N	18	medium-quality
ERR10898089.sbin.15	95.74	1.35	88.99	Y	N	N	19	high-quality
ERR10898089.sbin.2	99.78	0.25	98.53	Y	Y	Y	19	near-complete
ERR10898089.sbin.8	86.99	1.18	81.09	N	N	N	12	medium-quality
ERR10898090.mbin.3	69.37	0.03	69.22	Y	N	N	10	medium-quality
ERR10898090.mbin.4	80.66	0.29	79.21	Y	N	N	19	medium-quality
ERR10898090.mbin.8	89.88	0.29	88.43	N	N	N	17	medium-quality
ERR10898090.sbin.10	99.91	0.11	99.36	N	N	N	15	high-quality
ERR10898090.sbin.3	77.85	0.95	73.1	N	N	N	5	medium-quality
ERR10898090.sbin.7	88.17	0.03	88.02	N	N	N	11	medium-quality
ERR10898090.sbin.8	95.83	0.08	95.43	Y	N	N	10	high-quality
ERR10898091.mbin.1	69.83	0.05	69.58	N	Y	N	14	medium-quality
ERR10898091.mbin.3	97.1	0.04	96.9	Y	N	N	16	high-quality
ERR10898091.sbin.2	94.95	0.38	93.05	Y	Y	Y	15	high-quality
ERR10898092.sbin.1	59.67	0.05	59.42	N	N	N	11	medium-quality
ERR10898093.mbin.3	63.05	0.02	62.95	Y	N	N	16	medium-quality
ERR10898093.mbin.4	51.02	0.02	50.92	N	N	N	14	medium-quality
ERR10898093.sbin.1	99.97	0.88	95.57	Y	N	N	20	high-quality
ERR10898093.sbin.2	57.19	0.92	52.59	N	N	N	17	medium-quality
ERR10898093.sbin.3	94.09	0.35	92.34	Y	N	N	19	high-quality
ERR10898094.mbin.1	67.76	0.14	67.06	N	N	N	16	medium-quality
ERR10898096.mbin.2	64.71	0.01	64.66	Y	N	N	12	medium-quality
ERR10898097.mbin.1	99.99	0.18	99.09	N	N	N	20	high-quality
ERR10898098.mbin.2	69.98	0.02	69.88	Y	N	N	16	medium-quality
ERR10898101.mbin.4	96.6	0.08	96.2	Y	N	N	17	high-quality
ERR10898101.sbin.1	62.12	2.03	51.97	N	N	N	13	medium-quality
ERR10898101.sbin.2	93.22	0.37	91.37	Y	N	Y	18	high-quality
ERR10898101.sbin.3	99.99	0.2	98.99	N	N	N	20	high-quality
ERR10898102.mbin.10	99.91	0.51	97.36	N	N	N	19	high-quality
ERR10898102.mbin.8	91.93	0.03	91.78	N	N	N	13	high-quality
ERR10898102.sbin.3	63.94	0.04	63.74	N	N	N	15	medium-quality
ERR10898102.sbin.5	97.36	0.29	95.91	Y	N	N	16	high-quality
ERR10898104.mbin.10	90.93	0.42	88.83	Y	N	N	19	high-quality
ERR10898104.sbin.10	66.19	0.27	64.84	Y	N	N	13	medium-quality
ERR10898104.sbin.2	85.58	0.08	85.18	N	N	N	20	medium-quality
ERR10898105.mbin.1	99.95	0.18	99.05	N	N	N	20	high-quality
ERR10898105.sbin.2	98.03	0.29	96.58	Y	N	N	16	high-quality
ERR10898106.mbin.4	81.88	0.26	80.58	N	N	N	17	medium-quality
ERR10898106.sbin.5	64	0.7	60.5	Y	N	N	13	medium-quality
ERR10898107.mbin.3	54.52	0.09	54.07	N	N	N	12	medium-quality
ERR10898107.sbin.1	83.98	0.01	83.93	Y	N	N	15	medium-quality
ERR10898107.sbin.2	85	0.16	84.2	N	Y	N	20	medium-quality
ERR10898107.sbin.3	99.35	0.1	98.85	N	N	N	16	high-quality
ERR10898108.mbin.1	84.22	0.07	83.87	Y	N	N	15	medium-quality
ERR10898108.mbin.2	76.72	0.05	76.47	Y	N	N	17	medium-quality
ERR10898108.sbin.2	50.42	0.03	50.27	Y	N	N	15	medium-quality
ERR10898112.mbin.11	68.45	0.07	68.1	N	N	N	15	medium-quality
ERR10898112.mbin.7	69.52	0.02	69.42	N	N	N	16	medium-quality
ERR10898113.mbin.2	91.5	0.23	90.35	N	N	N	19	high-quality
ERR10898114.sbin.1	80.58	0.11	80.03	N	N	N	18	medium-quality
ERR10898116.sbin.2	52.47	0.02	52.37	Y	N	N	16	medium-quality
ERR10898117.sbin.1	58.36	0.51	55.81	N	N	N	16	medium-quality
ERR10898117.sbin.2	99.76	0.72	96.16	Y	Y	Y	20	near-complete
ERR10898118.mbin.3	86.15	0.27	84.8	Y	N	N	9	medium-quality
ERR10898118.mbin.5	96.35	0.04	96.15	Y	Y	N	16	high-quality
ERR10898118.sbin.2	99.12	0.02	99.02	N	N	N	17	high-quality
ERR10898118.sbin.3	99.99	0.13	99.34	N	Y	Y	16	high-quality
ERR10898119.sbin.2	68.98	0.17	68.13	N	N	N	18	medium-quality
ERR10898119.sbin.3	80.14	1.48	72.74	N	N	N	11	medium-quality
ERR10898120.sbin.2	82.34	0.28	80.94	N	N	N	20	medium-quality
ERR10898120.sbin.5	91.79	1.12	86.19	Y	N	N	12	high-quality
ERR10898120.sbin.6	50.2	0.02	50.1	N	N	N	16	medium-quality
ERR10898120.sbin.7	97.46	0.19	96.51	Y	N	N	20	high-quality
ERR10898121.sbin.3	97.75	0.07	97.4	N	N	N	16	high-quality
ERR10898125.mbin.10	84.8	1.16	79	Y	N	N	17	medium-quality
ERR10898125.mbin.11	54.06	0.44	51.86	N	N	N	20	medium-quality
ERR10898125.mbin.13	89.57	0.85	85.32	Y	N	N	15	medium-quality
ERR10898125.mbin.14	82.76	0.02	82.66	N	Y	Y	20	medium-quality
ERR10898125.mbin.16	84.68	0.29	83.23	N	N	N	15	medium-quality
ERR10898125.mbin.3	99.21	0.05	98.96	N	N	N	18	high-quality
ERR10898125.mbin.8	95.5	0.08	95.1	Y	Y	Y	18	near-complete
ERR10898125.sbin.11	84.85	0.49	82.4	N	N	N	10	medium-quality
ERR10898125.sbin.12	98.3	0.01	98.25	Y	N	N	12	high-quality
ERR10898125.sbin.13	52.04	0.04	51.84	N	Y	Y	17	medium-quality
ERR10898125.sbin.16	85.13	0.25	83.88	N	N	N	17	medium-quality
ERR10898125.sbin.17	96.22	0.05	95.97	N	N	N	17	high-quality
ERR10898125.sbin.7	61.33	0.56	58.53	Y	N	N	12	medium-quality
ERR10898129.mbin.2	78.22	1.58	70.32	N	N	N	17	medium-quality
ERR10898129.mbin.4	64.54	0.24	63.34	Y	N	N	15	medium-quality
ERR10898131.sbin.1	98.38	0.08	97.98	Y	Y	Y	19	near-complete
ERR10898132.sbin.1	96.75	0.03	96.6	Y	N	N	17	high-quality
ERR10898134.mbin.5	71.08	0	71.08	Y	N	N	15	medium-quality
ERR10898134.sbin.2	66.61	1.47	59.26	N	N	N	9	medium-quality
ERR10898134.sbin.3	70.63	0.26	69.33	N	N	N	19	medium-quality
ERR10898135.mbin.2	58.67	0.02	58.57	N	N	N	16	medium-quality
ERR10898135.sbin.2	55.76	0.04	55.56	N	N	N	13	medium-quality
ERR10898136.mbin.1	59.85	0.22	58.75	Y	N	N	17	medium-quality
ERR10898137.mbin.2	85	0.01	84.95	N	N	N	16	medium-quality
ERR10898137.sbin.1	74.94	0.02	74.84	N	N	N	17	medium-quality
ERR10898139.sbin.1	59.76	0.06	59.46	Y	N	N	11	medium-quality
ERR10898141.sbin.1	84.33	0.6	81.33	Y	N	Y	17	medium-quality
ERR10898141.sbin.2	58.36	1.62	50.26	Y	N	N	7	medium-quality
ERR10898143.sbin.2	62.2	0	62.2	N	N	N	14	medium-quality
ERR10898144.sbin.1	88.65	0.32	87.05	N	N	N	20	medium-quality
ERR10898145.sbin.1	78.06	1.25	71.81	N	Y	N	18	medium-quality
ERR10898146.mbin.1	89.03	2.54	76.33	N	N	N	18	medium-quality
ERR10898146.mbin.2	82.49	1.18	76.59	Y	Y	Y	18	medium-quality
ERR10898146.mbin.3	58.47	0.06	58.17	N	N	N	11	medium-quality
ERR10898146.mbin.4	93.24	0.37	91.39	N	N	N	19	high-quality
ERR10898146.mbin.6	80.35	2.11	69.8	N	Y	N	17	medium-quality
ERR10898146.sbin.7	83.76	0.59	80.81	Y	N	N	19	medium-quality
ERR10898147.mbin.13	100	0.15	99.25	N	Y	Y	17	high-quality
ERR10898147.mbin.2	99.91	0.05	99.66	N	N	N	11	high-quality
ERR10898147.mbin.3	87.58	0	87.58	Y	N	N	17	medium-quality
ERR10898147.mbin.5	51.02	0.07	50.67	Y	N	N	15	medium-quality
ERR10898147.sbin.3	57.31	0.34	55.61	N	N	N	15	medium-quality
ERR10898147.sbin.6	54.41	0	54.41	Y	N	N	13	medium-quality
ERR10898147.sbin.8	99.94	0.06	99.64	Y	N	N	9	high-quality
ERR10898148.mbin.2	53.3	0.25	52.05	N	N	N	14	medium-quality
ERR10898148.sbin.1	88.56	1.16	82.76	N	N	N	19	medium-quality
ERR10898150.mbin.4	60.83	0.07	60.48	Y	N	N	17	medium-quality
ERR10898150.sbin.2	78.15	0.44	75.95	Y	N	N	15	medium-quality
ERR10898151.sbin.2	67.75	0.08	67.35	Y	N	N	16	medium-quality
ERR10898152.mbin.3	63.14	0.18	62.24	N	N	N	17	medium-quality
ERR10898152.sbin.3	95.86	0.08	95.46	Y	N	N	16	high-quality
ERR10898153.mbin.1	81.1	1.52	73.5	N	N	N	19	medium-quality
ERR10898153.mbin.2	98.88	0.15	98.13	N	N	N	20	high-quality
ERR10898153.mbin.3	81.06	0.46	78.76	N	N	N	19	medium-quality
ERR10898153.mbin.4	99.94	0.06	99.64	N	N	N	18	high-quality
ERR10898153.mbin.5	61.43	0.42	59.33	N	N	N	18	medium-quality
ERR10898153.mbin.7	99.68	0.02	99.58	Y	N	N	17	high-quality
ERR10898155.mbin.1	86.77	0.75	83.02	Y	N	N	16	medium-quality
ERR10898156.sbin.1	83.01	0.85	78.76	N	N	N	12	medium-quality
ERR10898156.sbin.2	89.42	2.91	74.87	Y	N	Y	16	medium-quality
ERR10898157.sbin.2	70.59	0.01	70.54	N	N	N	16	medium-quality
ERR10898158.mbin.1	99.73	0.07	99.38	Y	N	N	16	high-quality
ERR10898158.sbin.5	59.7	0.05	59.45	Y	N	N	15	medium-quality
ERR10898159.sbin.5	75.07	0.53	72.42	N	N	N	18	medium-quality
ERR10898160.mbin.2	98.39	0.32	96.79	N	N	N	20	high-quality
ERR10898160.mbin.3	93.21	0.3	91.71	Y	Y	N	17	high-quality
ERR10898160.sbin.2	81.15	0.93	76.5	N	N	N	19	medium-quality
ERR10898160.sbin.5	56.17	0.08	55.77	N	N	N	17	medium-quality
ERR10898160.sbin.7	90.56	0.56	87.76	Y	N	N	20	high-quality
ERR10898160.sbin.8	99.99	0.25	98.74	Y	N	N	17	high-quality
ERR10898161.mbin.1	99.56	0.32	97.96	Y	N	N	18	high-quality
ERR10898162.mbin.1	99.9	0.04	99.7	Y	N	N	16	high-quality
ERR10898162.mbin.2	95.82	0.48	93.42	N	N	N	20	high-quality
ERR10898163.mbin.2	52.17	0.08	51.77	N	N	N	15	medium-quality
ERR10898163.sbin.1	91.32	0.31	89.77	N	N	N	19	high-quality
ERR10898164.sbin.1	66.47	2.73	52.82	N	N	N	13	medium-quality
ERR10898164.sbin.2	82.84	0.19	81.89	Y	N	N	15	medium-quality
ERR10898166.mbin.1	86.13	0.04	85.93	Y	N	N	16	medium-quality
ERR10898169.sbin.1	62.32	1.8	53.32	N	N	N	10	medium-quality
ERR10898170.mbin.1	77.39	0.02	77.29	Y	N	N	15	medium-quality
ERR10898171.sbin.1	66.53	0.2	65.53	N	N	N	17	medium-quality
ERR10898172.sbin.2	88.87	0.09	88.42	N	N	N	12	medium-quality
ERR10898172.sbin.3	86.07	0	86.07	N	N	N	16	medium-quality
ERR10898173.mbin.1	86.8	0.06	86.5	Y	N	N	14	medium-quality
ERR10898174.mbin.2	99.81	0.58	96.91	Y	N	Y	20	high-quality
ERR10898174.mbin.5	61.36	0.21	60.31	N	N	N	4	medium-quality
ERR10898174.mbin.6	89.35	0.38	87.45	Y	N	N	18	medium-quality
ERR10898175.mbin.6	84.81	0.91	80.26	Y	N	N	19	medium-quality
ERR10898175.sbin.2	85.95	0.44	83.75	Y	N	N	17	medium-quality
ERR10898177.mbin.7	89.21	0.35	87.46	Y	N	N	15	medium-quality
ERR10898177.sbin.1	92.55	1.09	87.1	Y	Y	N	16	high-quality
ERR10898177.sbin.4	88.49	0.29	87.04	Y	N	N	19	medium-quality
ERR10898179.mbin.12	70.54	0.58	67.64	Y	N	Y	16	medium-quality
ERR10898179.mbin.15	60.13	0.12	59.53	N	N	N	14	medium-quality
ERR10898179.sbin.6	84.49	0.55	81.74	Y	N	N	18	medium-quality
ERR10898180.mbin.1	99.99	0.2	98.99	N	N	N	19	high-quality
ERR10898180.sbin.2	54.83	0.23	53.68	N	N	N	11	medium-quality
ERR10898181.mbin.2	67.99	0	67.99	Y	N	N	17	medium-quality
ERR10898182.mbin.2	84.94	0.71	81.39	N	N	N	17	medium-quality
ERR10898182.mbin.3	97.55	0.79	93.6	N	N	N	18	high-quality
ERR10898182.mbin.4	99.69	0.02	99.59	Y	N	Y	17	high-quality
ERR10898182.mbin.6	99.82	0.13	99.17	Y	N	N	15	high-quality
ERR10898182.sbin.9	79.21	1.79	70.26	N	Y	Y	19	medium-quality
ERR10898183.mbin.4	62.22	0.08	61.82	N	N	N	19	medium-quality
ERR10898183.mbin.5	62.64	0.66	59.34	N	N	N	11	medium-quality
ERR10898183.sbin.3	81.68	0.33	80.03	Y	N	N	17	medium-quality
ERR10898184.mbin.1	99.72	0.06	99.42	Y	N	Y	17	high-quality
ERR10898185.sbin.1	81.39	0.62	78.29	Y	N	N	12	medium-quality
ERR10898187.mbin.2	69.9	0.03	69.75	Y	N	N	11	medium-quality
ERR10898188.sbin.2	60.14	0.09	59.69	N	N	N	20	medium-quality
ERR10898190.sbin.1	98.22	0.05	97.97	Y	N	N	16	high-quality
ERR10898190.sbin.2	89.65	0.69	86.2	N	N	N	18	medium-quality
ERR10898194.mbin.3	62.11	0.19	61.16	N	N	N	16	medium-quality
ERR10898194.mbin.8	54.39	0.02	54.29	N	N	N	13	medium-quality
ERR10898194.sbin.3	95.27	0.17	94.42	N	N	N	19	high-quality
ERR10898194.sbin.6	68.82	0.26	67.52	N	N	N	8	medium-quality
ERR10898195.mbin.5	99.55	0.13	98.9	N	N	N	13	high-quality
ERR10898196.mbin.2	99.32	0.29	97.87	Y	Y	Y	19	near-complete
ERR10898196.mbin.5	61.23	0.02	61.13	N	Y	N	20	medium-quality
ERR10898196.mbin.8	72.77	0	72.77	Y	N	N	15	medium-quality
ERR10898196.sbin.6	70.57	0.33	68.92	Y	N	N	8	medium-quality
ERR10898197.mbin.2	61.5	0.1	61	Y	N	N	18	medium-quality
ERR10898198.mbin.1	100	0.34	98.3	N	N	N	13	high-quality
ERR10898198.mbin.2	99.99	0.04	99.79	N	N	N	20	high-quality
ERR10898198.sbin.1	99.85	0.06	99.55	Y	N	N	16	high-quality
ERR10898201.sbin.1	51.5	0.08	51.1	N	N	N	7	medium-quality
ERR10898202.mbin.2	52.11	0.08	51.71	N	N	N	15	medium-quality
ERR10898203.mbin.1	90.73	0.01	90.68	Y	Y	N	11	high-quality
ERR10898203.mbin.2	58.58	0.22	57.48	Y	N	N	14	medium-quality
ERR10898203.mbin.4	51.24	0.09	50.79	N	N	N	9	medium-quality
ERR10898203.mbin.5	99.35	0.03	99.2	Y	Y	N	13	high-quality
ERR10898203.sbin.3	95.11	0.08	94.71	N	N	N	17	high-quality
ERR10898203.sbin.5	99.78	0.07	99.43	Y	N	N	20	high-quality
ERR10898204.sbin.1	52.26	0.03	52.11	Y	N	N	17	medium-quality
ERR10898205.mbin.2	61.9	0.02	61.8	Y	N	N	9	medium-quality
ERR10898205.mbin.3	95.85	0.07	95.5	Y	N	N	14	high-quality
ERR10898205.sbin.1	67.76	0	67.76	Y	N	N	17	medium-quality
ERR10898207.mbin.5	53.14	0.02	53.04	N	N	N	15	medium-quality
ERR10898207.sbin.3	83.86	0.15	83.11	N	N	N	18	medium-quality
ERR10898210.sbin.1	60.5	1.59	52.55	N	N	N	15	medium-quality
ERR10898211.sbin.3	99.91	0.35	98.16	N	N	N	17	high-quality
ERR10898212.mbin.1	58.41	0	58.41	Y	N	N	10	medium-quality
ERR10898212.sbin.2	82.47	0.15	81.72	Y	N	N	19	medium-quality
ERR10898212.sbin.3	54.33	0	54.33	Y	N	N	16	medium-quality
ERR10898213.sbin.1	68.54	0.06	68.24	Y	N	N	17	medium-quality
ERR10898214.mbin.3	59.26	1.49	51.81	N	N	N	15	medium-quality
ERR10898218.mbin.3	64.56	0	64.56	Y	N	N	17	medium-quality
ERR10898219.sbin.1	88.51	3.6	70.51	N	N	N	18	medium-quality
ERR10898219.sbin.2	94.09	0.29	92.64	Y	N	N	16	high-quality
ERR10898220.sbin.1	85.87	0.13	85.22	Y	N	N	18	medium-quality
ERR10898223.mbin.2	84.8	0.31	83.25	N	Y	Y	20	medium-quality
ERR10898224.mbin.2	56.62	0.05	56.37	Y	N	N	14	medium-quality
ERR10898224.sbin.1	93.11	0.06	92.81	Y	N	N	18	high-quality
ERR10898225.sbin.1	76.84	1.03	71.69	N	Y	Y	16	medium-quality
ERR10898226.mbin.1	79.9	1.41	72.85	Y	N	N	18	medium-quality
ERR10898227.mbin.1	87.62	0.18	86.72	N	N	N	20	medium-quality
ERR10898228.mbin.10	81.62	0.47	79.27	Y	N	N	6	medium-quality
ERR10898228.mbin.13	80.84	1.96	71.04	N	N	N	16	medium-quality
ERR10898228.sbin.11	100	0.23	98.85	N	N	N	20	high-quality
ERR10898228.sbin.3	71.84	0.29	70.39	N	N	N	8	medium-quality
ERR10898228.sbin.8	87.6	0.2	86.6	N	N	N	19	medium-quality
ERR10898229.mbin.1	99.96	0.28	98.56	N	N	N	19	high-quality
ERR10898230.mbin.1	69.78	0.25	68.53	N	N	N	19	medium-quality
ERR10898230.sbin.1	97.66	0.47	95.31	Y	N	N	17	high-quality
ERR10898231.mbin.2	69.32	1.33	62.67	N	N	N	11	medium-quality
ERR10898238.mbin.1	85.41	0	85.41	Y	N	N	16	medium-quality
ERR10898238.sbin.2	53.57	0.01	53.52	N	N	N	8	medium-quality
ERR10898239.mbin.2	58.94	0.22	57.84	N	N	N	13	medium-quality
ERR10898240.sbin.1	53.47	0.23	52.32	Y	N	N	17	medium-quality
ERR10898241.mbin.1	69.13	0.01	69.08	Y	N	N	11	medium-quality
ERR10898242.mbin.1	99.87	0.04	99.67	Y	N	N	17	high-quality
ERR10898244.sbin.3	83.63	0.38	81.73	N	N	N	11	medium-quality
ERR10898244.sbin.4	93.66	0.03	93.51	N	N	N	16	high-quality
ERR10898246.mbin.2	57.66	0.12	57.06	N	N	N	14	medium-quality
ERR10898246.sbin.2	86.47	0.08	86.07	Y	N	N	16	medium-quality
ERR10898247.mbin.1	91.15	0.41	89.1	Y	N	N	19	high-quality
ERR10898247.mbin.10	70.8	0.54	68.1	N	Y	N	16	medium-quality
ERR10898247.mbin.14	82.64	0.08	82.24	N	Y	N	17	medium-quality
ERR10898247.mbin.2	99.78	0	99.78	Y	N	Y	17	high-quality
ERR10898247.mbin.3	87.43	0.33	85.78	N	N	N	18	medium-quality
ERR10898247.mbin.9	96.06	0.09	95.61	Y	N	N	20	high-quality
ERR10898247.sbin.11	90.72	0.27	89.37	Y	N	N	19	high-quality
ERR10898247.sbin.14	50.45	0	50.45	Y	N	Y	13	medium-quality
ERR10898247.sbin.18	52.32	0.11	51.77	Y	N	N	16	medium-quality
ERR10898247.sbin.7	81.21	0.84	77.01	N	N	N	18	medium-quality
ERR10898248.mbin.3	82.57	0.5	80.07	N	N	N	18	medium-quality
ERR10898248.sbin.5	98.54	0.15	97.79	N	N	N	20	high-quality
ERR10898249.mbin.1	60.51	0.14	59.81	N	Y	N	17	medium-quality
ERR10898249.mbin.4	51.96	0.13	51.31	N	N	N	8	medium-quality
ERR10898251.mbin.2	87.05	0.02	86.95	Y	N	N	16	medium-quality
ERR10898251.sbin.1	57.03	0	57.03	Y	N	N	12	medium-quality
ERR10898251.sbin.4	53.36	0.53	50.71	N	N	N	15	medium-quality
ERR10898252.sbin.1	95.54	0.01	95.49	Y	N	N	16	high-quality
ERR10898253.mbin.1	66.35	0.55	63.6	N	N	N	14	medium-quality
ERR10898253.mbin.2	95.72	0.08	95.32	Y	N	N	12	high-quality
ERR10898255.mbin.4	51.87	0.07	51.52	N	N	N	15	medium-quality
ERR10898255.sbin.2	86.73	0.49	84.28	Y	N	N	10	medium-quality
ERR10898256.mbin.1	81.17	0.36	79.37	N	N	N	16	medium-quality
ERR10898256.mbin.3	58.02	0.13	57.37	Y	N	N	17	medium-quality
ERR10898257.mbin.10	78.73	0.04	78.53	N	N	N	5	medium-quality
ERR10898257.mbin.12	99.94	0.07	99.59	Y	Y	N	20	high-quality
ERR10898257.mbin.14	83.37	0.52	80.77	Y	N	N	16	medium-quality
ERR10898257.sbin.11	81.57	1.13	75.92	Y	N	Y	19	medium-quality
ERR10898257.sbin.16	72.03	0.44	69.83	Y	N	N	17	medium-quality
ERR10898257.sbin.5	68.46	2.94	53.76	N	N	N	9	medium-quality
ERR10898258.mbin.1	92.75	0.53	90.1	N	Y	Y	19	high-quality
ERR10898259.sbin.2	99.81	0.29	98.36	N	N	N	19	high-quality
ERR10898259.sbin.4	72.18	0.2	71.18	Y	N	N	14	medium-quality
ERR10898260.mbin.1	82.27	0.01	82.22	Y	N	N	15	medium-quality
ERR10898261.mbin.2	53.15	0.07	52.8	N	N	N	14	medium-quality
ERR10898261.sbin.2	50.71	0.12	50.11	Y	N	N	15	medium-quality
ERR10898263.mbin.1	78.52	0.11	77.97	Y	N	N	17	medium-quality
ERR10898263.sbin.1	61.25	0.07	60.9	Y	N	N	13	medium-quality
ERR10898264.sbin.2	56.81	0.18	55.91	N	N	N	14	medium-quality
ERR10898264.sbin.4	99.99	0.12	99.39	N	N	N	17	high-quality
ERR10898266.mbin.1	51.44	0.01	51.39	N	N	N	15	medium-quality
ERR10898266.mbin.10	59.44	0.27	58.09	N	N	N	15	medium-quality
ERR10898266.mbin.4	50.67	0.05	50.42	N	N	N	13	medium-quality
ERR10898266.mbin.7	51.4	0.09	50.95	Y	N	N	14	medium-quality
ERR10898267.sbin.1	95.06	0.43	92.91	Y	N	Y	21	high-quality
ERR10898268.mbin.2	57.21	0.07	56.86	Y	N	N	17	medium-quality
ERR10898269.mbin.1	53.31	0.16	52.51	N	N	N	14	medium-quality
ERR10898269.sbin.1	92.36	0.2	91.36	N	N	N	20	high-quality
ERR10898270.sbin.1	98.71	0.02	98.61	Y	N	N	19	high-quality
ERR10898272.sbin.1	65.23	0.89	60.78	Y	Y	Y	15	medium-quality
ERR10898272.sbin.2	56.91	0.16	56.11	N	N	N	10	medium-quality
ERR10898274.mbin.1	97.19	0.06	96.89	Y	N	N	16	high-quality
ERR10898274.mbin.4	53.23	0.23	52.08	N	N	Y	10	medium-quality
ERR10898274.sbin.4	77.4	1.38	70.5	N	N	N	18	medium-quality
ERR10898274.sbin.6	86.11	0.96	81.31	Y	N	N	19	medium-quality
ERR10898275.mbin.1	59.15	0	59.15	Y	N	N	15	medium-quality
ERR10898276.mbin.1	99.99	0.36	98.19	Y	N	Y	19	high-quality
ERR10898277.mbin.2	68.9	0.01	68.85	N	N	N	9	medium-quality
ERR10898280.mbin.1	99.1	0.02	99	Y	N	N	16	high-quality
ERR10898280.sbin.1	51.45	0.03	51.3	Y	N	N	16	medium-quality
ERR10898281.mbin.3	54.11	0.18	53.21	Y	Y	Y	18	medium-quality
ERR10898284.sbin.1	84.21	0.06	83.91	Y	N	N	18	medium-quality
ERR10898286.sbin.1	74.84	1.1	69.34	N	N	N	16	medium-quality
ERR10898287.mbin.2	63.51	0.01	63.46	Y	N	N	14	medium-quality
ERR10898287.mbin.5	70.12	0.02	70.02	Y	N	Y	8	medium-quality
ERR10898287.sbin.1	80.62	0.22	79.52	N	N	N	18	medium-quality
ERR10898288.mbin.2	99.99	0.68	96.59	N	N	N	20	high-quality
ERR10898288.mbin.7	91.45	0.04	91.25	Y	N	N	14	high-quality
ERR10898288.mbin.9	89.13	0.19	88.18	N	Y	N	19	medium-quality
ERR10898288.sbin.6	85.65	0.26	84.35	N	N	N	19	medium-quality
ERR10898288.sbin.8	99.82	0.27	98.47	Y	N	N	21	high-quality
ERR10898289.mbin.3	72.05	0.26	70.75	N	N	N	19	medium-quality
ERR10898289.sbin.3	92.34	0.91	87.79	N	N	N	15	high-quality
ERR10898292.mbin.2	99.71	0.06	99.41	N	N	N	18	high-quality
ERR10898292.sbin.2	52.18	0.1	51.68	Y	N	Y	13	medium-quality
ERR10898293.mbin.1	99.98	0.09	99.53	Y	Y	Y	21	near-complete
ERR10898294.mbin.1	100	0.93	95.35	Y	Y	Y	20	near-complete
ERR10898295.sbin.1	56.64	0.12	56.04	Y	N	N	14	medium-quality
ERR10898299.sbin.1	96.1	0.1	95.6	Y	N	N	16	high-quality
ERR10898300.mbin.1	60.11	0.2	59.11	N	N	N	2	medium-quality
ERR10898300.mbin.10	80.86	3.19	64.91	N	N	N	15	medium-quality
ERR10898300.mbin.11	67.35	1.08	61.95	N	N	N	8	medium-quality
ERR10898300.mbin.14	84.66	1.13	79.01	N	N	N	17	medium-quality
ERR10898300.mbin.15	99.95	0	99.95	Y	N	N	18	high-quality
ERR10898300.mbin.16	90.93	0.03	90.78	Y	N	N	16	high-quality
ERR10898300.mbin.18	94.3	0.54	91.6	Y	N	N	19	high-quality
ERR10898300.mbin.6	99.98	0.04	99.78	N	Y	N	18	high-quality
ERR10898300.sbin.16	62.44	0.08	62.04	N	N	N	18	medium-quality
ERR10898301.sbin.1	50.85	0.01	50.8	Y	N	N	8	medium-quality
ERR10898302.mbin.1	72.51	0.3	71.01	N	Y	Y	18	medium-quality
ERR10898302.mbin.3	94.79	0.46	92.49	Y	N	Y	19	high-quality
ERR10898302.mbin.5	78.7	0.39	76.75	N	N	N	18	medium-quality
ERR10898302.mbin.6	56.19	0.05	55.94	N	N	N	13	medium-quality
ERR10898303.mbin.2	99.85	0.05	99.6	N	N	N	18	high-quality
ERR10898303.sbin.2	99.97	0.22	98.87	N	N	N	19	high-quality
ERR10898303.sbin.3	53.13	0.07	52.78	N	N	N	13	medium-quality
ERR10898304.mbin.2	68.79	0.02	68.69	Y	N	N	11	medium-quality
ERR10898305.mbin.1	96.22	0.37	94.37	N	Y	Y	19	high-quality
ERR10898305.mbin.2	99.33	0.36	97.53	Y	N	N	20	high-quality
ERR10898308.sbin.1	77.58	1.51	70.03	N	N	N	16	medium-quality
ERR10898309.sbin.1	90.71	0.06	90.41	N	N	N	18	high-quality
ERR10898310.mbin.1	89.29	0.3	87.79	Y	N	N	16	medium-quality
ERR10898311.mbin.1	87.89	0	87.89	Y	N	N	20	medium-quality
ERR10898311.mbin.2	84.88	1.54	77.18	N	Y	N	19	medium-quality
ERR10898311.mbin.4	89.98	0.18	89.08	N	N	N	19	medium-quality
ERR10898311.mbin.5	99.28	0.02	99.18	Y	N	N	16	high-quality
ERR10898311.sbin.4	74.07	1.09	68.62	Y	N	N	8	medium-quality
ERR2238775.mbin.2	99.93	0.06	99.63	Y	Y	Y	18	near-complete
ERR2238777.sbin.1	54.24	0	54.24	Y	N	N	19	medium-quality
ERR2244420.mbin.1	72.64	0.6	69.64	N	N	N	18	medium-quality
ERR2244423.mbin.3	72.91	0.89	68.46	Y	N	N	14	medium-quality
ERR2244423.sbin.2	91.64	0.47	89.29	N	N	N	18	high-quality
ERR2244501.sbin.2	67.02	0.12	66.42	N	N	N	13	medium-quality
ERR2244503.mbin.2	99.87	0.55	97.12	N	N	N	19	high-quality
ERR2244503.sbin.5	99.8	0.01	99.75	Y	N	N	16	high-quality
ERR2244505.mbin.1	99.95	0.04	99.75	Y	Y	Y	18	near-complete
ERR2244505.sbin.1	51.01	0.03	50.86	N	N	N	6	medium-quality
ERR2244507.sbin.1	94.06	0.2	93.06	Y	N	N	18	high-quality
ERR2244509.mbin.5	56.09	0.98	51.19	N	N	N	14	medium-quality
ERR2244509.sbin.1	93.7	0.43	91.55	Y	Y	Y	18	near-complete
ERR2244509.sbin.3	94.62	0.05	94.37	N	N	N	20	high-quality
ERR2244511.mbin.2	76.1	0.37	74.25	N	N	N	17	medium-quality
ERR2244511.sbin.2	63.53	0.1	63.03	N	N	N	17	medium-quality
ERR2244513.sbin.1	89.17	2.27	77.82	Y	N	N	15	medium-quality
ERR2244515.mbin.1	68.32	0	68.32	Y	Y	Y	13	medium-quality
ERR2244520.mbin.2	88.31	2.09	77.86	N	N	N	17	medium-quality
ERR2244520.mbin.3	96.51	0.76	92.71	N	N	N	20	high-quality
ERR2244522.sbin.1	99.96	0.29	98.51	Y	N	N	17	high-quality
ERR2244526.sbin.2	64.88	0.02	64.78	Y	Y	N	16	medium-quality
ERR2244528.sbin.1	86.18	1.67	77.83	Y	N	Y	16	medium-quality
ERR2244530.mbin.2	50.26	0.02	50.16	Y	N	N	16	medium-quality
ERR2244530.sbin.3	76.89	0.02	76.79	N	N	N	10	medium-quality
ERR2244532.mbin.1	59.98	0.3	58.48	N	N	N	8	medium-quality
ERR2244534.sbin.1	78.51	0	78.51	Y	N	N	11	medium-quality
ERR2244536.mbin.1	99.63	1.6	91.63	Y	N	N	17	high-quality
ERR2244544.mbin.1	99.94	0.03	99.79	N	N	N	15	high-quality
ERR2244545.mbin.2	75.03	0.01	74.98	N	N	N	15	medium-quality
ERR2244547.mbin.2	99.79	0.13	99.14	N	N	N	20	high-quality
ERR2244547.mbin.3	97.69	0.32	96.09	Y	Y	Y	20	near-complete
ERR2244547.sbin.5	95.15	0.31	93.6	N	Y	N	16	high-quality
ERR2244550.sbin.3	53.84	0.01	53.79	N	N	N	6	medium-quality
ERR2244551.mbin.1	69.67	0.02	69.57	N	N	N	14	medium-quality
ERR2244554.mbin.3	50.98	0.01	50.93	N	N	N	10	medium-quality
ERR2244554.sbin.1	51.02	0.05	50.77	N	N	N	16	medium-quality
ERR2244556.sbin.1	51.53	0.04	51.33	N	N	N	15	medium-quality
ERR2244558.mbin.4	87.38	1.51	79.83	Y	N	Y	12	medium-quality
ERR2244559.mbin.2	92.68	0.38	90.78	N	N	N	20	high-quality
ERR2244563.mbin.1	97.22	0.33	95.57	N	N	N	19	high-quality
ERR2244563.mbin.2	99.67	0.04	99.47	N	N	N	11	high-quality
ERR2244563.sbin.6	52.34	0.1	51.84	N	N	N	9	medium-quality
ERR2244563.sbin.8	54.4	0.15	53.65	N	N	N	12	medium-quality
ERR2244564.mbin.2	86.68	0.15	85.93	N	N	N	11	medium-quality
ERR2244564.sbin.1	94.07	0.18	93.17	N	N	N	17	high-quality
ERR3500819.mbin.1	85.89	0.87	81.54	N	N	N	16	medium-quality
ERR3500819.mbin.2	71.87	1.28	65.47	N	N	N	9	medium-quality
ERR3500819.mbin.3	70.72	0.54	68.02	N	N	N	5	medium-quality
ERR3500819.mbin.4	98.6	0.14	97.9	Y	N	Y	19	high-quality
ERR3500819.mbin.6	88.72	0.21	87.67	N	N	N	17	medium-quality
ERR3500819.sbin.4	53.26	0.31	51.71	Y	N	Y	12	medium-quality
ERR3500821.mbin.1	77.04	0.03	76.89	N	N	N	12	medium-quality
ERR3500822.mbin.1	54.13	0.11	53.58	N	N	N	11	medium-quality
ERR3500822.sbin.1	87.02	0.19	86.07	N	N	N	14	medium-quality
ERR3500823.sbin.1	88.31	0.22	87.21	N	N	N	14	medium-quality
ERR3500824.sbin.1	75.37	0.52	72.77	N	N	N	5	medium-quality
ERR3500825.mbin.1	76.87	0.05	76.62	N	N	N	11	medium-quality
ERR3500826.mbin.1	94.9	0.13	94.25	N	N	N	13	high-quality
ERR3500826.mbin.2	95.14	0.51	92.59	N	N	Y	20	high-quality
ERR3500826.mbin.5	91.09	1.01	86.04	N	N	N	13	high-quality
ERR3500826.mbin.6	68.49	0	68.49	N	N	Y	6	medium-quality
ERR3500826.mbin.7	82.59	1.69	74.14	N	N	N	15	medium-quality
ERR3500826.sbin.3	99.59	0.51	97.04	N	N	N	15	high-quality
ERR3500827.mbin.1	62.56	0	62.56	N	N	N	12	medium-quality
ERR3500828.mbin.3	99.99	0.25	98.74	N	N	N	17	high-quality
ERR3500828.sbin.2	97.35	0.54	94.65	N	N	N	18	high-quality
ERR3500828.sbin.3	57.69	0.59	54.74	N	N	N	4	medium-quality
ERR3500829.mbin.1	58.52	0.01	58.47	N	N	N	14	medium-quality
ERR3500829.mbin.5	61.66	0.49	59.21	N	N	N	7	medium-quality
ERR3500829.mbin.7	99.86	0.51	97.31	N	Y	Y	20	high-quality
ERR3500829.sbin.11	99.56	0.34	97.86	N	N	N	14	high-quality
ERR3500829.sbin.2	90.29	0.15	89.54	N	N	N	11	high-quality
ERR3500830.sbin.1	65.05	0.59	62.1	N	N	N	14	medium-quality
ERR3500834.mbin.1	100	0.04	99.8	N	N	N	13	high-quality
ERR3500834.mbin.2	100	0.44	97.8	Y	N	N	14	high-quality
ERR3500835.sbin.1	89.89	0.82	85.79	N	N	N	14	medium-quality
ERR3500836.mbin.1	100	0.11	99.45	N	N	N	15	high-quality
ERR3500836.mbin.2	60.02	0.11	59.47	N	N	N	14	medium-quality
ERR3500836.sbin.2	93.76	0.26	92.46	N	N	N	16	high-quality
ERR3500838.mbin.1	66.32	0.33	64.67	N	Y	N	12	medium-quality
ERR3500838.mbin.2	94.06	0.08	93.66	N	N	N	12	high-quality
ERR3500838.sbin.1	88.94	0.5	86.44	N	N	N	13	medium-quality
ERR3500841.sbin.1	68.87	2.04	58.67	N	N	N	6	medium-quality
ERR3500844.mbin.1	52.12	0.1	51.62	N	N	N	10	medium-quality
ERR3500844.sbin.1	86.64	0.17	85.79	N	N	N	14	medium-quality
ERR3500845.mbin.1	55.8	0.25	54.55	N	N	N	13	medium-quality
ERR3500845.mbin.4	58.92	0.25	57.67	N	N	N	15	medium-quality
ERR3500845.sbin.3	89.26	0.37	87.41	N	N	N	17	medium-quality
ERR3500846.mbin.3	85.76	0.12	85.16	N	N	N	17	medium-quality
ERR3500846.mbin.5	51.64	0.05	51.39	N	N	N	14	medium-quality
ERR3500846.sbin.1	99.14	0.15	98.39	N	N	Y	20	high-quality
ERR3500846.sbin.4	97.98	0.25	96.73	Y	N	Y	20	high-quality
ERR3500847.sbin.2	79.68	2.24	68.48	N	N	N	14	medium-quality
ERR3500848.sbin.1	99.88	0.05	99.63	N	N	N	13	high-quality
ERR3500849.sbin.2	76.2	0.01	76.15	N	N	N	12	medium-quality
ERR3500850.mbin.2	82.18	2.12	71.58	N	N	N	12	medium-quality
ERR3500850.mbin.3	63.02	0.72	59.42	N	N	N	8	medium-quality
ERR3500850.mbin.4	71.99	0	71.99	N	N	N	13	medium-quality
ERR3500850.sbin.4	92.7	1.08	87.3	N	N	N	17	high-quality
ERR3500852.mbin.2	99.87	0.16	99.07	N	N	N	20	high-quality
ERR3500852.mbin.3	97.95	0.2	96.95	N	N	N	20	high-quality
ERR3500853.mbin.1	98.8	1.19	92.85	N	N	N	20	high-quality
ERR3500853.sbin.1	99.85	0.05	99.6	N	N	N	13	high-quality
ERR3500854.mbin.1	50.71	0.04	50.51	N	N	Y	11	medium-quality
ERR3500854.mbin.3	72.35	1.68	63.95	N	N	N	10	medium-quality
ERR3500854.mbin.7	90.71	0.54	88.01	Y	N	Y	17	high-quality
ERR3500854.sbin.1	64.53	0.95	59.78	N	N	N	11	medium-quality
ERR3500855.mbin.1	88.14	0.03	87.99	N	N	N	12	medium-quality
ERR3500856.mbin.1	78.53	1.17	72.68	N	N	N	14	medium-quality
ERR3500860.sbin.1	87.77	0.62	84.67	N	Y	Y	19	medium-quality
ERR3500861.sbin.2	82.23	3.13	66.58	N	N	N	18	medium-quality
ERR3500862.mbin.1	90.35	0.08	89.95	N	N	N	20	high-quality
ERR3500869.sbin.2	63.76	0.16	62.96	N	N	N	11	medium-quality
ERR3500872.mbin.1	59.2	1.06	53.9	N	N	N	12	medium-quality
ERR4421550.mbin.1	99.95	0.1	99.45	Y	Y	Y	18	near-complete
ERR4421551.mbin.2	63.65	0.15	62.9	N	N	N	12	medium-quality
ERR4421551.sbin.1	96.87	0.1	96.37	N	N	N	17	high-quality
ERR4421552.mbin.1	88.81	0.02	88.71	N	N	N	17	medium-quality
ERR4421552.mbin.4	99.83	0.43	97.68	N	Y	Y	17	high-quality
ERR4421552.mbin.8	96.37	1.2	90.37	Y	Y	Y	20	near-complete
ERR4421552.sbin.7	96.95	1.76	88.15	N	N	N	20	high-quality
ERR4421554.sbin.1	65.31	0	65.31	Y	Y	N	15	medium-quality
ERR4421555.mbin.1	98.96	0.24	97.76	N	N	N	12	high-quality
ERR4421556.sbin.1	95.83	0.06	95.53	N	N	N	16	high-quality
ERR4421557.mbin.2	64.39	0.01	64.34	N	N	N	14	medium-quality
ERR4421557.sbin.1	99.98	0.1	99.48	N	N	N	16	high-quality
ERR4421558.mbin.1	79.22	0.02	79.12	N	N	N	16	medium-quality
ERR4421559.sbin.2	77.3	0.08	76.9	Y	N	N	16	medium-quality
ERR4421561.sbin.1	93.61	0.13	92.96	Y	N	N	17	high-quality
ERR4421562.sbin.1	67.7	0.34	66	N	N	N	11	medium-quality
ERR4421563.mbin.2	50.47	0.02	50.37	N	N	N	15	medium-quality
ERR4421563.sbin.2	71.6	0.04	71.4	N	N	N	17	medium-quality
ERR4421564.sbin.1	95.29	0.01	95.24	Y	N	N	16	high-quality
ERR4421565.sbin.3	59.88	0.08	59.48	Y	N	N	19	medium-quality
ERR4421567.mbin.2	67.91	0.01	67.86	N	N	N	14	medium-quality
ERR4421568.mbin.1	76.13	0	76.13	N	N	N	16	medium-quality
ERR4421569.sbin.1	81.51	1.04	76.31	N	N	N	11	medium-quality
ERR4421571.mbin.1	99.9	0.07	99.55	Y	Y	Y	18	near-complete
ERR4421572.mbin.1	66.39	0	66.39	Y	N	N	16	medium-quality
ERR4421572.mbin.2	55.99	0.27	54.64	N	N	N	14	medium-quality
ERR4421572.sbin.3	56.76	0	56.76	Y	N	N	11	medium-quality
ERR4421573.mbin.1	99.69	0.14	98.99	Y	N	N	16	high-quality
ERR4421575.mbin.1	73.32	0.14	72.62	Y	N	N	15	medium-quality
ERR4421576.sbin.1	81.19	0.61	78.14	N	N	N	19	medium-quality
ERR4421577.mbin.1	85.1	0.14	84.4	N	N	N	19	medium-quality
ERR4421577.sbin.2	74.24	0.03	74.09	N	N	N	15	medium-quality
ERR4421577.sbin.3	99.87	0.07	99.52	Y	N	N	16	high-quality
ERR4421578.sbin.1	90.38	0.03	90.23	N	N	N	16	high-quality
ERR4421579.sbin.2	61.92	0.31	60.37	N	N	N	14	medium-quality
ERR4421580.sbin.1	80.74	0.19	79.79	N	N	N	10	medium-quality
ERR4421582.sbin.1	85.91	0.53	83.26	N	N	N	15	medium-quality
ERR4421583.mbin.3	99.86	0.02	99.76	Y	N	N	16	high-quality
ERR4421583.sbin.2	51.77	0.04	51.57	Y	N	N	15	medium-quality
ERR4421583.sbin.3	70.58	0.28	69.18	Y	N	N	18	medium-quality
ERR4421584.mbin.2	73.95	0	73.95	Y	N	N	16	medium-quality
ERR4421584.sbin.2	55.63	0	55.63	N	N	N	7	medium-quality
ERR4421585.mbin.1	99.99	0.24	98.79	N	N	N	20	high-quality
ERR4421585.sbin.2	56.97	0.09	56.52	N	N	N	14	medium-quality
ERR4421586.mbin.1	99.99	0.03	99.84	N	Y	Y	20	high-quality
ERR4421586.mbin.3	99.99	0.04	99.79	N	N	N	17	high-quality
ERR4421586.sbin.3	62.21	0.23	61.06	N	N	N	17	medium-quality
ERR4421587.sbin.1	97.23	0.02	97.13	N	N	N	18	high-quality
ERR4421588.sbin.2	89.37	0.3	87.87	N	N	N	19	medium-quality
ERR4421589.mbin.2	57.13	0.06	56.83	Y	N	N	16	medium-quality
ERR4421590.sbin.1	99.95	0.02	99.85	N	N	N	16	high-quality
ERR4421591.sbin.1	98.71	0.1	98.21	Y	Y	Y	20	near-complete
ERR4421592.sbin.1	77.71	0.11	77.16	N	N	N	18	medium-quality
ERR4421594.sbin.2	86.89	0	86.89	N	N	N	15	medium-quality
ERR4421596.mbin.1	57.69	0.06	57.39	N	N	N	16	medium-quality
ERR4421597.mbin.4	50.17	0.02	50.07	N	N	N	13	medium-quality
ERR4421597.sbin.2	58.02	0.05	57.77	N	N	N	10	medium-quality
ERR4421597.sbin.3	72.95	1.83	63.8	N	N	N	7	medium-quality
ERR4421598.sbin.1	87	1.19	81.05	Y	N	N	16	medium-quality
ERR4421599.sbin.2	62.01	0.12	61.41	N	N	N	18	medium-quality
ERR4421600.mbin.2	62.25	0.03	62.1	N	N	N	13	medium-quality
ERR4421600.mbin.3	99.96	0.02	99.86	N	N	N	20	high-quality
ERR4421600.sbin.2	99.97	0	99.97	N	N	N	16	high-quality
ERR4421602.mbin.2	87.3	0.04	87.1	N	N	N	16	medium-quality
ERR4421602.sbin.4	73.47	0.01	73.42	N	N	N	15	medium-quality
ERR4421603.mbin.2	95.14	1.32	88.54	Y	N	Y	20	high-quality
ERR4421603.mbin.3	86.12	0.23	84.97	N	N	N	18	medium-quality
ERR4421603.mbin.4	83.05	1	78.05	N	N	N	17	medium-quality
ERR4421603.mbin.5	99.96	0.16	99.16	N	N	N	20	high-quality
ERR4421604.sbin.1	50.44	0.05	50.19	Y	N	N	11	medium-quality
ERR4421605.mbin.1	63.45	0	63.45	Y	N	N	17	medium-quality
ERR4421607.mbin.1	99.91	1.95	90.16	N	N	N	20	high-quality
ERR4421608.mbin.1	99.02	0.58	96.12	N	N	N	19	high-quality
ERR4421608.mbin.2	99.96	0.07	99.61	N	N	N	20	high-quality
ERR4421608.sbin.1	51.46	0.05	51.21	N	N	N	8	medium-quality
ERR4421609.sbin.1	99.93	0.13	99.28	Y	N	N	18	high-quality
ERR4421609.sbin.2	99.8	0.08	99.4	Y	N	Y	12	high-quality
ERR4421610.mbin.1	56.97	0.14	56.27	N	N	N	16	medium-quality
ERR4421611.sbin.1	99.35	0.16	98.55	N	N	N	18	high-quality
ERR4421612.mbin.1	99.93	0.02	99.83	Y	Y	Y	18	near-complete
ERR4421613.mbin.1	80.46	0.01	80.41	Y	N	N	11	medium-quality
ERR4421613.sbin.4	98.28	0.07	97.93	Y	N	N	15	high-quality
ERR4421614.sbin.2	69.92	0.12	69.32	Y	N	N	18	medium-quality
ERR4421616.mbin.2	84.61	0	84.61	N	N	N	15	medium-quality
ERR4421616.sbin.3	93.47	0.02	93.37	N	Y	Y	19	high-quality
ERR4421617.mbin.1	99.94	0.08	99.54	Y	N	N	16	high-quality
ERR4421618.mbin.1	99.32	0.01	99.27	Y	N	N	16	high-quality
ERR4421619.mbin.1	99.32	0.07	98.97	N	N	N	19	high-quality
ERR4421620.sbin.2	78.07	0.09	77.62	N	N	N	17	medium-quality
ERR4421621.sbin.2	58.98	0.03	58.83	Y	N	N	17	medium-quality
ERR4421622.sbin.2	56.58	0.17	55.73	N	N	N	14	medium-quality
ERR4421624.sbin.1	99.93	0.01	99.88	N	N	N	20	high-quality
ERR4421625.sbin.1	81.3	0.02	81.2	N	N	N	18	medium-quality
ERR4421625.sbin.2	99.89	0.11	99.34	Y	N	N	16	high-quality
ERR4421626.mbin.1	59.93	0.04	59.73	Y	N	N	17	medium-quality
ERR4421627.mbin.2	75.43	0.29	73.98	N	Y	Y	19	medium-quality
ERR4421627.sbin.2	82.57	0	82.57	N	N	N	15	medium-quality
ERR4421628.sbin.1	92.73	0.25	91.48	Y	N	N	10	high-quality
ERR4421628.sbin.2	93.91	0.04	93.71	Y	N	N	18	high-quality
ERR4421630.sbin.1	99.96	0.21	98.91	N	N	N	20	high-quality
ERR4421633.sbin.2	51.15	0.2	50.15	N	N	N	14	medium-quality
ERR4421634.mbin.2	63.13	0.1	62.63	N	N	N	15	medium-quality
ERR4421636.mbin.2	99.78	0.19	98.83	N	N	N	18	high-quality
ERR4421636.mbin.3	63.66	0.01	63.61	Y	N	N	15	medium-quality
ERR4421638.sbin.1	63.87	0.16	63.07	N	N	N	15	medium-quality
ERR4705195.mbin.1	99.96	0	99.96	Y	N	Y	17	high-quality
ERR4705195.mbin.12	93.61	0.88	89.21	N	N	N	19	high-quality
ERR4705195.mbin.14	99.9	0.56	97.1	N	N	N	19	high-quality
ERR4705195.mbin.2	99.93	0.06	99.63	Y	N	N	16	high-quality
ERR4705195.mbin.3	59.91	1.15	54.16	N	N	N	15	medium-quality
ERR4705195.mbin.4	99.99	0.04	99.79	N	N	N	18	high-quality
ERR4705195.mbin.5	92.78	0.31	91.23	Y	Y	Y	19	near-complete
ERR4705195.mbin.7	99.67	0.42	97.57	N	N	Y	17	high-quality
ERR4705195.mbin.8	99.18	0.01	99.13	N	N	N	21	high-quality
ERR4705195.sbin.10	92.13	2.11	81.58	N	N	N	16	high-quality
ERR4705195.sbin.17	93.38	0	93.38	Y	N	Y	18	high-quality
ERR4705195.sbin.9	89.84	0.55	87.09	N	N	N	18	medium-quality
ERR4705226.mbin.1	69.75	0.65	66.5	N	N	N	19	medium-quality
ERR4705226.mbin.11	89.77	0.25	88.52	N	Y	N	18	medium-quality
ERR4705226.mbin.12	91.48	0.04	91.28	N	N	N	18	high-quality
ERR4705226.mbin.13	99.51	2.23	88.36	N	Y	N	18	high-quality
ERR4705226.mbin.2	99.83	2.03	89.68	N	N	N	20	high-quality
ERR4705226.mbin.3	99.21	0.35	97.46	N	N	N	20	high-quality
ERR4705226.mbin.4	95.33	0.12	94.73	N	Y	N	20	high-quality
ERR4705226.mbin.5	93.43	0.2	92.43	Y	N	Y	18	high-quality
ERR4705226.mbin.6	88.18	0	88.18	Y	N	N	16	medium-quality
ERR4705226.mbin.8	98.97	0.08	98.57	N	N	N	18	high-quality
ERR4705226.sbin.11	55.42	0.08	55.02	Y	N	N	13	medium-quality
ERR4705226.sbin.14	87.01	1.01	81.96	N	N	N	17	medium-quality
ERR4705226.sbin.5	92.23	0	92.23	Y	Y	Y	20	near-complete
ERR4705226.sbin.7	75.23	0.6	72.23	N	N	N	15	medium-quality
ERR4705229.sbin.1	99.95	0.1	99.45	Y	N	N	18	high-quality
ERR4705234.mbin.1	62.46	0.02	62.36	Y	N	N	16	medium-quality
ERR4705252.mbin.1	76.46	0.42	74.36	N	Y	N	16	medium-quality
ERR4705252.mbin.10	83.22	1.25	76.97	N	N	N	18	medium-quality
ERR4705252.mbin.12	98.97	0.05	98.72	Y	N	N	18	high-quality
ERR4705252.mbin.13	94.61	2.35	82.86	Y	N	Y	18	high-quality
ERR4705252.mbin.14	89.57	0.28	88.17	N	N	N	18	medium-quality
ERR4705252.mbin.15	99.99	0.01	99.94	Y	Y	N	19	high-quality
ERR4705252.mbin.17	90.16	0	90.16	Y	Y	N	20	high-quality
ERR4705252.mbin.18	97.51	0.46	95.21	Y	N	N	18	high-quality
ERR4705252.mbin.4	98.27	0.31	96.72	N	Y	Y	20	high-quality
ERR4705252.mbin.5	99.38	0.53	96.73	N	N	N	18	high-quality
ERR4705252.mbin.6	83.52	0.28	82.12	N	N	N	19	medium-quality
ERR4705252.mbin.7	94.39	0.55	91.64	Y	N	N	19	high-quality
ERR4705252.mbin.8	85.95	0.46	83.65	N	N	N	19	medium-quality
ERR4705252.sbin.1	56.41	0.29	54.96	N	N	N	14	medium-quality
ERR4705252.sbin.19	58.19	0	58.19	Y	N	Y	15	medium-quality
ERR4705252.sbin.6	92.88	0.41	90.83	N	Y	Y	18	high-quality
ERR4705252.sbin.7	52.87	0.14	52.17	N	Y	N	13	medium-quality
ERR4705252.sbin.9	91.63	1.45	84.38	N	N	N	18	high-quality
ERR4705259.mbin.1	59.42	0.09	58.97	Y	N	N	17	medium-quality
ERR4705259.mbin.3	74.58	0.62	71.48	N	Y	Y	19	medium-quality
ERR4705259.sbin.3	86.1	0.44	83.9	Y	N	N	17	medium-quality
ERR4705294.mbin.10	88.22	0.02	88.12	Y	N	N	18	medium-quality
ERR4705294.mbin.12	94.1	0.61	91.05	Y	N	N	19	high-quality
ERR4705294.mbin.13	90.81	0	90.81	Y	Y	Y	18	near-complete
ERR4705294.mbin.15	93.5	0.06	93.2	N	N	N	20	high-quality
ERR4705294.mbin.3	86.08	0.02	85.98	N	N	N	17	medium-quality
ERR4705294.mbin.4	79.4	3.92	59.8	N	N	N	17	medium-quality
ERR4705294.mbin.6	99.83	0.05	99.58	Y	N	N	12	high-quality
ERR4705294.mbin.8	93.08	0.12	92.48	N	N	N	20	high-quality
ERR4705294.sbin.11	99.97	0.27	98.62	N	N	N	20	high-quality
ERR4705294.sbin.3	99.27	0.33	97.62	N	N	N	17	high-quality
ERR4705294.sbin.7	72.19	1.25	65.94	N	N	N	14	medium-quality
ERR4705329.mbin.11	99.81	0.01	99.76	N	N	N	18	high-quality
ERR4705329.mbin.12	90.08	0.41	88.03	Y	N	N	15	high-quality
ERR4705329.mbin.13	99.39	0.68	95.99	Y	Y	N	18	high-quality
ERR4705329.mbin.15	99.35	0.5	96.85	N	N	N	20	high-quality
ERR4705329.mbin.16	86.48	0.85	82.23	Y	N	N	19	medium-quality
ERR4705329.mbin.2	99.86	0.42	97.76	N	N	Y	18	high-quality
ERR4705329.mbin.3	95.36	2.81	81.31	Y	N	Y	18	high-quality
ERR4705329.mbin.6	87.26	0	87.26	Y	N	Y	18	medium-quality
ERR4705329.mbin.7	67.55	0.56	64.75	N	N	N	18	medium-quality
ERR4705329.mbin.8	83.05	1.1	77.55	Y	N	N	14	medium-quality
ERR4705329.mbin.9	93.48	0.52	90.88	N	N	Y	20	high-quality
ERR4705329.sbin.11	99.42	0.01	99.37	N	Y	Y	21	high-quality
ERR4705329.sbin.7	99.14	0.27	97.79	Y	N	N	20	high-quality
GCA_015700665.1	99.85	0.6	96.85	N	Y	Y	20	high-quality
GCA_015700695.1	99.9	0.61	96.85	N	Y	Y	20	high-quality
GCA_015700715.1	99.9	0.19	98.95	N	Y	Y	20	high-quality
GCA_021165795.1	99.98	2.68	86.58	N	N	N	20	high-quality
GCA_023149145.1	98.04	1.85	88.79	Y	Y	Y	19	near-complete
GCA_023149185.1	98.62	0.17	97.77	Y	Y	Y	20	near-complete
GCA_023149205.1	95.82	1.59	87.87	Y	Y	Y	20	near-complete
GCA_023149455.1	99.93	0.23	98.78	Y	Y	Y	20	near-complete
GCA_023149555.1	93.56	0.9	89.06	Y	Y	Y	19	near-complete
GCA_023149585.1	92.63	3.01	77.58	Y	Y	Y	20	near-complete
GCA_023149615.1	89.74	1.55	81.99	Y	Y	Y	19	medium-quality
GCA_023149695.1	92.56	2.39	80.61	Y	Y	Y	20	near-complete
GCA_023149755.1	99.96	0.3	98.46	Y	Y	Y	20	near-complete
GCA_023149775.1	87.27	0.73	83.62	Y	Y	Y	19	medium-quality
GCA_023149785.1	87.24	2.41	75.19	Y	Y	Y	19	medium-quality
GCA_023149815.1	82.35	1.96	72.55	Y	Y	Y	20	medium-quality
GCA_023149825.1	89.64	0.5	87.14	Y	Y	Y	20	medium-quality
GCA_023149855.1	95.58	2.46	83.28	Y	Y	Y	20	near-complete
GCA_023149895.1	92.95	1.29	86.5	Y	Y	Y	20	near-complete
GCA_023149965.1	93.36	2.94	78.66	Y	Y	Y	19	near-complete
GCA_023277545.1	99.32	0.59	96.37	N	Y	Y	20	high-quality
GCF_000025205.1	99.96	0.16	99.16	N	Y	Y	20	high-quality
GCF_000025225.2	99.99	0.02	99.89	Y	Y	Y	20	near-complete
GCF_000143645.1	99.99	0.13	99.34	Y	Y	Y	20	near-complete
GCF_000143765.1	99.99	0.06	99.69	N	Y	Y	20	high-quality
GCF_000143785.1	100	1.99	90.05	N	Y	Y	20	high-quality
GCF_000143825.1	100	0.31	98.45	Y	Y	Y	20	near-complete
GCF_000146285.1	99.99	0.46	97.69	Y	Y	Y	20	near-complete
GCF_000146345.1	100	0.42	97.9	Y	Y	Y	13	high-quality
GCF_000146405.1	99.99	0.2	98.99	Y	Y	Y	15	high-quality
GCF_000146775.1	99.98	1.29	93.53	N	Y	Y	21	high-quality
GCF_000146895.1	99.89	1.28	93.49	Y	Y	Y	20	near-complete
GCF_000148045.1	100	0.17	99.15	Y	Y	Y	18	near-complete
GCF_000148125.1	100	0.2	99	Y	Y	Y	18	near-complete
GCF_000148305.1	99.99	0.02	99.89	Y	Y	Y	18	near-complete
GCF_000148485.1	99.95	1.24	93.75	Y	Y	Y	20	near-complete
GCF_000149065.1	93.67	0.13	93.02	Y	Y	Y	18	near-complete
GCF_000149085.1	93.77	0.26	92.47	Y	Y	Y	18	near-complete
GCF_000149105.1	91.5	2.61	78.45	Y	Y	Y	18	near-complete
GCF_000149125.1	90.12	1.66	81.82	N	Y	Y	18	high-quality
GCF_000149145.1	99.84	0.55	97.09	N	Y	Y	18	high-quality
GCF_000149165.1	97.98	2.02	87.88	N	Y	Y	21	high-quality
GCF_000155915.2	92.48	0.28	91.08	Y	Y	Y	19	near-complete
GCF_000155935.2	95.37	0.37	93.52	Y	Y	Y	20	near-complete
GCF_000156595.1	99.98	0.63	96.83	Y	Y	Y	20	near-complete
GCF_000156615.2	99.96	0.28	98.56	Y	Y	Y	21	near-complete
GCF_000159015.1	99.59	0.17	98.74	N	Y	Y	20	high-quality
GCF_000159035.1	93.53	0.2	92.53	Y	Y	Y	20	near-complete
GCF_000159135.1	99.98	0.14	99.28	Y	Y	Y	20	near-complete
GCF_000159155.2	99.99	1.35	93.24	N	Y	Y	20	high-quality
GCF_000159235.2	99.23	0.27	97.88	Y	Y	Y	20	near-complete
GCF_000159295.1	100	1.27	93.65	Y	Y	Y	22	near-complete
GCF_000159335.1	99.98	0.08	99.58	Y	Y	Y	20	near-complete
GCF_000159355.1	99.99	0.08	99.59	Y	Y	Y	19	near-complete
GCF_000159515.1	99.94	0.7	96.44	N	Y	Y	20	high-quality
GCF_000159595.1	99.98	0.87	95.63	Y	Y	Y	20	near-complete
GCF_000159635.1	99.97	0.06	99.67	Y	Y	Y	20	near-complete
GCF_000159655.1	100	0.07	99.65	Y	Y	Y	20	near-complete
GCF_000159695.1	99.96	0.17	99.11	Y	Y	Y	20	near-complete
GCF_000160155.1	99.94	0.39	97.99	Y	Y	Y	18	near-complete
GCF_000160195.1	100	0.48	97.6	N	Y	Y	19	high-quality
GCF_000160515.1	99.95	0.29	98.5	Y	Y	Y	20	near-complete
GCF_000160615.1	99.8	1.7	91.3	Y	Y	Y	20	near-complete
GCF_000160755.1	100	1.66	91.7	Y	Y	Y	19	near-complete
GCF_000160875.1	99.87	0.09	99.42	Y	Y	Y	18	near-complete
GCF_000161895.2	99.93	0.08	99.53	Y	Y	Y	20	near-complete
GCF_000161915.2	99.89	0.46	97.59	Y	Y	Y	21	near-complete
GCF_000161935.1	99.97	0.67	96.62	Y	Y	Y	20	near-complete
GCF_000162255.1	99.96	0.06	99.66	Y	Y	Y	19	near-complete
GCF_000162295.1	100	0.15	99.25	Y	Y	Y	20	near-complete
GCF_000162315.1	99.77	0.96	94.97	Y	Y	Y	18	near-complete
GCF_000162335.1	99.91	0.09	99.46	Y	Y	Y	18	near-complete
GCF_000162395.1	99.78	0.07	99.43	N	Y	Y	19	high-quality
GCF_000162435.1	99.92	0.07	99.57	Y	Y	Y	18	near-complete
GCF_000163435.1	99.76	0.02	99.66	Y	Y	Y	20	near-complete
GCF_000164135.1	100	0.14	99.3	Y	Y	Y	21	near-complete
GCF_000164635.1	97.18	0.21	96.13	Y	Y	Y	20	near-complete
GCF_000165885.1	86.96	1.05	81.71	Y	Y	Y	20	medium-quality
GCF_000174695.1	99.99	0.23	98.84	Y	Y	Y	21	near-complete
GCF_000174775.1	99.28	0.09	98.83	Y	Y	Y	20	near-complete
GCF_000175035.1	99.84	0.09	99.39	Y	Y	Y	18	near-complete
GCF_000175055.1	99.89	0	99.89	Y	Y	Y	18	near-complete
GCF_000176775.1	99.98	1.81	90.93	Y	Y	Y	20	near-complete
GCF_000176955.1	99.97	0.33	98.32	N	Y	Y	18	high-quality
GCF_000176975.2	99.77	0.23	98.62	Y	Y	Y	20	near-complete
GCF_000176995.2	99.96	0.04	99.76	Y	Y	Y	20	near-complete
GCF_000177035.2	99.97	0.11	99.42	Y	Y	Y	19	near-complete
GCF_000177055.1	99.99	0.35	98.24	Y	Y	Y	20	near-complete
GCF_000177355.1	99.98	0.11	99.43	N	Y	Y	18	high-quality
GCF_000177415.1	95.77	0.57	92.92	Y	Y	Y	20	near-complete
GCF_000177555.1	93.6	0.04	93.4	Y	Y	Y	20	near-complete
GCF_000177575.1	99.97	0.27	98.62	Y	Y	Y	18	near-complete
GCF_000178435.1	99.92	1.15	94.17	Y	Y	Y	19	near-complete
GCF_000178895.1	99.99	0.15	99.24	N	Y	Y	18	high-quality
GCF_000179375.1	99.88	0.49	97.43	N	N	N	19	high-quality
GCF_000179475.1	99.81	0.14	99.11	Y	Y	Y	20	near-complete
GCF_000179495.1	99.95	0.16	99.15	Y	Y	Y	19	near-complete
GCF_000179675.1	99.97	0.18	99.07	Y	Y	Y	20	near-complete
GCF_000179715.1	95.87	0.19	94.92	Y	Y	Y	20	near-complete
GCF_000179735.1	99.99	0.06	99.69	Y	Y	Y	20	near-complete
GCF_000179755.1	100	0.14	99.3	Y	Y	Y	20	near-complete
GCF_000179935.1	99.86	0.76	96.06	Y	Y	Y	19	near-complete
GCF_000179955.1	99.98	0.05	99.73	Y	Y	Y	19	near-complete
GCF_000179975.1	99.8	0.12	99.2	N	Y	Y	18	high-quality
GCF_000179995.1	99.96	0.05	99.71	Y	Y	Y	19	near-complete
GCF_000180015.1	99.99	0.95	95.24	N	Y	Y	20	high-quality
GCF_000183205.2	98.65	0.21	97.6	Y	Y	Y	19	near-complete
GCF_000183445.2	99.92	0.69	96.47	Y	Y	Y	18	near-complete
GCF_000183565.2	99.94	0.03	99.79	Y	Y	Y	17	high-quality
GCF_000183605.2	99.89	0.09	99.44	Y	Y	Y	20	near-complete
GCF_000185145.2	99.18	0	99.18	Y	Y	Y	20	near-complete
GCF_000185405.1	99.55	0.1	99.05	Y	Y	Y	18	near-complete
GCF_000185425.1	100	0.39	98.05	Y	Y	Y	20	near-complete
GCF_000185445.1	99.99	0.22	98.89	Y	Y	Y	20	near-complete
GCF_000187105.1	99.43	0.63	96.28	Y	Y	Y	19	near-complete
GCF_000191685.2	99.92	0.08	99.52	Y	Y	Y	19	near-complete
GCF_000191705.2	99.85	0.12	99.25	Y	Y	Y	18	near-complete
GCF_000191725.2	97.02	0.09	96.57	Y	Y	Y	19	near-complete
GCF_000191745.2	91.77	0.81	87.72	Y	Y	Y	21	near-complete
GCF_000191765.2	99.98	0.48	97.58	Y	Y	Y	20	near-complete
GCF_000193205.1	99.98	0.49	97.53	Y	Y	Y	20	near-complete
GCF_000194985.1	99.56	0.48	97.16	Y	Y	Y	18	near-complete
GCF_000195355.2	94.45	1.75	85.7	Y	Y	Y	20	near-complete
GCF_000196535.1	99.99	0.13	99.34	Y	Y	Y	20	near-complete
GCF_000204435.2	99.95	0.06	99.65	N	Y	Y	12	high-quality
GCF_000213865.1	99.98	0.04	99.78	N	Y	Y	20	high-quality
GCF_000213955.1	99.99	0.19	99.04	N	Y	Y	20	high-quality
GCF_000214315.2	100	0.23	98.85	N	Y	Y	20	high-quality
GCF_000214495.2	91.32	0.01	91.27	Y	Y	Y	20	near-complete
GCF_000215025.2	100	0.24	98.8	Y	Y	Y	20	near-complete
GCF_000242095.1	99.99	0.15	99.24	N	Y	Y	21	high-quality
GCF_000247875.1	100	0.96	95.2	Y	Y	Y	21	near-complete
GCF_000247915.1	100	0.39	98.05	Y	Y	Y	22	near-complete
GCF_000262245.1	100	2.13	89.35	Y	Y	Y	19	near-complete
GCF_000262545.1	99.99	0.06	99.69	Y	Y	Y	20	near-complete
GCF_000271445.1	100	0.54	97.3	Y	Y	Y	20	near-complete
GCF_000294265.2	100	0.26	98.7	Y	Y	Y	17	high-quality
GCF_000294285.2	100	0.31	98.45	Y	Y	Y	19	near-complete
GCF_000294305.2	100	0.33	98.35	Y	Y	Y	19	near-complete
GCF_000294835.2	100	2.88	85.6	N	Y	Y	17	high-quality
GCF_000295035.2	100	1.24	93.8	Y	Y	Y	19	near-complete
GCF_000295455.2	100	1.36	93.2	Y	Y	Y	14	high-quality
GCF_000296485.1	99.99	0.16	99.19	Y	Y	Y	20	near-complete
GCF_000296505.1	100	0.49	97.55	N	Y	Y	20	high-quality
GCF_000297835.1	100	0.26	98.7	Y	Y	Y	20	near-complete
GCF_000300655.1	100	0.65	96.75	Y	Y	Y	19	near-complete
GCF_000301115.1	99.95	0.36	98.15	Y	Y	Y	21	near-complete
GCF_000301135.1	99.94	0.91	95.39	Y	Y	Y	20	near-complete
GCF_000314715.2	100	0.1	99.5	Y	Y	Y	21	near-complete
GCF_000314755.2	100	0.19	99.05	Y	Y	Y	20	near-complete
GCF_000314815.2	100	0.9	95.5	N	Y	Y	20	high-quality
GCF_000315405.1	100	0.8	96	Y	Y	Y	17	high-quality
GCF_000315465.1	98.42	0.95	93.67	Y	Y	Y	20	near-complete
GCF_000315505.1	99.93	0.02	99.83	N	Y	Y	19	high-quality
GCF_000316075.2	100	0.04	99.8	N	Y	Y	20	high-quality
GCF_000369445.1	99.99	0.08	99.59	Y	Y	Y	20	near-complete
GCF_000411135.1	97.52	0.08	97.12	N	Y	Y	20	high-quality
GCF_000411175.1	100	0.49	97.55	Y	Y	Y	20	near-complete
GCF_000413435.1	99.94	0.58	97.04	N	Y	Y	20	high-quality
GCF_000413455.1	99.25	0.12	98.65	N	Y	Y	19	high-quality
GCF_000414425.1	91.52	3.45	74.27	N	Y	Y	18	high-quality
GCF_000414445.1	96.37	2.1	85.87	N	Y	Y	19	high-quality
GCF_000414465.1	96.19	2.06	85.89	N	Y	Y	19	high-quality
GCF_000414545.1	95.14	2.1	84.64	N	Y	Y	19	high-quality
GCF_000414645.1	95.87	1.28	89.47	N	Y	Y	19	high-quality
GCF_000414665.1	90.42	2.27	79.07	N	Y	Y	18	high-quality
GCF_000414705.1	92.25	3.33	75.6	N	N	Y	18	high-quality
GCF_000439915.2	99.98	0	99.98	Y	Y	Y	20	near-complete
GCF_000466545.1	99.99	0.16	99.19	N	Y	Y	20	high-quality
GCF_000466885.3	99.94	0.39	97.99	Y	Y	Y	21	near-complete
GCF_000467875.1	99.76	0.36	97.96	Y	Y	Y	18	near-complete
GCF_000478965.1	98.74	0.15	97.99	Y	Y	Y	20	near-complete
GCF_000488195.1	99.98	1.74	91.28	Y	Y	Y	20	near-complete
GCF_000590575.1	99.87	0.05	99.62	N	Y	Y	20	high-quality
GCF_000590595.1	99.81	0.03	99.66	N	Y	Y	20	high-quality
GCF_000590615.1	99.83	0.05	99.58	N	Y	Y	20	high-quality
GCF_000590635.1	99.81	0.03	99.66	N	N	N	20	high-quality
GCF_000590655.1	99.78	0.05	99.53	N	Y	Y	21	high-quality
GCF_000590675.1	99.83	0.05	99.58	N	Y	Y	20	high-quality
GCF_000590695.1	99.76	0.05	99.51	N	Y	Y	20	high-quality
GCF_000590715.1	99.78	0.05	99.53	N	Y	Y	20	high-quality
GCF_000590735.1	99.77	0.05	99.52	N	Y	Y	20	high-quality
GCF_000590755.1	99.76	0.05	99.51	N	Y	Y	20	high-quality
GCF_000695405.1	99.98	0.11	99.43	N	Y	Y	20	high-quality
GCF_000695425.1	99.99	0.17	99.14	N	Y	Y	20	high-quality
GCF_000699985.1	99.86	0.1	99.36	Y	Y	Y	21	near-complete
GCF_000705675.1	99.98	0.09	99.53	N	Y	Y	20	high-quality
GCF_000733145.1	100	0.03	99.85	Y	Y	Y	20	near-complete
GCF_000758755.1	96.52	3.65	78.27	Y	Y	Y	20	near-complete
GCF_000758765.1	99.26	0.21	98.21	Y	Y	Y	20	near-complete
GCF_000758775.1	99.93	0.08	99.53	N	Y	Y	20	high-quality
GCF_000758825.1	99.86	0.05	99.61	Y	Y	Y	20	near-complete
GCF_000758845.1	99.9	0.26	98.6	Y	Y	Y	17	high-quality
GCF_000758905.1	99.96	0.09	99.51	Y	Y	Y	20	near-complete
GCF_000758925.1	99.89	0.59	96.94	Y	Y	Y	19	near-complete
GCF_000758945.1	99.26	0.28	97.86	Y	Y	Y	20	near-complete
GCF_000759045.1	99.99	0.06	99.69	Y	Y	Y	15	high-quality
GCF_000759055.1	100	0.08	99.6	Y	Y	Y	19	near-complete
GCF_000759065.1	100	0.12	99.4	Y	Y	Y	20	near-complete
GCF_000759075.1	99.79	0.13	99.14	Y	Y	Y	20	near-complete
GCF_000759125.1	99.97	0.01	99.92	N	Y	Y	12	high-quality
GCF_000759165.1	99.99	0.06	99.69	Y	Y	Y	17	high-quality
GCF_000759185.1	99.76	0.06	99.46	Y	Y	Y	19	near-complete
GCF_000759205.1	99.99	0.98	95.09	Y	Y	Y	18	near-complete
GCF_000759225.1	99.97	0.41	97.92	Y	Y	Y	18	near-complete
GCF_000759245.1	100	0.07	99.65	Y	Y	Y	18	near-complete
GCF_000759265.1	99.94	0.04	99.74	Y	Y	Y	19	near-complete
GCF_000759285.1	99.99	0.78	96.09	Y	Y	Y	16	high-quality
GCF_000759305.1	99.98	0.06	99.68	Y	Y	Y	18	near-complete
GCF_000759315.1	99.56	0.26	98.26	N	Y	Y	17	high-quality
GCF_000762405.1	99.95	0.12	99.35	Y	Y	Y	19	near-complete
GCF_000762865.1	99.93	0.04	99.73	Y	Y	Y	20	near-complete
GCF_000762955.1	100	1.69	91.55	Y	Y	Y	21	near-complete
GCF_000763255.1	99.82	1.03	94.67	N	Y	Y	20	high-quality
GCF_000828735.1	95.34	0.01	95.29	N	Y	Y	21	high-quality
GCF_001015895.1	99.95	0.1	99.45	Y	N	Y	16	high-quality
GCF_001016035.1	99.99	0.1	99.49	Y	Y	Y	17	high-quality
GCF_001016065.1	100	0.22	98.9	Y	Y	Y	18	near-complete
GCF_001016125.1	100	0.16	99.2	Y	Y	Y	15	high-quality
GCF_001019375.2	100	2.18	89.1	N	Y	Y	21	high-quality
GCF_001020185.2	99.99	0.06	99.69	Y	Y	Y	20	near-complete
GCF_001042655.1	100	0.57	97.15	N	Y	Y	20	high-quality
GCF_001049775.1	92.89	1.54	85.19	Y	Y	Y	20	near-complete
GCF_001049785.1	99.98	0.25	98.73	N	Y	Y	20	high-quality
GCF_001190885.1	100	0.18	99.1	Y	Y	Y	20	near-complete
GCF_001213045.1	97.92	0.06	97.62	N	Y	Y	19	high-quality
GCF_001317785.1	99.84	0.12	99.24	N	Y	Y	20	high-quality
GCF_001317805.1	99.81	0.14	99.11	N	Y	Y	20	high-quality
GCF_001317825.1	99.81	0.06	99.51	N	Y	Y	20	high-quality
GCF_001317845.1	99.86	0.53	97.21	N	Y	Y	20	high-quality
GCF_001372335.1	100	0.39	98.05	Y	Y	Y	23	near-complete
GCF_001398135.1	99.85	0.09	99.4	N	Y	Y	20	high-quality
GCF_001398155.1	99.85	0.09	99.4	N	Y	Y	20	high-quality
GCF_001398175.1	99.85	0.08	99.45	N	Y	Y	20	high-quality
GCF_001398215.1	99.85	0.08	99.45	N	Y	Y	20	high-quality
GCF_001398255.1	99.8	0.09	99.35	N	Y	Y	20	high-quality
GCF_001398295.1	99.64	0.54	96.94	N	Y	Y	20	high-quality
GCF_001398435.1	100	0.15	99.25	Y	Y	Y	20	near-complete
GCF_001398555.1	100	0.17	99.15	Y	Y	Y	19	near-complete
GCF_001398595.1	100	0.14	99.3	Y	Y	Y	20	near-complete
GCF_001398755.1	100	0.15	99.25	Y	Y	Y	20	near-complete
GCF_001398875.1	100	0.06	99.7	Y	Y	Y	20	near-complete
GCF_001398915.1	99.99	0.13	99.34	Y	Y	Y	20	near-complete
GCF_001399115.1	100	1.31	93.45	Y	Y	Y	20	near-complete
GCF_001399375.1	100	0.09	99.55	Y	Y	Y	19	near-complete
GCF_001435915.1	99.9	0.26	98.6	N	Y	Y	19	high-quality
GCF_001436455.1	99.95	0.14	99.25	Y	Y	Y	16	high-quality
GCF_001471735.2	99.98	0.76	96.18	Y	Y	Y	20	near-complete
GCF_001485065.1	99.99	0.07	99.64	Y	Y	Y	20	near-complete
GCF_001541385.1	99.99	0.23	98.84	Y	Y	Y	19	near-complete
GCF_001541405.1	99.97	0.55	97.22	Y	Y	Y	21	near-complete
GCF_001541505.1	99.93	1.44	92.73	Y	Y	Y	20	near-complete
GCF_001541515.1	99.82	0.83	95.67	Y	Y	Y	21	near-complete
GCF_001541535.1	99.95	0.44	97.75	Y	Y	Y	19	near-complete
GCF_001541585.1	99.97	1	94.97	Y	Y	Y	20	near-complete
GCF_001543105.1	99.97	0.7	96.47	Y	Y	Y	20	near-complete
GCF_001546015.1	99.33	0.35	97.58	Y	Y	Y	19	near-complete
GCF_001546025.1	99.77	0.54	97.07	Y	Y	Y	20	near-complete
GCF_001546135.1	99.98	0.41	97.93	Y	Y	Y	20	near-complete
GCF_001546145.1	96.76	0.05	96.51	N	Y	Y	20	high-quality
GCF_001546165.1	98.34	0.25	97.09	N	Y	Y	18	high-quality
GCF_001546215.1	99.96	0	99.96	N	Y	Y	16	high-quality
GCF_001546225.1	99.94	0.26	98.64	N	Y	Y	20	high-quality
GCF_001546235.1	99.99	0.14	99.29	N	Y	Y	20	high-quality
GCF_001546275.1	99.89	0.02	99.79	N	Y	Y	20	high-quality
GCF_001546285.1	100	0.07	99.65	Y	Y	Y	20	near-complete
GCF_001546305.1	100	0.05	99.75	N	Y	Y	20	high-quality
GCF_001546355.1	100	0.38	98.1	N	Y	Y	8	high-quality
GCF_001546375.1	99.99	0.6	96.99	N	Y	Y	19	high-quality
GCF_001546395.1	99.98	0.14	99.28	N	Y	Y	17	high-quality
GCF_001546435.1	100	0.19	99.05	N	Y	Y	5	high-quality
GCF_001546445.1	99.99	0.18	99.09	N	Y	Y	20	high-quality
GCF_001546455.1	99.99	0.14	99.29	N	Y	Y	20	high-quality
GCF_001546515.1	100	0.25	98.75	Y	Y	Y	18	near-complete
GCF_001546555.1	99.69	0.37	97.84	Y	Y	Y	18	near-complete
GCF_001546565.2	99.99	0.11	99.44	N	Y	Y	18	high-quality
GCF_001546595.1	99.88	0.22	98.78	N	Y	Y	18	high-quality
GCF_001546615.1	100	0.02	99.9	N	Y	Y	6	high-quality
GCF_001546635.1	100	0.27	98.65	N	Y	Y	19	high-quality
GCF_001546795.1	99.99	0.01	99.94	Y	Y	Y	16	high-quality
GCF_001546835.1	99.99	0.16	99.19	Y	Y	Y	12	high-quality
GCF_001546855.1	99.91	0	99.91	Y	Y	Y	21	near-complete
GCF_001546875.1	99.99	0.09	99.54	Y	Y	Y	20	near-complete
GCF_001552755.1	99.88	1.61	91.83	N	Y	Y	18	high-quality
GCF_001552765.1	99.91	0.03	99.76	Y	Y	Y	20	near-complete
GCF_001552775.1	95.05	0.38	93.15	N	Y	Y	20	high-quality
GCF_001552785.1	96.96	0.38	95.06	Y	Y	Y	20	near-complete
GCF_001552875.1	100	0.05	99.75	Y	Y	Y	20	near-complete
GCF_001552885.1	95.5	0.6	92.5	Y	Y	Y	19	near-complete
GCF_001552895.1	99.93	0.72	96.33	Y	Y	Y	19	near-complete
GCF_001552935.1	91.95	1.11	86.4	N	Y	Y	20	high-quality
GCF_001552955.1	99.99	0.02	99.89	Y	Y	Y	20	near-complete
GCF_001552965.1	100	0.11	99.45	Y	Y	Y	20	near-complete
GCF_001552975.1	96.97	0.09	96.52	N	Y	Y	19	high-quality
GCF_001553005.1	99.96	0.09	99.51	Y	Y	Y	9	high-quality
GCF_001553035.1	99.99	0.25	98.74	Y	Y	Y	17	high-quality
GCF_001553045.1	100	0.33	98.35	N	Y	Y	16	high-quality
GCF_001553055.1	96.47	1.19	90.52	Y	Y	Y	21	near-complete
GCF_001553085.1	99.77	1.24	93.57	N	Y	Y	18	high-quality
GCF_001553115.1	99.07	0.1	98.57	Y	Y	Y	17	high-quality
GCF_001553125.1	98.77	0.1	98.27	N	Y	Y	17	high-quality
GCF_001553165.1	99.94	0.03	99.79	N	Y	Y	20	high-quality
GCF_001553215.1	99.94	0.03	99.79	N	Y	Y	20	high-quality
GCF_001553225.1	99.97	0.08	99.57	N	Y	Y	18	high-quality
GCF_001553285.1	99.98	2	89.98	Y	Y	Y	20	near-complete
GCF_001553315.1	99.99	0.15	99.24	N	Y	Y	18	high-quality
GCF_001553335.1	99.99	0.11	99.44	N	Y	Y	19	high-quality
GCF_001553345.1	99.95	0.04	99.75	N	Y	Y	18	high-quality
GCF_001553355.1	99.22	0.19	98.27	Y	Y	Y	18	near-complete
GCF_001553395.1	96.8	0.01	96.75	Y	Y	Y	20	near-complete
GCF_001553405.1	99.3	0	99.3	Y	Y	Y	20	near-complete
GCF_001553525.1	100	0.38	98.1	N	Y	Y	20	high-quality
GCF_001562845.1	99.21	0.2	98.21	Y	Y	Y	20	near-complete
GCF_001563585.1	100	0.14	99.3	Y	Y	Y	11	high-quality
GCF_001563595.1	100	0.02	99.9	N	Y	Y	4	high-quality
GCF_001563605.1	100	0.22	98.9	Y	Y	Y	20	near-complete
GCF_001656575.1	99.93	0.09	99.48	Y	Y	Y	20	near-complete
GCF_001657255.1	91.79	3.68	73.39	N	Y	Y	19	high-quality
GCF_001661135.1	99.99	0.12	99.39	N	Y	Y	20	high-quality
GCF_001678905.1	99.99	0.53	97.34	Y	Y	Y	21	near-complete
GCF_001679135.1	100	0	100	Y	Y	Y	20	near-complete
GCF_001712935.1	96.79	0.01	96.74	N	Y	Y	20	high-quality
GCF_001722255.1	100	0	100	Y	Y	Y	20	near-complete
GCF_001808635.1	100	0.29	98.55	Y	Y	Y	20	near-complete
GCF_001808795.1	100	0.28	98.6	Y	Y	Y	20	near-complete
GCF_001809495.1	99.99	0.04	99.79	Y	Y	Y	19	near-complete
GCF_001810625.1	99.99	0.08	99.59	N	Y	Y	19	high-quality
GCF_001811205.1	100	0.36	98.2	N	Y	Y	20	high-quality
GCF_001811805.1	100	0	100	Y	Y	Y	20	near-complete
GCF_001811815.1	99.97	0.02	99.87	Y	Y	Y	18	near-complete
GCF_001812505.1	100	0.14	99.3	Y	Y	Y	20	near-complete
GCF_001812535.1	99.92	0.02	99.82	Y	Y	Y	20	near-complete
GCF_001813255.1	99.99	0.21	98.94	N	Y	Y	19	high-quality
GCF_001813905.1	100	0.05	99.75	N	Y	Y	16	high-quality
GCF_001814235.1	100	0.18	99.1	Y	Y	Y	20	near-complete
GCF_001814465.1	100	1.26	93.7	Y	Y	Y	18	near-complete
GCF_001814695.1	99.96	0.07	99.61	N	Y	Y	19	high-quality
GCF_001814765.1	100	0.2	99	N	Y	Y	17	high-quality
GCF_001815345.1	99.99	0.24	98.79	N	Y	Y	15	high-quality
GCF_001815745.1	100	0.53	97.35	Y	Y	Y	20	near-complete
GCF_001815825.1	99.99	0.1	99.49	N	Y	Y	17	high-quality
GCF_001889465.1	99.99	0.04	99.79	N	Y	Y	20	high-quality
GCF_001906845.1	99.13	0	99.13	N	Y	Y	21	high-quality
GCF_001906855.1	99.06	0	99.06	N	Y	Y	21	high-quality
GCF_001932715.1	100	0.33	98.35	Y	Y	Y	20	near-complete
GCF_001936235.1	99.96	0.13	99.31	Y	Y	Y	20	near-complete
GCF_001941785.1	99.87	0.74	96.17	N	Y	Y	20	high-quality
GCF_001975925.1	100	0.31	98.45	Y	Y	Y	20	near-complete
GCF_002041755.1	100	0.06	99.7	Y	Y	Y	20	near-complete
GCF_002073535.2	100	0.14	99.3	N	Y	Y	20	high-quality
GCF_002083025.2	99.99	1.81	90.94	N	Y	Y	20	high-quality
GCF_002115435.1	100	0.45	97.75	Y	Y	Y	20	near-complete
GCF_002193095.1	100	1.23	93.85	Y	Y	Y	22	near-complete
GCF_002205055.1	100	0.16	99.2	Y	Y	Y	21	near-complete
GCF_002206485.1	99.96	4.06	79.66	Y	Y	Y	20	near-complete
GCF_002234935.1	100	0.29	98.55	N	Y	Y	20	high-quality
GCF_002238035.1	99.69	1.81	90.64	Y	Y	Y	20	near-complete
GCF_002277485.1	100	0.18	99.1	Y	Y	Y	17	high-quality
GCF_002283505.1	100	0.49	97.55	Y	Y	Y	22	near-complete
GCF_002289065.1	99.52	2.1	89.02	N	N	N	20	high-quality
GCF_002289205.1	100	0.11	99.45	Y	Y	Y	20	near-complete
GCF_002742395.2	99.94	0.05	99.69	Y	Y	Y	20	near-complete
GCF_002742425.1	99.98	0.35	98.23	N	Y	Y	20	high-quality
GCF_002742445.1	99.99	0.2	98.99	N	Y	Y	20	high-quality
GCF_002776745.1	99.83	0.06	99.53	N	Y	Y	20	high-quality
GCF_002776795.1	99.83	0.06	99.53	N	Y	Y	20	high-quality
GCF_002776845.1	99.76	0.05	99.51	N	Y	Y	20	high-quality
GCF_002776885.1	99.76	0.05	99.51	N	Y	Y	20	high-quality
GCF_002776915.1	99.69	0.05	99.44	N	Y	Y	20	high-quality
GCF_002776935.1	99.78	0.05	99.53	N	Y	Y	20	high-quality
GCF_002776955.1	99.78	0.05	99.53	N	Y	Y	20	high-quality
GCF_002776975.1	99.75	0.05	99.5	N	Y	Y	20	high-quality
GCF_002776995.1	99.78	0.05	99.53	N	Y	Y	20	high-quality
GCF_002777015.1	99.78	0.05	99.53	N	Y	Y	20	high-quality
GCF_002777035.1	99.76	0.05	99.51	N	Y	Y	20	high-quality
GCF_002777055.1	99.76	0.05	99.51	N	Y	Y	20	high-quality
GCF_002777075.1	99.76	0.05	99.51	N	Y	Y	20	high-quality
GCF_002777095.1	99.82	0.06	99.52	N	Y	Y	20	high-quality
GCF_002777115.1	99.83	0.06	99.53	N	Y	Y	20	high-quality
GCF_002777135.1	99.73	0.05	99.48	N	Y	Y	20	high-quality
GCF_002777155.1	99.73	0.05	99.48	N	Y	Y	20	high-quality
GCF_002892385.1	99.94	0.88	95.54	Y	Y	Y	19	near-complete
GCF_002892395.1	100	1.03	94.85	Y	Y	Y	21	near-complete
GCF_002892425.1	99.99	0.02	99.89	Y	Y	Y	19	near-complete
GCF_002892445.1	99.33	0.01	99.28	Y	Y	Y	20	near-complete
GCF_002894085.1	99.96	0.35	98.21	N	Y	Y	20	high-quality
GCF_002894105.1	100	0.44	97.8	N	Y	Y	20	high-quality
GCF_002894125.1	99.99	0.57	97.14	N	Y	Y	20	high-quality
GCF_002894165.1	99.97	0.11	99.42	Y	Y	Y	20	near-complete
GCF_002896555.1	99.92	0.64	96.72	N	Y	Y	20	high-quality
GCF_003055835.1	100	0.07	99.65	Y	Y	Y	20	near-complete
GCF_003186745.1	99.99	0.06	99.69	Y	Y	Y	20	near-complete
GCF_003287375.1	99.07	0	99.07	N	Y	Y	21	high-quality
GCF_003287995.1	99.99	0.15	99.24	Y	Y	Y	20	near-complete
GCF_003288015.1	100	0.16	99.2	Y	Y	Y	20	near-complete
GCF_003288055.1	100	0.17	99.15	Y	Y	Y	20	near-complete
GCF_003293675.1	99.81	0.39	97.86	N	Y	Y	20	high-quality
GCF_003298555.1	99.17	0	99.17	N	Y	Y	21	high-quality
GCF_003298565.1	99.24	0	99.24	N	Y	Y	21	high-quality
GCF_003298635.1	98.97	0	98.97	N	Y	Y	21	high-quality
GCF_003326045.1	99.14	0.01	99.09	N	Y	Y	21	high-quality
GCF_003326075.1	99.18	0	99.18	N	Y	Y	21	high-quality
GCF_003326095.1	98.29	0	98.29	N	Y	Y	21	high-quality
GCF_003326125.1	97.61	0	97.61	N	Y	Y	21	high-quality
GCF_003326135.1	96.72	0.72	93.12	Y	Y	Y	21	near-complete
GCF_003369875.1	100	0.16	99.2	N	Y	Y	20	high-quality
GCF_003369895.1	100	0.14	99.3	N	Y	Y	20	high-quality
GCF_003369935.1	99.98	0.24	98.78	N	Y	Y	20	high-quality
GCF_003369965.1	99.99	0.23	98.84	N	Y	Y	20	high-quality
GCF_003369995.1	92.46	0.05	92.21	N	Y	Y	20	high-quality
GCF_003370005.1	99.68	1.97	89.83	N	N	Y	21	high-quality
GCF_003370025.1	92.24	2.18	81.34	N	Y	Y	18	high-quality
GCF_003370035.1	95.97	0.05	95.72	N	N	Y	21	high-quality
GCF_003370065.1	95.73	0.12	95.13	N	Y	Y	21	high-quality
GCF_003370095.1	98.3	0.6	95.3	N	Y	Y	21	high-quality
GCF_003370105.1	94.71	0.85	90.46	N	Y	Y	20	high-quality
GCF_003370125.1	94.44	0.14	93.74	N	N	N	21	high-quality
GCF_003370155.1	84.6	0.38	82.7	N	Y	Y	21	medium-quality
GCF_003370175.1	95.28	0.25	94.03	N	N	N	20	high-quality
GCF_003370195.1	85.28	0.58	82.38	N	Y	Y	21	medium-quality
GCF_003370205.1	83.54	0.11	82.99	N	Y	Y	20	medium-quality
GCF_003370225.1	93.4	0.06	93.1	N	N	N	21	high-quality
GCF_003370255.1	99.91	0.09	99.46	N	Y	Y	21	high-quality
GCF_003370265.1	95.25	0.16	94.45	N	Y	Y	21	high-quality
GCF_003370295.1	85.11	0.06	84.81	N	Y	Y	21	medium-quality
GCF_003397585.1	99.98	0.15	99.23	N	Y	Y	20	high-quality
GCF_003397605.1	99.99	0.17	99.14	N	Y	Y	20	high-quality
GCF_003397615.1	99.97	0.14	99.27	N	Y	Y	20	high-quality
GCF_003397635.1	99.78	0.25	98.53	N	Y	Y	20	high-quality
GCF_003397665.1	99.5	1.58	91.6	N	Y	Y	20	high-quality
GCF_003397685.1	99.99	0.52	97.39	N	Y	Y	20	high-quality
GCF_003397705.1	99.99	0.89	95.54	N	Y	Y	20	high-quality
GCF_003397745.1	99.99	0.83	95.84	N	Y	Y	20	high-quality
GCF_003408745.1	97.3	0.22	96.2	N	N	Y	20	high-quality
GCF_003408775.1	99.97	0.53	97.32	N	Y	Y	20	high-quality
GCF_003408785.1	99.64	0.58	96.74	N	Y	Y	20	high-quality
GCF_003408815.1	99.99	0.7	96.49	N	Y	Y	20	high-quality
GCF_003408835.1	99.99	0.22	98.89	N	Y	Y	20	high-quality
GCF_003408845.1	94.71	0.26	93.41	N	Y	Y	20	high-quality
GCF_003426305.1	94.37	0.41	92.32	N	Y	Y	20	high-quality
GCF_003426415.1	88.4	0.27	87.05	N	Y	Y	20	medium-quality
GCF_003426465.1	92.79	0.08	92.39	N	Y	Y	20	high-quality
GCF_003426475.1	84.72	0.19	83.77	N	Y	Y	20	medium-quality
GCF_003426505.1	95.32	0.09	94.87	N	Y	Y	20	high-quality
GCF_003426565.1	83.86	0.07	83.51	N	Y	Y	20	medium-quality
GCF_003585625.1	86.16	0.23	85.01	N	Y	Y	20	medium-quality
GCF_003585655.1	89.86	0.49	87.41	N	Y	Y	20	medium-quality
GCF_003585695.1	91.86	0.64	88.66	N	Y	Y	21	high-quality
GCF_003585715.1	91.69	0.34	89.99	N	Y	Y	20	high-quality
GCF_003585735.1	97.77	0.21	96.72	N	Y	Y	20	high-quality
GCF_003585755.1	91.37	0.21	90.32	N	Y	Y	20	high-quality
GCF_003585795.1	91.32	0.29	89.87	N	Y	Y	20	high-quality
GCF_003585825.1	92.64	0.02	92.54	N	Y	Y	20	high-quality
GCF_003585845.1	89.3	0.09	88.85	N	Y	Y	20	medium-quality
GCF_003585865.1	97.58	0.17	96.73	N	Y	Y	20	high-quality
GCF_003588065.1	99.99	0.76	96.19	Y	Y	Y	20	near-complete
GCF_003591635.1	99.98	0.1	99.48	Y	Y	Y	20	near-complete
GCF_003609775.1	99.87	0.08	99.47	Y	Y	Y	20	near-complete
GCF_003640705.1	100	0.08	99.6	Y	Y	Y	20	near-complete
GCF_003640715.1	100	0.09	99.55	Y	Y	Y	20	near-complete
GCF_003668835.1	100	1.07	94.65	Y	Y	Y	21	near-complete
GCF_003788715.1	99.78	0.05	99.53	N	Y	Y	20	high-quality
GCF_003788725.1	99.78	0.05	99.53	N	Y	Y	20	high-quality
GCF_003788765.1	99.77	0.06	99.47	N	Y	Y	20	high-quality
GCF_003788785.1	99.83	0.05	99.58	N	Y	Y	20	high-quality
GCF_003788795.1	99.83	0.05	99.58	N	Y	Y	20	high-quality
GCF_003788805.1	99.83	0.06	99.53	N	Y	Y	20	high-quality
GCF_003788845.1	99.83	0.05	99.58	N	Y	Y	20	high-quality
GCF_003788865.1	99.76	0.05	99.51	N	Y	Y	20	high-quality
GCF_003788885.1	99.83	0.05	99.58	N	Y	Y	20	high-quality
GCF_003788895.1	99.73	0.05	99.48	N	Y	Y	20	high-quality
GCF_003788915.1	99.76	0.05	99.51	N	Y	Y	20	high-quality
GCF_003795065.1	99.99	1.28	93.59	Y	Y	Y	20	near-complete
GCF_003812445.1	100	0.3	98.5	Y	Y	Y	21	near-complete
GCF_003812465.1	100	0.13	99.35	Y	Y	Y	20	near-complete
GCF_003971565.1	99.92	0.65	96.67	Y	Y	Y	21	near-complete
GCF_004103355.1	99.97	0.68	96.57	Y	Y	Y	20	near-complete
GCF_004361185.1	99.91	0.86	95.61	Y	Y	Y	21	near-complete
GCF_004361265.1	99.92	0.36	98.12	Y	Y	Y	21	near-complete
GCF_004361295.1	99.89	0.34	98.19	Y	Y	Y	21	near-complete
GCF_004361345.1	99.75	1.34	93.05	Y	Y	Y	20	near-complete
GCF_004361355.1	99.77	0.47	97.42	Y	Y	Y	20	near-complete
GCF_004361375.1	99.98	0.31	98.43	Y	Y	Y	20	near-complete
GCF_004361385.1	99.96	1.27	93.61	Y	Y	Y	21	near-complete
GCF_004361395.1	99.91	0.82	95.81	Y	Y	Y	21	near-complete
GCF_004361455.1	99.86	0.82	95.76	Y	Y	Y	21	near-complete
GCF_004361465.1	99.88	0.39	97.93	Y	Y	Y	21	near-complete
GCF_004361475.1	99.89	0.43	97.74	Y	Y	Y	21	near-complete
GCF_004361515.1	99.84	0.66	96.54	Y	Y	Y	21	near-complete
GCF_004361545.1	99.89	1.35	93.14	Y	Y	Y	21	near-complete
GCF_004361555.1	99.95	0.68	96.55	Y	Y	Y	21	near-complete
GCF_004361565.1	99.98	0.54	97.28	Y	Y	Y	21	near-complete
GCF_004361575.1	99.99	0.28	98.59	Y	Y	Y	21	near-complete
GCF_004361635.1	99.57	0.31	98.02	Y	Y	Y	20	near-complete
GCF_004681235.1	99.78	0.14	99.08	Y	Y	Y	20	near-complete
GCF_005233865.1	100	0.28	98.6	Y	Y	Y	20	near-complete
GCF_005233935.1	100	0.08	99.6	Y	Y	Y	20	near-complete
GCF_005233945.1	100	0.22	98.9	Y	Y	Y	20	near-complete
GCF_005233955.1	100	0.21	98.95	Y	Y	Y	20	near-complete
GCF_006535915.1	100	0.37	98.15	N	Y	Y	21	high-quality
GCF_006543505.1	99.99	0.09	99.54	Y	Y	Y	20	near-complete
GCF_008079315.1	99.9	0.22	98.8	Y	Y	Y	19	near-complete
GCF_008368695.1	100	0.04	99.8	Y	Y	Y	20	near-complete
GCF_008642125.1	99.99	0.9	95.49	Y	Y	Y	20	near-complete
GCF_008642175.1	99.99	0.9	95.49	Y	Y	Y	20	near-complete
GCF_008710685.1	100	0.27	98.65	Y	Y	Y	20	near-complete
GCF_008710735.1	100	0.31	98.45	Y	Y	Y	20	near-complete
GCF_008710755.1	99.99	0.31	98.44	Y	Y	Y	20	near-complete
GCF_008710795.1	100	0.23	98.85	Y	Y	Y	20	near-complete
GCF_008710805.1	100	0.28	98.6	Y	Y	Y	20	near-complete
GCF_008710835.1	100	0.16	99.2	Y	Y	Y	20	near-complete
GCF_008710845.1	100	0.26	98.7	Y	Y	Y	20	near-complete
GCF_008710865.1	100	0.16	99.2	Y	Y	Y	20	near-complete
GCF_008710915.1	100	0.31	98.45	Y	Y	Y	20	near-complete
GCF_008710995.1	100	0.25	98.75	Y	Y	Y	20	near-complete
GCF_008868575.1	99.89	0.1	99.39	Y	Y	Y	21	near-complete
GCF_008932705.1	100	1.23	93.85	Y	Y	Y	21	near-complete
GCF_009362935.1	99.98	0.49	97.53	N	Y	Y	20	high-quality
GCF_009495705.1	99.99	0	99.99	Y	Y	Y	20	near-complete
GCF_009495845.1	100	0.29	98.55	Y	Y	Y	20	near-complete
GCF_009496655.1	100	0.36	98.2	Y	Y	Y	20	near-complete
GCF_009496665.1	99.99	0.08	99.59	Y	Y	Y	20	near-complete
GCF_009664265.1	99.59	0	99.59	N	Y	Y	21	high-quality
GCF_009730275.1	99.81	0.59	96.86	Y	Y	Y	20	near-complete
GCF_009735755.1	95.9	0.06	95.6	Y	Y	Y	20	near-complete
GCF_009738475.1	99.99	0.03	99.84	Y	Y	Y	20	near-complete
GCF_009755535.1	99.99	1.1	94.49	Y	Y	Y	20	near-complete
GCF_009769015.1	99.99	0.04	99.79	Y	Y	Y	20	near-complete
GCF_009771375.1	99.99	0.09	99.54	Y	Y	Y	20	near-complete
GCF_009771775.1	99.99	0.13	99.34	N	Y	Y	20	high-quality
GCF_009771785.1	100	0.22	98.9	Y	Y	Y	20	near-complete
GCF_009771795.1	99.99	0.12	99.39	Y	Y	Y	20	near-complete
GCF_009771805.1	100	0.09	99.55	Y	Y	Y	20	near-complete
GCF_009771825.1	99.99	0.09	99.54	Y	Y	Y	20	near-complete
GCF_009771845.1	100	0.29	98.55	Y	Y	Y	20	near-complete
GCF_009771865.1	100	0.19	99.05	Y	Y	Y	20	near-complete
GCF_009771885.1	99.99	0.12	99.39	Y	Y	Y	20	near-complete
GCF_009771895.1	99.99	0.72	96.39	Y	Y	Y	20	near-complete
GCF_009771925.1	100	0.3	98.5	Y	Y	Y	20	near-complete
GCF_009807295.1	99.97	0.11	99.42	Y	Y	Y	21	near-complete
GCF_009807535.1	100	0.1	99.5	Y	Y	Y	21	near-complete
GCF_009857205.1	99.96	0.1	99.46	Y	Y	Y	20	near-complete
GCF_010748955.1	94.51	2.57	81.66	Y	Y	Y	20	near-complete
GCF_011029085.1	99.99	0.21	98.94	Y	Y	Y	20	near-complete
GCF_011029165.1	100	0.21	98.95	Y	Y	Y	20	near-complete
GCF_011029175.1	99.99	0.54	97.29	Y	Y	Y	20	near-complete
GCF_011029205.1	99.93	0.18	99.03	N	Y	Y	20	high-quality
GCF_011029225.1	99.89	0.11	99.34	Y	Y	Y	20	near-complete
GCF_011029235.1	99.97	0.02	99.87	Y	Y	Y	20	near-complete
GCF_011029265.1	99.99	0.55	97.24	Y	Y	Y	21	near-complete
GCF_011031945.1	99.95	0.26	98.65	Y	Y	Y	20	near-complete
GCF_011058635.1	99.99	0.12	99.39	N	Y	Y	20	high-quality
GCF_011058695.1	99.98	0.09	99.53	Y	Y	Y	20	near-complete
GCF_011058715.1	99.95	0.03	99.8	Y	Y	Y	20	near-complete
GCF_011058735.1	99.99	0.14	99.29	Y	Y	Y	20	near-complete
GCF_011058755.1	99.97	0.1	99.47	Y	Y	Y	20	near-complete
GCF_011058775.1	99.78	0.06	99.48	Y	Y	Y	20	near-complete
GCF_011058795.1	99.92	0.06	99.62	Y	Y	Y	20	near-complete
GCF_012222485.1	99.98	0.2	98.98	Y	Y	Y	20	near-complete
GCF_012976425.1	99.97	0.27	98.62	Y	Y	Y	20	near-complete
GCF_012976435.1	99.99	0.17	99.14	Y	Y	Y	20	near-complete
GCF_012976465.1	99.98	0.36	98.18	Y	Y	Y	20	near-complete
GCF_012976485.1	99.96	0.29	98.51	Y	Y	Y	20	near-complete
GCF_012976495.1	99.99	0.36	98.19	Y	Y	Y	20	near-complete
GCF_012976515.1	99.98	0.26	98.68	Y	Y	Y	20	near-complete
GCF_012976525.1	99.99	0.51	97.44	Y	Y	Y	20	near-complete
GCF_012976565.1	99.99	0.52	97.39	Y	Y	Y	20	near-complete
GCF_012976585.1	99.96	1.66	91.66	Y	Y	Y	20	near-complete
GCF_012976625.1	99.98	1.92	90.38	Y	Y	Y	20	near-complete
GCF_012976645.1	99.94	1.75	91.19	Y	Y	Y	20	near-complete
GCF_012976665.1	99.98	1.48	92.58	Y	Y	Y	20	near-complete
GCF_012976685.1	99.98	1.43	92.83	Y	Y	Y	20	near-complete
GCF_012976695.1	99.97	1.41	92.92	Y	Y	Y	20	near-complete
GCF_012976725.1	99.97	2.07	89.62	Y	Y	Y	20	near-complete
GCF_012976795.1	99.97	0.28	98.57	Y	Y	Y	20	near-complete
GCF_012976845.1	99.99	0.49	97.54	Y	Y	Y	20	near-complete
GCF_012976865.1	99.98	1.67	91.63	Y	Y	Y	20	near-complete
GCF_012976885.1	99.98	1.36	93.18	Y	Y	Y	20	near-complete
GCF_012976895.1	99.97	1.54	92.27	Y	Y	Y	20	near-complete
GCF_013014965.1	99.98	0.17	99.13	N	Y	Y	20	high-quality
GCF_013015005.1	99.98	0.1	99.48	N	Y	Y	20	high-quality
GCF_013015245.1	99.98	0.08	99.58	N	Y	Y	20	high-quality
GCF_013015935.1	99.99	0.15	99.24	N	Y	Y	20	high-quality
GCF_013016045.1	99.98	0.16	99.18	N	Y	Y	20	high-quality
GCF_013016565.1	99.98	0.17	99.13	N	Y	Y	20	high-quality
GCF_013018285.1	99.99	0.05	99.74	N	Y	Y	20	high-quality
GCF_013018745.1	99.99	0.09	99.54	N	Y	Y	20	high-quality
GCF_013240345.1	100	0.2	99	Y	Y	Y	20	near-complete
[truncated: 17,543 more rows]

## Sheet: fig1c
Genome ID	N50 length (bp)	Genome quality
ERR10897564.mbin.1	21321	high-quality
ERR10897570.mbin.1	35494	medium-quality
ERR10897572.mbin.2	4095	medium-quality
ERR10897572.mbin.3	18747	medium-quality
ERR10897573.mbin.1	39974	high-quality
ERR10897573.mbin.3	156607	medium-quality
ERR10897573.mbin.4	5736	medium-quality
ERR10897574.mbin.1	29295	medium-quality
ERR10897576.mbin.1	33485	high-quality
ERR10897576.sbin.2	19898	medium-quality
ERR10897578.mbin.2	40740	medium-quality
ERR10897578.mbin.3	118578	medium-quality
ERR10897578.sbin.4	36219	medium-quality
ERR10897580.sbin.1	9808	high-quality
ERR10897580.sbin.2	16697	high-quality
ERR10897582.sbin.1	10292	medium-quality
ERR10897583.sbin.2	15475	medium-quality
ERR10897584.mbin.1	23485	medium-quality
ERR10897585.mbin.3	22513	medium-quality
ERR10897587.sbin.1	22024	medium-quality
ERR10897588.mbin.3	36264	medium-quality
ERR10897589.mbin.1	27604	medium-quality
ERR10897589.sbin.2	10153	medium-quality
ERR10897590.mbin.2	12752	medium-quality
ERR10897591.mbin.10	22829	high-quality
ERR10897591.mbin.2	41466	high-quality
ERR10897591.mbin.4	28772	high-quality
ERR10897591.mbin.7	11812	medium-quality
ERR10897591.mbin.8	15204	high-quality
ERR10897591.mbin.9	10827	medium-quality
ERR10897591.sbin.11	9161	medium-quality
ERR10897591.sbin.2	52632	high-quality
ERR10897591.sbin.5	8610	medium-quality
ERR10897594.sbin.1	21079	medium-quality
ERR10897595.sbin.1	30505	medium-quality
ERR10897596.mbin.2	17624	high-quality
ERR10897596.mbin.3	34270	medium-quality
ERR10897596.sbin.4	75226	high-quality
ERR10897598.mbin.1	25483	medium-quality
ERR10897599.mbin.1	18679	high-quality
ERR10897599.mbin.3	8625	medium-quality
ERR10897599.mbin.4	42618	medium-quality
ERR10897599.sbin.5	6712	medium-quality
ERR10897600.sbin.1	6386	medium-quality
ERR10897602.sbin.3	7513	medium-quality
ERR10897603.sbin.1	25283	medium-quality
ERR10897604.sbin.1	23368	high-quality
ERR10897609.sbin.1	27860	medium-quality
ERR10897610.mbin.1	37892	medium-quality
ERR10897611.mbin.2	18942	high-quality
ERR10897611.sbin.1	6122	medium-quality
ERR10897612.sbin.4	7085	medium-quality
ERR10897613.sbin.1	14778	high-quality
ERR10897614.sbin.3	11353	medium-quality
ERR10897616.mbin.4	35550	medium-quality
ERR10897616.sbin.3	43845	medium-quality
ERR10897616.sbin.4	18029	near-complete
ERR10897617.mbin.2	21750	medium-quality
ERR10897619.mbin.1	57478	medium-quality
ERR10897621.sbin.1	21526	medium-quality
ERR10897621.sbin.3	20972	medium-quality
ERR10897622.mbin.2	31951	medium-quality
ERR10897622.sbin.4	39955	high-quality
ERR10897624.mbin.2	16411	medium-quality
ERR10897624.sbin.3	24977	medium-quality
ERR10897626.mbin.1	21021	medium-quality
ERR10897626.sbin.2	10912	medium-quality
ERR10897629.mbin.11	63170	medium-quality
ERR10897629.mbin.13	40846	high-quality
ERR10897629.mbin.2	51489	medium-quality
ERR10897629.sbin.5	33166	medium-quality
ERR10897629.sbin.6	3673	medium-quality
ERR10897630.mbin.1	324758	high-quality
ERR10897630.mbin.2	5655	medium-quality
ERR10897630.mbin.5	96787	high-quality
ERR10897633.mbin.2	47803	medium-quality
ERR10897634.mbin.11	28488	high-quality
ERR10897634.mbin.13	9404	high-quality
ERR10897634.mbin.2	73713	high-quality
ERR10897634.mbin.3	47610	high-quality
ERR10897634.mbin.5	3959	medium-quality
ERR10897634.mbin.6	38327	high-quality
ERR10897634.mbin.8	11963	medium-quality
ERR10897634.mbin.9	12538	medium-quality
ERR10897634.sbin.12	66308	medium-quality
ERR10897634.sbin.16	26385	medium-quality
ERR10897634.sbin.17	43144	high-quality
ERR10897638.mbin.2	19574	medium-quality
ERR10897639.mbin.2	30197	medium-quality
ERR10897639.mbin.3	26448	high-quality
ERR10897639.sbin.1	22402	high-quality
ERR10897640.mbin.3	50669	high-quality
ERR10897640.mbin.5	41733	high-quality
ERR10897640.mbin.6	20616	medium-quality
ERR10897640.sbin.1	62835	medium-quality
ERR10897644.mbin.2	41228	medium-quality
ERR10897645.sbin.1	3991	medium-quality
ERR10897646.mbin.2	30210	medium-quality
ERR10897646.mbin.4	20849	medium-quality
ERR10897646.mbin.5	4885	medium-quality
ERR10897646.mbin.6	48995	medium-quality
ERR10897648.mbin.1	145813	medium-quality
ERR10897649.mbin.1	101429	medium-quality
ERR10897650.mbin.1	58568	high-quality
ERR10897650.mbin.2	220372	high-quality
ERR10897653.mbin.1	23105	medium-quality
ERR10897659.mbin.2	33514	medium-quality
ERR10897659.mbin.3	42267	high-quality
ERR10897660.sbin.1	3971	medium-quality
ERR10897662.sbin.3	41061	medium-quality
ERR10897663.mbin.1	111610	high-quality
ERR10897663.mbin.2	8852	medium-quality
ERR10897663.mbin.5	17698	high-quality
ERR10897663.sbin.4	19861	high-quality
ERR10897664.sbin.2	18647	medium-quality
ERR10897667.sbin.2	10195	high-quality
ERR10897670.sbin.2	25614	high-quality
ERR10897670.sbin.3	8028	medium-quality
ERR10897672.mbin.1	36526	medium-quality
ERR10897673.sbin.1	12955	high-quality
ERR10897675.mbin.4	7686	medium-quality
ERR10897675.mbin.5	19855	medium-quality
ERR10897675.sbin.5	19670	medium-quality
ERR10897677.mbin.2	24826	medium-quality
ERR10897678.sbin.2	4208	medium-quality
ERR10897679.sbin.1	7966	medium-quality
ERR10897680.mbin.1	38888	high-quality
ERR10897680.mbin.11	40558	high-quality
ERR10897680.mbin.2	27665	high-quality
ERR10897680.mbin.6	32543	medium-quality
ERR10897680.mbin.7	34082	high-quality
ERR10897680.mbin.8	57276	near-complete
ERR10897680.sbin.10	42003	medium-quality
ERR10897680.sbin.17	30686	medium-quality
ERR10897681.sbin.3	19859	high-quality
ERR10897681.sbin.4	35057	medium-quality
ERR10897682.mbin.2	32848	medium-quality
ERR10897685.mbin.5	42141	medium-quality
ERR10897685.mbin.6	64234	high-quality
ERR10897686.mbin.2	30485	high-quality
ERR10897686.mbin.7	40757	medium-quality
ERR10897687.mbin.2	19863	medium-quality
ERR10897688.mbin.1	45524	medium-quality
ERR10897689.sbin.1	34819	high-quality
ERR10897690.mbin.1	20667	medium-quality
ERR10897690.sbin.1	20493	high-quality
ERR10897692.mbin.3	41270	high-quality
ERR10897692.sbin.3	34993	medium-quality
ERR10897692.sbin.6	18992	medium-quality
ERR10897693.sbin.1	34697	medium-quality
ERR10897695.mbin.2	76354	medium-quality
ERR10897695.mbin.6	40177	high-quality
ERR10897695.sbin.2	72237	medium-quality
ERR10897696.sbin.1	4823	medium-quality
ERR10897697.sbin.1	17566	medium-quality
ERR10897698.mbin.3	6697	medium-quality
ERR10897700.mbin.1	19525	medium-quality
ERR10897701.mbin.1	27486	high-quality
ERR10897701.mbin.2	35806	high-quality
ERR10897701.mbin.3	32370	high-quality
ERR10897702.mbin.3	28773	medium-quality
ERR10897702.sbin.1	62581	medium-quality
ERR10897703.mbin.3	8849	medium-quality
ERR10897703.sbin.2	23981	medium-quality
ERR10897705.mbin.2	64512	high-quality
ERR10897706.sbin.2	16914	medium-quality
ERR10897707.sbin.1	9472	medium-quality
ERR10897708.mbin.4	19813	medium-quality
ERR10897708.sbin.2	21083	medium-quality
ERR10897708.sbin.4	23116	medium-quality
ERR10897711.mbin.1	105027	high-quality
ERR10897712.mbin.2	17356	high-quality
ERR10897712.mbin.5	28614	medium-quality
ERR10897714.mbin.3	4354	medium-quality
ERR10897714.sbin.1	138688	high-quality
ERR10897714.sbin.2	67806	medium-quality
ERR10897717.sbin.2	21080	medium-quality
ERR10897719.mbin.1	34637	high-quality
ERR10897720.sbin.1	26281	medium-quality
ERR10897721.mbin.1	31851	medium-quality
ERR10897721.mbin.10	18468	medium-quality
ERR10897721.mbin.11	7792	medium-quality
ERR10897721.mbin.12	27014	high-quality
ERR10897721.mbin.13	7865	medium-quality
ERR10897721.mbin.14	20366	medium-quality
ERR10897721.mbin.16	38411	high-quality
ERR10897721.mbin.5	41074	high-quality
ERR10897721.mbin.6	5792	medium-quality
ERR10897721.mbin.7	12440	medium-quality
ERR10897721.mbin.8	3639	medium-quality
ERR10897721.sbin.1	46690	high-quality
ERR10897721.sbin.17	27775	high-quality
ERR10897721.sbin.5	12785	medium-quality
ERR10897722.mbin.1	39575	high-quality
ERR10897723.sbin.1	22004	medium-quality
ERR10897724.mbin.1	44837	high-quality
ERR10897725.mbin.1	24096	medium-quality
ERR10897725.sbin.3	16719	high-quality
ERR10897726.mbin.1	32401	medium-quality
ERR10897726.sbin.1	22442	high-quality
ERR10897727.mbin.1	42220	medium-quality
ERR10897727.mbin.2	113886	medium-quality
ERR10897727.sbin.6	40554	medium-quality
ERR10897729.mbin.3	10503	medium-quality
ERR10897729.mbin.4	29134	high-quality
ERR10897730.mbin.2	28160	medium-quality
ERR10897730.sbin.1	34249	medium-quality
ERR10897731.mbin.1	29659	medium-quality
ERR10897732.mbin.1	73475	medium-quality
ERR10897732.sbin.1	51163	near-complete
ERR10897733.mbin.1	35975	high-quality
ERR10897733.mbin.2	48060	high-quality
ERR10897734.mbin.3	12730	medium-quality
ERR10897734.sbin.1	15374	medium-quality
ERR10897735.sbin.1	47963	medium-quality
ERR10897736.sbin.1	21607	medium-quality
ERR10897738.mbin.2	34532	high-quality
ERR10897738.sbin.1	40488	high-quality
ERR10897739.sbin.3	121833	medium-quality
ERR10897740.sbin.3	10386	medium-quality
ERR10897741.sbin.2	7830	medium-quality
ERR10897742.mbin.1	47880	high-quality
ERR10897742.mbin.5	43918	medium-quality
ERR10897742.sbin.2	12800	medium-quality
ERR10897743.mbin.3	37869	medium-quality
ERR10897745.sbin.1	25064	medium-quality
ERR10897746.mbin.4	20723	medium-quality
ERR10897746.mbin.6	5290	medium-quality
ERR10897746.sbin.2	73487	medium-quality
ERR10897746.sbin.3	93129	high-quality
ERR10897747.mbin.1	105507	medium-quality
ERR10897748.mbin.2	40250	medium-quality
ERR10897748.sbin.1	62212	medium-quality
ERR10897749.sbin.1	23014	high-quality
ERR10897749.sbin.6	7151	medium-quality
ERR10897750.mbin.2	18068	medium-quality
ERR10897754.mbin.2	28395	medium-quality
ERR10897754.mbin.6	52365	medium-quality
ERR10897754.sbin.2	76841	medium-quality
ERR10897755.mbin.1	45002	medium-quality
ERR10897755.mbin.3	13701	high-quality
ERR10897757.sbin.2	23531	medium-quality
ERR10897758.mbin.3	53718	high-quality
ERR10897758.mbin.4	136856	high-quality
ERR10897758.sbin.10	70791	medium-quality
ERR10897758.sbin.4	37948	high-quality
ERR10897758.sbin.5	196981	near-complete
ERR10897758.sbin.6	12379	high-quality
ERR10897761.mbin.1	57348	high-quality
ERR10897761.mbin.2	44790	high-quality
ERR10897761.mbin.3	27669	high-quality
ERR10897761.mbin.4	46365	high-quality
ERR10897761.sbin.5	7818	medium-quality
ERR10897763.sbin.1	5703	medium-quality
ERR10897763.sbin.2	3858	medium-quality
ERR10897766.mbin.4	34822	high-quality
ERR10897766.sbin.2	23578	medium-quality
ERR10897766.sbin.3	24169	high-quality
ERR10897768.mbin.2	48523	high-quality
ERR10897768.mbin.5	41260	high-quality
ERR10897768.mbin.6	99883	high-quality
ERR10897768.mbin.9	3593	medium-quality
ERR10897768.sbin.14	39787	medium-quality
ERR10897770.mbin.2	21688	medium-quality
ERR10897770.sbin.1	6899	medium-quality
ERR10897771.mbin.1	12869	medium-quality
ERR10897771.mbin.2	105540	high-quality
ERR10897771.mbin.3	9859	high-quality
ERR10897771.mbin.4	86359	high-quality
ERR10897771.mbin.6	46822	medium-quality
ERR10897771.mbin.7	50585	medium-quality
ERR10897771.mbin.8	38406	high-quality
ERR10897771.sbin.5	77948	high-quality
ERR10897773.mbin.4	41607	medium-quality
ERR10897773.mbin.6	37622	medium-quality
ERR10897773.sbin.7	45967	medium-quality
ERR10897774.mbin.1	42823	medium-quality
ERR10897775.mbin.1	66801	high-quality
ERR10897775.mbin.3	21175	high-quality
ERR10897775.sbin.2	17660	medium-quality
ERR10897775.sbin.3	46356	high-quality
ERR10897776.sbin.2	6316	medium-quality
ERR10897777.mbin.2	49569	medium-quality
ERR10897777.mbin.3	162448	high-quality
ERR10897777.sbin.2	50003	medium-quality
ERR10897778.mbin.2	18506	medium-quality
ERR10897779.mbin.2	43312	high-quality
ERR10897779.mbin.3	63658	high-quality
ERR10897779.sbin.3	8466	medium-quality
ERR10897780.mbin.1	30922	high-quality
ERR10897780.mbin.11	48962	medium-quality
ERR10897780.mbin.16	9797	high-quality
ERR10897780.mbin.2	90142	high-quality
ERR10897780.mbin.5	5182	medium-quality
ERR10897780.mbin.6	10090	medium-quality
ERR10897780.mbin.8	44765	near-complete
ERR10897780.mbin.9	64714	high-quality
ERR10897780.sbin.20	6519	medium-quality
ERR10897780.sbin.22	14369	medium-quality
ERR10897780.sbin.5	7409	medium-quality
ERR10897780.sbin.8	59162	medium-quality
ERR10897781.sbin.1	37380	high-quality
ERR10897784.mbin.1	20966	medium-quality
ERR10897784.sbin.1	20255	medium-quality
ERR10897785.sbin.1	8716	medium-quality
ERR10897789.mbin.1	15768	high-quality
ERR10897790.sbin.1	5363	medium-quality
ERR10897792.mbin.1	7153	medium-quality
ERR10897793.mbin.1	33771	high-quality
ERR10897794.sbin.1	17364	medium-quality
ERR10897795.mbin.1	26942	medium-quality
ERR10897798.mbin.1	28462	medium-quality
ERR10897798.sbin.1	35288	medium-quality
ERR10897799.mbin.2	27383	medium-quality
ERR10897800.sbin.2	14314	high-quality
ERR10897802.sbin.1	20677	medium-quality
ERR10897803.mbin.2	19184	medium-quality
ERR10897804.mbin.2	5459	medium-quality
ERR10897804.mbin.3	23260	high-quality
ERR10897804.mbin.5	36572	high-quality
ERR10897804.sbin.8	76483	high-quality
ERR10897805.mbin.2	48783	near-complete
ERR10897805.sbin.1	27865	medium-quality
ERR10897805.sbin.4	23706	medium-quality
ERR10897806.mbin.4	31988	high-quality
ERR10897806.sbin.1	30608	medium-quality
ERR10897806.sbin.2	22629	high-quality
ERR10897806.sbin.5	95355	high-quality
ERR10897809.mbin.1	20760	medium-quality
ERR10897810.mbin.1	24267	high-quality
ERR10897810.mbin.2	4542	medium-quality
ERR10897810.mbin.4	39562	medium-quality
ERR10897810.sbin.2	35110	medium-quality
ERR10897810.sbin.5	30508	medium-quality
ERR10897810.sbin.6	18050	high-quality
ERR10897811.sbin.1	30917	medium-quality
ERR10897811.sbin.2	3792	medium-quality
ERR10897813.mbin.1	38473	high-quality
ERR10897813.mbin.2	5234	medium-quality
ERR10897814.mbin.1	68403	high-quality
ERR10897816.mbin.1	131351	medium-quality
ERR10897816.mbin.2	14829	high-quality
ERR10897816.mbin.3	7892	medium-quality
ERR10897816.mbin.5	25369	medium-quality
ERR10897816.mbin.7	6580	medium-quality
ERR10897816.sbin.2	26176	medium-quality
ERR10897816.sbin.7	89047	high-quality
ERR10897817.sbin.3	3432	medium-quality
ERR10897818.mbin.2	39821	medium-quality
ERR10897820.mbin.2	30726	medium-quality
ERR10897820.sbin.4	11200	medium-quality
ERR10897821.mbin.1	34271	medium-quality
ERR10897822.mbin.1	20692	medium-quality
ERR10897822.sbin.2	18049	medium-quality
ERR10897824.mbin.3	4968	medium-quality
ERR10897824.sbin.1	23674	medium-quality
ERR10897825.mbin.2	31263	medium-quality
ERR10897825.mbin.3	4185	medium-quality
ERR10897825.sbin.1	26987	medium-quality
ERR10897827.sbin.3	25483	high-quality
ERR10897827.sbin.4	5598	medium-quality
ERR10897832.mbin.1	49028	medium-quality
ERR10897832.sbin.1	10227	medium-quality
ERR10897832.sbin.2	8739	medium-quality
ERR10897832.sbin.3	48578	high-quality
ERR10897833.mbin.1	5689	medium-quality
ERR10897836.sbin.4	5480	medium-quality
ERR10897837.mbin.2	4057	medium-quality
ERR10897837.mbin.4	17588	medium-quality
ERR10897837.sbin.2	14278	medium-quality
ERR10897839.mbin.2	44622	medium-quality
ERR10897839.sbin.1	36010	medium-quality
ERR10897839.sbin.2	9782	medium-quality
ERR10897840.mbin.1	46717	high-quality
ERR10897840.sbin.2	11640	high-quality
ERR10897841.mbin.1	69054	high-quality
ERR10897841.sbin.3	67907	medium-quality
ERR10897843.mbin.2	41608	medium-quality
ERR10897843.mbin.3	30762	medium-quality
ERR10897843.sbin.2	34810	medium-quality
ERR10897846.sbin.1	12120	medium-quality
ERR10897848.sbin.2	31401	medium-quality
ERR10897849.sbin.2	20446	medium-quality
ERR10897851.sbin.2	35733	high-quality
ERR10897852.sbin.1	25557	medium-quality
ERR10897853.mbin.1	17267	high-quality
ERR10897854.mbin.2	5380	medium-quality
ERR10897854.mbin.3	25044	medium-quality
ERR10897854.sbin.4	21746	medium-quality
ERR10897855.mbin.5	19111	medium-quality
ERR10897855.sbin.3	46368	medium-quality
ERR10897856.mbin.1	28454	high-quality
ERR10897856.sbin.2	36878	medium-quality
ERR10897856.sbin.3	34532	high-quality
ERR10897857.mbin.2	73554	medium-quality
ERR10897857.mbin.3	3767	medium-quality
ERR10897857.sbin.2	17487	high-quality
ERR10897857.sbin.4	100278	medium-quality
ERR10897858.mbin.1	33319	high-quality
ERR10897860.mbin.1	6680	medium-quality
ERR10897861.mbin.1	23471	high-quality
ERR10897863.sbin.1	7457	medium-quality
ERR10897865.mbin.2	22521	high-quality
ERR10897865.sbin.3	136146	high-quality
ERR10897866.mbin.1	23106	medium-quality
ERR10897867.mbin.2	10855	medium-quality
ERR10897867.sbin.2	5269	medium-quality
ERR10897868.mbin.1	31813	high-quality
ERR10897868.mbin.2	8717	medium-quality
ERR10897871.sbin.1	5797	medium-quality
ERR10897872.mbin.1	41607	medium-quality
ERR10897872.mbin.3	4011	medium-quality
ERR10897873.mbin.1	47509	high-quality
ERR10897874.mbin.1	36660	high-quality
ERR10897874.mbin.4	5407	medium-quality
ERR10897874.sbin.2	14650	high-quality
ERR10897874.sbin.4	46473	high-quality
ERR10897875.mbin.1	24641	medium-quality
ERR10897876.mbin.1	20253	medium-quality
ERR10897877.sbin.1	7907	medium-quality
ERR10897879.sbin.1	20281	high-quality
ERR10897880.mbin.2	26514	medium-quality
ERR10897881.sbin.1	8209	medium-quality
ERR10897882.mbin.2	22794	medium-quality
ERR10897882.sbin.2	19279	medium-quality
ERR10897883.sbin.1	13273	medium-quality
ERR10897885.mbin.1	12737	medium-quality
ERR10897886.mbin.10	54432	medium-quality
ERR10897886.mbin.2	57870	medium-quality
ERR10897886.mbin.3	9300	medium-quality
ERR10897886.mbin.5	42434	high-quality
ERR10897886.sbin.7	21739	high-quality
ERR10897886.sbin.8	83020	high-quality
ERR10897887.sbin.1	4589	medium-quality
ERR10897890.mbin.1	33254	high-quality
ERR10897891.sbin.2	24871	medium-quality
ERR10897892.mbin.1	3707	medium-quality
ERR10897892.mbin.3	3663	medium-quality
ERR10897892.mbin.4	27324	near-complete
ERR10897892.mbin.6	4565	medium-quality
ERR10897892.sbin.2	5473	medium-quality
ERR10897894.sbin.1	8908	high-quality
ERR10897895.mbin.2	56404	medium-quality
ERR10897895.sbin.3	13416	medium-quality
ERR10897897.mbin.3	6523	medium-quality
ERR10897897.mbin.4	158356	high-quality
ERR10897898.mbin.2	16556	medium-quality
ERR10897901.sbin.1	5425	medium-quality
ERR10897904.mbin.1	28726	high-quality
ERR10897905.mbin.1	38421	medium-quality
ERR10897906.mbin.2	35380	high-quality
ERR10897906.mbin.3	4729	medium-quality
ERR10897906.mbin.5	16247	high-quality
ERR10897906.sbin.3	22286	medium-quality
ERR10897907.mbin.1	35942	medium-quality
ERR10897907.sbin.1	36287	medium-quality
ERR10897909.sbin.1	8142	medium-quality
ERR10897910.sbin.3	18050	medium-quality
ERR10897911.mbin.1	22838	medium-quality
ERR10897912.sbin.1	5659	medium-quality
ERR10897913.mbin.1	125297	high-quality
ERR10897913.mbin.11	18220	medium-quality
ERR10897913.mbin.12	14105	high-quality
ERR10897913.mbin.2	142931	high-quality
ERR10897913.mbin.3	45583	high-quality
ERR10897913.mbin.6	43838	high-quality
ERR10897913.mbin.8	78926	high-quality
ERR10897913.mbin.9	19648	high-quality
ERR10897913.sbin.12	142931	medium-quality
ERR10897913.sbin.2	29864	high-quality
ERR10897914.mbin.1	468408	medium-quality
ERR10897914.mbin.11	88242	high-quality
ERR10897914.mbin.13	10156	high-quality
ERR10897914.mbin.14	25685	high-quality
ERR10897914.mbin.3	15640	high-quality
ERR10897914.mbin.4	131775	high-quality
ERR10897914.mbin.5	7755	medium-quality
ERR10897914.mbin.6	54205	high-quality
ERR10897914.sbin.17	15555	high-quality
ERR10897914.sbin.19	11919	medium-quality
ERR10897914.sbin.21	83650	medium-quality
ERR10897914.sbin.26	35262	high-quality
ERR10897915.mbin.3	48942	high-quality
ERR10897915.sbin.4	46523	medium-quality
ERR10897916.mbin.1	27675	high-quality
ERR10897917.mbin.1	20733	medium-quality
ERR10897917.mbin.2	46204	medium-quality
ERR10897917.sbin.1	20742	medium-quality
ERR10897917.sbin.3	58529	medium-quality
ERR10897918.sbin.1	35905	medium-quality
ERR10897920.mbin.1	4245	medium-quality
ERR10897921.sbin.2	20448	medium-quality
ERR10897922.sbin.1	26732	medium-quality
ERR10897923.mbin.1	30904	medium-quality
ERR10897924.mbin.4	41952	high-quality
ERR10897924.sbin.2	26734	medium-quality
ERR10897925.mbin.12	11458	medium-quality
ERR10897925.mbin.14	56365	medium-quality
ERR10897925.mbin.18	90297	high-quality
ERR10897925.mbin.19	15861	high-quality
ERR10897925.mbin.2	34716	high-quality
ERR10897925.mbin.21	18244	medium-quality
ERR10897925.mbin.22	4182	medium-quality
ERR10897925.mbin.23	5245	medium-quality
ERR10897925.mbin.27	32033	high-quality
ERR10897925.mbin.28	5030	medium-quality
ERR10897925.mbin.3	57301	high-quality
ERR10897925.mbin.32	6393	high-quality
ERR10897925.mbin.36	6125	medium-quality
ERR10897925.mbin.37	23903	high-quality
ERR10897925.mbin.4	101500	high-quality
ERR10897925.mbin.40	73187	high-quality
ERR10897925.mbin.42	46669	high-quality
ERR10897925.mbin.43	22688	high-quality
ERR10897925.mbin.44	5164	medium-quality
ERR10897925.mbin.50	100636	medium-quality
ERR10897925.mbin.53	37503	high-quality
ERR10897925.mbin.54	120753	high-quality
ERR10897925.mbin.58	5635	medium-quality
ERR10897925.mbin.61	101031	near-complete
ERR10897925.mbin.62	246269	high-quality
ERR10897925.mbin.63	38560	medium-quality
ERR10897925.sbin.15	20978	medium-quality
ERR10897925.sbin.16	6824	medium-quality
ERR10897925.sbin.17	17149	medium-quality
ERR10897925.sbin.22	5521	medium-quality
ERR10897925.sbin.23	5134	medium-quality
ERR10897925.sbin.3	48170	high-quality
ERR10897925.sbin.30	10006	medium-quality
ERR10897925.sbin.37	30261	high-quality
ERR10897925.sbin.38	8264	medium-quality
ERR10897925.sbin.4	44007	high-quality
ERR10897925.sbin.42	54045	high-quality
ERR10897925.sbin.44	27591	high-quality
ERR10897925.sbin.45	174997	high-quality
ERR10897925.sbin.48	84905	high-quality
ERR10897925.sbin.49	18719	medium-quality
ERR10897925.sbin.5	27039	high-quality
ERR10897925.sbin.51	4558	medium-quality
ERR10897925.sbin.57	108242	high-quality
ERR10897925.sbin.59	8432	medium-quality
ERR10897925.sbin.60	12099	medium-quality
ERR10897925.sbin.61	9587	medium-quality
ERR10897926.sbin.2	11040	medium-quality
ERR10897927.mbin.1	88929	medium-quality
ERR10897927.mbin.2	31884	medium-quality
ERR10897929.sbin.1	39742	medium-quality
ERR10897930.mbin.4	24733	medium-quality
ERR10897930.sbin.4	35910	medium-quality
ERR10897931.sbin.1	18813	medium-quality
ERR10897934.sbin.1	6520	medium-quality
ERR10897940.sbin.1	19519	medium-quality
ERR10897941.mbin.1	45140	high-quality
ERR10897941.mbin.2	8711	medium-quality
ERR10897941.mbin.3	12987	high-quality
ERR10897941.mbin.4	36622	high-quality
ERR10897941.mbin.5	29454	high-quality
ERR10897941.sbin.6	29454	medium-quality
ERR10897942.sbin.1	21419	medium-quality
ERR10897943.mbin.2	17325	medium-quality
ERR10897943.sbin.1	14538	near-complete
ERR10897944.mbin.2	46006	medium-quality
ERR10897944.mbin.3	134068	high-quality
ERR10897944.sbin.8	15052	medium-quality
ERR10897946.sbin.1	6663	medium-quality
ERR10897946.sbin.2	29660	high-quality
ERR10897947.mbin.1	17633	medium-quality
ERR10897948.mbin.1	98459	medium-quality
ERR10897949.sbin.2	23445	medium-quality
ERR10897949.sbin.3	30774	high-quality
ERR10897950.mbin.1	5445	medium-quality
ERR10897951.sbin.2	20930	medium-quality
ERR10897954.mbin.1	65595	medium-quality
ERR10897955.mbin.1	181881	medium-quality
ERR10897956.mbin.2	52329	medium-quality
ERR10897956.mbin.3	54673	high-quality
ERR10897957.mbin.1	25828	medium-quality
ERR10897957.sbin.2	31138	medium-quality
ERR10897958.mbin.1	17081	medium-quality
ERR10897960.sbin.1	44434	medium-quality
ERR10897961.mbin.1	27940	high-quality
ERR10897961.mbin.2	208923	high-quality
ERR10897961.mbin.3	50363	high-quality
ERR10897961.mbin.4	51484	near-complete
ERR10897961.mbin.5	82092	high-quality
ERR10897964.mbin.2	22610	medium-quality
ERR10897964.sbin.1	17269	medium-quality
ERR10897967.sbin.2	20523	medium-quality
ERR10897968.mbin.1	390080	medium-quality
ERR10897968.mbin.2	8537	high-quality
ERR10897968.mbin.4	106407	medium-quality
ERR10897969.mbin.1	22191	medium-quality
ERR10897970.mbin.11	19262	medium-quality
ERR10897970.mbin.2	16049	high-quality
ERR10897970.mbin.3	84109	high-quality
ERR10897970.mbin.7	32126	medium-quality
ERR10897970.mbin.8	37356	high-quality
ERR10897970.mbin.9	85799	medium-quality
ERR10897970.sbin.1	23430	high-quality
ERR10897970.sbin.10	7410	high-quality
ERR10897970.sbin.14	121024	medium-quality
ERR10897970.sbin.4	16441	medium-quality
ERR10897970.sbin.6	26428	high-quality
ERR10897970.sbin.7	43592	high-quality
ERR10897971.mbin.1	34337	high-quality
ERR10897972.mbin.1	18815	high-quality
ERR10897973.mbin.1	22400	medium-quality
ERR10897974.mbin.1	18439	medium-quality
ERR10897976.sbin.1	23136	high-quality
ERR10897978.mbin.1	66178	medium-quality
ERR10897979.sbin.2	17023	medium-quality
ERR10897985.sbin.3	21755	medium-quality
ERR10897990.mbin.1	38296	medium-quality
ERR10897991.sbin.2	34797	medium-quality
ERR10897992.mbin.1	20108	medium-quality
ERR10897992.sbin.1	17881	medium-quality
ERR10897993.mbin.1	89953	high-quality
ERR10897993.mbin.2	27311	high-quality
ERR10897993.mbin.3	24958	high-quality
ERR10897993.mbin.4	47896	high-quality
ERR10897997.mbin.1	30365	high-quality
ERR10897997.mbin.2	73733	high-quality
ERR10897999.mbin.2	17208	medium-quality
ERR10897999.sbin.2	15672	high-quality
ERR10898000.sbin.1	20708	near-complete
ERR10898001.sbin.1	7533	medium-quality
ERR10898002.mbin.1	19629	medium-quality
ERR10898003.mbin.1	28733	high-quality
ERR10898004.sbin.1	24940	medium-quality
ERR10898005.mbin.1	20558	medium-quality
ERR10898005.sbin.1	20191	medium-quality
ERR10898006.mbin.1	18361	medium-quality
ERR10898008.sbin.1	4245	medium-quality
ERR10898011.sbin.1	19053	medium-quality
ERR10898011.sbin.2	20311	medium-quality
ERR10898014.mbin.1	7801	medium-quality
ERR10898015.mbin.1	88538	high-quality
ERR10898015.sbin.2	29988	high-quality
ERR10898016.sbin.1	7573	medium-quality
ERR10898017.sbin.2	21752	medium-quality
ERR10898019.sbin.5	34192	medium-quality
ERR10898020.mbin.1	36267	medium-quality
ERR10898020.sbin.2	50854	medium-quality
ERR10898021.mbin.1	13582	medium-quality
ERR10898021.sbin.1	9547	medium-quality
ERR10898022.mbin.1	31622	high-quality
ERR10898023.sbin.3	8360	medium-quality
ERR10898023.sbin.4	6306	medium-quality
ERR10898024.mbin.1	9303	high-quality
ERR10898025.sbin.1	23940	medium-quality
ERR10898026.mbin.4	102013	medium-quality
ERR10898026.mbin.7	184411	medium-quality
ERR10898026.sbin.2	63691	high-quality
ERR10898026.sbin.3	23478	high-quality
ERR10898028.mbin.2	19874	medium-quality
ERR10898031.sbin.2	70642	high-quality
ERR10898032.mbin.1	20130	medium-quality
ERR10898033.sbin.2	26947	medium-quality
ERR10898034.mbin.1	31479	medium-quality
ERR10898034.sbin.1	28172	medium-quality
ERR10898036.sbin.1	13700	high-quality
ERR10898038.sbin.2	29102	medium-quality
ERR10898039.sbin.2	7513	medium-quality
ERR10898039.sbin.3	144608	medium-quality
ERR10898040.sbin.1	5243	medium-quality
ERR10898041.mbin.4	42779	high-quality
ERR10898041.sbin.4	49894	medium-quality
ERR10898042.sbin.1	17936	medium-quality
ERR10898043.sbin.1	17376	high-quality
ERR10898044.sbin.2	9738	medium-quality
ERR10898045.mbin.1	20184	high-quality
ERR10898045.mbin.3	41575	high-quality
ERR10898045.mbin.4	8551	medium-quality
ERR10898045.mbin.5	65265	high-quality
ERR10898046.sbin.1	17432	high-quality
ERR10898046.sbin.2	7261	medium-quality
ERR10898047.mbin.1	12293	medium-quality
ERR10898047.mbin.10	15170	medium-quality
ERR10898047.mbin.11	43204	high-quality
ERR10898047.mbin.12	52957	high-quality
ERR10898047.mbin.13	24156	medium-quality
ERR10898047.mbin.14	12143	medium-quality
ERR10898047.mbin.15	57029	high-quality
ERR10898047.mbin.2	96826	high-quality
ERR10898047.mbin.4	23055	medium-quality
ERR10898047.mbin.5	81249	medium-quality
ERR10898047.mbin.7	9947	high-quality
ERR10898047.mbin.8	26447	high-quality
ERR10898047.mbin.9	4344	medium-quality
ERR10898047.sbin.13	4686	medium-quality
ERR10898048.sbin.1	11950	medium-quality
ERR10898049.mbin.10	19524	medium-quality
ERR10898049.mbin.13	9929	medium-quality
ERR10898049.mbin.15	25776	medium-quality
ERR10898049.mbin.18	22297	high-quality
ERR10898049.mbin.3	8656	medium-quality
ERR10898049.mbin.4	12643	medium-quality
ERR10898049.mbin.5	29982	medium-quality
ERR10898049.mbin.6	8371	medium-quality
ERR10898049.mbin.8	14043	medium-quality
ERR10898049.sbin.13	35820	medium-quality
ERR10898049.sbin.15	35922	high-quality
ERR10898049.sbin.2	11200	medium-quality
ERR10898049.sbin.5	38177	high-quality
ERR10898049.sbin.7	35213	medium-quality
ERR10898050.mbin.1	19620	high-quality
ERR10898051.mbin.2	25065	medium-quality
ERR10898051.mbin.4	69502	medium-quality
ERR10898051.mbin.5	101054	medium-quality
ERR10898053.sbin.1	13704	medium-quality
ERR10898054.mbin.3	20931	medium-quality
ERR10898054.mbin.4	3634	medium-quality
ERR10898054.sbin.4	62833	high-quality
ERR10898054.sbin.7	36200	high-quality
ERR10898055.mbin.2	22402	medium-quality
ERR10898056.mbin.3	31478	medium-quality
ERR10898057.mbin.2	79186	medium-quality
ERR10898057.mbin.3	63090	high-quality
ERR10898057.sbin.3	79186	medium-quality
ERR10898059.mbin.2	46778	medium-quality
ERR10898059.sbin.2	57158	medium-quality
ERR10898060.sbin.1	19148	medium-quality
ERR10898061.mbin.1	25044	medium-quality
ERR10898063.mbin.1	86226	high-quality
ERR10898064.mbin.1	20871	medium-quality
ERR10898065.mbin.1	88658	medium-quality
ERR10898065.mbin.4	40739	medium-quality
ERR10898065.mbin.5	32583	medium-quality
ERR10898065.sbin.9	33788	high-quality
ERR10898066.mbin.2	35958	high-quality
ERR10898067.mbin.2	5168	medium-quality
ERR10898067.mbin.3	5333	medium-quality
ERR10898067.mbin.4	13590	high-quality
ERR10898067.mbin.6	46713	medium-quality
ERR10898067.mbin.7	21759	high-quality
ERR10898068.sbin.2	70367	medium-quality
ERR10898069.sbin.2	23336	medium-quality
ERR10898069.sbin.4	6184	medium-quality
ERR10898070.sbin.1	11961	medium-quality
ERR10898072.mbin.1	50082	medium-quality
ERR10898072.sbin.1	3540	medium-quality
ERR10898073.mbin.1	21709	medium-quality
ERR10898073.sbin.3	23641	medium-quality
ERR10898074.mbin.1	53075	medium-quality
ERR10898075.mbin.2	34782	medium-quality
ERR10898076.mbin.1	18502	medium-quality
ERR10898076.sbin.2	25258	medium-quality
ERR10898077.mbin.5	97982	high-quality
ERR10898077.sbin.1	155474	high-quality
ERR10898077.sbin.2	21987	high-quality
ERR10898077.sbin.3	12362	medium-quality
ERR10898078.mbin.1	43405	high-quality
ERR10898078.mbin.2	12407	high-quality
ERR10898079.mbin.5	33369	medium-quality
ERR10898081.sbin.1	22577	high-quality
ERR10898082.mbin.10	19694	medium-quality
ERR10898082.mbin.2	84313	medium-quality
ERR10898082.mbin.3	9479	high-quality
ERR10898082.mbin.6	4612	medium-quality
ERR10898082.sbin.2	4402	medium-quality
ERR10898082.sbin.8	19694	medium-quality
ERR10898083.mbin.2	23530	medium-quality
ERR10898084.mbin.3	13012	high-quality
ERR10898084.mbin.4	43564	medium-quality
ERR10898084.mbin.8	38071	medium-quality
ERR10898087.mbin.1	34703	medium-quality
ERR10898088.sbin.1	6336	medium-quality
ERR10898088.sbin.2	28011	medium-quality
ERR10898089.mbin.2	28441	medium-quality
ERR10898089.mbin.4	37543	high-quality
ERR10898089.mbin.5	8219	medium-quality
ERR10898089.mbin.9	22687	medium-quality
ERR10898089.sbin.10	112939	medium-quality
ERR10898089.sbin.15	16022	high-quality
ERR10898089.sbin.2	205730	near-complete
ERR10898089.sbin.8	9674	medium-quality
ERR10898090.mbin.3	4216	medium-quality
ERR10898090.mbin.4	23361	medium-quality
ERR10898090.mbin.8	8521	medium-quality
ERR10898090.sbin.10	85406	high-quality
ERR10898090.sbin.3	4843	medium-quality
ERR10898090.sbin.7	29621	medium-quality
ERR10898090.sbin.8	12609	high-quality
ERR10898091.mbin.1	145245	medium-quality
ERR10898091.mbin.3	22838	high-quality
ERR10898091.sbin.2	11766	high-quality
ERR10898092.sbin.1	27364	medium-quality
ERR10898093.mbin.3	80742	medium-quality
ERR10898093.mbin.4	269955	medium-quality
ERR10898093.sbin.1	156383	high-quality
ERR10898093.sbin.2	3525	medium-quality
ERR10898093.sbin.3	80742	high-quality
ERR10898094.mbin.1	27595	medium-quality
ERR10898096.mbin.2	7369	medium-quality
ERR10898097.mbin.1	158828	high-quality
ERR10898098.mbin.2	30744	medium-quality
ERR10898101.mbin.4	27836	high-quality
ERR10898101.sbin.1	14474	medium-quality
ERR10898101.sbin.2	17023	high-quality
ERR10898101.sbin.3	30051	high-quality
ERR10898102.mbin.10	16256	high-quality
ERR10898102.mbin.8	17386	high-quality
ERR10898102.sbin.3	56812	medium-quality
ERR10898102.sbin.5	18421	high-quality
ERR10898104.mbin.10	9864	high-quality
ERR10898104.sbin.10	29123	medium-quality
ERR10898104.sbin.2	47769	medium-quality
ERR10898105.mbin.1	152396	high-quality
ERR10898105.sbin.2	16848	high-quality
ERR10898106.mbin.4	21237	medium-quality
ERR10898106.sbin.5	56231	medium-quality
ERR10898107.mbin.3	82448	medium-quality
ERR10898107.sbin.1	42399	medium-quality
ERR10898107.sbin.2	16978	medium-quality
ERR10898107.sbin.3	53085	high-quality
ERR10898108.mbin.1	26071	medium-quality
ERR10898108.mbin.2	29782	medium-quality
ERR10898108.sbin.2	35899	medium-quality
ERR10898112.mbin.11	19617	medium-quality
ERR10898112.mbin.7	59930	medium-quality
ERR10898113.mbin.2	18022	high-quality
ERR10898114.sbin.1	25299	medium-quality
ERR10898116.sbin.2	36254	medium-quality
ERR10898117.sbin.1	4456	medium-quality
ERR10898117.sbin.2	15129	near-complete
ERR10898118.mbin.3	13396	medium-quality
ERR10898118.mbin.5	20783	high-quality
ERR10898118.sbin.2	15535	high-quality
ERR10898118.sbin.3	80555	high-quality
ERR10898119.sbin.2	38422	medium-quality
ERR10898119.sbin.3	5583	medium-quality
ERR10898120.sbin.2	70042	medium-quality
ERR10898120.sbin.5	9358	high-quality
ERR10898120.sbin.6	45750	medium-quality
ERR10898120.sbin.7	93875	high-quality
ERR10898121.sbin.3	23137	high-quality
ERR10898125.mbin.10	28506	medium-quality
ERR10898125.mbin.11	126560	medium-quality
ERR10898125.mbin.13	65572	medium-quality
ERR10898125.mbin.14	163497	medium-quality
ERR10898125.mbin.16	8080	medium-quality
ERR10898125.mbin.3	59030	high-quality
ERR10898125.mbin.8	41920	near-complete
ERR10898125.sbin.11	7447	medium-quality
ERR10898125.sbin.12	33087	high-quality
ERR10898125.sbin.13	82646	medium-quality
ERR10898125.sbin.16	8152	medium-quality
ERR10898125.sbin.17	70846	high-quality
ERR10898125.sbin.7	74001	medium-quality
ERR10898129.mbin.2	5884	medium-quality
ERR10898129.mbin.4	6618	medium-quality
ERR10898131.sbin.1	20558	near-complete
ERR10898132.sbin.1	18862	high-quality
ERR10898134.mbin.5	28529	medium-quality
ERR10898134.sbin.2	4086	medium-quality
ERR10898134.sbin.3	68551	medium-quality
ERR10898135.mbin.2	20109	medium-quality
ERR10898135.sbin.2	22836	medium-quality
ERR10898136.mbin.1	21776	medium-quality
ERR10898137.mbin.2	37887	medium-quality
ERR10898137.sbin.1	23978	medium-quality
ERR10898139.sbin.1	19982	medium-quality
ERR10898141.sbin.1	21767	medium-quality
ERR10898141.sbin.2	13621	medium-quality
ERR10898143.sbin.2	24633	medium-quality
ERR10898144.sbin.1	19923	medium-quality
ERR10898145.sbin.1	6273	medium-quality
ERR10898146.mbin.1	19786	medium-quality
ERR10898146.mbin.2	12308	medium-quality
ERR10898146.mbin.3	4062	medium-quality
ERR10898146.mbin.4	36845	high-quality
ERR10898146.mbin.6	26832	medium-quality
ERR10898146.sbin.7	29214	medium-quality
ERR10898147.mbin.13	33612	high-quality
ERR10898147.mbin.2	79718	high-quality
ERR10898147.mbin.3	9654	medium-quality
ERR10898147.mbin.5	324937	medium-quality
ERR10898147.sbin.3	36633	medium-quality
ERR10898147.sbin.6	283463	medium-quality
ERR10898147.sbin.8	28226	high-quality
ERR10898148.mbin.2	19528	medium-quality
ERR10898148.sbin.1	15313	medium-quality
ERR10898150.mbin.4	23531	medium-quality
ERR10898150.sbin.2	15459	medium-quality
ERR10898151.sbin.2	20760	medium-quality
ERR10898152.mbin.3	21779	medium-quality
ERR10898152.sbin.3	14763	high-quality
ERR10898153.mbin.1	13524	medium-quality
ERR10898153.mbin.2	168342	high-quality
ERR10898153.mbin.3	18867	medium-quality
ERR10898153.mbin.4	39122	high-quality
ERR10898153.mbin.5	19552	medium-quality
ERR10898153.mbin.7	26724	high-quality
ERR10898155.mbin.1	19851	medium-quality
ERR10898156.sbin.1	7378	medium-quality
ERR10898156.sbin.2	8702	medium-quality
ERR10898157.sbin.2	20930	medium-quality
ERR10898158.mbin.1	22996	high-quality
ERR10898158.sbin.5	27693	medium-quality
ERR10898159.sbin.5	6778	medium-quality
ERR10898160.mbin.2	95475	high-quality
ERR10898160.mbin.3	29247	high-quality
ERR10898160.sbin.2	43014	medium-quality
ERR10898160.sbin.5	25144	medium-quality
ERR10898160.sbin.7	35879	high-quality
ERR10898160.sbin.8	44795	high-quality
ERR10898161.mbin.1	20730	high-quality
ERR10898162.mbin.1	28339	high-quality
ERR10898162.mbin.2	37496	high-quality
ERR10898163.mbin.2	19521	medium-quality
ERR10898163.sbin.1	17303	high-quality
ERR10898164.sbin.1	4376	medium-quality
ERR10898164.sbin.2	7746	medium-quality
ERR10898166.mbin.1	16613	medium-quality
ERR10898169.sbin.1	3807	medium-quality
ERR10898170.mbin.1	26956	medium-quality
ERR10898171.sbin.1	20015	medium-quality
ERR10898172.sbin.2	13779	medium-quality
ERR10898172.sbin.3	18037	medium-quality
ERR10898173.mbin.1	45997	medium-quality
ERR10898174.mbin.2	28639	high-quality
ERR10898174.mbin.5	4308	medium-quality
ERR10898174.mbin.6	18284	medium-quality
ERR10898175.mbin.6	9524	medium-quality
ERR10898175.sbin.2	18579	medium-quality
ERR10898177.mbin.7	8417	medium-quality
ERR10898177.sbin.1	13009	high-quality
ERR10898177.sbin.4	33308	medium-quality
ERR10898179.mbin.12	48561	medium-quality
ERR10898179.mbin.15	50048	medium-quality
ERR10898179.sbin.6	23912	medium-quality
ERR10898180.mbin.1	36243	high-quality
ERR10898180.sbin.2	36216	medium-quality
ERR10898181.mbin.2	22493	medium-quality
ERR10898182.mbin.2	10051	medium-quality
ERR10898182.mbin.3	15831	high-quality
ERR10898182.mbin.4	16115	high-quality
ERR10898182.mbin.6	16206	high-quality
ERR10898182.sbin.9	32322	medium-quality
ERR10898183.mbin.4	65081	medium-quality
ERR10898183.mbin.5	5266	medium-quality
ERR10898183.sbin.3	21621	medium-quality
ERR10898184.mbin.1	30408	high-quality
ERR10898185.sbin.1	6281	medium-quality
ERR10898187.mbin.2	68220	medium-quality
ERR10898188.sbin.2	3973	medium-quality
ERR10898190.sbin.1	25901	high-quality
ERR10898190.sbin.2	11510	medium-quality
ERR10898194.mbin.3	32364	medium-quality
ERR10898194.mbin.8	78070	medium-quality
ERR10898194.sbin.3	78070	high-quality
ERR10898194.sbin.6	4075	medium-quality
ERR10898195.mbin.5	72888	high-quality
ERR10898196.mbin.2	116141	near-complete
ERR10898196.mbin.5	66688	medium-quality
ERR10898196.mbin.8	50767	medium-quality
ERR10898196.sbin.6	5014	medium-quality
ERR10898197.mbin.2	24513	medium-quality
ERR10898198.mbin.1	51030	high-quality
ERR10898198.mbin.2	84855	high-quality
ERR10898198.sbin.1	20686	high-quality
ERR10898201.sbin.1	21750	medium-quality
ERR10898202.mbin.2	21080	medium-quality
ERR10898203.mbin.1	52525	high-quality
ERR10898203.mbin.2	204253	medium-quality
ERR10898203.mbin.4	66043	medium-quality
ERR10898203.mbin.5	16824	high-quality
ERR10898203.sbin.3	56538	high-quality
ERR10898203.sbin.5	141081	high-quality
ERR10898204.sbin.1	18467	medium-quality
ERR10898205.mbin.2	57234	medium-quality
ERR10898205.mbin.3	113139	high-quality
ERR10898205.sbin.1	65358	medium-quality
ERR10898207.mbin.5	50836	medium-quality
ERR10898207.sbin.3	9505	medium-quality
ERR10898210.sbin.1	4143	medium-quality
ERR10898211.sbin.3	26694	high-quality
ERR10898212.mbin.1	19806	medium-quality
ERR10898212.sbin.2	15768	medium-quality
ERR10898212.sbin.3	20737	medium-quality
ERR10898213.sbin.1	18092	medium-quality
ERR10898214.mbin.3	7649	medium-quality
ERR10898218.mbin.3	125132	medium-quality
ERR10898219.sbin.1	21392	medium-quality
ERR10898219.sbin.2	23786	high-quality
ERR10898220.sbin.1	25296	medium-quality
ERR10898223.mbin.2	76908	medium-quality
ERR10898224.mbin.2	27662	medium-quality
ERR10898224.sbin.1	23590	high-quality
ERR10898225.sbin.1	6705	medium-quality
ERR10898226.mbin.1	4752	medium-quality
ERR10898227.mbin.1	41406	medium-quality
ERR10898228.mbin.10	10078	medium-quality
ERR10898228.mbin.13	7848	medium-quality
ERR10898228.sbin.11	40707	high-quality
ERR10898228.sbin.3	26604	medium-quality
ERR10898228.sbin.8	9367	medium-quality
ERR10898229.mbin.1	46789	high-quality
ERR10898230.mbin.1	71384	medium-quality
ERR10898230.sbin.1	13483	high-quality
ERR10898231.mbin.2	5303	medium-quality
ERR10898238.mbin.1	18919	medium-quality
ERR10898238.sbin.2	17671	medium-quality
ERR10898239.mbin.2	21397	medium-quality
ERR10898240.sbin.1	20911	medium-quality
ERR10898241.mbin.1	26118	medium-quality
ERR10898242.mbin.1	27450	high-quality
ERR10898244.sbin.3	12152	medium-quality
ERR10898244.sbin.4	36599	high-quality
ERR10898246.mbin.2	146103	medium-quality
ERR10898246.sbin.2	7927	medium-quality
ERR10898247.mbin.1	101618	high-quality
ERR10898247.mbin.10	7960	medium-quality
ERR10898247.mbin.14	11779	medium-quality
ERR10898247.mbin.2	43688	high-quality
ERR10898247.mbin.3	11802	medium-quality
ERR10898247.mbin.9	47120	high-quality
ERR10898247.sbin.11	72117	high-quality
ERR10898247.sbin.14	43688	medium-quality
ERR10898247.sbin.18	101618	medium-quality
ERR10898247.sbin.7	12437	medium-quality
ERR10898248.mbin.3	58222	medium-quality
ERR10898248.sbin.5	141807	high-quality
ERR10898249.mbin.1	34110	medium-quality
ERR10898249.mbin.4	3071	medium-quality
ERR10898251.mbin.2	27596	medium-quality
ERR10898251.sbin.1	30006	medium-quality
ERR10898251.sbin.4	3990	medium-quality
ERR10898252.sbin.1	22521	high-quality
ERR10898253.mbin.1	4838	medium-quality
ERR10898253.mbin.2	19756	high-quality
ERR10898255.mbin.4	167584	medium-quality
ERR10898255.sbin.2	7308	medium-quality
ERR10898256.mbin.1	8675	medium-quality
ERR10898256.mbin.3	32209	medium-quality
ERR10898257.mbin.10	7325	medium-quality
ERR10898257.mbin.12	64531	high-quality
ERR10898257.mbin.14	33543	medium-quality
ERR10898257.sbin.11	30192	medium-quality
ERR10898257.sbin.16	45369	medium-quality
ERR10898257.sbin.5	4710	medium-quality
ERR10898258.mbin.1	17573	high-quality
ERR10898259.sbin.2	14826	high-quality
ERR10898259.sbin.4	36681	medium-quality
ERR10898260.mbin.1	25472	medium-quality
ERR10898261.mbin.2	24428	medium-quality
ERR10898261.sbin.2	20250	medium-quality
ERR10898263.mbin.1	381980	medium-quality
ERR10898263.sbin.1	381980	medium-quality
ERR10898264.sbin.2	17652	medium-quality
ERR10898264.sbin.4	62866	high-quality
ERR10898266.mbin.1	25620	medium-quality
ERR10898266.mbin.10	87035	medium-quality
ERR10898266.mbin.4	9830	medium-quality
ERR10898266.mbin.7	53904	medium-quality
ERR10898267.sbin.1	47653	high-quality
ERR10898268.mbin.2	22189	medium-quality
ERR10898269.mbin.1	113524	medium-quality
ERR10898269.sbin.1	68359	high-quality
ERR10898270.sbin.1	193772	high-quality
ERR10898272.sbin.1	4943	medium-quality
ERR10898272.sbin.2	4129	medium-quality
ERR10898274.mbin.1	26957	high-quality
ERR10898274.mbin.4	3755	medium-quality
ERR10898274.sbin.4	6325	medium-quality
ERR10898274.sbin.6	13031	medium-quality
ERR10898275.mbin.1	36878	medium-quality
ERR10898276.mbin.1	34693	high-quality
ERR10898277.mbin.2	37780	medium-quality
ERR10898280.mbin.1	21612	high-quality
ERR10898280.sbin.1	28426	medium-quality
ERR10898281.mbin.3	18971	medium-quality
ERR10898284.sbin.1	18313	medium-quality
ERR10898286.sbin.1	5472	medium-quality
ERR10898287.mbin.2	66336	medium-quality
ERR10898287.mbin.5	5587	medium-quality
ERR10898287.sbin.1	30122	medium-quality
ERR10898288.mbin.2	82520	high-quality
ERR10898288.mbin.7	18275	high-quality
ERR10898288.mbin.9	29880	medium-quality
ERR10898288.sbin.6	12730	medium-quality
ERR10898288.sbin.8	23525	high-quality
ERR10898289.mbin.3	78092	medium-quality
ERR10898289.sbin.3	15698	high-quality
ERR10898292.mbin.2	22193	high-quality
ERR10898292.sbin.2	167693	medium-quality
ERR10898293.mbin.1	105143	near-complete
ERR10898294.mbin.1	244584	near-complete
ERR10898295.sbin.1	15277	medium-quality
ERR10898299.sbin.1	13643	high-quality
ERR10898300.mbin.1	5038	medium-quality
ERR10898300.mbin.10	8348	medium-quality
ERR10898300.mbin.11	4536	medium-quality
ERR10898300.mbin.14	20005	medium-quality
ERR10898300.mbin.15	92343	high-quality
ERR10898300.mbin.16	34701	high-quality
ERR10898300.mbin.18	144442	high-quality
ERR10898300.mbin.6	44975	high-quality
ERR10898300.sbin.16	13071	medium-quality
ERR10898301.sbin.1	30851	medium-quality
ERR10898302.mbin.1	68846	medium-quality
ERR10898302.mbin.3	62762	high-quality
ERR10898302.mbin.5	8887	medium-quality
ERR10898302.mbin.6	4281	medium-quality
ERR10898303.mbin.2	26283	high-quality
ERR10898303.sbin.2	28252	high-quality
ERR10898303.sbin.3	30846	medium-quality
ERR10898304.mbin.2	52788	medium-quality
ERR10898305.mbin.1	44979	high-quality
ERR10898305.mbin.2	109219	high-quality
ERR10898308.sbin.1	6553	medium-quality
ERR10898309.sbin.1	9603	high-quality
ERR10898310.mbin.1	16065	medium-quality
ERR10898311.mbin.1	47992	medium-quality
ERR10898311.mbin.2	17203	medium-quality
ERR10898311.mbin.4	26488	medium-quality
ERR10898311.mbin.5	21353	high-quality
ERR10898311.sbin.4	4471	medium-quality
ERR2238775.mbin.2	779326	near-complete
ERR2238777.sbin.1	48224	medium-quality
ERR2244420.mbin.1	63594	medium-quality
ERR2244423.mbin.3	6849	medium-quality
ERR2244423.sbin.2	37495	high-quality
ERR2244501.sbin.2	4793	medium-quality
ERR2244503.mbin.2	104188	high-quality
ERR2244503.sbin.5	90864	high-quality
ERR2244505.mbin.1	253697	near-complete
ERR2244505.sbin.1	149156	medium-quality
ERR2244507.sbin.1	17649	high-quality
ERR2244509.mbin.5	4488	medium-quality
ERR2244509.sbin.1	32613	near-complete
ERR2244509.sbin.3	22062	high-quality
ERR2244511.mbin.2	100079	medium-quality
ERR2244511.sbin.2	100079	medium-quality
ERR2244513.sbin.1	11400	medium-quality
ERR2244515.mbin.1	99719	medium-quality
ERR2244520.mbin.2	27060	medium-quality
ERR2244520.mbin.3	38966	high-quality
ERR2244522.sbin.1	81344	high-quality
ERR2244526.sbin.2	127739	medium-quality
ERR2244528.sbin.1	11490	medium-quality
ERR2244530.mbin.2	35118	medium-quality
ERR2244530.sbin.3	43568	medium-quality
ERR2244532.mbin.1	4843	medium-quality
ERR2244534.sbin.1	259468	medium-quality
ERR2244536.mbin.1	29873	high-quality
ERR2244544.mbin.1	66274	high-quality
ERR2244545.mbin.2	61279	medium-quality
ERR2244547.mbin.2	58014	high-quality
ERR2244547.mbin.3	80114	near-complete
ERR2244547.sbin.5	42826	high-quality
ERR2244550.sbin.3	116570	medium-quality
ERR2244551.mbin.1	90531	medium-quality
ERR2244554.mbin.3	114260	medium-quality
ERR2244554.sbin.1	92393	medium-quality
ERR2244556.sbin.1	88653	medium-quality
ERR2244558.mbin.4	13709	medium-quality
ERR2244559.mbin.2	131083	high-quality
ERR2244563.mbin.1	98098	high-quality
ERR2244563.mbin.2	48640	high-quality
ERR2244563.sbin.6	52938	medium-quality
ERR2244563.sbin.8	98098	medium-quality
ERR2244564.mbin.2	48640	medium-quality
ERR2244564.sbin.1	113997	high-quality
ERR3500819.mbin.1	18141	medium-quality
ERR3500819.mbin.2	4971	medium-quality
ERR3500819.mbin.3	9590	medium-quality
ERR3500819.mbin.4	45323	high-quality
ERR3500819.mbin.6	20823	medium-quality
ERR3500819.sbin.4	69384	medium-quality
ERR3500821.mbin.1	17709	medium-quality
ERR3500822.mbin.1	11191	medium-quality
ERR3500822.sbin.1	11898	medium-quality
ERR3500823.sbin.1	13141	medium-quality
ERR3500824.sbin.1	5315	medium-quality
ERR3500825.mbin.1	17709	medium-quality
ERR3500826.mbin.1	11490	high-quality
ERR3500826.mbin.2	40274	high-quality
ERR3500826.mbin.5	10349	high-quality
ERR3500826.mbin.6	4745	medium-quality
ERR3500826.mbin.7	13491	medium-quality
ERR3500826.sbin.3	17104	high-quality
ERR3500827.mbin.1	86934	medium-quality
ERR3500828.mbin.3	38729	high-quality
ERR3500828.sbin.2	42330	high-quality
ERR3500828.sbin.3	4839	medium-quality
ERR3500829.mbin.1	52078	medium-quality
ERR3500829.mbin.5	4023	medium-quality
ERR3500829.mbin.7	51508	high-quality
ERR3500829.sbin.11	26619	high-quality
ERR3500829.sbin.2	9155	high-quality
ERR3500830.sbin.1	5555	medium-quality
ERR3500834.mbin.1	72333	high-quality
ERR3500834.mbin.2	76030	high-quality
ERR3500835.sbin.1	10281	medium-quality
ERR3500836.mbin.1	50038	high-quality
ERR3500836.mbin.2	23809	medium-quality
ERR3500836.sbin.2	21843	high-quality
ERR3500838.mbin.1	20039	medium-quality
ERR3500838.mbin.2	16169	high-quality
ERR3500838.sbin.1	18305	medium-quality
ERR3500841.sbin.1	4449	medium-quality
ERR3500844.mbin.1	18900	medium-quality
ERR3500844.sbin.1	17709	medium-quality
ERR3500845.mbin.1	66566	medium-quality
ERR3500845.mbin.4	12583	medium-quality
ERR3500845.sbin.3	15121	medium-quality
ERR3500846.mbin.3	7278	medium-quality
ERR3500846.mbin.5	91588	medium-quality
ERR3500846.sbin.1	62339	high-quality
ERR3500846.sbin.4	91588	high-quality
ERR3500847.sbin.2	5059	medium-quality
ERR3500848.sbin.1	42229	high-quality
ERR3500849.sbin.2	42229	medium-quality
ERR3500850.mbin.2	14576	medium-quality
ERR3500850.mbin.3	12450	medium-quality
ERR3500850.mbin.4	40417	medium-quality
ERR3500850.sbin.4	27687	high-quality
ERR3500852.mbin.2	62563	high-quality
ERR3500852.mbin.3	78900	high-quality
ERR3500853.mbin.1	28913	high-quality
ERR3500853.sbin.1	42229	high-quality
ERR3500854.mbin.1	3819	medium-quality
ERR3500854.mbin.3	4363	medium-quality
ERR3500854.mbin.7	7974	high-quality
ERR3500854.sbin.1	6468	medium-quality
ERR3500855.mbin.1	30129	medium-quality
ERR3500856.mbin.1	7307	medium-quality
ERR3500860.sbin.1	46675	medium-quality
ERR3500861.sbin.2	12189	medium-quality
ERR3500862.mbin.1	9974	high-quality
ERR3500869.sbin.2	20515	medium-quality
ERR3500872.mbin.1	5213	medium-quality
ERR4421550.mbin.1	200837	near-complete
ERR4421551.mbin.2	25428	medium-quality
ERR4421551.sbin.1	26220	high-quality
ERR4421552.mbin.1	24894	medium-quality
ERR4421552.mbin.4	59654	high-quality
ERR4421552.mbin.8	28115	near-complete
ERR4421552.sbin.7	79883	high-quality
ERR4421554.sbin.1	24395	medium-quality
ERR4421555.mbin.1	24309	high-quality
ERR4421556.sbin.1	103174	high-quality
ERR4421557.mbin.2	84424	medium-quality
ERR4421557.sbin.1	84424	high-quality
ERR4421558.mbin.1	17113	medium-quality
ERR4421559.sbin.2	130867	medium-quality
ERR4421561.sbin.1	16109	high-quality
ERR4421562.sbin.1	4180	medium-quality
ERR4421563.mbin.2	25634	medium-quality
ERR4421563.sbin.2	25324	medium-quality
ERR4421564.sbin.1	13390	high-quality
ERR4421565.sbin.3	24030	medium-quality
ERR4421567.mbin.2	84424	medium-quality
ERR4421568.mbin.1	19308	medium-quality
ERR4421569.sbin.1	5633	medium-quality
ERR4421571.mbin.1	112927	near-complete
ERR4421572.mbin.1	77834	medium-quality
ERR4421572.mbin.2	196542	medium-quality
ERR4421572.sbin.3	129049	medium-quality
ERR4421573.mbin.1	101533	high-quality
ERR4421575.mbin.1	7394	medium-quality
ERR4421576.sbin.1	6284	medium-quality
ERR4421577.mbin.1	34381	medium-quality
ERR4421577.sbin.2	24672	medium-quality
ERR4421577.sbin.3	292940	high-quality
ERR4421578.sbin.1	47663	high-quality
ERR4421579.sbin.2	24836	medium-quality
ERR4421580.sbin.1	6077	medium-quality
ERR4421582.sbin.1	15800	medium-quality
ERR4421583.mbin.3	125632	high-quality
ERR4421583.sbin.2	111849	medium-quality
ERR4421583.sbin.3	61322	medium-quality
ERR4421584.mbin.2	52063	medium-quality
ERR4421584.sbin.2	40767	medium-quality
ERR4421585.mbin.1	102553	high-quality
ERR4421585.sbin.2	69604	medium-quality
ERR4421586.mbin.1	47102	high-quality
ERR4421586.mbin.3	18359	high-quality
ERR4421586.sbin.3	30108	medium-quality
ERR4421587.sbin.1	40847	high-quality
ERR4421588.sbin.2	26463	medium-quality
ERR4421589.mbin.2	98583	medium-quality
ERR4421590.sbin.1	84424	high-quality
ERR4421591.sbin.1	16403	near-complete
ERR4421592.sbin.1	9420	medium-quality
ERR4421594.sbin.2	155363	medium-quality
ERR4421596.mbin.1	17114	medium-quality
ERR4421597.mbin.4	76920	medium-quality
ERR4421597.sbin.2	83305	medium-quality
ERR4421597.sbin.3	5502	medium-quality
ERR4421598.sbin.1	11019	medium-quality
ERR4421599.sbin.2	28891	medium-quality
ERR4421600.mbin.2	109775	medium-quality
ERR4421600.mbin.3	41233	high-quality
ERR4421600.sbin.2	135373	high-quality
ERR4421602.mbin.2	93057	medium-quality
ERR4421602.sbin.4	75155	medium-quality
ERR4421603.mbin.2	13068	high-quality
ERR4421603.mbin.3	11130	medium-quality
ERR4421603.mbin.4	15541	medium-quality
ERR4421603.mbin.5	104847	high-quality
ERR4421604.sbin.1	114194	medium-quality
ERR4421605.mbin.1	158420	medium-quality
ERR4421607.mbin.1	145866	high-quality
ERR4421608.mbin.1	44171	high-quality
ERR4421608.mbin.2	75457	high-quality
ERR4421608.sbin.1	64460	medium-quality
ERR4421609.sbin.1	69004	high-quality
ERR4421609.sbin.2	120622	high-quality
ERR4421610.mbin.1	19828	medium-quality
ERR4421611.sbin.1	56498	high-quality
ERR4421612.mbin.1	204953	near-complete
ERR4421613.mbin.1	115117	medium-quality
ERR4421613.sbin.4	46136	high-quality
ERR4421614.sbin.2	29267	medium-quality
ERR4421616.mbin.2	84424	medium-quality
ERR4421616.sbin.3	19896	high-quality
ERR4421617.mbin.1	114184	high-quality
ERR4421618.mbin.1	45027	high-quality
ERR4421619.mbin.1	35523	high-quality
ERR4421620.sbin.2	19141	medium-quality
ERR4421621.sbin.2	44018	medium-quality
ERR4421622.sbin.2	26209	medium-quality
ERR4421624.sbin.1	53008	high-quality
ERR4421625.sbin.1	7007	medium-quality
ERR4421625.sbin.2	183428	high-quality
ERR4421626.mbin.1	19688	medium-quality
ERR4421627.mbin.2	95303	medium-quality
ERR4421627.sbin.2	49672	medium-quality
ERR4421628.sbin.1	18037	high-quality
ERR4421628.sbin.2	68887	high-quality
ERR4421630.sbin.1	31758	high-quality
ERR4421633.sbin.2	20847	medium-quality
ERR4421634.mbin.2	332344	medium-quality
ERR4421636.mbin.2	45684	high-quality
ERR4421636.mbin.3	38964	medium-quality
ERR4421638.sbin.1	24837	medium-quality
ERR4705195.mbin.1	56353	high-quality
ERR4705195.mbin.12	42361	high-quality
ERR4705195.mbin.14	92224	high-quality
ERR4705195.mbin.2	114231	high-quality
ERR4705195.mbin.3	3724	medium-quality
ERR4705195.mbin.4	58549	high-quality
ERR4705195.mbin.5	18105	near-complete
ERR4705195.mbin.7	63931	high-quality
ERR4705195.mbin.8	57580	high-quality
ERR4705195.sbin.10	23423	high-quality
ERR4705195.sbin.17	104807	high-quality
ERR4705195.sbin.9	26312	medium-quality
ERR4705226.mbin.1	5318	medium-quality
ERR4705226.mbin.11	43968	medium-quality
ERR4705226.mbin.12	52753	high-quality
ERR4705226.mbin.13	76266	high-quality
ERR4705226.mbin.2	110489	high-quality
ERR4705226.mbin.3	130614	high-quality
ERR4705226.mbin.4	43950	high-quality
ERR4705226.mbin.5	69386	high-quality
ERR4705226.mbin.6	40495	medium-quality
ERR4705226.mbin.8	59301	high-quality
ERR4705226.sbin.11	33926	medium-quality
ERR4705226.sbin.14	16979	medium-quality
ERR4705226.sbin.5	74011	near-complete
ERR4705226.sbin.7	4629	medium-quality
ERR4705229.sbin.1	162000	high-quality
ERR4705234.mbin.1	23291	medium-quality
ERR4705252.mbin.1	7845	medium-quality
ERR4705252.mbin.10	6395	medium-quality
ERR4705252.mbin.12	46211	high-quality
ERR4705252.mbin.13	59399	high-quality
ERR4705252.mbin.14	13284	medium-quality
ERR4705252.mbin.15	120032	high-quality
ERR4705252.mbin.17	79533	high-quality
ERR4705252.mbin.18	27018	high-quality
ERR4705252.mbin.4	101710	high-quality
ERR4705252.mbin.5	75887	high-quality
ERR4705252.mbin.6	28145	medium-quality
ERR4705252.mbin.7	86879	high-quality
ERR4705252.mbin.8	27650	medium-quality
ERR4705252.sbin.1	101710	medium-quality
ERR4705252.sbin.19	59399	medium-quality
ERR4705252.sbin.6	101407	high-quality
ERR4705252.sbin.7	9425	medium-quality
ERR4705252.sbin.9	57977	high-quality
ERR4705259.mbin.1	17708	medium-quality
ERR4705259.mbin.3	13118	medium-quality
ERR4705259.sbin.3	15987	medium-quality
ERR4705294.mbin.10	53302	medium-quality
ERR4705294.mbin.12	66290	high-quality
ERR4705294.mbin.13	82405	near-complete
ERR4705294.mbin.15	147477	high-quality
ERR4705294.mbin.3	27256	medium-quality
ERR4705294.mbin.4	12576	medium-quality
ERR4705294.mbin.6	89267	high-quality
ERR4705294.mbin.8	55444	high-quality
ERR4705294.sbin.11	140212	high-quality
ERR4705294.sbin.3	61612	high-quality
ERR4705294.sbin.7	9448	medium-quality
ERR4705329.mbin.11	71982	high-quality
ERR4705329.mbin.12	17067	high-quality
ERR4705329.mbin.13	74040	high-quality
ERR4705329.mbin.15	77775	high-quality
ERR4705329.mbin.16	24517	medium-quality
ERR4705329.mbin.2	93123	high-quality
ERR4705329.mbin.3	22157	high-quality
ERR4705329.mbin.6	53042	medium-quality
ERR4705329.mbin.7	10283	medium-quality
ERR4705329.mbin.8	8905	medium-quality
ERR4705329.mbin.9	51104	high-quality
ERR4705329.sbin.11	39595	high-quality
ERR4705329.sbin.7	77706	high-quality
GCA_015700665.1	342326	high-quality
GCA_015700695.1	246780	high-quality
GCA_015700715.1	1402173	high-quality
GCA_021165795.1	2135145	high-quality
GCA_023149145.1	2925	near-complete
GCA_023149185.1	2829	near-complete
GCA_023149205.1	2862	near-complete
GCA_023149455.1	4019	near-complete
GCA_023149555.1	1860	near-complete
GCA_023149585.1	1440	near-complete
GCA_023149615.1	1440	medium-quality
GCA_023149695.1	1555	near-complete
GCA_023149755.1	2832	near-complete
GCA_023149775.1	1396	medium-quality
GCA_023149785.1	1356	medium-quality
GCA_023149815.1	1496	medium-quality
GCA_023149825.1	1667	medium-quality
GCA_023149855.1	2276	near-complete
GCA_023149895.1	2258	near-complete
GCA_023149965.1	1670	near-complete
GCA_023277545.1	1542082	high-quality
GCF_000025205.1	1617545	high-quality
GCF_000025225.2	1809746	near-complete
GCF_000143645.1	1145353	near-complete
GCF_000143765.1	1019525	high-quality
GCF_000143785.1	3972748	high-quality
GCF_000143825.1	2349953	near-complete
GCF_000146285.1	2137068	near-complete
GCF_000146345.1	2106333	high-quality
GCF_000146405.1	2066806	high-quality
GCF_000146775.1	2431709	high-quality
GCF_000146895.1	2502416	near-complete
GCF_000148045.1	287031	near-complete
GCF_000148125.1	209530	near-complete
GCF_000148305.1	168920	near-complete
GCF_000148485.1	133184	near-complete
GCF_000149065.1	83965	near-complete
GCF_000149085.1	75367	near-complete
GCF_000149105.1	36335	near-complete
GCF_000149125.1	33054	high-quality
GCF_000149145.1	93034	high-quality
GCF_000149165.1	167660	high-quality
GCF_000155915.2	1746219	near-complete
GCF_000155935.2	1879070	near-complete
GCF_000156595.1	892090	near-complete
GCF_000156615.2	442142	near-complete
GCF_000159015.1	497859	high-quality
GCF_000159035.1	1404001	near-complete
GCF_000159135.1	357794	near-complete
GCF_000159155.2	1667350	high-quality
GCF_000159235.2	974441	near-complete
GCF_000159295.1	546109	near-complete
GCF_000159335.1	1604632	near-complete
GCF_000159355.1	1030662	near-complete
GCF_000159515.1	945180	high-quality
GCF_000159595.1	406041	near-complete
GCF_000159635.1	639586	near-complete
GCF_000159655.1	741304	near-complete
GCF_000159695.1	1916301	near-complete
GCF_000160155.1	441813	near-complete
GCF_000160195.1	2899588	high-quality
GCF_000160515.1	150835	near-complete
GCF_000160615.1	656221	near-complete
GCF_000160755.1	655425	near-complete
GCF_000160875.1	246521	near-complete
GCF_000161895.2	1056390	near-complete
GCF_000161915.2	431221	near-complete
GCF_000161935.1	386829	near-complete
GCF_000162255.1	1175606	near-complete
GCF_000162295.1	443868	near-complete
GCF_000162315.1	208681	near-complete
GCF_000162335.1	231863	near-complete
GCF_000162395.1	227280	high-quality
GCF_000162435.1	309449	near-complete
GCF_000163435.1	478447	near-complete
GCF_000164135.1	1277640	near-complete
GCF_000164635.1	955436	near-complete
GCF_000165885.1	179853	medium-quality
GCF_000174695.1	54185	near-complete
GCF_000174775.1	65101	near-complete
GCF_000175035.1	55791	near-complete
GCF_000175055.1	45830	near-complete
GCF_000176775.1	197639	near-complete
GCF_000176955.1	71515	high-quality
GCF_000176975.2	273285	near-complete
GCF_000176995.2	956425	near-complete
GCF_000177035.2	1047550	near-complete
GCF_000177055.1	102109	near-complete
GCF_000177355.1	88468	high-quality
GCF_000177415.1	278328	near-complete
GCF_000177555.1	156177	near-complete
GCF_000177575.1	22694	near-complete
GCF_000178435.1	30928	near-complete
GCF_000178895.1	69905	high-quality
GCF_000179375.1	25221	high-quality
GCF_000179475.1	28667	near-complete
GCF_000179495.1	125008	near-complete
GCF_000179675.1	128027	near-complete
GCF_000179715.1	85994	near-complete
GCF_000179735.1	80793	near-complete
GCF_000179755.1	74331	near-complete
GCF_000179935.1	86947	near-complete
GCF_000179955.1	86505	near-complete
GCF_000179975.1	120639	high-quality
GCF_000179995.1	92687	near-complete
GCF_000180015.1	44613	high-quality
GCF_000183205.2	237848	near-complete
GCF_000183445.2	122970	near-complete
GCF_000183565.2	111199	high-quality
GCF_000183605.2	61642	near-complete
GCF_000185145.2	2169350	near-complete
GCF_000185405.1	1229783	near-complete
GCF_000185425.1	2112033	near-complete
GCF_000185445.1	2090975	near-complete
GCF_000187105.1	41004	near-complete
GCF_000191685.2	119666	near-complete
GCF_000191705.2	97282	near-complete
GCF_000191725.2	90722	near-complete
GCF_000191745.2	88077	near-complete
GCF_000191765.2	97055	near-complete
GCF_000193205.1	2080974	near-complete
GCF_000194985.1	1272504	near-complete
GCF_000195355.2	10805	near-complete
GCF_000196535.1	2146480	near-complete
GCF_000204435.2	92784	high-quality
GCF_000213865.1	2327492	high-quality
GCF_000213955.1	1726519	high-quality
GCF_000214315.2	413258	high-quality
GCF_000214495.2	100595	near-complete
GCF_000215025.2	268789	near-complete
GCF_000242095.1	3471562	high-quality
GCF_000247875.1	5916283	near-complete
GCF_000247915.1	5942961	near-complete
GCF_000262245.1	146810	near-complete
GCF_000262545.1	1982184	near-complete
GCF_000271445.1	3426323	near-complete
GCF_000294265.2	116859	high-quality
GCF_000294285.2	110173	near-complete
GCF_000294305.2	110120	near-complete
GCF_000294835.2	33275	high-quality
GCF_000295035.2	31137	near-complete
GCF_000295455.2	30022	high-quality
GCF_000296485.1	391991	near-complete
GCF_000296505.1	700340	high-quality
GCF_000297835.1	3717458	near-complete
GCF_000300655.1	5173091	near-complete
GCF_000301115.1	632608	near-complete
GCF_000301135.1	1424024	near-complete
GCF_000314715.2	842138	near-complete
GCF_000314755.2	939929	near-complete
GCF_000314815.2	710436	high-quality
GCF_000315405.1	779855	high-quality
GCF_000315465.1	1699878	near-complete
GCF_000315505.1	671823	high-quality
GCF_000316075.2	1764748	high-quality
GCF_000369445.1	2564838	near-complete
GCF_000411135.1	1289037	high-quality
GCF_000411175.1	2266775	near-complete
GCF_000413435.1	999594	high-quality
GCF_000413455.1	971667	high-quality
GCF_000414425.1	27460	high-quality
GCF_000414445.1	20761	high-quality
GCF_000414465.1	20849	high-quality
GCF_000414545.1	31307	high-quality
GCF_000414645.1	33508	high-quality
GCF_000414665.1	20622	high-quality
GCF_000414705.1	22454	high-quality
GCF_000439915.2	1866966	near-complete
GCF_000466545.1	78699	high-quality
GCF_000466885.3	2500140	near-complete
GCF_000467875.1	31181	near-complete
GCF_000478965.1	106107	near-complete
GCF_000488195.1	1337924	near-complete
GCF_000590575.1	1042588	high-quality
GCF_000590595.1	1042619	high-quality
GCF_000590615.1	1042767	high-quality
GCF_000590635.1	1042853	high-quality
GCF_000590655.1	1043010	high-quality
GCF_000590675.1	1042752	high-quality
GCF_000590695.1	1041595	high-quality
GCF_000590715.1	1043181	high-quality
GCF_000590735.1	1042783	high-quality
GCF_000590755.1	1043207	high-quality
GCF_000695405.1	46618	high-quality
GCF_000695425.1	48319	high-quality
GCF_000699985.1	405372	near-complete
GCF_000705675.1	59306	high-quality
GCF_000733145.1	146232	near-complete
GCF_000758755.1	217485	near-complete
GCF_000758765.1	84443	near-complete
GCF_000758775.1	112289	high-quality
GCF_000758825.1	217381	near-complete
GCF_000758845.1	108055	high-quality
GCF_000758905.1	137136	near-complete
GCF_000758925.1	57968	near-complete
GCF_000758945.1	82243	near-complete
GCF_000759045.1	50986	high-quality
GCF_000759055.1	63947	near-complete
GCF_000759065.1	60051	near-complete
GCF_000759075.1	92372	near-complete
GCF_000759125.1	92058	high-quality
GCF_000759165.1	34813	high-quality
GCF_000759185.1	81738	near-complete
GCF_000759205.1	61651	near-complete
GCF_000759225.1	25872	near-complete
GCF_000759245.1	38665	near-complete
GCF_000759265.1	86145	near-complete
GCF_000759285.1	123429	high-quality
GCF_000759305.1	8133	near-complete
GCF_000759315.1	53649	high-quality
GCF_000762405.1	28899	near-complete
GCF_000762865.1	43676	near-complete
GCF_000762955.1	3364521	near-complete
GCF_000763255.1	40613	high-quality
GCF_000828735.1	727289	high-quality
GCF_001015895.1	142276	high-quality
GCF_001016035.1	101664	high-quality
GCF_001016065.1	149717	near-complete
GCF_001016125.1	126598	high-quality
GCF_001019375.2	1023195	high-quality
GCF_001020185.2	1896976	near-complete
GCF_001042655.1	1667406	high-quality
GCF_001049775.1	113867	near-complete
GCF_001049785.1	453719	high-quality
GCF_001190885.1	2147416	near-complete
GCF_001213045.1	270687	high-quality
GCF_001317785.1	1022908	high-quality
GCF_001317805.1	558001	high-quality
GCF_001317825.1	1037582	high-quality
GCF_001317845.1	1027148	high-quality
GCF_001372335.1	2197960	near-complete
GCF_001398135.1	802446	high-quality
GCF_001398155.1	1015541	high-quality
GCF_001398175.1	1015488	high-quality
GCF_001398215.1	1037612	high-quality
GCF_001398255.1	692925	high-quality
GCF_001398295.1	278429	high-quality
GCF_001398435.1	59448	near-complete
GCF_001398555.1	80843	near-complete
GCF_001398595.1	80843	near-complete
GCF_001398755.1	86975	near-complete
GCF_001398875.1	91046	near-complete
GCF_001398915.1	84596	near-complete
GCF_001399115.1	81321	near-complete
GCF_001399375.1	80843	near-complete
GCF_001435915.1	30329	high-quality
GCF_001436455.1	58592	high-quality
GCF_001471735.2	1930235	near-complete
GCF_001485065.1	93578	near-complete
GCF_001541385.1	66007	near-complete
GCF_001541405.1	25256	near-complete
GCF_001541505.1	23819	near-complete
GCF_001541515.1	24683	near-complete
GCF_001541535.1	19960	near-complete
GCF_001541585.1	21502	near-complete
GCF_001543105.1	1634920	near-complete
GCF_001546015.1	17441	near-complete
GCF_001546025.1	18663	near-complete
GCF_001546135.1	280633	near-complete
GCF_001546145.1	191697	high-quality
GCF_001546165.1	75816	high-quality
GCF_001546215.1	49171	high-quality
GCF_001546225.1	207215	high-quality
GCF_001546235.1	173475	high-quality
GCF_001546275.1	197578	high-quality
GCF_001546285.1	493823	near-complete
GCF_001546305.1	303787	high-quality
GCF_001546355.1	51972	high-quality
GCF_001546375.1	98857	high-quality
GCF_001546395.1	59181	high-quality
GCF_001546435.1	30887	high-quality
GCF_001546445.1	361165	high-quality
GCF_001546455.1	145945	high-quality
GCF_001546515.1	108187	near-complete
GCF_001546555.1	269331	near-complete
GCF_001546565.2	48915	high-quality
GCF_001546595.1	67706	high-quality
GCF_001546615.1	175562	high-quality
GCF_001546635.1	169442	high-quality
GCF_001546795.1	106867	high-quality
GCF_001546835.1	110470	high-quality
GCF_001546855.1	74086	near-complete
GCF_001546875.1	701708	near-complete
GCF_001552755.1	90206	high-quality
GCF_001552765.1	78710	near-complete
GCF_001552775.1	194040	high-quality
GCF_001552785.1	119993	near-complete
GCF_001552875.1	415269	near-complete
GCF_001552885.1	115366	near-complete
GCF_001552895.1	58537	near-complete
GCF_001552935.1	183670	high-quality
GCF_001552955.1	489766	near-complete
GCF_001552965.1	140177	near-complete
GCF_001552975.1	115694	high-quality
GCF_001553005.1	51138	high-quality
GCF_001553035.1	53153	high-quality
GCF_001553045.1	56177	high-quality
GCF_001553055.1	583762	near-complete
GCF_001553085.1	191214	high-quality
GCF_001553115.1	145619	high-quality
GCF_001553125.1	56550	high-quality
GCF_001553165.1	127304	high-quality
GCF_001553215.1	127304	high-quality
GCF_001553225.1	67916	high-quality
GCF_001553285.1	364836	near-complete
GCF_001553315.1	179344	high-quality
GCF_001553335.1	109450	high-quality
GCF_001553345.1	209396	high-quality
GCF_001553355.1	115127	near-complete
GCF_001553395.1	137529	near-complete
GCF_001553405.1	149897	near-complete
GCF_001553525.1	192485	high-quality
GCF_001562845.1	164558	near-complete
GCF_001563585.1	68623	high-quality
GCF_001563595.1	74465	high-quality
GCF_001563605.1	83681	near-complete
GCF_001656575.1	123287	near-complete
GCF_001657255.1	8538	high-quality
GCF_001661135.1	2220340	high-quality
GCF_001678905.1	2392314	near-complete
GCF_001679135.1	158142	near-complete
GCF_001712935.1	1139067	high-quality
GCF_001722255.1	170644	near-complete
GCF_001808635.1	230316	near-complete
GCF_001808795.1	115227	near-complete
GCF_001809495.1	84745	near-complete
GCF_001810625.1	82265	high-quality
GCF_001811205.1	310448	high-quality
GCF_001811805.1	555435	near-complete
GCF_001811815.1	171622	near-complete
GCF_001812505.1	1470763	near-complete
GCF_001812535.1	100538	near-complete
GCF_001813255.1	87399	high-quality
GCF_001813905.1	230588	high-quality
GCF_001814235.1	146403	near-complete
GCF_001814465.1	30618	near-complete
GCF_001814695.1	117968	high-quality
GCF_001814765.1	170061	high-quality
GCF_001815345.1	93320	high-quality
GCF_001815745.1	191126	near-complete
GCF_001815825.1	220525	high-quality
GCF_001889465.1	2708447	high-quality
GCF_001906845.1	52559	high-quality
GCF_001906855.1	52820	high-quality
GCF_001932715.1	2092570	near-complete
GCF_001936235.1	1672949	near-complete
GCF_001941785.1	2176678	high-quality
GCF_001975925.1	45496	near-complete
GCF_002041755.1	316577	near-complete
GCF_002073535.2	2212454	high-quality
GCF_002083025.2	2217520	high-quality
GCF_002115435.1	203944	near-complete
GCF_002193095.1	4978342	near-complete
GCF_002205055.1	85757	near-complete
GCF_002206485.1	2490899	near-complete
GCF_002234935.1	82228	high-quality
GCF_002238035.1	107344	near-complete
GCF_002277485.1	110082	high-quality
GCF_002283505.1	55454	near-complete
GCF_002289065.1	34461	high-quality
GCF_002289205.1	2153937	near-complete
GCF_002742395.2	189739	near-complete
GCF_002742425.1	515170	high-quality
GCF_002742445.1	352734	high-quality
GCF_002776745.1	1047716	high-quality
GCF_002776795.1	1047716	high-quality
GCF_002776845.1	1048530	high-quality
GCF_002776885.1	1048538	high-quality
GCF_002776915.1	1042998	high-quality
GCF_002776935.1	1043042	high-quality
GCF_002776955.1	1042567	high-quality
GCF_002776975.1	1042575	high-quality
GCF_002776995.1	1042577	high-quality
GCF_002777015.1	1042578	high-quality
GCF_002777035.1	1048696	high-quality
GCF_002777055.1	1048696	high-quality
GCF_002777075.1	1048696	high-quality
GCF_002777095.1	1043246	high-quality
GCF_002777115.1	1043173	high-quality
GCF_002777135.1	1048307	high-quality
GCF_002777155.1	1048306	high-quality
GCF_002892385.1	54623	near-complete
GCF_002892395.1	233503	near-complete
GCF_002892425.1	342526	near-complete
GCF_002892445.1	148264	near-complete
GCF_002894085.1	1103074	high-quality
GCF_002894105.1	886527	high-quality
GCF_002894125.1	871016	high-quality
GCF_002894165.1	332556	near-complete
GCF_002896555.1	381404	high-quality
GCF_003055835.1	2338282	near-complete
GCF_003186745.1	87554	near-complete
GCF_003287375.1	73670	high-quality
GCF_003287995.1	2060637	near-complete
GCF_003288015.1	2199578	near-complete
GCF_003288055.1	2082479	near-complete
GCF_003293675.1	1563545	high-quality
GCF_003298555.1	89071	high-quality
GCF_003298565.1	57650	high-quality
GCF_003298635.1	75267	high-quality
GCF_003326045.1	66670	high-quality
GCF_003326075.1	109814	high-quality
GCF_003326095.1	72279	high-quality
GCF_003326125.1	162253	high-quality
GCF_003326135.1	210933	near-complete
GCF_003369875.1	450244	high-quality
GCF_003369895.1	689064	high-quality
GCF_003369935.1	485233	high-quality
GCF_003369965.1	386601	high-quality
GCF_003369995.1	82928	high-quality
GCF_003370005.1	25630	high-quality
GCF_003370025.1	9284	high-quality
GCF_003370035.1	105634	high-quality
GCF_003370065.1	80659	high-quality
GCF_003370095.1	17831	high-quality
GCF_003370105.1	119740	high-quality
GCF_003370125.1	43276	high-quality
GCF_003370155.1	148702	medium-quality
GCF_003370175.1	29270	high-quality
GCF_003370195.1	125268	medium-quality
GCF_003370205.1	154725	medium-quality
GCF_003370225.1	202175	high-quality
GCF_003370255.1	33459	high-quality
GCF_003370265.1	126027	high-quality
GCF_003370295.1	188169	medium-quality
GCF_003397585.1	1406824	high-quality
GCF_003397605.1	1539665	high-quality
GCF_003397615.1	1438368	high-quality
GCF_003397635.1	1374905	high-quality
GCF_003397665.1	382235	high-quality
GCF_003397685.1	1544373	high-quality
GCF_003397705.1	432172	high-quality
GCF_003397745.1	1480887	high-quality
GCF_003408745.1	1493084	high-quality
GCF_003408775.1	1499587	high-quality
GCF_003408785.1	1659075	high-quality
GCF_003408815.1	1635322	high-quality
GCF_003408835.1	1422974	high-quality
GCF_003408845.1	242895	high-quality
GCF_003426305.1	586491	high-quality
GCF_003426415.1	357577	medium-quality
GCF_003426465.1	871958	high-quality
GCF_003426475.1	257151	medium-quality
GCF_003426505.1	300065	high-quality
GCF_003426565.1	268652	medium-quality
GCF_003585625.1	213353	medium-quality
GCF_003585655.1	481553	medium-quality
GCF_003585695.1	349626	high-quality
GCF_003585715.1	971877	high-quality
GCF_003585735.1	128999	high-quality
GCF_003585755.1	356863	high-quality
GCF_003585795.1	353173	high-quality
GCF_003585825.1	805707	high-quality
GCF_003585845.1	562278	medium-quality
GCF_003585865.1	331335	high-quality
GCF_003588065.1	543558	near-complete
GCF_003591635.1	44784	near-complete
GCF_003609775.1	1737294	near-complete
GCF_003640705.1	91871	near-complete
GCF_003640715.1	91868	near-complete
GCF_003668835.1	1927189	near-complete
GCF_003788715.1	984120	high-quality
GCF_003788725.1	779071	high-quality
GCF_003788765.1	859603	high-quality
GCF_003788785.1	852148	high-quality
GCF_003788795.1	859596	high-quality
GCF_003788805.1	984159	high-quality
GCF_003788845.1	700222	high-quality
GCF_003788865.1	984152	high-quality
GCF_003788885.1	700179	high-quality
GCF_003788895.1	643590	high-quality
GCF_003788915.1	1042547	high-quality
GCF_003795065.1	2345902	near-complete
GCF_003812445.1	2101126	near-complete
GCF_003812465.1	2157002	near-complete
GCF_003971565.1	2351263	near-complete
GCF_004103355.1	22325	near-complete
GCF_004361185.1	19601	near-complete
GCF_004361265.1	19376	near-complete
GCF_004361295.1	18907	near-complete
GCF_004361345.1	15360	near-complete
GCF_004361355.1	13980	near-complete
GCF_004361375.1	17672	near-complete
GCF_004361385.1	20872	near-complete
GCF_004361395.1	19376	near-complete
GCF_004361455.1	23425	near-complete
GCF_004361465.1	19617	near-complete
GCF_004361475.1	19430	near-complete
GCF_004361515.1	17568	near-complete
GCF_004361545.1	22339	near-complete
GCF_004361555.1	19742	near-complete
GCF_004361565.1	21294	near-complete
GCF_004361575.1	22246	near-complete
GCF_004361635.1	15478	near-complete
GCF_004681235.1	18575	near-complete
GCF_005233865.1	99289	near-complete
GCF_005233935.1	149658	near-complete
GCF_005233945.1	139262	near-complete
GCF_005233955.1	155056	near-complete
GCF_006535915.1	26929	high-quality
GCF_006543505.1	77156	near-complete
GCF_008079315.1	38667	near-complete
GCF_008368695.1	164886	near-complete
GCF_008642125.1	290604	near-complete
GCF_008642175.1	290604	near-complete
GCF_008710685.1	90808	near-complete
GCF_008710735.1	257264	near-complete
GCF_008710755.1	109460	near-complete
GCF_008710795.1	180367	near-complete
GCF_008710805.1	233967	near-complete
GCF_008710835.1	78880	near-complete
GCF_008710845.1	101567	near-complete
GCF_008710865.1	99609	near-complete
GCF_008710915.1	79279	near-complete
GCF_008710995.1	79060	near-complete
GCF_008868575.1	29581	near-complete
GCF_008932705.1	175282	near-complete
GCF_009362935.1	1894710	high-quality
GCF_009495705.1	94273	near-complete
GCF_009495845.1	103422	near-complete
GCF_009496655.1	1473573	near-complete
GCF_009496665.1	382458	near-complete
GCF_009664265.1	712385	high-quality
GCF_009730275.1	2373487	near-complete
GCF_009735755.1	179993	near-complete
GCF_009738475.1	1741943	near-complete
GCF_009755535.1	2469343	near-complete
GCF_009769015.1	2443663	near-complete
GCF_009771375.1	402544	near-complete
GCF_009771775.1	197208	high-quality
GCF_009771785.1	460538	near-complete
GCF_009771795.1	321296	near-complete
GCF_009771805.1	292333	near-complete
GCF_009771825.1	160663	near-complete
GCF_009771845.1	109505	near-complete
GCF_009771865.1	82703	near-complete
GCF_009771885.1	286471	near-complete
GCF_009771895.1	383287	near-complete
GCF_009771925.1	829000	near-complete
GCF_009807295.1	86299	near-complete
GCF_009807535.1	61284	near-complete
GCF_009857205.1	1331119	near-complete
GCF_010748955.1	1339101	near-complete
GCF_011029085.1	116808	near-complete
GCF_011029165.1	312400	near-complete
GCF_011029175.1	252584	near-complete
GCF_011029205.1	212216	high-quality
GCF_011029225.1	56675	near-complete
GCF_011029235.1	76265	near-complete
GCF_011029265.1	25648	near-complete
GCF_011031945.1	111561	near-complete
GCF_011058635.1	2218679	high-quality
GCF_011058695.1	1379823	near-complete
GCF_011058715.1	1379123	near-complete
GCF_011058735.1	1398354	near-complete
GCF_011058755.1	1395649	near-complete
GCF_011058775.1	1318700	near-complete
GCF_011058795.1	1314822	near-complete
GCF_012222485.1	2174504	near-complete
GCF_012976425.1	648411	near-complete
GCF_012976435.1	586497	near-complete
GCF_012976465.1	754086	near-complete
GCF_012976485.1	528665	near-complete
GCF_012976495.1	446889	near-complete
GCF_012976515.1	1952552	near-complete
GCF_012976525.1	456016	near-complete
GCF_012976565.1	606577	near-complete
GCF_012976585.1	105391	near-complete
GCF_012976625.1	265040	near-complete
GCF_012976645.1	97197	near-complete
GCF_012976665.1	129800	near-complete
GCF_012976685.1	129342	near-complete
GCF_012976695.1	184636	near-complete
GCF_012976725.1	127636	near-complete
GCF_012976795.1	683349	near-complete
GCF_012976845.1	456147	near-complete
GCF_012976865.1	153829	near-complete
GCF_012976885.1	122842	near-complete
GCF_012976895.1	87210	near-complete
GCF_013014965.1	31187	high-quality
GCF_013015005.1	37739	high-quality
GCF_013015245.1	22915	high-quality
GCF_013015935.1	28892	high-quality
GCF_013016045.1	22761	high-quality
GCF_013016565.1	15802	high-quality
GCF_013018285.1	21231	high-quality
GCF_013018745.1	20784	high-quality
GCF_013240345.1	55487	near-complete
[truncated: 17,543 more rows]

## Sheet: fig1d
Genome ID	Genome size (Mbp)	Genome quality
ERR10897564.mbin.1	1.08717	high-quality
ERR10897570.mbin.1	0.946879	medium-quality
ERR10897572.mbin.2	0.634492	medium-quality
ERR10897572.mbin.3	1.0426	medium-quality
ERR10897573.mbin.1	2.33745	high-quality
ERR10897573.mbin.3	2.73189	medium-quality
ERR10897573.mbin.4	2.06652	medium-quality
ERR10897574.mbin.1	0.89586	medium-quality
ERR10897576.mbin.1	1.14808	high-quality
ERR10897576.sbin.2	0.692208	medium-quality
ERR10897578.mbin.2	0.683882	medium-quality
ERR10897578.mbin.3	0.844973	medium-quality
ERR10897578.sbin.4	1.19489	medium-quality
ERR10897580.sbin.1	1.995	high-quality
ERR10897580.sbin.2	1.33843	high-quality
ERR10897582.sbin.1	1.86051	medium-quality
ERR10897583.sbin.2	1.18618	medium-quality
ERR10897584.mbin.1	1.25364	medium-quality
ERR10897585.mbin.3	1.011	medium-quality
ERR10897587.sbin.1	1.63164	medium-quality
ERR10897588.mbin.3	0.967081	medium-quality
ERR10897589.mbin.1	1.33717	medium-quality
ERR10897589.sbin.2	1.30239	medium-quality
ERR10897590.mbin.2	1.18793	medium-quality
ERR10897591.mbin.10	1.46896	high-quality
ERR10897591.mbin.2	1.38422	high-quality
ERR10897591.mbin.4	1.42539	high-quality
ERR10897591.mbin.7	1.11973	medium-quality
ERR10897591.mbin.8	1.37168	high-quality
ERR10897591.mbin.9	1.64854	medium-quality
ERR10897591.sbin.11	1.37829	medium-quality
ERR10897591.sbin.2	2.64769	high-quality
ERR10897591.sbin.5	1.13636	medium-quality
ERR10897594.sbin.1	1.12442	medium-quality
ERR10897595.sbin.1	1.42415	medium-quality
ERR10897596.mbin.2	1.15972	high-quality
ERR10897596.mbin.3	0.810148	medium-quality
ERR10897596.sbin.4	1.44262	high-quality
ERR10897598.mbin.1	1.05295	medium-quality
ERR10897599.mbin.1	1.20861	high-quality
ERR10897599.mbin.3	1.15452	medium-quality
ERR10897599.mbin.4	1.23112	medium-quality
ERR10897599.sbin.5	1.91001	medium-quality
ERR10897600.sbin.1	1.64114	medium-quality
ERR10897602.sbin.3	1.08129	medium-quality
ERR10897603.sbin.1	1.57753	medium-quality
ERR10897604.sbin.1	1.16731	high-quality
ERR10897609.sbin.1	0.620403	medium-quality
ERR10897610.mbin.1	1.23903	medium-quality
ERR10897611.mbin.2	1.14531	high-quality
ERR10897611.sbin.1	1.35804	medium-quality
ERR10897612.sbin.4	1.23647	medium-quality
ERR10897613.sbin.1	1.15497	high-quality
ERR10897614.sbin.3	2.37793	medium-quality
ERR10897616.mbin.4	1.20777	medium-quality
ERR10897616.sbin.3	0.752784	medium-quality
ERR10897616.sbin.4	1.29886	near-complete
ERR10897617.mbin.2	0.89884	medium-quality
ERR10897619.mbin.1	0.923586	medium-quality
ERR10897621.sbin.1	0.619461	medium-quality
ERR10897621.sbin.3	1.0786	medium-quality
ERR10897622.mbin.2	0.89311	medium-quality
ERR10897622.sbin.4	1.85361	high-quality
ERR10897624.mbin.2	1.00094	medium-quality
ERR10897624.sbin.3	0.602304	medium-quality
ERR10897626.mbin.1	0.714228	medium-quality
ERR10897626.sbin.2	1.27349	medium-quality
ERR10897629.mbin.11	1.70585	medium-quality
ERR10897629.mbin.13	1.42973	high-quality
ERR10897629.mbin.2	1.54887	medium-quality
ERR10897629.sbin.5	0.72964	medium-quality
ERR10897629.sbin.6	0.877986	medium-quality
ERR10897630.mbin.1	2.10164	high-quality
ERR10897630.mbin.2	1.1867	medium-quality
ERR10897630.mbin.5	2.11468	high-quality
ERR10897633.mbin.2	1.38769	medium-quality
ERR10897634.mbin.11	1.17333	high-quality
ERR10897634.mbin.13	1.7164	high-quality
ERR10897634.mbin.2	1.40918	high-quality
ERR10897634.mbin.3	1.35619	high-quality
ERR10897634.mbin.5	0.845011	medium-quality
ERR10897634.mbin.6	1.39574	high-quality
ERR10897634.mbin.8	1.17002	medium-quality
ERR10897634.mbin.9	0.660338	medium-quality
ERR10897634.sbin.12	0.761452	medium-quality
ERR10897634.sbin.16	1.49139	medium-quality
ERR10897634.sbin.17	1.37103	high-quality
ERR10897638.mbin.2	1.00071	medium-quality
ERR10897639.mbin.2	1.30608	medium-quality
ERR10897639.mbin.3	1.47029	high-quality
ERR10897639.sbin.1	1.83761	high-quality
ERR10897640.mbin.3	1.18581	high-quality
ERR10897640.mbin.5	1.46282	high-quality
ERR10897640.mbin.6	1.01234	medium-quality
ERR10897640.sbin.1	0.669857	medium-quality
ERR10897644.mbin.2	0.941323	medium-quality
ERR10897645.sbin.1	1.18224	medium-quality
ERR10897646.mbin.2	0.832352	medium-quality
ERR10897646.mbin.4	1.31577	medium-quality
ERR10897646.mbin.5	0.962976	medium-quality
ERR10897646.mbin.6	1.05582	medium-quality
ERR10897648.mbin.1	3.67182	medium-quality
ERR10897649.mbin.1	0.72563	medium-quality
ERR10897650.mbin.1	1.63626	high-quality
ERR10897650.mbin.2	1.4555	high-quality
ERR10897653.mbin.1	0.928348	medium-quality
ERR10897659.mbin.2	0.876093	medium-quality
ERR10897659.mbin.3	1.35947	high-quality
ERR10897660.sbin.1	1.02921	medium-quality
ERR10897662.sbin.3	0.842154	medium-quality
ERR10897663.mbin.1	1.3833	high-quality
ERR10897663.mbin.2	2.20878	medium-quality
ERR10897663.mbin.5	2.16119	high-quality
ERR10897663.sbin.4	1.17099	high-quality
ERR10897664.sbin.2	0.984098	medium-quality
ERR10897667.sbin.2	1.7517	high-quality
ERR10897670.sbin.2	2.76755	high-quality
ERR10897670.sbin.3	1.65308	medium-quality
ERR10897672.mbin.1	0.886065	medium-quality
ERR10897673.sbin.1	1.11859	high-quality
ERR10897675.mbin.4	0.645491	medium-quality
ERR10897675.mbin.5	1.14769	medium-quality
ERR10897675.sbin.5	1.23746	medium-quality
ERR10897677.mbin.2	0.670044	medium-quality
ERR10897678.sbin.2	0.742868	medium-quality
ERR10897679.sbin.1	1.61626	medium-quality
ERR10897680.mbin.1	2.46884	high-quality
ERR10897680.mbin.11	1.40306	high-quality
ERR10897680.mbin.2	1.22151	high-quality
ERR10897680.mbin.6	1.34649	medium-quality
ERR10897680.mbin.7	1.35564	high-quality
ERR10897680.mbin.8	1.51271	near-complete
ERR10897680.sbin.10	0.811996	medium-quality
ERR10897680.sbin.17	0.725478	medium-quality
ERR10897681.sbin.3	1.42908	high-quality
ERR10897681.sbin.4	0.882482	medium-quality
ERR10897682.mbin.2	1.34066	medium-quality
ERR10897685.mbin.5	1.32732	medium-quality
ERR10897685.mbin.6	1.73775	high-quality
ERR10897686.mbin.2	1.57221	high-quality
ERR10897686.mbin.7	0.675265	medium-quality
ERR10897687.mbin.2	0.702201	medium-quality
ERR10897688.mbin.1	1.36889	medium-quality
ERR10897689.sbin.1	2.11212	high-quality
ERR10897690.mbin.1	0.963762	medium-quality
ERR10897690.sbin.1	1.97274	high-quality
ERR10897692.mbin.3	1.15678	high-quality
ERR10897692.sbin.3	0.836015	medium-quality
ERR10897692.sbin.6	1.03999	medium-quality
ERR10897693.sbin.1	1.04009	medium-quality
ERR10897695.mbin.2	0.786399	medium-quality
ERR10897695.mbin.6	1.38741	high-quality
ERR10897695.sbin.2	0.912862	medium-quality
ERR10897696.sbin.1	1.48274	medium-quality
ERR10897697.sbin.1	1.09528	medium-quality
ERR10897698.mbin.3	0.765326	medium-quality
ERR10897700.mbin.1	1.25719	medium-quality
ERR10897701.mbin.1	1.48932	high-quality
ERR10897701.mbin.2	1.11811	high-quality
ERR10897701.mbin.3	1.40929	high-quality
ERR10897702.mbin.3	0.753358	medium-quality
ERR10897702.sbin.1	0.654391	medium-quality
ERR10897703.mbin.3	1.26736	medium-quality
ERR10897703.sbin.2	0.570756	medium-quality
ERR10897705.mbin.2	1.60744	high-quality
ERR10897706.sbin.2	1.33503	medium-quality
ERR10897707.sbin.1	1.73379	medium-quality
ERR10897708.mbin.4	0.829424	medium-quality
ERR10897708.sbin.2	1.81027	medium-quality
ERR10897708.sbin.4	0.720902	medium-quality
ERR10897711.mbin.1	1.43974	high-quality
ERR10897712.mbin.2	1.10207	high-quality
ERR10897712.mbin.5	1.26659	medium-quality
ERR10897714.mbin.3	0.608427	medium-quality
ERR10897714.sbin.1	1.80135	high-quality
ERR10897714.sbin.2	1.9163	medium-quality
ERR10897717.sbin.2	1.76845	medium-quality
ERR10897719.mbin.1	1.16845	high-quality
ERR10897720.sbin.1	1.5388	medium-quality
ERR10897721.mbin.1	1.44574	medium-quality
ERR10897721.mbin.10	1.23517	medium-quality
ERR10897721.mbin.11	1.15155	medium-quality
ERR10897721.mbin.12	1.27864	high-quality
ERR10897721.mbin.13	1.00373	medium-quality
ERR10897721.mbin.14	1.31063	medium-quality
ERR10897721.mbin.16	1.07104	high-quality
ERR10897721.mbin.5	2.62651	high-quality
ERR10897721.mbin.6	1.08839	medium-quality
ERR10897721.mbin.7	1.33367	medium-quality
ERR10897721.mbin.8	0.76198	medium-quality
ERR10897721.sbin.1	1.3845	high-quality
ERR10897721.sbin.17	1.41484	high-quality
ERR10897721.sbin.5	1.19329	medium-quality
ERR10897722.mbin.1	1.53327	high-quality
ERR10897723.sbin.1	1.18043	medium-quality
ERR10897724.mbin.1	1.1833	high-quality
ERR10897725.mbin.1	1.09637	medium-quality
ERR10897725.sbin.3	1.35414	high-quality
ERR10897726.mbin.1	1.12012	medium-quality
ERR10897726.sbin.1	1.8496	high-quality
ERR10897727.mbin.1	1.44524	medium-quality
ERR10897727.mbin.2	1.23996	medium-quality
ERR10897727.sbin.6	1.08187	medium-quality
ERR10897729.mbin.3	1.12783	medium-quality
ERR10897729.mbin.4	1.07317	high-quality
ERR10897730.mbin.2	0.829268	medium-quality
ERR10897730.sbin.1	0.686692	medium-quality
ERR10897731.mbin.1	0.991319	medium-quality
ERR10897732.mbin.1	1.38687	medium-quality
ERR10897732.sbin.1	2.76073	near-complete
ERR10897733.mbin.1	1.08631	high-quality
ERR10897733.mbin.2	1.5147	high-quality
ERR10897734.mbin.3	1.16132	medium-quality
ERR10897734.sbin.1	1.24725	medium-quality
ERR10897735.sbin.1	1.24103	medium-quality
ERR10897736.sbin.1	1.03765	medium-quality
ERR10897738.mbin.2	1.80777	high-quality
ERR10897738.sbin.1	2.07083	high-quality
ERR10897739.sbin.3	3.03683	medium-quality
ERR10897740.sbin.3	0.977256	medium-quality
ERR10897741.sbin.2	2.22838	medium-quality
ERR10897742.mbin.1	1.69075	high-quality
ERR10897742.mbin.5	1.23344	medium-quality
ERR10897742.sbin.2	2.01351	medium-quality
ERR10897743.mbin.3	0.88834	medium-quality
ERR10897745.sbin.1	0.984464	medium-quality
ERR10897746.mbin.4	1.20458	medium-quality
ERR10897746.mbin.6	0.977374	medium-quality
ERR10897746.sbin.2	1.10377	medium-quality
ERR10897746.sbin.3	1.43879	high-quality
ERR10897747.mbin.1	1.41354	medium-quality
ERR10897748.mbin.2	1.16844	medium-quality
ERR10897748.sbin.1	1.15575	medium-quality
ERR10897749.sbin.1	1.84732	high-quality
ERR10897749.sbin.6	1.63967	medium-quality
ERR10897750.mbin.2	0.991951	medium-quality
ERR10897754.mbin.2	0.978342	medium-quality
ERR10897754.mbin.6	1.02548	medium-quality
ERR10897754.sbin.2	0.760047	medium-quality
ERR10897755.mbin.1	0.986935	medium-quality
ERR10897755.mbin.3	1.43783	high-quality
ERR10897757.sbin.2	1.10943	medium-quality
ERR10897758.mbin.3	2.18236	high-quality
ERR10897758.mbin.4	1.4016	high-quality
ERR10897758.sbin.10	0.803389	medium-quality
ERR10897758.sbin.4	1.87293	high-quality
ERR10897758.sbin.5	1.91444	near-complete
ERR10897758.sbin.6	4.58947	high-quality
ERR10897761.mbin.1	1.5999	high-quality
ERR10897761.mbin.2	1.36103	high-quality
ERR10897761.mbin.3	1.21898	high-quality
ERR10897761.mbin.4	2.05323	high-quality
ERR10897761.sbin.5	1.13159	medium-quality
ERR10897763.sbin.1	0.87722	medium-quality
ERR10897763.sbin.2	1.07323	medium-quality
ERR10897766.mbin.4	1.35796	high-quality
ERR10897766.sbin.2	1.67017	medium-quality
ERR10897766.sbin.3	1.86782	high-quality
ERR10897768.mbin.2	1.49345	high-quality
ERR10897768.mbin.5	1.18151	high-quality
ERR10897768.mbin.6	1.44039	high-quality
ERR10897768.mbin.9	1.27298	medium-quality
ERR10897768.sbin.14	1.00717	medium-quality
ERR10897770.mbin.2	1.25888	medium-quality
ERR10897770.sbin.1	1.60675	medium-quality
ERR10897771.mbin.1	1.56889	medium-quality
ERR10897771.mbin.2	1.56667	high-quality
ERR10897771.mbin.3	1.04343	high-quality
ERR10897771.mbin.4	1.40098	high-quality
ERR10897771.mbin.6	1.5267	medium-quality
ERR10897771.mbin.7	1.07435	medium-quality
ERR10897771.mbin.8	1.41645	high-quality
ERR10897771.sbin.5	1.30888	high-quality
ERR10897773.mbin.4	0.963726	medium-quality
ERR10897773.mbin.6	1.18192	medium-quality
ERR10897773.sbin.7	1.50457	medium-quality
ERR10897774.mbin.1	0.90589	medium-quality
ERR10897775.mbin.1	1.43344	high-quality
ERR10897775.mbin.3	1.12171	high-quality
ERR10897775.sbin.2	0.955213	medium-quality
ERR10897775.sbin.3	2.60453	high-quality
ERR10897776.sbin.2	1.41869	medium-quality
ERR10897777.mbin.2	0.98071	medium-quality
ERR10897777.mbin.3	2.25347	high-quality
ERR10897777.sbin.2	0.825553	medium-quality
ERR10897778.mbin.2	0.944879	medium-quality
ERR10897779.mbin.2	1.54155	high-quality
ERR10897779.mbin.3	1.89157	high-quality
ERR10897779.sbin.3	1.41242	medium-quality
ERR10897780.mbin.1	1.23589	high-quality
ERR10897780.mbin.11	1.48742	medium-quality
ERR10897780.mbin.16	1.19709	high-quality
ERR10897780.mbin.2	1.47827	high-quality
ERR10897780.mbin.5	1.01563	medium-quality
ERR10897780.mbin.6	1.30891	medium-quality
ERR10897780.mbin.8	1.54904	near-complete
ERR10897780.mbin.9	2.65431	high-quality
ERR10897780.sbin.20	1.19975	medium-quality
ERR10897780.sbin.22	1.08318	medium-quality
ERR10897780.sbin.5	0.744496	medium-quality
ERR10897780.sbin.8	0.879462	medium-quality
ERR10897781.sbin.1	1.81645	high-quality
ERR10897784.mbin.1	0.986924	medium-quality
ERR10897784.sbin.1	1.82869	medium-quality
ERR10897785.sbin.1	1.75691	medium-quality
ERR10897789.mbin.1	1.03506	high-quality
ERR10897790.sbin.1	1.43706	medium-quality
ERR10897792.mbin.1	0.988623	medium-quality
ERR10897793.mbin.1	1.68081	high-quality
ERR10897794.sbin.1	1.70078	medium-quality
ERR10897795.mbin.1	1.27301	medium-quality
ERR10897798.mbin.1	0.758555	medium-quality
ERR10897798.sbin.1	0.92618	medium-quality
ERR10897799.mbin.2	0.946449	medium-quality
ERR10897800.sbin.2	1.1555	high-quality
ERR10897802.sbin.1	1.24526	medium-quality
ERR10897803.mbin.2	0.944745	medium-quality
ERR10897804.mbin.2	1.01797	medium-quality
ERR10897804.mbin.3	1.16007	high-quality
ERR10897804.mbin.5	1.58087	high-quality
ERR10897804.sbin.8	1.38543	high-quality
ERR10897805.mbin.2	3.78719	near-complete
ERR10897805.sbin.1	0.955219	medium-quality
ERR10897805.sbin.4	0.875836	medium-quality
ERR10897806.mbin.4	1.45316	high-quality
ERR10897806.sbin.1	0.762287	medium-quality
ERR10897806.sbin.2	1.16786	high-quality
ERR10897806.sbin.5	1.41819	high-quality
ERR10897809.mbin.1	0.994416	medium-quality
ERR10897810.mbin.1	1.33915	high-quality
ERR10897810.mbin.2	0.846272	medium-quality
ERR10897810.mbin.4	1.02718	medium-quality
ERR10897810.sbin.2	1.04685	medium-quality
ERR10897810.sbin.5	0.84053	medium-quality
ERR10897810.sbin.6	1.21383	high-quality
ERR10897811.sbin.1	1.24255	medium-quality
ERR10897811.sbin.2	0.797403	medium-quality
ERR10897813.mbin.1	1.50561	high-quality
ERR10897813.mbin.2	1.13351	medium-quality
ERR10897814.mbin.1	1.54148	high-quality
ERR10897816.mbin.1	1.49206	medium-quality
ERR10897816.mbin.2	1.14981	high-quality
ERR10897816.mbin.3	1.72184	medium-quality
ERR10897816.mbin.5	1.05762	medium-quality
ERR10897816.mbin.7	1.86267	medium-quality
ERR10897816.sbin.2	1.75136	medium-quality
ERR10897816.sbin.7	2.67176	high-quality
ERR10897817.sbin.3	0.687455	medium-quality
ERR10897818.mbin.2	0.684865	medium-quality
ERR10897820.mbin.2	1.63456	medium-quality
ERR10897820.sbin.4	1.47741	medium-quality
ERR10897821.mbin.1	1.05287	medium-quality
ERR10897822.mbin.1	0.958695	medium-quality
ERR10897822.sbin.2	0.888052	medium-quality
ERR10897824.mbin.3	0.753537	medium-quality
ERR10897824.sbin.1	0.703778	medium-quality
ERR10897825.mbin.2	0.942468	medium-quality
ERR10897825.mbin.3	0.70034	medium-quality
ERR10897825.sbin.1	1.12397	medium-quality
ERR10897827.sbin.3	1.49427	high-quality
ERR10897827.sbin.4	0.895718	medium-quality
ERR10897832.mbin.1	1.65522	medium-quality
ERR10897832.sbin.1	1.91265	medium-quality
ERR10897832.sbin.2	1.56194	medium-quality
ERR10897832.sbin.3	2.91158	high-quality
ERR10897833.mbin.1	0.820808	medium-quality
ERR10897836.sbin.4	1.52841	medium-quality
ERR10897837.mbin.2	1.01993	medium-quality
ERR10897837.mbin.4	0.905363	medium-quality
ERR10897837.sbin.2	0.645164	medium-quality
ERR10897839.mbin.2	1.12217	medium-quality
ERR10897839.sbin.1	1.65079	medium-quality
ERR10897839.sbin.2	2.72947	medium-quality
ERR10897840.mbin.1	1.45362	high-quality
ERR10897840.sbin.2	1.71115	high-quality
ERR10897841.mbin.1	1.56744	high-quality
ERR10897841.sbin.3	0.978149	medium-quality
ERR10897843.mbin.2	0.870051	medium-quality
ERR10897843.mbin.3	0.987888	medium-quality
ERR10897843.sbin.2	0.709959	medium-quality
ERR10897846.sbin.1	1.7895	medium-quality
ERR10897848.sbin.2	0.729705	medium-quality
ERR10897849.sbin.2	1.20411	medium-quality
ERR10897851.sbin.2	2.13487	high-quality
ERR10897852.sbin.1	1.41696	medium-quality
ERR10897853.mbin.1	1.06593	high-quality
ERR10897854.mbin.2	1.01404	medium-quality
ERR10897854.mbin.3	1.22433	medium-quality
ERR10897854.sbin.4	1.07704	medium-quality
ERR10897855.mbin.5	1.03625	medium-quality
ERR10897855.sbin.3	0.78918	medium-quality
ERR10897856.mbin.1	1.58249	high-quality
ERR10897856.sbin.2	0.89958	medium-quality
ERR10897856.sbin.3	1.748	high-quality
ERR10897857.mbin.2	1.52886	medium-quality
ERR10897857.mbin.3	1.05663	medium-quality
ERR10897857.sbin.2	1.74504	high-quality
ERR10897857.sbin.4	1.45357	medium-quality
ERR10897858.mbin.1	1.44312	high-quality
ERR10897860.mbin.1	0.912646	medium-quality
ERR10897861.mbin.1	1.5066	high-quality
ERR10897863.sbin.1	3.34353	medium-quality
ERR10897865.mbin.2	1.14219	high-quality
ERR10897865.sbin.3	2.17584	high-quality
ERR10897866.mbin.1	1.37439	medium-quality
ERR10897867.mbin.2	1.18474	medium-quality
ERR10897867.sbin.2	1.14676	medium-quality
ERR10897868.mbin.1	1.1697	high-quality
ERR10897868.mbin.2	1.19895	medium-quality
ERR10897871.sbin.1	1.13199	medium-quality
ERR10897872.mbin.1	1.07959	medium-quality
ERR10897872.mbin.3	0.894537	medium-quality
ERR10897873.mbin.1	1.60252	high-quality
ERR10897874.mbin.1	2.05347	high-quality
ERR10897874.mbin.4	2.28643	medium-quality
ERR10897874.sbin.2	1.80184	high-quality
ERR10897874.sbin.4	1.91436	high-quality
ERR10897875.mbin.1	1.32655	medium-quality
ERR10897876.mbin.1	1.05208	medium-quality
ERR10897877.sbin.1	1.75321	medium-quality
ERR10897879.sbin.1	1.21946	high-quality
ERR10897880.mbin.2	1.4323	medium-quality
ERR10897881.sbin.1	1.82556	medium-quality
ERR10897882.mbin.2	0.980142	medium-quality
ERR10897882.sbin.2	1.49093	medium-quality
ERR10897883.sbin.1	1.15267	medium-quality
ERR10897885.mbin.1	0.973919	medium-quality
ERR10897886.mbin.10	1.01651	medium-quality
ERR10897886.mbin.2	1.46607	medium-quality
ERR10897886.mbin.3	0.816137	medium-quality
ERR10897886.mbin.5	2.13903	high-quality
ERR10897886.sbin.7	1.20803	high-quality
ERR10897886.sbin.8	1.39214	high-quality
ERR10897887.sbin.1	1.18711	medium-quality
ERR10897890.mbin.1	1.0935	high-quality
ERR10897891.sbin.2	1.14245	medium-quality
ERR10897892.mbin.1	0.823866	medium-quality
ERR10897892.mbin.3	0.744106	medium-quality
ERR10897892.mbin.4	2.57672	near-complete
ERR10897892.mbin.6	0.963326	medium-quality
ERR10897892.sbin.2	1.04107	medium-quality
ERR10897894.sbin.1	1.75985	high-quality
ERR10897895.mbin.2	0.860901	medium-quality
ERR10897895.sbin.3	1.98636	medium-quality
ERR10897897.mbin.3	1.2062	medium-quality
ERR10897897.mbin.4	1.3941	high-quality
ERR10897898.mbin.2	1.19855	medium-quality
ERR10897901.sbin.1	1.35434	medium-quality
ERR10897904.mbin.1	1.15508	high-quality
ERR10897905.mbin.1	0.966905	medium-quality
ERR10897906.mbin.2	2.58953	high-quality
ERR10897906.mbin.3	1.55364	medium-quality
ERR10897906.mbin.5	2.09619	high-quality
ERR10897906.sbin.3	1.5855	medium-quality
ERR10897907.mbin.1	0.907764	medium-quality
ERR10897907.sbin.1	0.878685	medium-quality
ERR10897909.sbin.1	1.65663	medium-quality
ERR10897910.sbin.3	1.13952	medium-quality
ERR10897911.mbin.1	0.877159	medium-quality
ERR10897912.sbin.1	0.996843	medium-quality
ERR10897913.mbin.1	2.05404	high-quality
ERR10897913.mbin.11	1.21982	medium-quality
ERR10897913.mbin.12	1.65635	high-quality
ERR10897913.mbin.2	2.4804	high-quality
ERR10897913.mbin.3	2.02436	high-quality
ERR10897913.mbin.6	1.75004	high-quality
ERR10897913.mbin.8	1.99581	high-quality
ERR10897913.mbin.9	1.12943	high-quality
ERR10897913.sbin.12	1.30232	medium-quality
ERR10897913.sbin.2	2.54011	high-quality
ERR10897914.mbin.1	2.69245	medium-quality
ERR10897914.mbin.11	2.6885	high-quality
ERR10897914.mbin.13	1.58096	high-quality
ERR10897914.mbin.14	2.04472	high-quality
ERR10897914.mbin.3	1.15162	high-quality
ERR10897914.mbin.4	2.0848	high-quality
ERR10897914.mbin.5	0.742017	medium-quality
ERR10897914.mbin.6	2.68415	high-quality
ERR10897914.sbin.17	1.74055	high-quality
ERR10897914.sbin.19	1.40353	medium-quality
ERR10897914.sbin.21	1.54552	medium-quality
ERR10897914.sbin.26	2.02782	high-quality
ERR10897915.mbin.3	1.78623	high-quality
ERR10897915.sbin.4	1.04416	medium-quality
ERR10897916.mbin.1	1.14712	high-quality
ERR10897917.mbin.1	1.28112	medium-quality
ERR10897917.mbin.2	0.637114	medium-quality
ERR10897917.sbin.1	0.906528	medium-quality
ERR10897917.sbin.3	0.99089	medium-quality
ERR10897918.sbin.1	0.853723	medium-quality
ERR10897920.mbin.1	1.11729	medium-quality
ERR10897921.sbin.2	0.951869	medium-quality
ERR10897922.sbin.1	0.577487	medium-quality
ERR10897923.mbin.1	0.986442	medium-quality
ERR10897924.mbin.4	1.41577	high-quality
ERR10897924.sbin.2	0.878857	medium-quality
ERR10897925.mbin.12	1.72402	medium-quality
ERR10897925.mbin.14	0.946684	medium-quality
ERR10897925.mbin.18	2.39798	high-quality
ERR10897925.mbin.19	1.3916	high-quality
ERR10897925.mbin.2	1.1676	high-quality
ERR10897925.mbin.21	2.13781	medium-quality
ERR10897925.mbin.22	1.01612	medium-quality
ERR10897925.mbin.23	1.27229	medium-quality
ERR10897925.mbin.27	1.76742	high-quality
ERR10897925.mbin.28	0.947153	medium-quality
ERR10897925.mbin.3	1.81638	high-quality
ERR10897925.mbin.32	1.21487	high-quality
ERR10897925.mbin.36	2.00141	medium-quality
ERR10897925.mbin.37	1.67802	high-quality
ERR10897925.mbin.4	1.7249	high-quality
ERR10897925.mbin.40	1.41711	high-quality
ERR10897925.mbin.42	1.61733	high-quality
ERR10897925.mbin.43	2.23522	high-quality
ERR10897925.mbin.44	1.21364	medium-quality
ERR10897925.mbin.50	1.1089	medium-quality
ERR10897925.mbin.53	1.7268	high-quality
ERR10897925.mbin.54	1.91301	high-quality
ERR10897925.mbin.58	1.10259	medium-quality
ERR10897925.mbin.61	2.12671	near-complete
ERR10897925.mbin.62	1.75017	high-quality
ERR10897925.mbin.63	1.44668	medium-quality
ERR10897925.sbin.15	1.60486	medium-quality
ERR10897925.sbin.16	0.872306	medium-quality
ERR10897925.sbin.17	1.28674	medium-quality
ERR10897925.sbin.22	0.850186	medium-quality
ERR10897925.sbin.23	1.09127	medium-quality
ERR10897925.sbin.3	1.58313	high-quality
ERR10897925.sbin.30	1.31459	medium-quality
ERR10897925.sbin.37	1.95058	high-quality
ERR10897925.sbin.38	1.62637	medium-quality
ERR10897925.sbin.4	1.46384	high-quality
ERR10897925.sbin.42	1.71436	high-quality
ERR10897925.sbin.44	1.85585	high-quality
ERR10897925.sbin.45	1.98896	high-quality
ERR10897925.sbin.48	1.82518	high-quality
ERR10897925.sbin.49	1.52905	medium-quality
ERR10897925.sbin.5	1.68847	high-quality
ERR10897925.sbin.51	0.906103	medium-quality
ERR10897925.sbin.57	1.62554	high-quality
ERR10897925.sbin.59	1.09055	medium-quality
ERR10897925.sbin.60	1.90947	medium-quality
ERR10897925.sbin.61	1.40026	medium-quality
ERR10897926.sbin.2	1.8142	medium-quality
ERR10897927.mbin.1	1.67781	medium-quality
ERR10897927.mbin.2	1.01195	medium-quality
ERR10897929.sbin.1	1.00356	medium-quality
ERR10897930.mbin.4	1.08119	medium-quality
ERR10897930.sbin.4	0.760192	medium-quality
ERR10897931.sbin.1	0.979147	medium-quality
ERR10897934.sbin.1	0.995997	medium-quality
ERR10897940.sbin.1	1.89116	medium-quality
ERR10897941.mbin.1	1.4071	high-quality
ERR10897941.mbin.2	1.16032	medium-quality
ERR10897941.mbin.3	1.076	high-quality
ERR10897941.mbin.4	2.42947	high-quality
ERR10897941.mbin.5	1.42603	high-quality
ERR10897941.sbin.6	0.730106	medium-quality
ERR10897942.sbin.1	1.07853	medium-quality
ERR10897943.mbin.2	1.11924	medium-quality
ERR10897943.sbin.1	1.95562	near-complete
ERR10897944.mbin.2	1.32243	medium-quality
ERR10897944.mbin.3	1.38973	high-quality
ERR10897944.sbin.8	1.20398	medium-quality
ERR10897946.sbin.1	1.97955	medium-quality
ERR10897946.sbin.2	1.17003	high-quality
ERR10897947.mbin.1	1.10431	medium-quality
ERR10897948.mbin.1	2.14694	medium-quality
ERR10897949.sbin.2	0.55068	medium-quality
ERR10897949.sbin.3	1.47979	high-quality
ERR10897950.mbin.1	0.901113	medium-quality
ERR10897951.sbin.2	1.52255	medium-quality
ERR10897954.mbin.1	1.23631	medium-quality
ERR10897955.mbin.1	2.56655	medium-quality
ERR10897956.mbin.2	0.910584	medium-quality
ERR10897956.mbin.3	1.13932	high-quality
ERR10897957.mbin.1	0.780121	medium-quality
ERR10897957.sbin.2	0.768515	medium-quality
ERR10897958.mbin.1	1.10969	medium-quality
ERR10897960.sbin.1	0.87017	medium-quality
ERR10897961.mbin.1	1.4667	high-quality
ERR10897961.mbin.2	1.37541	high-quality
ERR10897961.mbin.3	1.45924	high-quality
ERR10897961.mbin.4	1.57116	near-complete
ERR10897961.mbin.5	1.43098	high-quality
ERR10897964.mbin.2	1.30648	medium-quality
ERR10897964.sbin.1	1.02797	medium-quality
ERR10897967.sbin.2	1.15416	medium-quality
ERR10897968.mbin.1	4.09877	medium-quality
ERR10897968.mbin.2	1.01495	high-quality
ERR10897968.mbin.4	3.02173	medium-quality
ERR10897969.mbin.1	0.904627	medium-quality
ERR10897970.mbin.11	1.955	medium-quality
ERR10897970.mbin.2	1.91057	high-quality
ERR10897970.mbin.3	1.78552	high-quality
ERR10897970.mbin.7	1.60467	medium-quality
ERR10897970.mbin.8	1.72499	high-quality
ERR10897970.mbin.9	1.9993	medium-quality
ERR10897970.sbin.1	1.88839	high-quality
ERR10897970.sbin.10	1.44785	high-quality
ERR10897970.sbin.14	0.897089	medium-quality
ERR10897970.sbin.4	2.85003	medium-quality
ERR10897970.sbin.6	2.1517	high-quality
ERR10897970.sbin.7	1.99625	high-quality
ERR10897971.mbin.1	2.04409	high-quality
ERR10897972.mbin.1	1.16407	high-quality
ERR10897973.mbin.1	1.20709	medium-quality
ERR10897974.mbin.1	1.22507	medium-quality
ERR10897976.sbin.1	1.09563	high-quality
ERR10897978.mbin.1	1.11134	medium-quality
ERR10897979.sbin.2	1.04133	medium-quality
ERR10897985.sbin.3	0.923143	medium-quality
ERR10897990.mbin.1	0.81784	medium-quality
ERR10897991.sbin.2	0.696598	medium-quality
ERR10897992.mbin.1	1.11385	medium-quality
ERR10897992.sbin.1	1.87819	medium-quality
ERR10897993.mbin.1	1.4227	high-quality
ERR10897993.mbin.2	1.42362	high-quality
ERR10897993.mbin.3	2.17824	high-quality
ERR10897993.mbin.4	1.40866	high-quality
ERR10897997.mbin.1	1.82764	high-quality
ERR10897997.mbin.2	1.33415	high-quality
ERR10897999.mbin.2	1.24581	medium-quality
ERR10897999.sbin.2	2.24459	high-quality
ERR10898000.sbin.1	1.13626	near-complete
ERR10898001.sbin.1	1.6272	medium-quality
ERR10898002.mbin.1	0.963489	medium-quality
ERR10898003.mbin.1	1.05355	high-quality
ERR10898004.sbin.1	0.809997	medium-quality
ERR10898005.mbin.1	0.962742	medium-quality
ERR10898005.sbin.1	1.21752	medium-quality
ERR10898006.mbin.1	1.63447	medium-quality
ERR10898008.sbin.1	1.0556	medium-quality
ERR10898011.sbin.1	1.87664	medium-quality
ERR10898011.sbin.2	1.0646	medium-quality
ERR10898014.mbin.1	1.50149	medium-quality
ERR10898015.mbin.1	2.17505	high-quality
ERR10898015.sbin.2	1.79811	high-quality
ERR10898016.sbin.1	1.77761	medium-quality
ERR10898017.sbin.2	0.958202	medium-quality
ERR10898019.sbin.5	1.29558	medium-quality
ERR10898020.mbin.1	0.985264	medium-quality
ERR10898020.sbin.2	0.791947	medium-quality
ERR10898021.mbin.1	0.941583	medium-quality
ERR10898021.sbin.1	1.77676	medium-quality
ERR10898022.mbin.1	1.88849	high-quality
ERR10898023.sbin.3	1.02223	medium-quality
ERR10898023.sbin.4	2.03372	medium-quality
ERR10898024.mbin.1	1.32755	high-quality
ERR10898025.sbin.1	1.24272	medium-quality
ERR10898026.mbin.4	1.35098	medium-quality
ERR10898026.mbin.7	2.6826	medium-quality
ERR10898026.sbin.2	2.75433	high-quality
ERR10898026.sbin.3	1.17689	high-quality
ERR10898028.mbin.2	1.17494	medium-quality
ERR10898031.sbin.2	2.71737	high-quality
ERR10898032.mbin.1	1.00303	medium-quality
ERR10898033.sbin.2	0.977704	medium-quality
ERR10898034.mbin.1	1.19628	medium-quality
ERR10898034.sbin.1	1.95433	medium-quality
ERR10898036.sbin.1	1.46984	high-quality
ERR10898038.sbin.2	1.11001	medium-quality
ERR10898039.sbin.2	1.46345	medium-quality
ERR10898039.sbin.3	1.70884	medium-quality
ERR10898040.sbin.1	1.547	medium-quality
ERR10898041.mbin.4	1.74231	high-quality
ERR10898041.sbin.4	1.01632	medium-quality
ERR10898042.sbin.1	1.77673	medium-quality
ERR10898043.sbin.1	1.10824	high-quality
ERR10898044.sbin.2	1.82388	medium-quality
ERR10898045.mbin.1	1.27656	high-quality
ERR10898045.mbin.3	1.45168	high-quality
ERR10898045.mbin.4	0.842553	medium-quality
ERR10898045.mbin.5	1.4729	high-quality
ERR10898046.sbin.1	4.35219	high-quality
ERR10898046.sbin.2	1.78107	medium-quality
ERR10898047.mbin.1	1.26843	medium-quality
ERR10898047.mbin.10	1.3914	medium-quality
ERR10898047.mbin.11	2.55241	high-quality
ERR10898047.mbin.12	1.17001	high-quality
ERR10898047.mbin.13	1.26816	medium-quality
ERR10898047.mbin.14	1.32335	medium-quality
ERR10898047.mbin.15	1.38427	high-quality
ERR10898047.mbin.2	1.42236	high-quality
ERR10898047.mbin.4	1.19594	medium-quality
ERR10898047.mbin.5	1.56752	medium-quality
ERR10898047.mbin.7	1.25655	high-quality
ERR10898047.mbin.8	2.16915	high-quality
ERR10898047.mbin.9	1.23159	medium-quality
ERR10898047.sbin.13	1.08902	medium-quality
ERR10898048.sbin.1	1.75649	medium-quality
ERR10898049.mbin.10	1.70138	medium-quality
ERR10898049.mbin.13	1.21767	medium-quality
ERR10898049.mbin.15	0.704724	medium-quality
ERR10898049.mbin.18	1.26259	high-quality
ERR10898049.mbin.3	1.25432	medium-quality
ERR10898049.mbin.4	1.09508	medium-quality
ERR10898049.mbin.5	1.48546	medium-quality
ERR10898049.mbin.6	1.44728	medium-quality
ERR10898049.mbin.8	1.1614	medium-quality
ERR10898049.sbin.13	0.924578	medium-quality
ERR10898049.sbin.15	1.38842	high-quality
ERR10898049.sbin.2	2.33484	medium-quality
ERR10898049.sbin.5	2.71732	high-quality
ERR10898049.sbin.7	0.56767	medium-quality
ERR10898050.mbin.1	1.11153	high-quality
ERR10898051.mbin.2	0.986369	medium-quality
ERR10898051.mbin.4	1.53003	medium-quality
ERR10898051.mbin.5	1.31126	medium-quality
ERR10898053.sbin.1	1.79779	medium-quality
ERR10898054.mbin.3	1.29863	medium-quality
ERR10898054.mbin.4	0.821817	medium-quality
ERR10898054.sbin.4	1.3978	high-quality
ERR10898054.sbin.7	1.44191	high-quality
ERR10898055.mbin.2	1.08657	medium-quality
ERR10898056.mbin.3	3.65122	medium-quality
ERR10898057.mbin.2	0.765043	medium-quality
ERR10898057.mbin.3	1.64252	high-quality
ERR10898057.sbin.3	0.727013	medium-quality
ERR10898059.mbin.2	0.837089	medium-quality
ERR10898059.sbin.2	0.756132	medium-quality
ERR10898060.sbin.1	1.7828	medium-quality
ERR10898061.mbin.1	1.2549	medium-quality
ERR10898063.mbin.1	1.87533	high-quality
ERR10898064.mbin.1	1.29977	medium-quality
ERR10898065.mbin.1	0.865881	medium-quality
ERR10898065.mbin.4	1.49952	medium-quality
ERR10898065.mbin.5	0.768137	medium-quality
ERR10898065.sbin.9	2.76751	high-quality
ERR10898066.mbin.2	1.13863	high-quality
ERR10898067.mbin.2	0.763052	medium-quality
ERR10898067.mbin.3	1.12689	medium-quality
ERR10898067.mbin.4	1.26728	high-quality
ERR10898067.mbin.6	1.20817	medium-quality
ERR10898067.mbin.7	1.44961	high-quality
ERR10898068.sbin.2	1.10669	medium-quality
ERR10898069.sbin.2	1.32663	medium-quality
ERR10898069.sbin.4	1.09786	medium-quality
ERR10898070.sbin.1	3.8808	medium-quality
ERR10898072.mbin.1	0.939484	medium-quality
ERR10898072.sbin.1	0.761947	medium-quality
ERR10898073.mbin.1	1.00155	medium-quality
ERR10898073.sbin.3	1.12658	medium-quality
ERR10898074.mbin.1	0.867444	medium-quality
ERR10898075.mbin.2	0.677563	medium-quality
ERR10898076.mbin.1	0.821852	medium-quality
ERR10898076.sbin.2	0.959345	medium-quality
ERR10898077.mbin.5	2.25161	high-quality
ERR10898077.sbin.1	2.0117	high-quality
ERR10898077.sbin.2	2.26141	high-quality
ERR10898077.sbin.3	1.75747	medium-quality
ERR10898078.mbin.1	1.10063	high-quality
ERR10898078.mbin.2	2.14801	high-quality
ERR10898079.mbin.5	2.19974	medium-quality
ERR10898081.sbin.1	1.64003	high-quality
ERR10898082.mbin.10	0.905039	medium-quality
ERR10898082.mbin.2	1.65642	medium-quality
ERR10898082.mbin.3	1.07513	high-quality
ERR10898082.mbin.6	1.48956	medium-quality
ERR10898082.sbin.2	1.02702	medium-quality
ERR10898082.sbin.8	1.80844	medium-quality
ERR10898083.mbin.2	1.0575	medium-quality
ERR10898084.mbin.3	2.08587	high-quality
ERR10898084.mbin.4	0.907106	medium-quality
ERR10898084.mbin.8	1.63546	medium-quality
ERR10898087.mbin.1	0.925699	medium-quality
ERR10898088.sbin.1	1.18068	medium-quality
ERR10898088.sbin.2	0.786364	medium-quality
ERR10898089.mbin.2	0.919769	medium-quality
ERR10898089.mbin.4	3.58254	high-quality
ERR10898089.mbin.5	2.25883	medium-quality
ERR10898089.mbin.9	1.07726	medium-quality
ERR10898089.sbin.10	3.81796	medium-quality
ERR10898089.sbin.15	2.49381	high-quality
ERR10898089.sbin.2	3.68881	near-complete
ERR10898089.sbin.8	1.45832	medium-quality
ERR10898090.mbin.3	0.782302	medium-quality
ERR10898090.mbin.4	1.64067	medium-quality
ERR10898090.mbin.8	1.89292	medium-quality
ERR10898090.sbin.10	2.01639	high-quality
ERR10898090.sbin.3	1.28304	medium-quality
ERR10898090.sbin.7	1.66608	medium-quality
ERR10898090.sbin.8	2.23848	high-quality
ERR10898091.mbin.1	1.79954	medium-quality
ERR10898091.mbin.3	1.1502	high-quality
ERR10898091.sbin.2	2.22888	high-quality
ERR10898092.sbin.1	1.15093	medium-quality
ERR10898093.mbin.3	2.95022	medium-quality
ERR10898093.mbin.4	2.22669	medium-quality
ERR10898093.sbin.1	4.50375	high-quality
ERR10898093.sbin.2	1.19036	medium-quality
ERR10898093.sbin.3	4.75692	high-quality
ERR10898094.mbin.1	1.19907	medium-quality
ERR10898096.mbin.2	0.697012	medium-quality
ERR10898097.mbin.1	2.18832	high-quality
ERR10898098.mbin.2	0.869645	medium-quality
ERR10898101.mbin.4	1.15001	high-quality
ERR10898101.sbin.1	2.986	medium-quality
ERR10898101.sbin.2	2.05475	high-quality
ERR10898101.sbin.3	2.71115	high-quality
ERR10898102.mbin.10	3.47439	high-quality
ERR10898102.mbin.8	1.68758	high-quality
ERR10898102.sbin.3	1.82259	medium-quality
ERR10898102.sbin.5	1.19872	high-quality
ERR10898104.mbin.10	1.08061	high-quality
ERR10898104.sbin.10	3.09308	medium-quality
ERR10898104.sbin.2	2.34111	medium-quality
ERR10898105.mbin.1	2.1731	high-quality
ERR10898105.sbin.2	1.78528	high-quality
ERR10898106.mbin.4	1.44317	medium-quality
ERR10898106.sbin.5	1.60415	medium-quality
ERR10898107.mbin.3	0.921422	medium-quality
ERR10898107.sbin.1	1.0552	medium-quality
ERR10898107.sbin.2	1.72358	medium-quality
ERR10898107.sbin.3	1.79115	high-quality
ERR10898108.mbin.1	1.01158	medium-quality
ERR10898108.mbin.2	1.1082	medium-quality
ERR10898108.sbin.2	0.639374	medium-quality
ERR10898112.mbin.11	1.27431	medium-quality
ERR10898112.mbin.7	3.25571	medium-quality
ERR10898113.mbin.2	1.36343	high-quality
ERR10898114.sbin.1	1.55306	medium-quality
ERR10898116.sbin.2	0.704194	medium-quality
ERR10898117.sbin.1	0.802145	medium-quality
ERR10898117.sbin.2	2.04204	near-complete
ERR10898118.mbin.3	1.51557	medium-quality
ERR10898118.mbin.5	1.12509	high-quality
ERR10898118.sbin.2	2.21698	high-quality
ERR10898118.sbin.3	2.59179	high-quality
ERR10898119.sbin.2	1.02515	medium-quality
ERR10898119.sbin.3	1.42264	medium-quality
ERR10898120.sbin.2	2.28168	medium-quality
ERR10898120.sbin.5	2.2249	high-quality
ERR10898120.sbin.6	0.713123	medium-quality
ERR10898120.sbin.7	1.43586	high-quality
ERR10898121.sbin.3	1.51252	high-quality
ERR10898125.mbin.10	1.62627	medium-quality
ERR10898125.mbin.11	1.35996	medium-quality
ERR10898125.mbin.13	1.57728	medium-quality
ERR10898125.mbin.14	1.51011	medium-quality
ERR10898125.mbin.16	1.67287	medium-quality
ERR10898125.mbin.3	2.0912	high-quality
ERR10898125.mbin.8	1.72466	near-complete
ERR10898125.sbin.11	1.4775	medium-quality
ERR10898125.sbin.12	1.79091	high-quality
ERR10898125.sbin.13	1.11469	medium-quality
ERR10898125.sbin.16	1.68812	medium-quality
ERR10898125.sbin.17	1.45262	high-quality
ERR10898125.sbin.7	1.18983	medium-quality
ERR10898129.mbin.2	1.34158	medium-quality
ERR10898129.mbin.4	0.734572	medium-quality
ERR10898131.sbin.1	2.00399	near-complete
ERR10898132.sbin.1	1.12333	high-quality
ERR10898134.mbin.5	0.859284	medium-quality
ERR10898134.sbin.2	0.962411	medium-quality
ERR10898134.sbin.3	1.06097	medium-quality
ERR10898135.mbin.2	1.01449	medium-quality
ERR10898135.sbin.2	1.1666	medium-quality
ERR10898136.mbin.1	1.11294	medium-quality
ERR10898137.mbin.2	1.50233	medium-quality
ERR10898137.sbin.1	1.34531	medium-quality
ERR10898139.sbin.1	1.19517	medium-quality
ERR10898141.sbin.1	1.84983	medium-quality
ERR10898141.sbin.2	0.88885	medium-quality
ERR10898143.sbin.2	1.19452	medium-quality
ERR10898144.sbin.1	1.96183	medium-quality
ERR10898145.sbin.1	1.56504	medium-quality
ERR10898146.mbin.1	1.41063	medium-quality
ERR10898146.mbin.2	1.43141	medium-quality
ERR10898146.mbin.3	1.18827	medium-quality
ERR10898146.mbin.4	1.41534	high-quality
ERR10898146.mbin.6	1.14853	medium-quality
ERR10898146.sbin.7	1.1632	medium-quality
ERR10898147.mbin.13	2.58409	high-quality
ERR10898147.mbin.2	1.80765	high-quality
ERR10898147.mbin.3	2.01532	medium-quality
ERR10898147.mbin.5	2.35026	medium-quality
ERR10898147.sbin.3	0.91689	medium-quality
ERR10898147.sbin.6	2.47678	medium-quality
ERR10898147.sbin.8	1.85458	high-quality
ERR10898148.mbin.2	0.91494	medium-quality
ERR10898148.sbin.1	2.01356	medium-quality
ERR10898150.mbin.4	1.20729	medium-quality
ERR10898150.sbin.2	0.917838	medium-quality
ERR10898151.sbin.2	1.25802	medium-quality
ERR10898152.mbin.3	1.19905	medium-quality
ERR10898152.sbin.3	1.26074	high-quality
ERR10898153.mbin.1	1.39222	medium-quality
ERR10898153.mbin.2	1.43881	high-quality
ERR10898153.mbin.3	1.09925	medium-quality
ERR10898153.mbin.4	2.05265	high-quality
ERR10898153.mbin.5	1.06822	medium-quality
ERR10898153.mbin.7	1.2093	high-quality
ERR10898155.mbin.1	1.05739	medium-quality
ERR10898156.sbin.1	1.49548	medium-quality
ERR10898156.sbin.2	1.40989	medium-quality
ERR10898157.sbin.2	1.32653	medium-quality
ERR10898158.mbin.1	1.16692	high-quality
ERR10898158.sbin.5	0.944505	medium-quality
ERR10898159.sbin.5	1.20732	medium-quality
ERR10898160.mbin.2	1.45619	high-quality
ERR10898160.mbin.3	2.72274	high-quality
ERR10898160.sbin.2	1.22546	medium-quality
ERR10898160.sbin.5	0.898162	medium-quality
ERR10898160.sbin.7	1.43613	high-quality
ERR10898160.sbin.8	1.86211	high-quality
ERR10898161.mbin.1	1.43174	high-quality
ERR10898162.mbin.1	1.196	high-quality
ERR10898162.mbin.2	1.44389	high-quality
ERR10898163.mbin.2	0.856258	medium-quality
ERR10898163.sbin.1	1.99939	high-quality
ERR10898164.sbin.1	1.3887	medium-quality
ERR10898164.sbin.2	1.08523	medium-quality
ERR10898166.mbin.1	1.01896	medium-quality
ERR10898169.sbin.1	1.12817	medium-quality
ERR10898170.mbin.1	0.934658	medium-quality
ERR10898171.sbin.1	1.30788	medium-quality
ERR10898172.sbin.2	1.89417	medium-quality
ERR10898172.sbin.3	1.72535	medium-quality
ERR10898173.mbin.1	1.05006	medium-quality
ERR10898174.mbin.2	3.62632	high-quality
ERR10898174.mbin.5	1.03734	medium-quality
ERR10898174.mbin.6	1.07055	medium-quality
ERR10898175.mbin.6	1.20389	medium-quality
ERR10898175.sbin.2	2.14981	medium-quality
ERR10898177.mbin.7	1.07189	medium-quality
ERR10898177.sbin.1	2.83231	high-quality
ERR10898177.sbin.4	1.32886	medium-quality
ERR10898179.mbin.12	3.91933	medium-quality
ERR10898179.mbin.15	3.61877	medium-quality
ERR10898179.sbin.6	4.00626	medium-quality
ERR10898180.mbin.1	1.59682	high-quality
ERR10898180.sbin.2	0.811008	medium-quality
ERR10898181.mbin.2	1.17363	medium-quality
ERR10898182.mbin.2	1.29225	medium-quality
ERR10898182.mbin.3	1.98446	high-quality
ERR10898182.mbin.4	1.13548	high-quality
ERR10898182.mbin.6	1.75235	high-quality
ERR10898182.sbin.9	1.16363	medium-quality
ERR10898183.mbin.4	1.62915	medium-quality
ERR10898183.mbin.5	1.22714	medium-quality
ERR10898183.sbin.3	1.68952	medium-quality
ERR10898184.mbin.1	1.17204	high-quality
ERR10898185.sbin.1	1.89309	medium-quality
ERR10898187.mbin.2	1.33255	medium-quality
ERR10898188.sbin.2	0.370882	medium-quality
ERR10898190.sbin.1	1.1868	high-quality
ERR10898190.sbin.2	1.42662	medium-quality
ERR10898194.mbin.3	0.859825	medium-quality
ERR10898194.mbin.8	0.692359	medium-quality
ERR10898194.sbin.3	1.34521	high-quality
ERR10898194.sbin.6	1.23622	medium-quality
ERR10898195.mbin.5	2.72058	high-quality
ERR10898196.mbin.2	3.67954	near-complete
ERR10898196.mbin.5	1.59584	medium-quality
ERR10898196.mbin.8	0.898022	medium-quality
ERR10898196.sbin.6	1.50334	medium-quality
ERR10898197.mbin.2	1.18101	medium-quality
ERR10898198.mbin.1	1.9613	high-quality
ERR10898198.mbin.2	2.20476	high-quality
ERR10898198.sbin.1	1.72063	high-quality
ERR10898201.sbin.1	1.04477	medium-quality
ERR10898202.mbin.2	0.955553	medium-quality
ERR10898203.mbin.1	1.09891	high-quality
ERR10898203.mbin.2	1.54679	medium-quality
ERR10898203.mbin.4	0.768119	medium-quality
ERR10898203.mbin.5	2.13562	high-quality
ERR10898203.sbin.3	1.49766	high-quality
ERR10898203.sbin.5	2.66051	high-quality
ERR10898204.sbin.1	0.977338	medium-quality
ERR10898205.mbin.2	0.854882	medium-quality
ERR10898205.mbin.3	1.66973	high-quality
ERR10898205.sbin.1	0.871993	medium-quality
ERR10898207.mbin.5	1.39311	medium-quality
ERR10898207.sbin.3	1.76932	medium-quality
ERR10898210.sbin.1	1.21056	medium-quality
ERR10898211.sbin.3	1.91707	high-quality
ERR10898212.mbin.1	0.640875	medium-quality
ERR10898212.sbin.2	1.60633	medium-quality
ERR10898212.sbin.3	0.698965	medium-quality
ERR10898213.sbin.1	1.33837	medium-quality
ERR10898214.mbin.3	0.85337	medium-quality
ERR10898218.mbin.3	2.99232	medium-quality
ERR10898219.sbin.1	1.83625	medium-quality
ERR10898219.sbin.2	1.16095	high-quality
ERR10898220.sbin.1	1.82012	medium-quality
ERR10898223.mbin.2	1.26645	medium-quality
ERR10898224.mbin.2	0.672781	medium-quality
ERR10898224.sbin.1	1.45973	high-quality
ERR10898225.sbin.1	1.04682	medium-quality
ERR10898226.mbin.1	1.4694	medium-quality
ERR10898227.mbin.1	1.31935	medium-quality
ERR10898228.mbin.10	1.43664	medium-quality
ERR10898228.mbin.13	1.78604	medium-quality
ERR10898228.sbin.11	2.75097	high-quality
ERR10898228.sbin.3	1.35801	medium-quality
ERR10898228.sbin.8	1.8438	medium-quality
ERR10898229.mbin.1	1.59754	high-quality
ERR10898230.mbin.1	1.073	medium-quality
ERR10898230.sbin.1	1.13237	high-quality
ERR10898231.mbin.2	0.994346	medium-quality
ERR10898238.mbin.1	1.01764	medium-quality
ERR10898238.sbin.2	0.581689	medium-quality
ERR10898239.mbin.2	0.957389	medium-quality
ERR10898240.sbin.1	0.95206	medium-quality
ERR10898241.mbin.1	0.836543	medium-quality
ERR10898242.mbin.1	1.20439	high-quality
ERR10898244.sbin.3	1.70528	medium-quality
ERR10898244.sbin.4	1.84045	high-quality
ERR10898246.mbin.2	1.47541	medium-quality
ERR10898246.sbin.2	1.047	medium-quality
ERR10898247.mbin.1	1.44521	high-quality
ERR10898247.mbin.10	0.996738	medium-quality
ERR10898247.mbin.14	1.62263	medium-quality
ERR10898247.mbin.2	2.48122	high-quality
ERR10898247.mbin.3	1.36087	medium-quality
ERR10898247.mbin.9	1.30074	high-quality
ERR10898247.sbin.11	1.37973	high-quality
ERR10898247.sbin.14	1.38047	medium-quality
ERR10898247.sbin.18	0.59013	medium-quality
ERR10898247.sbin.7	1.38985	medium-quality
ERR10898248.mbin.3	1.31841	medium-quality
ERR10898248.sbin.5	1.40983	high-quality
ERR10898249.mbin.1	0.869429	medium-quality
ERR10898249.mbin.4	0.637605	medium-quality
ERR10898251.mbin.2	1.01794	medium-quality
ERR10898251.sbin.1	0.70123	medium-quality
ERR10898251.sbin.4	0.726045	medium-quality
ERR10898252.sbin.1	1.15136	high-quality
ERR10898253.mbin.1	0.849336	medium-quality
ERR10898253.mbin.2	1.10253	high-quality
ERR10898255.mbin.4	1.45344	medium-quality
ERR10898255.sbin.2	0.995816	medium-quality
ERR10898256.mbin.1	1.21269	medium-quality
ERR10898256.mbin.3	1.0666	medium-quality
ERR10898257.mbin.10	1.66186	medium-quality
ERR10898257.mbin.12	2.67223	high-quality
ERR10898257.mbin.14	4.41603	medium-quality
ERR10898257.sbin.11	3.76494	medium-quality
ERR10898257.sbin.16	4.20468	medium-quality
ERR10898257.sbin.5	1.5518	medium-quality
ERR10898258.mbin.1	1.34644	high-quality
ERR10898259.sbin.2	2.82836	high-quality
ERR10898259.sbin.4	1.20684	medium-quality
ERR10898260.mbin.1	1.00427	medium-quality
ERR10898261.mbin.2	0.938733	medium-quality
ERR10898261.sbin.2	1.03596	medium-quality
ERR10898263.mbin.1	3.80687	medium-quality
ERR10898263.sbin.1	2.84705	medium-quality
ERR10898264.sbin.2	1.18063	medium-quality
ERR10898264.sbin.4	1.81203	high-quality
ERR10898266.mbin.1	0.771737	medium-quality
ERR10898266.mbin.10	1.6494	medium-quality
ERR10898266.mbin.4	2.12869	medium-quality
ERR10898266.mbin.7	2.2333	medium-quality
ERR10898267.sbin.1	4.33585	high-quality
ERR10898268.mbin.2	0.984679	medium-quality
ERR10898269.mbin.1	1.36893	medium-quality
ERR10898269.sbin.1	2.53335	high-quality
ERR10898270.sbin.1	4.61744	high-quality
ERR10898272.sbin.1	0.897955	medium-quality
ERR10898272.sbin.2	0.943384	medium-quality
ERR10898274.mbin.1	1.12575	high-quality
ERR10898274.mbin.4	0.631377	medium-quality
ERR10898274.sbin.4	2.23136	medium-quality
ERR10898274.sbin.6	1.93597	medium-quality
ERR10898275.mbin.1	2.7523	medium-quality
ERR10898276.mbin.1	4.43703	high-quality
ERR10898277.mbin.2	0.807858	medium-quality
ERR10898280.mbin.1	1.12814	high-quality
ERR10898280.sbin.1	0.759607	medium-quality
ERR10898281.mbin.3	0.956734	medium-quality
ERR10898284.sbin.1	1.76463	medium-quality
ERR10898286.sbin.1	1.58655	medium-quality
ERR10898287.mbin.2	0.756669	medium-quality
ERR10898287.mbin.5	0.989973	medium-quality
ERR10898287.sbin.1	1.30614	medium-quality
ERR10898288.mbin.2	1.56324	high-quality
ERR10898288.mbin.7	1.10107	high-quality
ERR10898288.mbin.9	1.54326	medium-quality
ERR10898288.sbin.6	1.1829	medium-quality
ERR10898288.sbin.8	1.3697	high-quality
ERR10898289.mbin.3	1.09492	medium-quality
ERR10898289.sbin.3	1.74537	high-quality
ERR10898292.mbin.2	1.99057	high-quality
ERR10898292.sbin.2	2.38945	medium-quality
ERR10898293.mbin.1	2.51755	near-complete
ERR10898294.mbin.1	4.55797	near-complete
ERR10898295.sbin.1	1.0272	medium-quality
ERR10898299.sbin.1	1.1041	high-quality
ERR10898300.mbin.1	0.971855	medium-quality
ERR10898300.mbin.10	1.14441	medium-quality
ERR10898300.mbin.11	0.936847	medium-quality
ERR10898300.mbin.14	1.20262	medium-quality
ERR10898300.mbin.15	2.64106	high-quality
ERR10898300.mbin.16	1.0675	high-quality
ERR10898300.mbin.18	1.49204	high-quality
ERR10898300.mbin.6	2.18224	high-quality
ERR10898300.sbin.16	1.1406	medium-quality
ERR10898301.sbin.1	0.631888	medium-quality
ERR10898302.mbin.1	1.02919	medium-quality
ERR10898302.mbin.3	1.42125	high-quality
ERR10898302.mbin.5	1.38734	medium-quality
ERR10898302.mbin.6	0.790283	medium-quality
ERR10898303.mbin.2	2.1246	high-quality
ERR10898303.sbin.2	2.65755	high-quality
ERR10898303.sbin.3	1.14521	medium-quality
ERR10898304.mbin.2	0.878998	medium-quality
ERR10898305.mbin.1	1.47448	high-quality
ERR10898305.mbin.2	1.41599	high-quality
ERR10898308.sbin.1	1.64908	medium-quality
ERR10898309.sbin.1	1.99838	high-quality
ERR10898310.mbin.1	1.08256	medium-quality
ERR10898311.mbin.1	1.47875	medium-quality
ERR10898311.mbin.2	1.23978	medium-quality
ERR10898311.mbin.4	1.28308	medium-quality
ERR10898311.mbin.5	1.13235	high-quality
ERR10898311.sbin.4	1.4193	medium-quality
ERR2238775.mbin.2	1.21431	near-complete
ERR2238777.sbin.1	0.816501	medium-quality
ERR2244420.mbin.1	1.08636	medium-quality
ERR2244423.mbin.3	1.83264	medium-quality
ERR2244423.sbin.2	1.40118	high-quality
ERR2244501.sbin.2	1.65843	medium-quality
ERR2244503.mbin.2	1.44649	high-quality
ERR2244503.sbin.5	1.2307	high-quality
ERR2244505.mbin.1	1.23104	near-complete
ERR2244505.sbin.1	0.594772	medium-quality
ERR2244507.sbin.1	1.2388	high-quality
ERR2244509.mbin.5	0.821717	medium-quality
ERR2244509.sbin.1	1.47152	near-complete
ERR2244509.sbin.3	1.01192	high-quality
ERR2244511.mbin.2	1.09289	medium-quality
ERR2244511.sbin.2	0.972358	medium-quality
ERR2244513.sbin.1	1.14031	medium-quality
ERR2244515.mbin.1	0.86592	medium-quality
ERR2244520.mbin.2	1.31211	medium-quality
ERR2244520.mbin.3	1.5854	high-quality
ERR2244522.sbin.1	1.36511	high-quality
ERR2244526.sbin.2	0.852023	medium-quality
ERR2244528.sbin.1	1.91387	medium-quality
ERR2244530.mbin.2	1.04456	medium-quality
ERR2244530.sbin.3	0.946528	medium-quality
ERR2244532.mbin.1	0.894045	medium-quality
ERR2244534.sbin.1	1.02729	medium-quality
ERR2244536.mbin.1	1.20632	high-quality
ERR2244544.mbin.1	1.17659	high-quality
ERR2244545.mbin.2	0.894771	medium-quality
ERR2244547.mbin.2	1.4199	high-quality
ERR2244547.mbin.3	1.39703	near-complete
ERR2244547.sbin.5	1.40977	high-quality
ERR2244550.sbin.3	0.611935	medium-quality
ERR2244551.mbin.1	0.86257	medium-quality
ERR2244554.mbin.3	0.595496	medium-quality
ERR2244554.sbin.1	0.641203	medium-quality
ERR2244556.sbin.1	0.651382	medium-quality
ERR2244558.mbin.4	2.71238	medium-quality
ERR2244559.mbin.2	2.30673	high-quality
ERR2244563.mbin.1	1.39837	high-quality
ERR2244563.mbin.2	1.42062	high-quality
ERR2244563.sbin.6	0.721902	medium-quality
ERR2244563.sbin.8	0.712801	medium-quality
ERR2244564.mbin.2	1.26953	medium-quality
ERR2244564.sbin.1	1.34504	high-quality
ERR3500819.mbin.1	1.31081	medium-quality
ERR3500819.mbin.2	1.62563	medium-quality
ERR3500819.mbin.3	1.12222	medium-quality
ERR3500819.mbin.4	1.33218	high-quality
ERR3500819.mbin.6	1.4924	medium-quality
ERR3500819.sbin.4	0.702562	medium-quality
ERR3500821.mbin.1	1.422	medium-quality
ERR3500822.mbin.1	1.00132	medium-quality
ERR3500822.sbin.1	1.8043	medium-quality
ERR3500823.sbin.1	1.83622	medium-quality
ERR3500824.sbin.1	1.38322	medium-quality
ERR3500825.mbin.1	1.39301	medium-quality
ERR3500826.mbin.1	1.92427	high-quality
ERR3500826.mbin.2	1.38804	high-quality
ERR3500826.mbin.5	1.22505	high-quality
ERR3500826.mbin.6	0.413364	medium-quality
ERR3500826.mbin.7	1.41786	medium-quality
ERR3500826.sbin.3	1.21657	high-quality
ERR3500827.mbin.1	0.734191	medium-quality
ERR3500828.mbin.3	4.56055	high-quality
ERR3500828.sbin.2	1.39812	high-quality
ERR3500828.sbin.3	3.75754	medium-quality
ERR3500829.mbin.1	2.62431	medium-quality
ERR3500829.mbin.5	1.17565	medium-quality
ERR3500829.mbin.7	1.42594	high-quality
ERR3500829.sbin.11	1.43179	high-quality
ERR3500829.sbin.2	0.630537	high-quality
ERR3500830.sbin.1	1.31576	medium-quality
ERR3500834.mbin.1	2.73652	high-quality
ERR3500834.mbin.2	3.53399	high-quality
ERR3500835.sbin.1	1.83455	medium-quality
ERR3500836.mbin.1	2.77076	high-quality
ERR3500836.mbin.2	0.969513	medium-quality
ERR3500836.sbin.2	1.91075	high-quality
ERR3500838.mbin.1	1.11485	medium-quality
ERR3500838.mbin.2	2.65747	high-quality
ERR3500838.sbin.1	1.79394	medium-quality
ERR3500841.sbin.1	1.19892	medium-quality
ERR3500844.mbin.1	0.967294	medium-quality
ERR3500844.sbin.1	1.85705	medium-quality
ERR3500845.mbin.1	0.797362	medium-quality
ERR3500845.mbin.4	1.00477	medium-quality
ERR3500845.sbin.3	1.87388	medium-quality
ERR3500846.mbin.3	1.62526	medium-quality
ERR3500846.mbin.5	0.635428	medium-quality
ERR3500846.sbin.1	1.48717	high-quality
ERR3500846.sbin.4	1.37783	high-quality
ERR3500847.sbin.2	2.11789	medium-quality
ERR3500848.sbin.1	1.81483	high-quality
ERR3500849.sbin.2	1.24272	medium-quality
ERR3500850.mbin.2	1.14906	medium-quality
ERR3500850.mbin.3	1.07275	medium-quality
ERR3500850.mbin.4	1.19179	medium-quality
ERR3500850.sbin.4	1.2996	high-quality
ERR3500852.mbin.2	1.42392	high-quality
ERR3500852.mbin.3	1.36749	high-quality
ERR3500853.mbin.1	1.3221	high-quality
ERR3500853.sbin.1	1.81458	high-quality
ERR3500854.mbin.1	0.884438	medium-quality
ERR3500854.mbin.3	0.711853	medium-quality
ERR3500854.mbin.7	1.20198	high-quality
ERR3500854.sbin.1	0.94027	medium-quality
ERR3500855.mbin.1	1.06524	medium-quality
ERR3500856.mbin.1	1.13279	medium-quality
ERR3500860.sbin.1	1.27282	medium-quality
ERR3500861.sbin.2	1.15686	medium-quality
ERR3500862.mbin.1	1.38469	high-quality
ERR3500869.sbin.2	1.24375	medium-quality
ERR3500872.mbin.1	1.05131	medium-quality
ERR4421550.mbin.1	1.2886	near-complete
ERR4421551.mbin.2	1.04849	medium-quality
ERR4421551.sbin.1	1.84805	high-quality
ERR4421552.mbin.1	1.76367	medium-quality
ERR4421552.mbin.4	1.19701	high-quality
ERR4421552.mbin.8	1.42509	near-complete
ERR4421552.sbin.7	1.51872	high-quality
ERR4421554.sbin.1	1.22965	medium-quality
ERR4421555.mbin.1	1.64832	high-quality
ERR4421556.sbin.1	1.43665	high-quality
ERR4421557.mbin.2	1.02091	medium-quality
ERR4421557.sbin.1	1.91784	high-quality
ERR4421558.mbin.1	1.4044	medium-quality
ERR4421559.sbin.2	1.01442	medium-quality
ERR4421561.sbin.1	1.48586	high-quality
ERR4421562.sbin.1	1.225	medium-quality
ERR4421563.mbin.2	0.851108	medium-quality
ERR4421563.sbin.2	1.3903	medium-quality
ERR4421564.sbin.1	1.11599	high-quality
ERR4421565.sbin.3	1.26025	medium-quality
ERR4421567.mbin.2	1.11796	medium-quality
ERR4421568.mbin.1	1.28202	medium-quality
ERR4421569.sbin.1	1.14159	medium-quality
ERR4421571.mbin.1	1.24416	near-complete
ERR4421572.mbin.1	0.857668	medium-quality
ERR4421572.mbin.2	0.841416	medium-quality
ERR4421572.sbin.3	0.678273	medium-quality
ERR4421573.mbin.1	1.24999	high-quality
ERR4421575.mbin.1	0.872267	medium-quality
ERR4421576.sbin.1	1.17324	medium-quality
ERR4421577.mbin.1	1.2871	medium-quality
ERR4421577.sbin.2	1.19313	medium-quality
ERR4421577.sbin.3	1.22466	high-quality
ERR4421578.sbin.1	1.68952	high-quality
ERR4421579.sbin.2	1.23703	medium-quality
ERR4421580.sbin.1	1.36186	medium-quality
ERR4421582.sbin.1	1.87856	medium-quality
ERR4421583.mbin.3	1.16617	high-quality
ERR4421583.sbin.2	0.687628	medium-quality
ERR4421583.sbin.3	1.16575	medium-quality
ERR4421584.mbin.2	0.9155	medium-quality
ERR4421584.sbin.2	0.717565	medium-quality
ERR4421585.mbin.1	1.62473	high-quality
ERR4421585.sbin.2	0.912849	medium-quality
ERR4421586.mbin.1	2.22597	high-quality
ERR4421586.mbin.3	1.78199	high-quality
ERR4421586.sbin.3	1.00784	medium-quality
ERR4421587.sbin.1	1.76034	high-quality
ERR4421588.sbin.2	1.54799	medium-quality
ERR4421589.mbin.2	0.789644	medium-quality
ERR4421590.sbin.1	1.79093	high-quality
ERR4421591.sbin.1	1.43218	near-complete
ERR4421592.sbin.1	1.5581	medium-quality
ERR4421594.sbin.2	1.65211	medium-quality
ERR4421596.mbin.1	1.04126	medium-quality
ERR4421597.mbin.4	0.833881	medium-quality
ERR4421597.sbin.2	1.0081	medium-quality
ERR4421597.sbin.3	0.968988	medium-quality
ERR4421598.sbin.1	1.63873	medium-quality
ERR4421599.sbin.2	1.22991	medium-quality
ERR4421600.mbin.2	1.03795	medium-quality
ERR4421600.mbin.3	2.20198	high-quality
ERR4421600.sbin.2	1.85749	high-quality
ERR4421602.mbin.2	1.5914	medium-quality
ERR4421602.sbin.4	1.27333	medium-quality
ERR4421603.mbin.2	1.29767	high-quality
ERR4421603.mbin.3	1.4359	medium-quality
ERR4421603.mbin.4	1.37538	medium-quality
ERR4421603.mbin.5	1.51552	high-quality
ERR4421604.sbin.1	0.667102	medium-quality
ERR4421605.mbin.1	0.821716	medium-quality
ERR4421607.mbin.1	2.33286	high-quality
ERR4421608.mbin.1	1.95969	high-quality
ERR4421608.mbin.2	2.18983	high-quality
ERR4421608.sbin.1	0.796254	medium-quality
ERR4421609.sbin.1	1.65243	high-quality
ERR4421609.sbin.2	1.19035	high-quality
ERR4421610.mbin.1	1.02726	medium-quality
ERR4421611.sbin.1	1.55708	high-quality
ERR4421612.mbin.1	1.25205	near-complete
ERR4421613.mbin.1	1.15657	medium-quality
ERR4421613.sbin.4	1.193	high-quality
ERR4421614.sbin.2	1.32618	medium-quality
ERR4421616.mbin.2	1.49245	medium-quality
ERR4421616.sbin.3	1.98961	high-quality
ERR4421617.mbin.1	1.24516	high-quality
ERR4421618.mbin.1	1.18592	high-quality
ERR4421619.mbin.1	1.52763	high-quality
ERR4421620.sbin.2	1.46498	medium-quality
ERR4421621.sbin.2	1.09159	medium-quality
ERR4421622.sbin.2	1.3034	medium-quality
ERR4421624.sbin.1	2.17352	high-quality
ERR4421625.sbin.1	1.2703	medium-quality
ERR4421625.sbin.2	1.20014	high-quality
ERR4421626.mbin.1	1.02307	medium-quality
ERR4421627.mbin.2	1.13227	medium-quality
ERR4421627.sbin.2	1.52006	medium-quality
ERR4421628.sbin.1	1.18546	high-quality
ERR4421628.sbin.2	1.44583	high-quality
ERR4421630.sbin.1	2.15266	high-quality
ERR4421633.sbin.2	1.18112	medium-quality
ERR4421634.mbin.2	1.16751	medium-quality
ERR4421636.mbin.2	1.56993	high-quality
ERR4421636.mbin.3	1.0613	medium-quality
ERR4421638.sbin.1	1.12108	medium-quality
ERR4705195.mbin.1	2.66691	high-quality
ERR4705195.mbin.12	1.39646	high-quality
ERR4705195.mbin.14	1.42529	high-quality
ERR4705195.mbin.2	1.19349	high-quality
ERR4705195.mbin.3	0.71298	medium-quality
ERR4705195.mbin.4	2.14311	high-quality
ERR4705195.mbin.5	1.28697	near-complete
ERR4705195.mbin.7	1.20348	high-quality
ERR4705195.mbin.8	0.667685	high-quality
ERR4705195.sbin.10	1.4549	high-quality
ERR4705195.sbin.17	1.5701	high-quality
ERR4705195.sbin.9	1.41473	medium-quality
ERR4705226.mbin.1	1.0493	medium-quality
ERR4705226.mbin.11	1.16125	medium-quality
ERR4705226.mbin.12	1.92724	high-quality
ERR4705226.mbin.13	1.25891	high-quality
ERR4705226.mbin.2	1.53815	high-quality
ERR4705226.mbin.3	1.46101	high-quality
ERR4705226.mbin.4	1.52874	high-quality
ERR4705226.mbin.5	1.45996	high-quality
ERR4705226.mbin.6	2.29815	medium-quality
ERR4705226.mbin.8	2.25365	high-quality
ERR4705226.sbin.11	1.52994	medium-quality
ERR4705226.sbin.14	2.20049	medium-quality
ERR4705226.sbin.5	1.55482	near-complete
ERR4705226.sbin.7	0.808664	medium-quality
ERR4705229.sbin.1	1.29069	high-quality
ERR4705234.mbin.1	1.08459	medium-quality
ERR4705252.mbin.1	1.18016	medium-quality
ERR4705252.mbin.10	1.66413	medium-quality
ERR4705252.mbin.12	2.42377	high-quality
ERR4705252.mbin.13	1.94574	high-quality
ERR4705252.mbin.14	2.00919	medium-quality
ERR4705252.mbin.15	1.64537	high-quality
ERR4705252.mbin.17	1.60068	high-quality
ERR4705252.mbin.18	1.42984	high-quality
ERR4705252.mbin.4	1.45316	high-quality
ERR4705252.mbin.5	2.35884	high-quality
ERR4705252.mbin.6	1.49859	medium-quality
ERR4705252.mbin.7	1.37399	high-quality
ERR4705252.mbin.8	1.22543	medium-quality
ERR4705252.sbin.1	0.775378	medium-quality
ERR4705252.sbin.19	1.16443	medium-quality
ERR4705252.sbin.6	1.26542	high-quality
ERR4705252.sbin.7	0.733446	medium-quality
ERR4705252.sbin.9	1.36746	high-quality
ERR4705259.mbin.1	1.10883	medium-quality
ERR4705259.mbin.3	1.19351	medium-quality
ERR4705259.sbin.3	1.89229	medium-quality
ERR4705294.mbin.10	2.46402	medium-quality
ERR4705294.mbin.12	1.47648	high-quality
ERR4705294.mbin.13	1.57117	near-complete
ERR4705294.mbin.15	1.42124	high-quality
ERR4705294.mbin.3	2.13527	medium-quality
ERR4705294.mbin.4	1.24756	medium-quality
ERR4705294.mbin.6	1.27311	high-quality
ERR4705294.mbin.8	1.52872	high-quality
ERR4705294.sbin.11	1.48745	high-quality
ERR4705294.sbin.3	1.54194	high-quality
ERR4705294.sbin.7	0.963323	medium-quality
ERR4705329.mbin.11	2.01543	high-quality
ERR4705329.mbin.12	1.67217	high-quality
ERR4705329.mbin.13	2.57812	high-quality
ERR4705329.mbin.15	1.42748	high-quality
ERR4705329.mbin.16	1.23098	medium-quality
ERR4705329.mbin.2	1.25297	high-quality
ERR4705329.mbin.3	1.42016	high-quality
ERR4705329.mbin.6	2.0607	medium-quality
ERR4705329.mbin.7	0.835627	medium-quality
ERR4705329.mbin.8	1.97178	medium-quality
ERR4705329.mbin.9	1.5751	high-quality
ERR4705329.sbin.11	0.681841	high-quality
ERR4705329.sbin.7	1.47819	high-quality
GCA_015700665.1	1.51546	high-quality
GCA_015700695.1	1.51323	high-quality
GCA_015700715.1	1.51517	high-quality
GCA_021165795.1	2.17174	high-quality
GCA_023149145.1	1.91047	near-complete
GCA_023149185.1	1.88009	near-complete
GCA_023149205.1	1.91755	near-complete
GCA_023149455.1	1.96076	near-complete
GCA_023149555.1	1.85375	near-complete
GCA_023149585.1	1.76909	near-complete
GCA_023149615.1	1.76684	medium-quality
GCA_023149695.1	1.84881	near-complete
GCA_023149755.1	1.94626	near-complete
GCA_023149775.1	1.73803	medium-quality
GCA_023149785.1	1.70273	medium-quality
GCA_023149815.1	1.71908	medium-quality
GCA_023149825.1	1.75022	medium-quality
GCA_023149855.1	1.94005	near-complete
GCA_023149895.1	1.93057	near-complete
GCA_023149965.1	1.74746	near-complete
GCA_023277545.1	1.54208	high-quality
GCF_000025205.1	1.61755	high-quality
GCF_000025225.2	1.80975	near-complete
GCF_000143645.1	2.01186	near-complete
GCF_000143765.1	5.09351	high-quality
GCF_000143785.1	5.57064	high-quality
GCF_000143825.1	2.34995	near-complete
GCF_000146285.1	2.15297	near-complete
GCF_000146345.1	2.12484	high-quality
GCF_000146405.1	2.08308	high-quality
GCF_000146775.1	2.64578	high-quality
GCF_000146895.1	2.53363	near-complete
GCF_000148045.1	2.98732	near-complete
GCF_000148125.1	3.16869	near-complete
GCF_000148305.1	2.78566	near-complete
GCF_000148485.1	2.38488	near-complete
GCF_000149065.1	1.31025	near-complete
GCF_000149085.1	1.31233	near-complete
GCF_000149105.1	1.30396	near-complete
GCF_000149125.1	1.29417	high-quality
GCF_000149145.1	1.2839	high-quality
GCF_000149165.1	2.63658	high-quality
GCF_000155915.2	1.74622	near-complete
GCF_000155935.2	1.93044	near-complete
GCF_000156595.1	2.80915	near-complete
GCF_000156615.2	2.60143	near-complete
GCF_000159015.1	1.72384	high-quality
GCF_000159035.1	2.70281	near-complete
GCF_000159135.1	2.82899	near-complete
GCF_000159155.2	1.66735	high-quality
GCF_000159235.2	1.43053	near-complete
GCF_000159295.1	5.10616	near-complete
GCF_000159335.1	1.60463	near-complete
GCF_000159355.1	1.7805	near-complete
GCF_000159515.1	5.23295	high-quality
GCF_000159595.1	2.87526	near-complete
GCF_000159635.1	2.38578	near-complete
GCF_000159655.1	2.97337	near-complete
GCF_000159695.1	1.9163	near-complete
GCF_000160155.1	3.12993	near-complete
GCF_000160195.1	2.89959	high-quality
GCF_000160515.1	2.22172	near-complete
GCF_000160615.1	2.43517	near-complete
GCF_000160755.1	4.0271	near-complete
GCF_000160875.1	1.27765	near-complete
GCF_000161895.2	1.63946	near-complete
GCF_000161915.2	2.2525	near-complete
GCF_000161935.1	1.72583	near-complete
GCF_000162255.1	2.30525	near-complete
GCF_000162295.1	3.97152	near-complete
GCF_000162315.1	2.43708	near-complete
GCF_000162335.1	1.72275	near-complete
GCF_000162395.1	2.02652	high-quality
GCF_000162435.1	1.64866	near-complete
GCF_000163435.1	2.49282	near-complete
GCF_000164135.1	6.56417	near-complete
GCF_000164635.1	5.10098	near-complete
GCF_000165885.1	2.36458	medium-quality
GCF_000174695.1	2.73033	near-complete
GCF_000174775.1	2.24288	near-complete
GCF_000175035.1	1.68827	near-complete
GCF_000175055.1	1.82025	near-complete
GCF_000176775.1	2.45238	near-complete
GCF_000176955.1	1.69921	high-quality
GCF_000176975.2	2.16503	near-complete
GCF_000176995.2	1.78446	near-complete
GCF_000177035.2	2.00174	near-complete
GCF_000177055.1	2.79607	near-complete
GCF_000177355.1	2.41556	high-quality
GCF_000177415.1	2.00552	near-complete
GCF_000177555.1	1.7262	near-complete
GCF_000177575.1	2.0688	near-complete
GCF_000178435.1	2.00585	near-complete
GCF_000178895.1	2.23703	high-quality
GCF_000179375.1	1.97734	high-quality
GCF_000179475.1	2.0446	near-complete
GCF_000179495.1	1.82875	near-complete
GCF_000179675.1	3.00383	near-complete
GCF_000179715.1	1.44961	near-complete
GCF_000179735.1	2.05387	near-complete
GCF_000179755.1	2.15191	near-complete
GCF_000179935.1	1.36872	near-complete
GCF_000179955.1	1.32232	near-complete
GCF_000179975.1	1.30387	high-quality
GCF_000179995.1	1.27304	near-complete
GCF_000180015.1	2.11599	high-quality
GCF_000183205.2	1.77374	near-complete
GCF_000183445.2	1.39583	near-complete
GCF_000183565.2	1.83603	high-quality
GCF_000183605.2	2.19912	near-complete
GCF_000185145.2	2.83954	near-complete
GCF_000185405.1	1.23899	near-complete
GCF_000185425.1	2.12213	near-complete
GCF_000185445.1	2.09878	near-complete
GCF_000187105.1	2.83042	near-complete
GCF_000191685.2	1.25758	near-complete
GCF_000191705.2	1.32361	near-complete
GCF_000191725.2	1.6971	near-complete
GCF_000191745.2	1.98153	near-complete
GCF_000191765.2	3.17778	near-complete
GCF_000193205.1	2.08097	near-complete
GCF_000194985.1	1.28184	near-complete
GCF_000195355.2	2.04855	near-complete
GCF_000196535.1	2.14648	near-complete
GCF_000204435.2	1.28103	high-quality
GCF_000213865.1	2.32749	high-quality
GCF_000213955.1	1.72652	high-quality
GCF_000214315.2	1.65328	high-quality
GCF_000214495.2	1.64079	near-complete
GCF_000215025.2	2.15214	near-complete
GCF_000242095.1	4.07099	high-quality
GCF_000247875.1	6.17838	near-complete
GCF_000247915.1	6.12154	near-complete
GCF_000262245.1	2.25316	near-complete
GCF_000262545.1	2.52124	near-complete
GCF_000271445.1	3.42632	near-complete
GCF_000294265.2	3.14055	high-quality
GCF_000294285.2	3.12947	near-complete
GCF_000294305.2	3.09818	near-complete
GCF_000294835.2	2.98195	high-quality
GCF_000295035.2	2.98607	near-complete
GCF_000295455.2	2.89949	high-quality
GCF_000296485.1	2.14371	near-complete
GCF_000296505.1	1.96775	high-quality
GCF_000297835.1	3.96048	near-complete
GCF_000300655.1	5.54833	near-complete
GCF_000301115.1	2.45938	near-complete
GCF_000301135.1	2.69938	near-complete
GCF_000314715.2	2.61072	near-complete
GCF_000314755.2	2.6696	near-complete
GCF_000314815.2	2.13978	high-quality
GCF_000315405.1	2.72599	high-quality
GCF_000315465.1	2.03202	near-complete
GCF_000315505.1	2.32413	high-quality
GCF_000316075.2	2.61101	high-quality
GCF_000369445.1	3.04253	near-complete
GCF_000411135.1	2.09236	high-quality
GCF_000411175.1	2.26677	near-complete
GCF_000413435.1	1.69846	high-quality
GCF_000413455.1	1.95107	high-quality
GCF_000414425.1	1.47449	high-quality
GCF_000414445.1	1.57388	high-quality
GCF_000414465.1	1.57288	high-quality
GCF_000414545.1	1.47925	high-quality
GCF_000414645.1	1.60353	high-quality
GCF_000414665.1	1.53594	high-quality
GCF_000414705.1	1.56223	high-quality
GCF_000439915.2	1.89278	near-complete
GCF_000466545.1	2.36972	high-quality
GCF_000466885.3	2.5168	near-complete
GCF_000467875.1	2.69854	near-complete
GCF_000478965.1	2.21443	near-complete
GCF_000488195.1	4.55135	near-complete
GCF_000590575.1	1.04259	high-quality
GCF_000590595.1	1.04262	high-quality
GCF_000590615.1	1.04277	high-quality
GCF_000590635.1	1.04285	high-quality
GCF_000590655.1	1.04301	high-quality
GCF_000590675.1	1.04275	high-quality
GCF_000590695.1	1.0416	high-quality
GCF_000590715.1	1.04318	high-quality
GCF_000590735.1	1.04278	high-quality
GCF_000590755.1	1.04321	high-quality
GCF_000695405.1	2.151	high-quality
GCF_000695425.1	2.17209	high-quality
GCF_000699985.1	2.95258	near-complete
GCF_000705675.1	2.14666	high-quality
GCF_000733145.1	1.73451	near-complete
GCF_000758755.1	2.09101	near-complete
GCF_000758765.1	1.93687	near-complete
GCF_000758775.1	1.95563	high-quality
GCF_000758825.1	1.49026	near-complete
GCF_000758845.1	1.8395	high-quality
GCF_000758905.1	1.53143	near-complete
GCF_000758925.1	2.83893	near-complete
GCF_000758945.1	1.52787	near-complete
GCF_000759045.1	2.52702	high-quality
GCF_000759055.1	2.22778	near-complete
GCF_000759065.1	2.4922	near-complete
GCF_000759075.1	3.05996	near-complete
GCF_000759125.1	2.35741	high-quality
GCF_000759165.1	2.40818	high-quality
GCF_000759185.1	2.95421	near-complete
GCF_000759205.1	3.05021	near-complete
GCF_000759225.1	2.83221	near-complete
GCF_000759245.1	2.58422	near-complete
GCF_000759265.1	2.75648	near-complete
GCF_000759285.1	1.97684	high-quality
GCF_000759305.1	2.97625	near-complete
GCF_000759315.1	2.45025	high-quality
GCF_000762405.1	3.2919	near-complete
GCF_000762865.1	2.79787	near-complete
GCF_000762955.1	3.50783	near-complete
GCF_000763255.1	2.12748	high-quality
GCF_000828735.1	0.727289	high-quality
GCF_001015895.1	2.04271	high-quality
GCF_001016035.1	2.17064	high-quality
GCF_001016065.1	2.12999	near-complete
GCF_001016125.1	2.07117	high-quality
GCF_001019375.2	2.79051	high-quality
GCF_001020185.2	1.89698	near-complete
GCF_001042655.1	1.66741	high-quality
GCF_001049775.1	1.4833	near-complete
GCF_001049785.1	1.73225	high-quality
GCF_001190885.1	2.14742	near-complete
GCF_001213045.1	1.04398	high-quality
GCF_001317785.1	1.07442	high-quality
GCF_001317805.1	1.0549	high-quality
GCF_001317825.1	1.04342	high-quality
GCF_001317845.1	1.06176	high-quality
GCF_001372335.1	3.44077	near-complete
GCF_001398135.1	1.06153	high-quality
GCF_001398155.1	1.06252	high-quality
GCF_001398175.1	1.06216	high-quality
GCF_001398215.1	1.0606	high-quality
GCF_001398255.1	1.07543	high-quality
GCF_001398295.1	1.11097	high-quality
GCF_001398435.1	1.95584	near-complete
GCF_001398555.1	2.04566	near-complete
GCF_001398595.1	1.97131	near-complete
GCF_001398755.1	1.95156	near-complete
GCF_001398875.1	2.02589	near-complete
GCF_001398915.1	2.12296	near-complete
GCF_001399115.1	2.09601	near-complete
GCF_001399375.1	2.0163	near-complete
GCF_001435915.1	1.78747	high-quality
GCF_001436455.1	1.61063	high-quality
GCF_001471735.2	1.93023	near-complete
GCF_001485065.1	3.24409	near-complete
GCF_001541385.1	2.20146	near-complete
GCF_001541405.1	2.31422	near-complete
GCF_001541505.1	2.34395	near-complete
GCF_001541515.1	2.24296	near-complete
GCF_001541535.1	2.10158	near-complete
GCF_001541585.1	2.33212	near-complete
GCF_001543105.1	1.63492	near-complete
GCF_001546015.1	2.07405	near-complete
GCF_001546025.1	2.20196	near-complete
GCF_001546135.1	2.34491	near-complete
GCF_001546145.1	1.74889	high-quality
GCF_001546165.1	2.01554	high-quality
GCF_001546215.1	3.31243	high-quality
GCF_001546225.1	2.26235	high-quality
GCF_001546235.1	2.35844	high-quality
GCF_001546275.1	2.37208	high-quality
GCF_001546285.1	4.92778	near-complete
GCF_001546305.1	4.81217	high-quality
GCF_001546355.1	3.59027	high-quality
GCF_001546375.1	2.65729	high-quality
GCF_001546395.1	1.79792	high-quality
GCF_001546435.1	2.39235	high-quality
GCF_001546445.1	1.5079	high-quality
GCF_001546455.1	1.48915	high-quality
GCF_001546515.1	5.40148	near-complete
GCF_001546555.1	1.87437	near-complete
GCF_001546565.2	2.4593	high-quality
GCF_001546595.1	2.85951	high-quality
GCF_001546615.1	2.50183	high-quality
GCF_001546635.1	2.73012	high-quality
GCF_001546795.1	1.90283	high-quality
GCF_001546835.1	2.10359	high-quality
GCF_001546855.1	2.4539	near-complete
GCF_001546875.1	2.46715	near-complete
GCF_001552755.1	1.71061	high-quality
GCF_001552765.1	3.03638	near-complete
GCF_001552775.1	1.86401	high-quality
GCF_001552785.1	1.4521	near-complete
GCF_001552875.1	4.88238	near-complete
GCF_001552885.1	1.55364	near-complete
GCF_001552895.1	1.60089	near-complete
GCF_001552935.1	1.69807	high-quality
GCF_001552955.1	2.53574	near-complete
GCF_001552965.1	2.69089	near-complete
GCF_001552975.1	2.91922	high-quality
GCF_001553005.1	1.28986	high-quality
GCF_001553035.1	1.89252	high-quality
GCF_001553045.1	2.37759	high-quality
GCF_001553055.1	2.13402	near-complete
GCF_001553085.1	1.54191	high-quality
GCF_001553115.1	1.83705	high-quality
GCF_001553125.1	1.77793	high-quality
GCF_001553165.1	2.35538	high-quality
GCF_001553215.1	2.35538	high-quality
GCF_001553225.1	2.37856	high-quality
GCF_001553285.1	2.09699	near-complete
GCF_001553315.1	2.04549	high-quality
GCF_001553335.1	2.05044	high-quality
GCF_001553345.1	1.66429	high-quality
GCF_001553355.1	1.5936	near-complete
GCF_001553395.1	1.72936	near-complete
GCF_001553405.1	1.56692	near-complete
GCF_001553525.1	3.89926	high-quality
GCF_001562845.1	1.50416	near-complete
GCF_001563585.1	2.21057	high-quality
GCF_001563595.1	2.02334	high-quality
GCF_001563605.1	2.77008	near-complete
GCF_001656575.1	3.02443	near-complete
GCF_001657255.1	2.8635	high-quality
GCF_001661135.1	2.22034	high-quality
GCF_001678905.1	2.39231	near-complete
GCF_001679135.1	1.94181	near-complete
GCF_001712935.1	1.13907	high-quality
GCF_001722255.1	2.46026	near-complete
GCF_001808635.1	2.09223	near-complete
GCF_001808795.1	2.05477	near-complete
GCF_001809495.1	2.50336	near-complete
GCF_001810625.1	2.47203	high-quality
GCF_001811205.1	2.42514	high-quality
GCF_001811805.1	2.4361	near-complete
GCF_001811815.1	2.36	near-complete
GCF_001812505.1	2.46017	near-complete
GCF_001812535.1	2.33601	near-complete
GCF_001813255.1	2.5021	high-quality
GCF_001813905.1	2.59651	high-quality
GCF_001814235.1	2.41706	near-complete
GCF_001814465.1	2.87238	near-complete
GCF_001814695.1	1.88713	high-quality
GCF_001814765.1	2.72709	high-quality
GCF_001815345.1	2.53844	high-quality
GCF_001815745.1	2.45052	near-complete
GCF_001815825.1	2.42946	high-quality
GCF_001889465.1	2.70845	high-quality
GCF_001906845.1	0.633286	high-quality
GCF_001906855.1	0.642227	high-quality
GCF_001932715.1	2.09257	near-complete
GCF_001936235.1	1.67295	near-complete
GCF_001941785.1	2.27233	high-quality
GCF_001975925.1	2.58783	near-complete
GCF_002041755.1	4.73631	near-complete
GCF_002073535.2	2.21245	high-quality
GCF_002083025.2	2.22908	high-quality
GCF_002115435.1	1.80578	near-complete
GCF_002193095.1	5.11324	near-complete
GCF_002205055.1	5.28143	near-complete
GCF_002206485.1	2.66273	near-complete
GCF_002234935.1	2.04593	high-quality
GCF_002238035.1	2.8985	near-complete
GCF_002277485.1	4.04568	high-quality
GCF_002283505.1	4.8277	near-complete
GCF_002289065.1	2.22374	high-quality
GCF_002289205.1	2.15394	near-complete
GCF_002742395.2	2.10377	near-complete
GCF_002742425.1	2.12163	high-quality
GCF_002742445.1	2.06914	high-quality
GCF_002776745.1	1.04772	high-quality
GCF_002776795.1	1.04772	high-quality
GCF_002776845.1	1.04853	high-quality
GCF_002776885.1	1.04854	high-quality
GCF_002776915.1	1.043	high-quality
GCF_002776935.1	1.04304	high-quality
GCF_002776955.1	1.04257	high-quality
GCF_002776975.1	1.04258	high-quality
GCF_002776995.1	1.04258	high-quality
GCF_002777015.1	1.04258	high-quality
GCF_002777035.1	1.0487	high-quality
GCF_002777055.1	1.0487	high-quality
GCF_002777075.1	1.0487	high-quality
GCF_002777095.1	1.04325	high-quality
GCF_002777115.1	1.04317	high-quality
GCF_002777135.1	1.04831	high-quality
GCF_002777155.1	1.04831	high-quality
GCF_002892385.1	1.2769	near-complete
GCF_002892395.1	2.16824	near-complete
GCF_002892425.1	1.77818	near-complete
GCF_002892445.1	1.59598	near-complete
GCF_002894085.1	1.61818	high-quality
GCF_002894105.1	1.72469	high-quality
GCF_002894125.1	1.69378	high-quality
GCF_002894165.1	3.00091	near-complete
GCF_002896555.1	1.67002	high-quality
GCF_003055835.1	2.33828	near-complete
GCF_003186745.1	1.98543	near-complete
GCF_003287375.1	0.634569	high-quality
GCF_003287995.1	2.06064	near-complete
GCF_003288015.1	2.19958	near-complete
GCF_003288055.1	2.08248	near-complete
GCF_003293675.1	1.56354	high-quality
GCF_003298555.1	0.64137	high-quality
GCF_003298565.1	0.642909	high-quality
GCF_003298635.1	0.638066	high-quality
GCF_003326045.1	0.646177	high-quality
GCF_003326075.1	0.639787	high-quality
GCF_003326095.1	0.639398	high-quality
GCF_003326125.1	0.644746	high-quality
GCF_003326135.1	0.852986	near-complete
GCF_003369875.1	1.56666	high-quality
GCF_003369895.1	1.54298	high-quality
GCF_003369935.1	1.54176	high-quality
GCF_003369965.1	1.52248	high-quality
GCF_003369995.1	2.30522	high-quality
GCF_003370005.1	2.72332	high-quality
GCF_003370025.1	2.27838	high-quality
GCF_003370035.1	2.33342	high-quality
GCF_003370065.1	2.34466	high-quality
GCF_003370095.1	2.29837	high-quality
GCF_003370105.1	2.29032	high-quality
GCF_003370125.1	2.29515	high-quality
GCF_003370155.1	2.26034	medium-quality
GCF_003370175.1	2.23684	high-quality
GCF_003370195.1	2.53953	medium-quality
GCF_003370205.1	2.45599	medium-quality
GCF_003370225.1	2.34278	high-quality
GCF_003370255.1	2.27516	high-quality
GCF_003370265.1	2.36405	high-quality
GCF_003370295.1	2.23926	medium-quality
GCF_003397585.1	1.51427	high-quality
GCF_003397605.1	1.65857	high-quality
GCF_003397615.1	1.54791	high-quality
GCF_003397635.1	1.47093	high-quality
GCF_003397665.1	1.72377	high-quality
GCF_003397685.1	1.662	high-quality
GCF_003397705.1	1.62209	high-quality
GCF_003397745.1	1.58904	high-quality
GCF_003408745.1	1.57559	high-quality
GCF_003408775.1	1.50969	high-quality
GCF_003408785.1	1.71162	high-quality
GCF_003408815.1	1.64285	high-quality
GCF_003408835.1	1.58243	high-quality
GCF_003408845.1	1.62265	high-quality
GCF_003426305.1	1.53417	high-quality
GCF_003426415.1	1.67131	medium-quality
GCF_003426465.1	1.7102	high-quality
GCF_003426475.1	1.71738	medium-quality
GCF_003426505.1	1.58717	high-quality
GCF_003426565.1	1.53232	medium-quality
GCF_003585625.1	1.63849	medium-quality
GCF_003585655.1	1.94404	medium-quality
GCF_003585695.1	1.86229	high-quality
GCF_003585715.1	1.77903	high-quality
GCF_003585735.1	1.65642	high-quality
GCF_003585755.1	1.92615	high-quality
GCF_003585795.1	1.56315	high-quality
GCF_003585825.1	1.55531	high-quality
GCF_003585845.1	1.80168	medium-quality
GCF_003585865.1	1.55491	high-quality
GCF_003588065.1	2.86981	near-complete
GCF_003591635.1	1.86892	near-complete
GCF_003609775.1	3.09033	near-complete
GCF_003640705.1	2.20461	near-complete
GCF_003640715.1	2.2098	near-complete
GCF_003668835.1	5.04846	near-complete
GCF_003788715.1	1.04248	high-quality
GCF_003788725.1	1.04247	high-quality
GCF_003788765.1	1.04247	high-quality
GCF_003788785.1	1.04249	high-quality
GCF_003788795.1	1.04249	high-quality
GCF_003788805.1	1.04252	high-quality
GCF_003788845.1	1.0425	high-quality
GCF_003788865.1	1.0425	high-quality
GCF_003788885.1	1.04253	high-quality
GCF_003788895.1	1.04238	high-quality
GCF_003788915.1	1.04255	high-quality
GCF_003795065.1	2.3459	near-complete
GCF_003812445.1	2.10113	near-complete
GCF_003812465.1	2.157	near-complete
GCF_003971565.1	2.36793	near-complete
GCF_004103355.1	2.52032	near-complete
GCF_004361185.1	2.39231	near-complete
GCF_004361265.1	2.24519	near-complete
GCF_004361295.1	2.18483	near-complete
GCF_004361345.1	2.5772	near-complete
GCF_004361355.1	2.18384	near-complete
GCF_004361375.1	2.24314	near-complete
GCF_004361385.1	2.55053	near-complete
GCF_004361395.1	2.40159	near-complete
GCF_004361455.1	2.32236	near-complete
GCF_004361465.1	2.35009	near-complete
GCF_004361475.1	2.32736	near-complete
GCF_004361515.1	2.43924	near-complete
GCF_004361545.1	2.5974	near-complete
GCF_004361555.1	2.60742	near-complete
GCF_004361565.1	2.31551	near-complete
GCF_004361575.1	2.2767	near-complete
GCF_004361635.1	2.19014	near-complete
GCF_004681235.1	2.09189	near-complete
GCF_005233865.1	2.08616	near-complete
GCF_005233935.1	2.08501	near-complete
GCF_005233945.1	2.07835	near-complete
GCF_005233955.1	2.15852	near-complete
GCF_006535915.1	4.92595	high-quality
GCF_006543505.1	2.00679	near-complete
GCF_008079315.1	1.99367	near-complete
GCF_008368695.1	2.47415	near-complete
GCF_008642125.1	2.97534	near-complete
GCF_008642175.1	2.97483	near-complete
GCF_008710685.1	2.05229	near-complete
GCF_008710735.1	2.10039	near-complete
GCF_008710755.1	2.17107	near-complete
GCF_008710795.1	2.0627	near-complete
GCF_008710805.1	2.07341	near-complete
GCF_008710835.1	2.17695	near-complete
GCF_008710845.1	2.16913	near-complete
GCF_008710865.1	2.18578	near-complete
GCF_008710915.1	2.12351	near-complete
GCF_008710995.1	2.13956	near-complete
GCF_008868575.1	2.06182	near-complete
GCF_008932705.1	5.31386	near-complete
GCF_009362935.1	1.89471	high-quality
GCF_009495705.1	2.00063	near-complete
GCF_009495845.1	2.10627	near-complete
GCF_009496655.1	2.05395	near-complete
GCF_009496665.1	2.0298	near-complete
GCF_009664265.1	0.712385	high-quality
GCF_009730275.1	2.38696	near-complete
GCF_009735755.1	1.77448	near-complete
GCF_009738475.1	1.74194	near-complete
GCF_009755535.1	3.02519	near-complete
GCF_009769015.1	2.44366	near-complete
GCF_009771375.1	2.0549	near-complete
GCF_009771775.1	2.12057	high-quality
GCF_009771785.1	2.11042	near-complete
GCF_009771795.1	2.09879	near-complete
GCF_009771805.1	2.05471	near-complete
GCF_009771825.1	2.10872	near-complete
GCF_009771845.1	2.08742	near-complete
GCF_009771865.1	2.09814	near-complete
GCF_009771885.1	2.13359	near-complete
GCF_009771895.1	2.05942	near-complete
GCF_009771925.1	2.0831	near-complete
GCF_009807295.1	6.03819	near-complete
GCF_009807535.1	6.40111	near-complete
GCF_009857205.1	1.33112	near-complete
GCF_010748955.1	1.3391	near-complete
GCF_011029085.1	2.14719	near-complete
GCF_011029165.1	2.77163	near-complete
GCF_011029175.1	2.81744	near-complete
GCF_011029205.1	2.16179	high-quality
GCF_011029225.1	1.68154	near-complete
GCF_011029235.1	1.98101	near-complete
GCF_011029265.1	2.20705	near-complete
GCF_011031945.1	3.04325	near-complete
GCF_011058635.1	2.26984	high-quality
GCF_011058695.1	1.47426	near-complete
GCF_011058715.1	1.37912	near-complete
GCF_011058735.1	1.50361	near-complete
GCF_011058755.1	1.50745	near-complete
GCF_011058775.1	1.3187	near-complete
GCF_011058795.1	1.31482	near-complete
GCF_012222485.1	2.1745	near-complete
GCF_012976425.1	2.12806	near-complete
GCF_012976435.1	2.12424	near-complete
GCF_012976465.1	2.16521	near-complete
GCF_012976485.1	2.13339	near-complete
GCF_012976495.1	2.20328	near-complete
GCF_012976515.1	2.148	near-complete
GCF_012976525.1	2.25495	near-complete
GCF_012976565.1	2.25943	near-complete
GCF_012976585.1	2.5624	near-complete
GCF_012976625.1	2.5937	near-complete
GCF_012976645.1	2.5661	near-complete
GCF_012976665.1	2.52467	near-complete
GCF_012976685.1	2.56425	near-complete
GCF_012976695.1	2.51136	near-complete
GCF_012976725.1	2.53953	near-complete
GCF_012976795.1	2.14292	near-complete
GCF_012976845.1	2.26515	near-complete
GCF_012976865.1	2.55724	near-complete
GCF_012976885.1	2.52763	near-complete
GCF_012976895.1	2.59728	near-complete
GCF_013014965.1	2.15517	high-quality
GCF_013015005.1	2.14958	high-quality
GCF_013015245.1	2.14556	high-quality
GCF_013015935.1	2.13229	high-quality
GCF_013016045.1	2.13349	high-quality
GCF_013016565.1	2.08041	high-quality
GCF_013018285.1	2.12772	high-quality
GCF_013018745.1	2.14397	high-quality
GCF_013240345.1	5.07588	near-complete
[truncated: 17,543 more rows]

## Sheet: fig1e
Genome ID	% Completeness	% Contamination
GCA_018873225.1	98.9	0.4
VP_06	98.6	0.3
VP_07	98.8	0.4
GCA_019359905.1	79.9	0.5
ERR10898147.mbin.11	52.7	0.3
SRR12830910.mbin.13	92.5	0.3
SRR12830915.sbin.5	92.5	0.4
SRR12830916.sbin.18	89.1	0.3
SRR12830917.sbin.24	92.8	0.1
SRR12830920.mbin.7	87.5	0.3
SRR12830921.mbin.1	68	0.1
SRR12830928.mbin.5	83.7	0.1
SRR16916854.mbin.1	60.2	0
GCA_002259805.1	88.6	2.6
GCA_002259865.1	90.9	5.1
GCA_002259875.1	92.1	4.1
GCA_002259885.1	92.1	2.8
SRR12830917.mbin.3	95.1	0
VP_08	95.4	0
SRR12830916.mbin.10	88.1	0
VP_05	94	0.7
MG298.mbin.1	66.1	0.5
GCA_002259835.1	95.3	1.5
GCA_014217725.1	95.2	1.3
GCA_020450195.1	95.2	1.3
GCA_020450215.1	95.2	1.3
GCA_020450235.1	95.2	1.3
GCA_020450265.1	95.2	1.3
SRR19237612.sbin.2	85	0
VP_02	88.1	0
VP_03	88.1	0
VP_04	88.1	0
GCA_019393625.1	96.1	1.6
GCA_025434895.1	96.6	2
GCA_025727145.1	96.5	2
GCA_029702875.1	96.6	2.1
GCA_029703225.1	96.6	2
VP_10	97.6	0.4
MG1330.mbin.8	67.2	0.2
MG1331.mbin.16	46	0
MG1356.mbin.9	33.7	3.5
MG535.mbin.36	42.4	7.5

## Sheet: fig1f-h
Viral sequence ID	Genome quality	Contamination	Genome size (kb)
SAMN00095161.k121_46645	Complete	Low	417.492
MG495.k121_6634	Complete	Low	402.36
MG600.k121_40929	Complete	Low	391.726
SRR11749280.k121_30817	High-quality	Low	391.403
MG214.k121_31249	Complete	Low	388.375
SAMN00044686.k121_27772	Complete	Low	383.443
MG220.k121_95907	High-quality	Low	380.871
MG14.k121_42835	High-quality	Low	304.812
MG147.k121_54119	Complete	Low	298.856
SAMN00088364.k121_135665	Medium-quality	Low	295.332
MG301.k121_18916	Complete	Low	293.314
MG701.k121_80394	Complete	Low	290.405
MG654.k121_32638	Complete	Low	284.764
SRR17635465.k121_41267	High-quality	Low	279.683
SAMN00088364.k121_35292	Complete	Low	279.645
MG77.k121_35038	Complete	Low	278.92
MG66.k121_27047	Complete	Low	277.298
SRR17635675.k121_16184	Medium-quality	Low	270.224
MG937.k121_10666	High-quality	Low	269.778
SRR17635675.k121_17205	High-quality	Low	264.747
SRR16916845.k121_55757	Complete	Low	264.045
SAMN00095161.k121_107921	Complete	Low	259.537
MG259.k121_9120	High-quality	Low	257.786
SAMN00095161.k121_55459	Medium-quality	Low	255.711
MG454.k121_40294	High-quality	Low	246.847
SAMN00095161.k121_107923	Complete	Low	239.178
MG554.k121_11120	Complete	Low	236.084
MG387.k121_28703	Complete	Low	235.565
MG510.k121_79921	Complete	Low	234.366
MG143.k121_46268	Complete	Low	234.116
MG205.k121_45865	Complete	Low	233.78
MG534.k121_42130	Complete	Low	232.46
SRR17635585.k121_8844	High-quality	Low	232.079
MG1239.k121_84442	Complete	Low	228.661
SAMN00088364.k121_231463	Complete	Low	225.68
MG233.k121_90195	Medium-quality	Low	225.675
MG545.k121_67971	Complete	Low	225.671
MG295.k121_50630	Complete	Low	223.515
MG1338.k121_122471	Complete	Low	223.259
SRR17635465.k121_127143	High-quality	Low	223.258
MG1340.k121_4067	Complete	Low	223.208
MG325.k121_37613	Complete	Low	221.637
SRR12830919.k121_20235_1	Medium-quality	Low	216.418
SRR12830912.k121_19892	Complete	Low	213.048
MG394.k121_33638	Complete	Low	207.498
MG1249.k121_19608	Complete	Low	207.053
SRR17635597.k121_36814	Complete	Low	203.001
MG1183.k121_68427	Complete	Low	201.912
MG1132.k121_75456	Complete	Low	201.834
SAMN00088364.k121_154748	Medium-quality	Low	201.392
MG187.k121_56930	Medium-quality	Low	200.939
MG216.k121_19280	Medium-quality	Low	200.644
SRR17635715.k121_26252	Medium-quality	Low	200.448
MG190.k121_27742	Complete	Low	199.763
MG464.k121_14971	High-quality	Low	199.35
MG1130.k121_17437	Complete	Low	198.424
MG141.k121_4725	High-quality	Low	198.074
MG1158.k121_2461	High-quality	Low	196.858
MG654.k121_27815	Complete	Low	196.654
MG275.k121_60228	Complete	Low	196.535
MG971.k121_33644	Complete	Low	195.415
MG160.k121_6884	Medium-quality	Low	195.096
MG1354.k121_36968	High-quality	Low	194.177
SAMN00141927.k121_12413	Medium-quality	Low	194.008
MG85.k121_27196	Medium-quality	Low	193.306
MG1356.k121_97143	Medium-quality	Low	190.428
MG390.k121_10207	Complete	Low	190.022
SRR17635612.k121_60629	Medium-quality	Low	189.654
MG1263.k121_32579	Medium-quality	Low	188.04
MG1194.k121_36423	Complete	Low	186.936
MG1195.k121_56602	Complete	Low	186.936
MG1196.k121_15514	Complete	Low	186.936
MG14.k121_48023	High-quality	Low	186.929
MG1338.k121_2010	High-quality	Low	186.475
MG58.k121_11182	Medium-quality	Low	185.936
P10710167.k121_73949_1	High-quality	Low	185.816
MG1223.k121_28280	High-quality	Low	185.731
SRR17635465.k121_13696	Medium-quality	Low	185.043
MG307.k121_6750_1	Medium-quality	Low	184.266
MG1099.k121_79851	Complete	Low	183.092
MG1340.k121_89359	High-quality	Low	182.885
MG133.k121_7729	High-quality	Low	179.776
MG446.k121_45380	High-quality	Low	179.142
MG532.k121_11813	High-quality	Low	176.918
MG28.k121_49213	Medium-quality	Low	176.867
SRR17635647.k121_131223	Complete	Low	175.822
P10708987.k121_10660	High-quality	Low	175.606
MG42.k121_36307	Medium-quality	Low	174.683
MG160.k121_21124	High-quality	Low	174.326
SRR17635664.k121_61165	Complete	Low	173.66
SRR17635472.k121_46408	Medium-quality	Low	172.111
SAMN00095161.k121_107927	Complete	Low	169.418
MG1249.k121_11360	High-quality	Low	169.159
MG293.k121_61934	Medium-quality	Low	169.04
SRR12830911.k121_9013	High-quality	Low	168.561
MG535.k121_97760	High-quality	Low	165.635
MG19.k121_5780	Medium-quality	Low	165.08
MG1354.k121_30944	Medium-quality	Low	163.721
MG204.k121_48861	Medium-quality	Low	162.819
MG178.k121_8513	High-quality	Low	161.221
MG1245.k121_10024	High-quality	Low	155.281
MG1246.k121_10434	High-quality	Low	155.281
MG1259.k121_15919	High-quality	Low	155.281
SRR17635697.k121_97431	High-quality	Low	155.281
MG1248.k121_13507	High-quality	Low	155.28
SRR16916845.k121_7280	Medium-quality	Low	154.151
SRR17635682.k121_32464_1	High-quality	Low	153.643
MG617.k121_11154	Complete	Low	152.5
MG1338.k121_79422	Complete	Low	152.28
MG1340.k121_79178	Complete	Low	152.254
MG589.k121_20829	Medium-quality	Low	152.183
MG1070.k121_19405	Medium-quality	Low	151.855
MG996.k121_11240	High-quality	Low	150.781
MG1080.k121_232234	Complete	Low	150.174
MG146.k121_33393	Complete	Low	150.136
SRR17635740.k121_12294	Medium-quality	Low	148.907
SRR17635738.k121_27106	Medium-quality	Low	148.906
MG513.k121_41921	Complete	Low	148.767
MG86.k121_27130	Medium-quality	Low	148.646
MG665.k121_97810	Medium-quality	Low	148.615
MG337.k121_10080	Medium-quality	Low	148.589
SRR16916877.k121_104797	Complete	Low	148.424
ERR10898179.k121_4787	Medium-quality	Low	148.42
MG708.k121_22746	Medium-quality	Low	146.63
MG397.k121_22943	High-quality	Low	146.271
MG194.k121_13301	Complete	Low	145.823
MG1081.k121_94032	Medium-quality	Low	145.597
MG1276.k121_27590	Complete	Low	145.538
MG1277.k121_25162	High-quality	Low	145.44
SRR17635685.k121_44530	High-quality	Low	145.382
SRR16916863.k121_11834	High-quality	Low	145.157
SRR17635596.k121_27997	High-quality	Low	145.028
MG55.k121_23643	High-quality	Low	144.326
MG1302.k121_25450	Medium-quality	Low	143.254
MG194.k121_9518	Medium-quality	Low	142.81
MG732.k121_27537	Complete	Low	142.751
SAMN00095161.k121_21689	Medium-quality	Low	142.584
MG597.k121_33340	High-quality	Low	142.538
MG1248.k121_127094	Complete	Low	141.973
SRR16916874.k121_36493	Medium-quality	Low	141.229
MG1046.k121_35173	High-quality	Low	141.167
MG599.k121_28870	Medium-quality	Low	140.463
SRR16916865.k121_35689	Complete	Low	140.318
SRR17635648.k121_16419	Medium-quality	Low	140.13
MG1280.k121_16547	Complete	Low	138.689
SRR17635676.k121_11848	Complete	Low	138.687
SRR17635678.k121_4994	Complete	Low	138.687
SRR17635677.k121_10919	Complete	Low	138.684
SRR16916876.k121_33291	Complete	Low	138.632
MG164.k121_4412	Medium-quality	Low	138.234
MG351.k121_36691	Medium-quality	Low	138.234
MG1070.k121_4096	Medium-quality	Low	138.181
SRR17635739.k121_7449	Medium-quality	Low	137.242
SRR17635738.k121_26974	Medium-quality	Low	137.238
MG278.k121_19973	Complete	Low	137.025
MG222.k121_83154_1	Medium-quality	Low	136.766
MG986.k121_6499	Medium-quality	Low	136.35
MG66.k121_3650	Medium-quality	Low	135.368
MG1044.k121_6573	Medium-quality	Low	134.786
MG1061.k121_57753	Complete	Low	134.731
MG1062.k121_60747	Complete	Low	134.731
SRR17635580.k121_6546	Medium-quality	Low	134.224
MG17.k121_1674_1	Medium-quality	Low	133.508
MG1055.k121_32919	High-quality	Low	133.377
MG826.k121_53127_1	Medium-quality	Low	132.978
MG659.k121_63497	Medium-quality	Low	132.528
MG233.k121_90571	Complete	Low	132.309
MG1057.k121_42163	Medium-quality	Low	132.211
MG1058.k121_20280	Medium-quality	Low	132.211
SAMN00088364.k121_231464	Complete	Low	131.792
MG1283.k121_36103	Medium-quality	Low	131.408
SRR16916876.k121_47742	Medium-quality	Low	131.343
P10710167.k121_76963	High-quality	Low	130.979
MG243.k121_7109	Medium-quality	Low	130.787
MG293.k121_54818	Medium-quality	Low	130.266
MG1278.k121_38234_1	Medium-quality	Low	129.737
MG1084.k121_7209	Medium-quality	Low	129.54
MG685.k121_42	Medium-quality	Low	128.98
MG222.k121_17788_1	Medium-quality	Low	128.283
MG1080.k121_18617	Medium-quality	Low	128.209
MG361.k121_25004	Medium-quality	Low	128.144
SRR12830914.k121_13863	Medium-quality	Low	128.13
P10710167.k121_115226_1	High-quality	Low	127.756
MG233.k121_54638	Medium-quality	Low	127.72
P10710167.k121_114290_2	Medium-quality	Low	127.336
SRR17635788.k121_47468	Medium-quality	Low	127.304
MG666.k121_6085	Medium-quality	Low	126.669
MG583.k121_12279	Medium-quality	Low	126.421
MG337.k121_81152	Medium-quality	Low	126.114
MG1277.k121_26244	High-quality	Low	125.069
SRR17635685.k121_39518	Complete	Low	125.051
MG1276.k121_6879	Complete	Low	125.048
SRR17635689.k121_15770	Complete	Low	125.044
MG1278.k121_7059	High-quality	Low	125.035
MG293.k121_52079_1	Medium-quality	Low	124.41
MG1316.k121_4788	Medium-quality	Low	124.375
MG293.k121_14436	Medium-quality	Low	124.331
MG654.k121_41416	Medium-quality	Low	123.735
MG676.k121_20361	Medium-quality	Low	122.96
MG986.k121_5909	Medium-quality	Low	121.906
SRR17635807.k121_6346_1	Medium-quality	Low	121.814
MG673.k121_26143	Medium-quality	Low	121.732
SRR11749267.k121_60576_1	High-quality	Low	121.619
SRR17635465.k121_50672	Medium-quality	Low	121.305
MG295.k121_24216	High-quality	Low	121.253
MG482.k121_10511	Medium-quality	Low	120.886
MG16.k121_5388_1	High-quality	Low	120.477
P10709608.k121_5689_1	High-quality	Low	120.406
SRR16471047.k121_7979_1	High-quality	Low	120.406
MG575.k121_70610	Medium-quality	Low	120.137
MG679.k121_46925	Medium-quality	Low	120.137
MG455.k121_14233_1	Medium-quality	Low	119.956
MG535.k121_40974	High-quality	Low	119.735
MG337.k121_32831	Medium-quality	Low	119.734
MG438.k121_15760	Medium-quality	Low	119.581
MG554.k121_9196	Medium-quality	Low	119.243
SAMN00075027.k121_5260_1	High-quality	Low	118.541
SRR17635683.k121_4130	Medium-quality	Low	118.336
MG1053.k121_85507_1	Medium-quality	Low	118.199
MG863.k121_13914	Medium-quality	Low	117.261
MG368.k121_96105	Medium-quality	Low	117.023
SRR17635698.k121_24257_1	Medium-quality	Low	117
SRR17635664.k121_98467	High-quality	Low	116.98
MG147.k121_19919	Medium-quality	Low	116.335
MG143.k121_42284	Medium-quality	Low	115.675
SRR16916877.k121_42383	High-quality	Low	115.085
MG621.k121_18876_1	Medium-quality	Low	114.888
ERR10898179.k121_3736_1	Medium-quality	Low	113.905
MG1041.k121_54105	Medium-quality	Low	113.859
MG1080.k121_43382	Complete	Low	113.811
MG1081.k121_3126	Complete	Low	113.811
MG1312.k121_58787_1	Medium-quality	Low	113.55
SRR17635664.k121_115215_1	High-quality	Low	113.063
SRR17635682.k121_31475	Medium-quality	Low	112.6
MG1127.k121_13239	Complete	Low	111.804
MG312.k121_20871	Medium-quality	Low	111.297
MG114.k121_4054	High-quality	Low	110.943
MG242.k121_37546	Medium-quality	Low	110.463
SRR17635674.k121_31989	Medium-quality	Low	109.553
MG88.k121_13246	Medium-quality	Low	109.493
MG307.k121_10899	Medium-quality	Low	109.239
SRR17635717.k121_231570	Medium-quality	Low	108.709
MG416.k121_15674	Medium-quality	Low	108.428
MG249.k121_11917	High-quality	Low	108.243
MG162.k121_10679	Medium-quality	Low	107.974
MG339.k121_15876	Medium-quality	Low	107.55
MG147.k121_43229_1	Medium-quality	Low	107.341
ERR10898257.k121_3610_1	High-quality	Low	106.883
SRR18765396.k121_15713	High-quality	Low	106.811
MG1329.k121_43669	Medium-quality	Low	106.741
SAMN00088364.k121_58182	High-quality	Low	106.645
MG11.k121_27295	Medium-quality	Low	106.631
ERR4421583.k121_489	Medium-quality	Low	106.587
MG1194.k121_22223	Medium-quality	Low	106.01
MG1340.k121_23651	Medium-quality	Low	105.912
P10710053.k121_13073	Medium-quality	Low	105.53
ERR10898275.k121_2648	High-quality	Low	105.189
SRR16916867.k121_8552	High-quality	Low	104.854
ERR4421622.k121_921	High-quality	Low	104.561
MG824.k121_1613	Medium-quality	Low	104.462
MG327.k121_25742	Medium-quality	Low	104.38
MG1221.k121_17202	Medium-quality	Low	104.011
SRR12830911.k121_47567	Medium-quality	Low	102.763
MG517.k121_14215	Medium-quality	Low	102.687
MG1302.k121_39148	Medium-quality	Low	102.482
P10709184.k121_9010	High-quality	Low	102.029
MG187.k121_13251	Medium-quality	Low	101.868
MG1085.k121_5580	Medium-quality	Low	101.318
MG1071.k121_7233_1	High-quality	Low	101.181
MG663.k121_40450	Complete	Low	101.03
SRR17635770.k121_51886	Medium-quality	Low	100.63
MG654.k121_21583	Medium-quality	Low	100.242
MG42.k121_26222	Medium-quality	Low	99.654
SAMN00075027.k121_11563	Complete	Low	98.733
MG206.k121_25546	Medium-quality	Low	97.878
MG1101.k121_20666	Complete	Low	97.778
MG222.k121_57393	Medium-quality	Low	97.543
MG337.k121_27875	Medium-quality	Low	97.37
MG206.k121_9971	High-quality	Low	97.327
MG17.k121_52917	Medium-quality	Low	96.573
MG549.k121_22052	Medium-quality	Low	96.559
SRR17635499.k121_26050	High-quality	Low	96.176
MG337.k121_73263	Medium-quality	Low	96.02
MG679.k121_52557	Complete	Low	95.935
MG1099.k121_119212	Complete	Low	95.292
MG1129.k121_26570_1	Medium-quality	Low	95.145
SRR16916874.k121_54064	Complete	Low	94.957
SAMN00088364.k121_90722	Medium-quality	Low	94.788
MG1131.k121_22609	Medium-quality	Low	94.722
SRR17635612.k121_93847	Medium-quality	Low	94.587
MG545.k121_12300	Medium-quality	Low	94.401
SRR13167717.k121_1179_1	High-quality	High	94.4
SRR17635697.k121_97488	Complete	Low	94.305
ERR10898257.k121_14567	Complete	Low	94.074
MG339.k121_18165	Medium-quality	Low	93.861
MG594.k121_25035	Medium-quality	Low	93.684
SRR16916845.k121_38032_1	Medium-quality	Low	93.533
MG1062.k121_45856	Medium-quality	Low	93.393
MG164.k121_18945_1	Medium-quality	Low	93.19
MG1099.k121_20220	Medium-quality	Low	92.972
MG535.k121_67502	Medium-quality	Low	92.571
MG464.k121_19714	Complete	Low	92.551
P10709701.k121_11613_1	Medium-quality	Low	92.463
MG882.k121_9402	Complete	Low	92.443
MG1316.k121_5703	Medium-quality	Low	92.109
MG145.k121_26473	Medium-quality	Low	91.712
MG906.k121_8026_1	High-quality	Low	91.554
MG1199.k121_12213	Medium-quality	Low	91.545
MG1159.k121_57371_1	Medium-quality	Low	91.519
MG1158.k121_62887	Medium-quality	Low	91.437
MG1131.k121_28749	Medium-quality	Low	91.436
MG1132.k121_46938	Medium-quality	Low	91.36
MG1171.k121_58011	Medium-quality	Low	91.151
ERR10897716.k121_567	High-quality	Low	91.021
MG1080.k121_123631_1	Medium-quality	Low	90.906
MG923.k121_17731	Medium-quality	Low	90.829
MG627.k121_41643	Medium-quality	Low	90.62
MG194.k121_42828	Medium-quality	Low	90.604
MG1065.k121_13932	High-quality	Low	90.292
P10710167.k121_39277_1	Medium-quality	Low	90.263
SAMN00095161.k121_107926	Complete	Low	89.724
MG917.k121_27155	Medium-quality	Low	89.336
MG442.k121_18703	Complete	Low	88.821
MG147.k121_55994	Medium-quality	Low	88.755
MG1080.k121_36987	Complete	Low	88.558
SRR12830913.k121_27442	Complete	Low	88.558
MG730.k121_6532_1	Medium-quality	Low	88.325
SRR17635703.k121_153624	High-quality	Low	88.238
SRR17635465.k121_114152	Medium-quality	Low	88.12
MG1239.k121_73729	Complete	Low	88.041
P10709297.k121_10497	Medium-quality	Low	88.011
ERR4705294.k121_9411	Complete	Low	87.884
MG909.k121_4064	Complete	Low	87.648
MG16.k121_31236_1	Medium-quality	Low	87.591
MG1248.k121_19645	Medium-quality	Low	87.553
SRR17635465.k121_49116	High-quality	Low	87.389
SRR17635503.k121_59943	High-quality	Low	87.307
MG1081.k121_11759	Medium-quality	Low	87.185
MG194.k121_49847	Medium-quality	Low	87.173
ERR10897969.k121_568	Medium-quality	Low	87.099
MG307.k121_66455	Medium-quality	Low	87.073
SRR16916874.k121_14500	Medium-quality	Low	86.791
MG1043.k121_6246	Medium-quality	Low	86.745
P10710167.k121_29609_1	Medium-quality	Low	86.736
SAMN00036386.k121_151	High-quality	Low	86.616
SRR19237613.k121_1822	Medium-quality	Low	86.543
MG1163.k121_22054	Medium-quality	Low	86.479
MG926.k121_12897	Medium-quality	Low	86.456
MG1164.k121_14003	Medium-quality	Low	86.433
MG1155.k121_12327	Medium-quality	Low	86.429
MG242.k121_37502	Medium-quality	Low	86.396
MG1332.k121_35336	Medium-quality	Low	86.293
MG1054.k121_11367	Medium-quality	Low	86.276
MG1335.k121_8806	Medium-quality	Low	86.135
MG70.k121_17150	Medium-quality	Low	86.128
MG295.k121_41301	Medium-quality	Low	86.125
MG1309.k121_21538	High-quality	Low	86.079
MG604.k121_6134_1	High-quality	Low	86.011
MG1076.k121_2128	Medium-quality	Low	85.91
MG153.k121_12411	Medium-quality	Low	85.624
MG988.k121_6312	Medium-quality	Low	85.284
SRR17635717.k121_139709	High-quality	Low	85.229
P10709460.k121_10575	High-quality	Low	85.208
SAMN00064751.k121_5810	High-quality	Low	85.14
SRR16916847.k121_94633	Medium-quality	Low	85.097
MG1386.k121_509	High-quality	Low	85.011
SRR17635593.k121_32537_1	High-quality	Low	84.78
MG599.k121_29688	Medium-quality	Low	84.447
MG936.k121_17349	Medium-quality	Low	84.434
MG1097.k121_87548	Complete	Low	84.408
MG1116.k121_16684	High-quality	Low	84.305
MG1121.k121_37958_1	High-quality	Low	84.106
MG1125.k121_29856_1	High-quality	Low	84.106
MG1153.k121_47582_1	High-quality	Low	84.106
SRR17635776.k121_20087_1	High-quality	Low	84.106
SRR17635777.k121_26529_1	High-quality	Low	84.106
SRR17635778.k121_23945_1	High-quality	Low	84.106
SRR17635779.k121_46077_1	High-quality	Low	84.106
SRR17635780.k121_25377_1	High-quality	Low	84.106
MG1081.k121_42924_1	Medium-quality	Low	83.997
MG504.k121_5017	Medium-quality	Low	83.954
SRR17635605.k121_28387	Medium-quality	Low	83.947
MG673.k121_15952	Medium-quality	Low	83.813
MG1080.k121_133038_1	Medium-quality	Low	83.689
MG988.k121_13619	Medium-quality	Low	83.473
MG1056.k121_32177_1	Medium-quality	Low	83.427
MG1228.k121_10767_1	High-quality	Low	83.387
MG1230.k121_21338_1	High-quality	Low	83.387
MG1231.k121_23207_1	High-quality	Low	83.387
MG617.k121_1015_1	Medium-quality	Low	83.159
MG1157.k121_68043	Medium-quality	Low	82.882
SRR17284216.k121_2884_1	High-quality	Low	82.842
MG1254.k121_16647	Medium-quality	Low	82.803
MG1223.k121_5857	Medium-quality	Low	82.764
MG1257.k121_20069	Medium-quality	Low	82.738
MG1175.k121_17225	Medium-quality	Low	82.737
MG660.k121_8722	Medium-quality	Low	82.644
SRR5274002.k121_52055	Medium-quality	Low	82.574
P10709371.k121_12019	Medium-quality	Low	82.498
MG219.k121_8201	Medium-quality	Low	82.367
MG924.k121_1663	Medium-quality	Low	82.328
SRR17635683.k121_63236_1	Medium-quality	Low	82.22
SAMN00088364.k121_74913	Complete	Low	82.201
MG187.k121_15907	Medium-quality	Low	82.049
MG496.k121_36966	High-quality	Low	81.85
MG1340.k121_105020	Medium-quality	Low	81.834
MG665.k121_40169	Complete	Low	81.761
MG1061.k121_26536	Medium-quality	Low	81.725
MG288.k121_54309	Complete	Low	81.707
SRR13167620.k121_1293	High-quality	Low	81.437
P10709371.k121_6032	Medium-quality	Low	81.259
MG373.k121_53197	Complete	Low	81.17
MG491.k121_50291	Complete	Low	81.103
MG206.k121_12654	High-quality	Low	81.071
MG598.k121_10383_1	High-quality	Low	81.052
SRR17635499.k121_39179	Complete	Low	81.021
ERR10898268.k121_1349	Medium-quality	Low	81.02
MG1031.k121_4620	High-quality	Low	81.015
SRR17635474.k121_8467	Medium-quality	Low	80.95
SRR16916891.k121_6255_1	Medium-quality	Low	80.878
MG1280.k121_9299	Medium-quality	Low	80.859
MG1119.k121_57270	Medium-quality	Low	80.849
MG1152.k121_9621	Medium-quality	Low	80.849
MG209.k121_4936	High-quality	Low	80.817
SRR2241374.k121_959_1	High-quality	Low	80.751
SRR16503445.k121_14555_1	Medium-quality	Low	80.659
MG528.k121_10601_1	Medium-quality	Low	80.632
SAMN00088364.k121_163108	Medium-quality	Low	80.57
MG1246.k121_83298	Medium-quality	Low	80.43
SRR6748212.k121_10369_1	Medium-quality	Low	80.383
ERR10897772.k121_586	Medium-quality	Low	80.048
SRR17284192.k121_6540_1	Medium-quality	Low	79.962
SAMN00088364.k121_86801_1	Medium-quality	Low	79.956
SAMN00095161.k121_42082	Medium-quality	Low	79.919
SRR17635715.k121_23967	Medium-quality	Low	79.818
MG1248.k121_58872	Medium-quality	Low	79.8
MG602.k121_19615_1	High-quality	Low	79.724
MG589.k121_12975_1	High-quality	High	79.519
ERR2244520.k121_1287_1	High-quality	Low	79.328
MG1248.k121_28079_1	Medium-quality	Low	79.136
MG1246.k121_84571_1	Medium-quality	Low	78.993
SRR17635680.k121_37888	Medium-quality	Low	78.945
MG1208.k121_36710	Medium-quality	Low	78.936
SRR17284178.k121_6250	Medium-quality	Low	78.933
MG327.k121_7828	Medium-quality	Low	78.844
SRR17635810.k121_1741	Medium-quality	Low	78.735
MG337.k121_70183	Medium-quality	Low	78.595
MG57.k121_665	Medium-quality	Low	78.36
SRR17635580.k121_20177	Medium-quality	Low	78.289
ERR10898034.k121_614	Medium-quality	Low	78.242
MG337.k121_11730	Medium-quality	Low	78.171
MG194.k121_44767	Medium-quality	Low	78.072
MG1105.k121_10049	High-quality	Low	77.979
MG1080.k121_142756	High-quality	Low	77.958
MG204.k121_5220	Medium-quality	Low	77.685
MG559.k121_6938_1	High-quality	Low	77.445
ERR10897595.k121_568	Medium-quality	Low	77.336
MG206.k121_22601	High-quality	Low	77.272
SRR17635680.k121_22153_1	Medium-quality	Low	77.251
MG45.k121_1633	Medium-quality	Low	77.247
ERR10897717.k121_1206	Medium-quality	Low	77.214
ERR10897882.k121_613	Medium-quality	Low	77.208
MG332.k121_10327	Medium-quality	Low	76.799
P10709681.k121_3322_1	Medium-quality	Low	76.786
MG1130.k121_29981	Medium-quality	Low	76.634
SRR17635502.k121_81855	Medium-quality	Low	76.634
MG1248.k121_54816	High-quality	Low	76.614
MG210.k121_37865	Medium-quality	Low	76.612
P10710167.k121_54914_1	Medium-quality	Low	76.567
SRR13167590.k121_1613_1	Medium-quality	Low	76.521
SRR13167591.k121_1176_1	Medium-quality	Low	76.521
MG1042.k121_10372_1	Medium-quality	Low	76.518
MG50.k121_26049	Medium-quality	Low	76.413
SRR17635808.k121_2961	Medium-quality	Low	76.295
MG1041.k121_52029_1	Medium-quality	Low	76.26
MG1246.k121_111128_1	High-quality	Low	76.194
SRR17635796.k121_4636_1	High-quality	Low	76.185
MG864.k121_5448	High-quality	Low	75.918
SRR17635582.k121_11317	High-quality	Low	75.918
SRR17635684.k121_14067	High-quality	Low	75.918
SRR17635781.k121_16090	High-quality	Low	75.918
MG204.k121_45304_1	Medium-quality	Low	75.886
MG1152.k121_19776_1	High-quality	Low	75.857
SRR17635755.k121_14536_2	High-quality	Low	75.738
MG537.k121_52444_1	Medium-quality	Low	75.52
MG422.k121_13044_1	Medium-quality	Low	75.501
SRR13694829.k121_15561_1	High-quality	Low	75.448
ERR10898032.k121_1710	Medium-quality	Low	75.355
MG1212.k121_32450_1	Medium-quality	Low	75.122
MG159.k121_5874_1	Medium-quality	Low	75.121
MG1325.k121_12012_1	Medium-quality	Low	75.062
MG1323.k121_12514_1	Medium-quality	Low	75.038
MG1327.k121_65349_1	Medium-quality	Low	75.038
MG1065.k121_4466_1	Medium-quality	Low	74.981
SRR17635664.k121_108299	Medium-quality	Low	74.861
SRR17635683.k121_49415	Medium-quality	Low	74.48
SAMN00088364.k121_20599	Medium-quality	Low	74.278
MG509.k121_5409	Medium-quality	Low	74.135
MG924.k121_14407	Medium-quality	Low	74.102
MG143.k121_11321	Medium-quality	Low	74.049
MG351.k121_18002_1	Medium-quality	Low	74.008
SRR16916868.k121_13078_1	Medium-quality	Low	73.881
MG614.k121_22127	Medium-quality	Low	73.764
MG1075.k121_18652	High-quality	Low	73.738
MG1049.k121_5736	Medium-quality	Low	73.617
SRR17635715.k121_263111	Medium-quality	Low	73.485
MG715.k121_260	High-quality	Low	73.439
MG167.k121_64409	Medium-quality	Low	73.437
MG560.k121_21533	Medium-quality	Low	73.371
SRR17635569.k121_7328	High-quality	Low	73.294
MG72.k121_15833_1	Medium-quality	Low	73.051
ERR10897815.k121_1650_1	High-quality	Low	73.03
MG1248.k121_38175_1	High-quality	Low	73.007
MG558.k121_20825	High-quality	Low	72.942
MG1286.k121_8234	High-quality	Low	72.785
SRR17635502.k121_91566	Medium-quality	Low	72.717
MG560.k121_3770	High-quality	Low	72.545
MG28.k121_12772	Medium-quality	Low	72.468
P10710167.k121_79199	High-quality	Low	72.242
MG442.k121_2129	Medium-quality	Low	72.227
SRR17635597.k121_4019	Medium-quality	Low	72.221
MG1150.k121_35566_1	High-quality	Low	72.192
SAMN00141718.k121_855	High-quality	Low	72.176
SRR13167631.k121_8899	Medium-quality	Low	72.112
SRR17635685.k121_12838_1	High-quality	Low	71.932
MG14.k121_30122	High-quality	Low	71.885
MG695.k121_37169_1	Medium-quality	Low	71.682
SRR16470988.k121_23562	Medium-quality	Low	71.68
MG1080.k121_116922	High-quality	Low	71.652
ERR10897874.k121_4509_1	High-quality	Low	71.538
MG24.k121_2874_1	High-quality	High	71.509
SRR17635635.k121_19508	High-quality	Low	71.453
MG341.k121_419_1	High-quality	Low	71.427
MG1354.k121_24522	Medium-quality	Low	71.419
MG659.k121_48715	Medium-quality	Low	71.401
ERR10898198.k121_1883_1	High-quality	Low	71.309
MG922.k121_727	Medium-quality	Low	71.285
MG925.k121_652	Medium-quality	Low	71.285
MG919.k121_745_1	High-quality	Low	71.193
MG935.k121_11466	Medium-quality	Low	71.179
ERR4421552.k121_9323	Medium-quality	Low	71.13
MG384.k121_4399_1	High-quality	High	71.038
MG577.k121_3434_1	High-quality	High	71.023
SRR12018846.k81_273	Medium-quality	Low	70.845
MG1253.k121_9388	Medium-quality	Low	70.653
MG1256.k121_22705	Medium-quality	Low	70.646
SRR17635647.k121_49371_1	Medium-quality	Low	70.593
SRR11749286.k121_20195	Medium-quality	Low	70.53
P10709267.k121_2623_1	High-quality	Low	70.419
SRR16503425.k121_2744_1	High-quality	Low	70.232
MG1278.k121_16925	High-quality	Low	70.169
MG160.k121_23852_1	Medium-quality	Low	70.124
MG310.k121_7025_1	High-quality	Low	70.065
MG188.k121_17437	Medium-quality	Low	69.975
SRR17284230.k121_12084	High-quality	Low	69.918
MG130.k121_17035	Medium-quality	Low	69.908
MG535.k121_208358	High-quality	Low	69.815
P10709468.k121_11378	Medium-quality	Low	69.781
MG1218.k121_32949	Medium-quality	Low	69.58
MG1080.k121_118191_1	Medium-quality	Low	69.504
MG519.k121_43183_1	High-quality	Low	69.356
SRR17635586.k121_20994_1	High-quality	High	69.209
SRR17635583.k121_10080_1	High-quality	High	69.187
MG236.k121_18853_1	Medium-quality	Low	69.155
MG1054.k121_37203	Medium-quality	Low	69.105
GV18.k141_11994	Medium-quality	Low	69.076
MG1081.k121_13260_1	Medium-quality	Low	69.058
MG1053.k121_41343	Medium-quality	Low	69.024
MG1084.k121_4735	Medium-quality	Low	68.944
MG402.k121_13101	Medium-quality	Low	68.918
SRR16470980.k121_8662	Medium-quality	Low	68.875
MG101.k121_32345	Medium-quality	Low	68.775
MG499.k121_16226	Medium-quality	Low	68.651
MG1196.k121_6071	Medium-quality	Low	68.368
SRR17635632.k121_48858_1	High-quality	Medium	68.368
MG365.k121_12043	Medium-quality	Low	68.352
MG633.k121_8237_1	High-quality	Low	68.319
SRR13167562.k121_2302_1	Medium-quality	Low	68.229
MG83.k121_11478	Medium-quality	Low	68.192
P10710167.k121_38961	High-quality	Low	68.118
SRR17635812.k121_8562	Complete	Low	68.103
SRR11749268.k121_19352_1	High-quality	Low	67.994
MG1168.k121_63315	Medium-quality	Low	67.94
MG86.k121_12461	Medium-quality	Low	67.873
P10710376.k121_5935	Medium-quality	Low	67.826
MG190.k121_28072_1	Medium-quality	Low	67.782
ERR10898104.k121_2250	Medium-quality	Low	67.66
MG1102.k121_13449_1	Medium-quality	Low	67.607
MG1103.k121_4334_1	Medium-quality	Low	67.607
SAMN00076805.k121_1605	High-quality	Low	67.578
SRR10258554.k121_23036	High-quality	Low	67.558
SAMN00040503.k121_23052	High-quality	Low	67.515
MG1248.k121_76512	Medium-quality	Low	67.107
MG537.k121_15440_1	High-quality	Low	66.933
MG461.k121_16095	High-quality	Low	66.911
MG30.k121_43023_1	Medium-quality	Low	66.776
MG214.k121_15296	High-quality	Low	66.76
SAMN00088364.k121_231467	Complete	Low	66.672
MG446.k121_18916_1	High-quality	Low	66.558
MG708.k121_23822_1	Medium-quality	Low	66.442
SRR17635465.k121_168354	Complete	Low	66.391
SAMN00088364.k121_35401	Medium-quality	Low	66.295
MG1294.k121_20380	High-quality	Low	66.109
ERR10897826.k121_617	High-quality	Low	66.076
ERR10898055.k121_558	Medium-quality	Low	66.067
MG182.k121_26911_1	Medium-quality	Low	66.026
MG439.k121_13190_1	Medium-quality	Low	66.006
SRR16471055.k121_40642_1	High-quality	Low	65.978
MG1147.k121_10774_1	Medium-quality	Low	65.969
MG1111.k121_6895_1	Medium-quality	Low	65.949
MG301.k121_17910	Medium-quality	Low	65.945
MG882.k121_9081	Medium-quality	Low	65.88
MG693.k121_18267_1	Medium-quality	Low	65.754
MG446.k121_9178	Complete	Low	65.692
MG95.k121_31014	Complete	Low	65.692
MG137.k121_15769	Complete	Low	65.689
P10709804.k121_2480	Medium-quality	Low	65.585
MG1303.k121_65563	Medium-quality	Low	65.48
SRR13167593.k121_3358_1	High-quality	Low	65.378
SRR17635721.k121_6502_1	High-quality	Low	65.365
MG198.k121_2513	High-quality	Low	65.319
SAMN00088364.k121_231487	Complete	Low	65.213
P10710053.k121_23792	Medium-quality	Low	65.11
MG95.k121_17145_1	High-quality	Low	64.992
MG435.k121_15628_1	Medium-quality	Low	64.9
MG187.k121_55848	High-quality	Low	64.897
MG1282.k121_6461	Medium-quality	Low	64.762
MG1208.k121_24304	High-quality	Low	64.656
MG42.k121_33721	High-quality	Low	64.651
SRR11749262.k121_17974_1	High-quality	Low	64.586
SRR16916881.k121_3682_1	Medium-quality	Low	64.534
SRR17635466.k121_36714_1	High-quality	Low	64.326
SRR17635470.k121_33064_1	High-quality	Low	64.326
SRR17635664.k121_112915	High-quality	Low	64.309
MG1077.k121_5883	Medium-quality	Low	64.288
MG1281.k121_1601	Complete	Low	64.284
MG11.k121_20776	High-quality	Low	64.234
SRR17635471.k121_42141	Complete	Low	64.165
SRR17635474.k121_37337	Complete	Low	64.165
ERR10898051.k121_1501_1	High-quality	Low	64.023
SRR13167600.k121_2871	High-quality	Low	63.812
MG287.k121_3039	Medium-quality	Low	63.811
SAMN00088364.k121_130501	High-quality	Low	63.789
MG1299.k121_3823_1	High-quality	Low	63.666
SRR16916847.k121_132284	Medium-quality	Low	63.572
SRR11749275.k121_34104	High-quality	Low	63.496
MG258.k121_18762_1	High-quality	Low	63.412
MG832.k121_5020	High-quality	Low	63.403
SRR16470974.k121_23510_1	Medium-quality	Low	63.136
MG1041.k121_21988	High-quality	Low	63.087
ERR10897925.k121_84109_1	High-quality	Low	63.048
MG178.k121_10315_1	High-quality	Low	63.015
SAMN00086146.k121_2616	High-quality	Low	63.002
MG1383.k121_553	Medium-quality	Low	62.972
SAMN00143911.k121_4310	High-quality	Low	62.919
MG1050.k121_9695	Medium-quality	Low	62.877
SAMN00141738.k121_4071	High-quality	Low	62.877
ERR10897640.k121_573	High-quality	Low	62.835
SRR10258568.k121_14403_1	Medium-quality	Low	62.821
MG141.k121_26427	High-quality	Low	62.804
SAMN00086142.k121_4236	High-quality	Low	62.731
ERR2244563.k101_1076	Medium-quality	Low	62.716
ERR10898028.k121_540_1	High-quality	Low	62.652
ERR4421613.k121_299	High-quality	Low	62.641
MG187.k121_56335_1	High-quality	Low	62.641
MG17.k121_34487	High-quality	Low	62.536
MG1155.k121_16626_1	High-quality	Low	62.5
MG1163.k121_20221_1	High-quality	Low	62.5
MG1164.k121_23270_1	High-quality	Low	62.5
MG1253.k121_14026_1	High-quality	Low	62.5
MG1255.k121_25833_1	High-quality	Low	62.5
MG1256.k121_23134_1	High-quality	Low	62.5
MG723.k121_2231	High-quality	Low	62.478
MG359.k121_26789_1	High-quality	Low	62.452
SRR16503433.k121_10382_1	High-quality	Low	62.43
MG250.k121_16328	Medium-quality	Low	62.403
MG722.k121_1058	High-quality	Low	62.396
SRR13694824.k121_4557	Medium-quality	Low	62.356
MG293.k121_60554	Medium-quality	Low	62.226
ERR4705252.k121_16492_1	High-quality	Low	62.013
MG660.k121_5251	Medium-quality	Low	61.975
MG129.k121_19668_1	High-quality	Low	61.925
SRR17635612.k121_20523	Medium-quality	Low	61.853
SRR17635465.k121_126414_1	High-quality	Low	61.85
MG661.k121_20676	Medium-quality	Low	61.839
SRR16503453.k121_6923	High-quality	Low	61.703
MG407.k121_22120	High-quality	Low	61.629
P10710167.k121_77097	Medium-quality	Low	61.614
SRR11749273.k121_40567_1	Medium-quality	Low	61.591
MG673.k121_48925	High-quality	Low	61.585
MG622.k121_10404_1	High-quality	Low	61.54
MG236.k121_2995_1	High-quality	Low	61.463
SRR13167655.k121_3177	Medium-quality	Low	61.461
MG149.k121_11369_1	High-quality	Low	61.429
MG1363.k121_13585_1	High-quality	Low	61.409
MG587.k121_8957_1	High-quality	Low	61.396
MG1338.k121_11639_1	High-quality	Low	61.329
MG1114.k121_5807_1	High-quality	Low	61.15
MG1115.k121_9869_1	High-quality	Low	61.15
MG1149.k121_3447_1	High-quality	Low	61.15
MG572.k121_16361	Medium-quality	Low	61.149
SAMN00149000.k121_4780	Medium-quality	Low	61.147
ERR4421609.k121_765	Medium-quality	Low	61.142
MG539.k121_25241	High-quality	Low	61.132
P10709735.k121_785	High-quality	Low	61.067
MG228.k121_6072	High-quality	Low	60.938
ERR10898051.k121_998	High-quality	Low	60.855
MG270.k121_41275_1	High-quality	Low	60.799
MG448.k121_33245	Medium-quality	Low	60.776
MG1018.k121_6308_1	High-quality	Low	60.735
SRR17284327.k121_19187_1	Medium-quality	Low	60.706
MG391.k121_24381	High-quality	Low	60.697
ERR10898128.k121_796	Medium-quality	Low	60.568
MG1108.k121_24307	Medium-quality	Low	60.558
MG1171.k121_15478	Medium-quality	Low	60.507
SRR17635491.k121_4909	Medium-quality	Low	60.424
MG57.k121_26368_1	High-quality	Low	60.418
MG654.k121_13638_1	High-quality	Low	60.393
SRR17635743.k121_18194	Complete	Low	60.391
MG649.k121_20085	High-quality	Low	60.388
SAMN00088364.k121_231473	Complete	Low	60.36
MG1032.k121_18622	Medium-quality	Low	60.354
SAMN00088364.k121_208419	Complete	Low	60.351
MG311.k121_8967	Medium-quality	Low	60.339
MG1031.k121_3708	Medium-quality	Low	60.336
MG1021.k121_1379_1	High-quality	Low	60.298
SRR12830923.k121_736_1	High-quality	Low	60.256
MG82.k121_20567	High-quality	Low	60.233
SRR10258541.k121_38729_1	Medium-quality	Low	60.219
MG416.k121_16027_1	High-quality	Low	60.178
MG112.k121_3914_1	High-quality	Low	60.146
MG204.k121_38035	Medium-quality	Low	60.141
SAMN00081536.k121_649	Complete	Low	60.111
SRR17635501.k121_9128	Medium-quality	Low	60.094
MG132.k121_10134	Medium-quality	Low	60.088
ERR10897757.k121_903	Medium-quality	Low	60.084
SRR17635563.k121_14335_1	High-quality	Low	60.065
SRR17635565.k121_10753_1	High-quality	Low	60.065
MG1249.k121_73845	Medium-quality	Low	60.046
MG1108.k121_31745	Medium-quality	Low	60.033
SRR13167703.k121_277_1	High-quality	Low	60.02
MG418.k121_10692	High-quality	Low	59.957
SRR10258543.k121_12843_1	High-quality	Low	59.907
SRR17635588.k121_4152	Medium-quality	Low	59.905
MG264.k121_7742_1	High-quality	Low	59.904
MG668.k121_30349_1	High-quality	Low	59.893
ERR10897624.k121_580_1	High-quality	Low	59.81
MG305.k121_14136_2	High-quality	Low	59.79
MG278.k121_16293_1	High-quality	Low	59.779
MG204.k121_37258	High-quality	Low	59.73
SRR17635491.k121_2715	Medium-quality	Low	59.697
SRR17635492.k121_17100	Medium-quality	Low	59.691
MG1159.k121_14075	Medium-quality	Low	59.673
SRR16916849.k121_22211_1	High-quality	Low	59.67
MG561.k121_22451_1	High-quality	Low	59.624
ERR10897939.k121_2048	High-quality	Low	59.579
SAMN00147362.k121_362	Medium-quality	Low	59.548
P10710167.k121_73716_1	High-quality	Low	59.515
SRR17635488.k121_4104	Medium-quality	Low	59.496
MG1054.k121_67792	Complete	Low	59.484
MG1080.k121_98197_1	High-quality	Low	59.478
MG21.k121_3374	High-quality	Low	59.321
MG258.k121_32145_1	Medium-quality	Low	59.317
SRR12018818.k61_306	High-quality	Low	59.226
MG273.k121_11586	High-quality	Low	59.218
MG232.k121_1474_1	Medium-quality	Low	59.159
SAMN00142993.k121_2001_1	High-quality	Low	59.149
MG400.k121_5519_1	High-quality	Low	59.024
SRR17635502.k121_22869	High-quality	Low	58.96
MG589.k121_2963	Medium-quality	Low	58.91
MG363.k121_6523_1	High-quality	Low	58.902
SRR17635715.k121_118311	Medium-quality	Low	58.81
MG1278.k121_25548	High-quality	Low	58.796
MG1129.k121_6394	High-quality	Low	58.792
MG579.k121_12744	Medium-quality	Low	58.758
MG1064.k121_18058	High-quality	Low	58.651
SRR17635685.k121_25019	Complete	Low	58.595
MG430.k121_41500	Medium-quality	Low	58.573
MG695.k121_27368_1	Medium-quality	High	58.556
MG1001.k121_9290_1	High-quality	Low	58.542
MG879.k121_10076_1	High-quality	Low	58.542
MG1053.k121_69159	Medium-quality	Low	58.513
ERR2244532.k121_3904	Medium-quality	Low	58.505
MG1080.k121_155143	Complete	Low	58.492
MG28.k121_49223	Complete	Low	58.481
MG1061.k121_51872	High-quality	Low	58.472
MG1062.k121_100501	High-quality	Low	58.472
MG660.k121_4101	Medium-quality	Low	58.452
MG1334.k121_2032_1	High-quality	Low	58.242
MG288.k121_74444	Complete	Low	58.134
SRR17635703.k121_4779_1	High-quality	Low	58.082
SRR17635704.k121_2986_1	High-quality	Low	58.028
SRR17635809.k121_6344_1	High-quality	Low	58.028
SRR17635811.k121_10560_1	High-quality	Low	58.028
SRR17635812.k121_14634_1	High-quality	Low	58.028
MG1151.k121_17685	Medium-quality	Low	58.012
MG1042.k121_30012	High-quality	Low	58.011
SAMN00040503.k121_32224	High-quality	Low	57.926
MG568.k121_27793	High-quality	Low	57.912
MG1096.k121_11871_1	High-quality	Low	57.9
SAMN00035633.k121_42016	Complete	Low	57.876
SRR17635479.k121_36991	Complete	Low	57.85
SRR17635753.k121_10256_1	High-quality	Low	57.812
SRR17635754.k121_12991_1	High-quality	Low	57.812
SRR17635756.k121_7000_1	High-quality	Low	57.812
SAMN00035633.k121_3155	Complete	Low	57.768
SRR17635707.k121_239000_1	High-quality	Low	57.752
MG1191.k121_189_1	Medium-quality	Medium	57.747
SRR17284168.k121_1800	Medium-quality	Low	57.741
MG641.k121_21276_1	High-quality	Low	57.708
SRR16471075.k121_1941	Medium-quality	Low	57.695
MG515.k121_9816_1	High-quality	Low	57.663
SRR17635757.k121_4540	High-quality	Low	57.662
MG368.k121_47956_1	High-quality	Low	57.654
SRR16503423.k121_6785_1	Medium-quality	Low	57.651
MG1335.k121_9784_1	High-quality	Low	57.559
MG1119.k121_75380_1	Medium-quality	Low	57.558
MG380.k121_23558_1	High-quality	Low	57.551
MG19.k121_30542_1	High-quality	Low	57.515
SRR16916882.k121_6724	Medium-quality	Low	57.506
SRR17635667.k121_919_1	High-quality	Low	57.442
SRR17635761.k121_1624_1	High-quality	Low	57.442
SRR17635759.k121_1902_1	High-quality	Low	57.441
SRR17635762.k121_2388_1	High-quality	Low	57.441
MG918.k121_16240	High-quality	Low	57.436
MG520.k121_18804_1	High-quality	Low	57.432
MG353.k121_23328_1	High-quality	Low	57.396
MG284.k121_17042	Medium-quality	Low	57.369
MG131.k121_7767	High-quality	Low	57.363
ERR10897968.k121_1820_1	High-quality	Low	57.347
MG233.k121_31008_1	High-quality	Low	57.335
ERR10898151.k121_516	High-quality	Low	57.326
MG279.k121_7443_1	High-quality	Low	57.304
ERR10897925.k121_45393	Medium-quality	Low	57.301
MG1087.k121_57583	High-quality	Low	57.299
MG352.k121_4348	High-quality	Low	57.292
P10710013.k121_12866	High-quality	Low	57.288
MG238.k121_36213	Complete	Low	57.277
MG1332.k121_24866_1	High-quality	Low	57.267
MG598.k121_3998	High-quality	Low	57.265
MG568.k121_38895_1	High-quality	Low	57.241
MG1086.k121_19463	High-quality	Low	57.208
SRR12830910.k121_30216_1	High-quality	High	57.184
MG656.k121_6703	High-quality	Low	57.177
SRR13167602.k121_1542_1	Medium-quality	High	57.174
MG113.k121_12726	Complete	Low	57.146
ERR10897584.k121_204_1	High-quality	Low	57.144
MG240.k121_11760_1	High-quality	Low	57.134
SRR16470989.k121_7341_1	High-quality	Low	57.125
SRR17635612.k121_36832	Medium-quality	Low	57.119
MG326.k121_26078	Complete	Low	57.114
ERR4421621.k121_531	High-quality	Low	57.105
MG153.k121_33629	Complete	Low	57.099
SAMN00142995.k121_3248	High-quality	Low	57.098
SAMN00095163.k121_1449	High-quality	Low	57.056
ERR10897979.k121_913	Medium-quality	Low	57.053
SRR13167644.k121_2048	High-quality	Low	57.024
MG846.k121_303438	Complete	Low	57.007
SRR12018963.k81_259_1	High-quality	Low	56.99
MG291.k121_23748	Complete	Low	56.986
SRR12830924.k121_22696	Complete	Low	56.986
MG75.k121_26727	Complete	Low	56.978
MG399.k121_5378	Complete	Low	56.964
MG114.k121_6414	Medium-quality	Low	56.953
MG337.k121_49701	High-quality	Low	56.94
MG517.k121_16152	Complete	Low	56.938
MG402.k121_29867	Complete	Low	56.935
MG1257.k121_51458	Complete	Low	56.934
MG589.k121_20797_1	High-quality	Low	56.925
MG1244.k121_39223	Medium-quality	Low	56.92
MG1334.k121_19731	Medium-quality	Low	56.92
MG193.k121_13699_1	High-quality	Low	56.911
MG549.k121_9055_1	High-quality	Low	56.909
MG1108.k121_67519_1	Medium-quality	High	56.906
MG575.k121_90538	Complete	Low	56.905
MG936.k121_11019	Medium-quality	Low	56.903
MG286.k121_25424	Medium-quality	Low	56.883
MG11.k121_27294	Complete	Low	56.865
MG562.k121_2424_1	High-quality	Low	56.864
MG338.k121_12197_1	High-quality	Low	56.862
MG69.k121_36363	Complete	Low	56.861
MG422.k121_6228	Complete	Low	56.839
SRR17635681.k121_11257	High-quality	Low	56.802
SRR17284205.k121_12229_1	High-quality	Low	56.79
MG1263.k121_36461_1	Medium-quality	Low	56.789
MG182.k121_11968	High-quality	Low	56.769
MG986.k121_6505	Complete	Low	56.768
ERR4705226.k121_5020	High-quality	Low	56.751
SRR16916891.k121_68234	Complete	Low	56.738
MG1245.k121_28815	Medium-quality	Low	56.737
MG1332.k121_31658	Medium-quality	Low	56.737
MG1336.k121_32879	Medium-quality	Low	56.737
MG661.k121_34260	Complete	Low	56.732
MG73.k121_9436	Complete	Low	56.726
MG1314.k121_2782	Complete	Low	56.719
MG194.k121_42373	Complete	Low	56.719
SRR13167609.k121_11046	Complete	Low	56.712
MG31.k121_15665	Complete	Low	56.698
MG365.k121_34204	Complete	Low	56.69
ERR4421631.k121_724	Medium-quality	Low	56.67
SRR16916863.k121_43228	Complete	Low	56.668
MG267.k121_14540	Complete	Low	56.658
MG1068.k121_24614	High-quality	Low	56.651
MG1067.k121_3219	High-quality	Low	56.639
SRR13167608.k121_2016	High-quality	Low	56.602
MG682.k121_1255	Complete	Low	56.596
MG515.k121_30406	Medium-quality	Low	56.593
MG580.k121_4016	High-quality	Low	56.586
SRR17284198.k121_4532	Medium-quality	Low	56.571
SAMN00095161.k121_107924	Complete	Low	56.554
MG663.k121_40499	Complete	Low	56.551
MG524.k121_18974	Complete	Low	56.54
MG594.k121_72226	Complete	Low	56.531
SAMN00141927.k121_28717	Complete	Low	56.497
MG1354.k121_12126	Complete	Low	56.482
MG1030.k121_5366_1	High-quality	Low	56.472
MG521.k121_56883	High-quality	Low	56.463
MG310.k121_18586	Complete	Low	56.46
MG487.k121_40122	Complete	Low	56.451
SAMN00036290.k121_1151	High-quality	Low	56.445
SRR16916875.k121_37382	Complete	Low	56.413
MG1053.k121_50891	Complete	Low	56.41
MG1054.k121_7541	Complete	Low	56.41
SRR13167509.k121_2786	Complete	Low	56.366
SRR13167511.k121_5495	Complete	Low	56.366
SRR12830917.k121_14122	High-quality	Low	56.348
MG694.k121_24416	Medium-quality	Low	56.342
SRR13167601.k121_1429	Complete	Low	56.337
MG1263.k121_44035	Complete	Low	56.329
MG380.k121_30077	Complete	Low	56.319
SRR17635682.k121_37010_1	High-quality	Low	56.315
MG996.k121_27239	Complete	Low	56.294
MG1194.k121_36424	Complete	Low	56.292
MG1195.k121_54300	Complete	Low	56.292
MG1196.k121_40830	Complete	Low	56.292
MG1197.k121_9493	Complete	Low	56.292
MG1150.k121_19972_1	Medium-quality	Low	56.286
MG1500.k121_23286	Complete	Low	56.286
MG449.k121_30893	Complete	Low	56.271
MG231.k121_42647	Complete	Low	56.263
SRR13694816.k121_2442_1	High-quality	Low	56.261
MG1152.k121_29963_1	Medium-quality	Low	56.247
SRR17635514.k121_22450	High-quality	Low	56.247
MG513.k121_27651	Complete	Low	56.243
SRR17635519.k121_78520	Complete	Low	56.229
MG1204.k121_32165	Complete	Low	56.226
MG270.k121_31968	High-quality	Low	56.226
MG601.k121_6350	Medium-quality	Low	56.205
ERR10897816.k121_4661	Medium-quality	Low	56.198
SRR17635480.k121_18958_1	Medium-quality	Low	56.194
MG313.k121_66587	High-quality	Low	56.137
MG42.k121_21479	Complete	Low	56.136
MG1043.k121_34691	Complete	Low	56.125
MG1044.k121_44273	Complete	Low	56.125
ERR10898002.k121_525	High-quality	Low	56.099
MG42.k121_44519	Medium-quality	Low	56.058
MG365.k121_18339	High-quality	Low	56.048
MG421.k121_22768	Complete	Low	56.028
MG214.k121_44103_1	High-quality	Low	56.017
MG1312.k121_11581	Medium-quality	Low	56.01
MG86.k121_33310	Complete	Low	55.976
MG538.k121_6844	High-quality	Low	55.969
P10709271.k121_11379_1	High-quality	Low	55.958
MG154.k121_197_1	High-quality	Low	55.953
P10708861.k121_7194_1	High-quality	Low	55.949
MG537.k121_39159	Medium-quality	Low	55.946
SRR17635593.k121_32565	Complete	Low	55.946
SRR17635600.k121_48294	Complete	Low	55.946
MG1053.k121_73306	Medium-quality	Low	55.912
SRR17635742.k121_3977	High-quality	Low	55.899
SRR17635744.k121_5846	High-quality	Low	55.871
MG942.k121_8733	Complete	Low	55.865
MG55.k121_111281	Complete	Low	55.849
SRR10258545.k121_13514_1	Medium-quality	Low	55.845
ERR4705252.k121_17816_1	Medium-quality	Low	55.797
MG713.k121_31955	Complete	Low	55.788
MG924.k121_18881	High-quality	Low	55.776
MG204.k121_25502	Medium-quality	Low	55.775
ERR10898146.k121_3735	High-quality	Low	55.752
MG106.k121_12399	High-quality	Low	55.752
MG50.k121_31450	Complete	Low	55.751
MG1355.k121_5714_1	High-quality	Low	55.731
SRR17635669.k121_8217	Medium-quality	Low	55.726
SRR16916845.k121_20240	Complete	Low	55.718
MG1335.k121_24784_1	Medium-quality	Low	55.712
SRR10258543.k121_18732	Medium-quality	Low	55.701
P10708884.k121_4949	Complete	Low	55.654
MG863.k121_23406	Complete	Low	55.646
SRR16916867.k121_311_1	High-quality	Low	55.644
SRR17635807.k121_93448	Complete	Low	55.644
SRR16916862.k121_51244	Complete	Low	55.632
SRR16916865.k121_42641	Complete	Low	55.632
MG617.k121_3417	High-quality	Low	55.618
MG536.k121_26020_1	Medium-quality	Low	55.59
MG464.k121_11095	Complete	Low	55.586
P10710167.k121_34275_1	High-quality	Low	55.58
MG5.k121_71074_1	High-quality	Low	55.576
MG734.k121_12172	High-quality	Low	55.548
GV18.k141_7009_1	Medium-quality	Low	55.533
MG128.k121_35770_1	High-quality	Low	55.527
MG673.k121_54349	Complete	Low	55.527
ERR10898266.k121_7874	High-quality	Low	55.524
P10709761.k121_1813	Medium-quality	Low	55.517
MG537.k121_56287	Complete	Low	55.511
MG528.k121_46288	Complete	Low	55.508
MG147.k121_15020	Complete	Low	55.502
MG290.k121_12986	Complete	Low	55.499
MG420.k121_22090	Complete	Low	55.491
MG312.k121_30280	Complete	Low	55.479
MG247.k121_7854_1	High-quality	Low	55.472
SRR12830922.k121_31513	High-quality	Low	55.399
MG1046.k121_17134	High-quality	Low	55.379
MG591.k121_30563	High-quality	Low	55.368
MG487.k121_17178	Medium-quality	Low	55.356
MG93.k121_19421	High-quality	Low	55.301
MG149.k121_32681	Complete	Low	55.275
SRR16916860.k121_29401	High-quality	Low	55.258
MG510.k121_78346	High-quality	Low	55.236
MG359.k121_23672_1	Medium-quality	Low	55.214
SRR17635478.k121_25056_1	Medium-quality	Low	55.198
MG171.k121_18593	Complete	Low	55.194
MG1053.k121_58557_1	High-quality	Low	55.187
MG1081.k121_14847_1	High-quality	Low	55.158
MG1041.k121_65229	Complete	Low	55.129
MG1042.k121_23818	Complete	Low	55.121
MG130.k121_344_1	High-quality	Low	55.113
MG222.k121_82002_1	Medium-quality	Low	55.055
P10709681.k121_28800	Medium-quality	Low	55.03
SRR16916863.k121_12958	Medium-quality	Low	54.973
P10710167.k121_9011_1	High-quality	Low	54.954
MG501.k121_12773	Complete	Low	54.949
MG515.k121_22856	Medium-quality	Low	54.912
SRR17635737.k121_19748_1	Medium-quality	Low	54.898
SAMN00071557.k121_474_1	High-quality	Low	54.892
SRR16916845.k121_70758_1	High-quality	Low	54.853
SRR1952519.k121_536	High-quality	Low	54.846
SRR13167655.k121_6069	Medium-quality	Low	54.805
MG87.k121_37575	High-quality	Low	54.779
SRR13167706.k121_401_1	High-quality	Low	54.779
MG119.k121_18385	Complete	Low	54.77
MG60.k121_40205	Complete	Low	54.762
MG194.k121_49398	Medium-quality	Low	54.734
MG513.k121_23728	Medium-quality	Low	54.729
MG621.k121_17060	High-quality	Low	54.704
MG1198.k121_16525	High-quality	Low	54.687
MG597.k121_13071	Medium-quality	Low	54.684
MG57.k121_26633	High-quality	Low	54.65
MG57.k121_4757_1	Medium-quality	Low	54.631
SRR16916891.k121_57921	Medium-quality	Low	54.6
SAMN00041025.k121_904	Medium-quality	Low	54.572
SRR17284170.k121_9120_1	High-quality	Low	54.556
SRR13167625.k121_6357_1	Medium-quality	High	54.536
MG669.k121_11197_1	High-quality	Low	54.533
MG148.k121_10024	Medium-quality	Low	54.504
SRR13167546.k121_3780	High-quality	Low	54.477
MG1134.k121_18124	High-quality	Low	54.452
MG1198.k121_17536	High-quality	Low	54.452
MG1199.k121_13609	High-quality	Low	54.452
P10710013.k121_13604	Medium-quality	Low	54.451
MG1212.k121_24915	Medium-quality	Low	54.403
MG1323.k121_24442	Medium-quality	Low	54.403
MG1324.k121_19349	Medium-quality	Low	54.403
MG1325.k121_30518	Medium-quality	Low	54.403
MG1326.k121_32102	Medium-quality	Low	54.403
MG1327.k121_32255	Medium-quality	Low	54.403
SRR13167560.k121_3457	High-quality	Low	54.288
MG403.k121_9956_1	High-quality	Low	54.243
MG1070.k121_11703	High-quality	Low	54.15
MG679.k121_49503_1	High-quality	Low	54.119
MG368.k121_18670	High-quality	Low	54.012
MG430.k121_45535	Medium-quality	Low	53.946
MG257.k121_38378_1	Medium-quality	Low	53.945
P10709012.k121_20560_1	Medium-quality	Low	53.924
SRR17635471.k121_7875	Medium-quality	Low	53.913
ERR10897612.k121_2343	Medium-quality	Low	53.885
MG1075.k121_16653	Medium-quality	Low	53.847
MG547.k121_6423	Medium-quality	Low	53.812
SRR13167601.k121_1250	High-quality	Low	53.812
SRR16503447.k121_12426_1	High-quality	Low	53.763
SRR16916874.k121_35030	Medium-quality	Low	53.716
MG1131.k121_50586	High-quality	Low	53.703
SRR18765396.k121_17870_1	High-quality	Low	53.695
MG345.k121_13001	Medium-quality	Low	53.657
MG84.k121_11831	Medium-quality	Low	53.626
MG1056.k121_9215_1	Complete	High	53.602
MG15.k121_11786	High-quality	Low	53.6
MG1042.k121_17503	Medium-quality	Low	53.563
SRR13167641.k121_4456_1	High-quality	Low	53.562
ERR10898264.k121_504_1	Medium-quality	Low	53.554
P10710015.k121_7509_1	High-quality	Low	53.532
MG1343.k121_10323_1	High-quality	Low	53.479
MG600.k121_33682_1	High-quality	Low	53.461
ERR10897740.k121_2130	High-quality	Low	53.435
SRR17635781.k121_16533	Medium-quality	Low	53.424
MG205.k121_10213_1	Medium-quality	Low	53.407
MG495.k121_15232	Medium-quality	Low	53.402
ERR10898048.k121_751_1	High-quality	Low	53.398
ERR10898089.k121_20116_1	Complete	High	53.382
SAMN00076492.k121_1292	High-quality	Low	53.381
MG1049.k121_12671	High-quality	Low	53.35
MG374.k121_5454_1	High-quality	Low	53.337
MG457.k121_23744	High-quality	Low	53.335
ERR10897985.k121_594	High-quality	Low	53.319
MG182.k121_16554	Medium-quality	Low	53.301
SRR17635734.k121_22630	High-quality	Low	53.285
MG17.k121_64863_1	High-quality	Low	53.279
MG33.k121_16370_1	Medium-quality	Low	53.26
ERR10898114.k121_468	Medium-quality	Low	53.258
SRR12830916.k121_6630_1	Medium-quality	Low	53.255
MG89.k121_18495	Medium-quality	Low	53.217
MG223.k121_13196_1	High-quality	Low	53.203
ERR10897747.k121_1438_1	Medium-quality	High	53.153
MG733.k121_23302_1	Medium-quality	Low	53.147
ERR10898112.k121_5670	Complete	Low	53.087
ERR10898047.k121_12765_1	High-quality	Low	53.07
SRR17635764.k121_5820_1	High-quality	Low	53.038
MG81.k121_2681_1	High-quality	Low	52.977
SRR17635733.k121_843	High-quality	Low	52.915
MG1317.k121_24890_1	Medium-quality	Low	52.906
MG498.k121_38206	High-quality	Low	52.906
MG1264.k121_5543	Medium-quality	Low	52.84
MG1312.k121_27292	High-quality	Low	52.827
SRR16503448.k121_15405	High-quality	Low	52.824
SRR16916867.k121_35033_1	Medium-quality	Low	52.814
ERR10898276.k121_1874	Complete	Low	52.786
MG280.k121_1939	Medium-quality	Low	52.785
MG1263.k121_12928_1	Medium-quality	Low	52.782
SRR12018876.k81_273	High-quality	Low	52.767
SRR17635465.k121_17010	Complete	Low	52.736
ERR10897897.k121_2512_1	High-quality	Low	52.679
SRR5274002.k121_52934_1	High-quality	Low	52.636
MG1043.k121_12353	High-quality	Low	52.625
P10708962.k121_6824_1	High-quality	Low	52.619
MG554.k121_25344	High-quality	Low	52.613
SRR21425788.k121_1097	Medium-quality	Low	52.603
SRR16916874.k121_28667_1	High-quality	Low	52.57
SRR10258567.k121_15201_1	High-quality	Low	52.539
P10710167.k121_81767_1	High-quality	Low	52.537
SRR17635471.k121_10245	High-quality	Low	52.522
SRR12018845.k61_554	Medium-quality	Low	52.512
MG277.k121_6380_1	Medium-quality	Low	52.441
P10709014.k121_2812_1	High-quality	Low	52.432
MG695.k121_28512_1	Medium-quality	Low	52.424
SRR17635542.k121_15644	High-quality	Low	52.332
SRR17635553.k121_3390	High-quality	Low	52.332
SRR17635564.k121_14173	High-quality	Low	52.331
SRR17635575.k121_18681	High-quality	Low	52.331
MG952.k121_1790_1	High-quality	Low	52.317
ERR10898227.k121_12743_1	High-quality	Low	52.314
MG399.k121_10303_1	High-quality	Low	52.283
SRR16916849.k121_26260_1	High-quality	Low	52.282
SRR16916857.k121_26699	Medium-quality	Low	52.278
P10710167.k121_1657_1	High-quality	Low	52.264
SRR17635621.k121_14027	Medium-quality	Low	52.261
MG30.k121_100542_1	Medium-quality	Low	52.247
MG536.k121_4051_1	Medium-quality	Low	52.175
MG700.k121_7691	Medium-quality	Low	52.171
MG1370.k121_285	High-quality	Low	52.152
SAMN00032792.k121_403	High-quality	Low	52.152
SRR18765396.k121_62491_1	Medium-quality	Low	52.129
MG40.k121_4731	Medium-quality	Low	52.107
MG1262.k121_1966	Medium-quality	Low	52.088
MG1263.k121_14629	Medium-quality	Low	52.088
ERR10898159.k121_1284	High-quality	Low	52.084
ERR10898263.k121_275_1	High-quality	Low	52.058
MG498.k121_17597_1	Medium-quality	High	52.039
SRR17635703.k121_155713	Medium-quality	Low	52.033
SRR16916875.k121_31509_1	High-quality	Low	52.005
MG403.k121_12989	High-quality	Low	51.992
MG903.k121_513_1	High-quality	Low	51.972
MG1232.k121_4821_1	High-quality	Low	51.901
SAMN00146141.k121_379_1	High-quality	Low	51.901
MG1344.k121_12942_1	High-quality	Low	51.891
MG188.k121_9592	High-quality	Low	51.89
MG75.k121_12284	High-quality	Low	51.883
SRR16916864.k121_3836	Medium-quality	Low	51.873
ERR10897969.k121_894_1	High-quality	Low	51.853
MG467.k121_21010	Medium-quality	Low	51.85
MG631.k121_15215	High-quality	Low	51.848
SRR16470981.k121_12317_1	Medium-quality	Low	51.822
SRR16916849.k121_23724_1	Medium-quality	Low	51.755
P10710167.k121_83044_1	High-quality	Low	51.73
MG621.k121_29147_1	Medium-quality	Low	51.712
ERR10897875.k121_936	High-quality	Low	51.71
P10708795.k121_1256_1	High-quality	Low	51.706
SRR16471062.k121_21242_1	High-quality	Low	51.696
MG416.k121_8363	Complete	Low	51.693
MG105.k121_8841_1	High-quality	Low	51.666
SRR17284184.k121_3586	High-quality	Low	51.665
MG1418.k121_1086	Medium-quality	Low	51.664
MG305.k121_28402	Medium-quality	Low	51.649
MG676.k121_5580_1	High-quality	Low	51.641
MG1041.k121_59582_1	Medium-quality	Low	51.621
MG187.k121_60608	High-quality	Low	51.584
MG37.k121_18854	Medium-quality	Low	51.577
MG284.k121_14659	Medium-quality	Low	51.548
ERR10897782.k121_2038_1	High-quality	Low	51.538
MG360.k121_13278	Complete	Low	51.458
ERR10897979.k121_1344	Complete	Low	51.433
MG572.k121_7338	Medium-quality	Low	51.432
MG367.k121_19458	High-quality	Low	51.421
MG1064.k121_8712_1	Medium-quality	Low	51.393
MG194.k121_23161	Medium-quality	Low	51.39
MG1357.k121_6465_1	High-quality	Low	51.386
MG222.k121_11500	Complete	Low	51.377
MG1050.k121_11778	High-quality	Low	51.369
MG289.k121_4691_1	High-quality	Low	51.342
SRR17635593.k121_20350	Medium-quality	Low	51.341
P10710386.k121_323_1	High-quality	Low	51.336
SRR16916863.k121_22641	Medium-quality	Low	51.336
MG535.k121_210832	Complete	Low	51.323
MG295.k121_12127	High-quality	Low	51.322
MG487.k121_11057_1	Medium-quality	Low	51.285
MG145.k121_9976	High-quality	Low	51.249
GV23.k141_2623	Complete	Low	51.204
P10710167.k121_110912_1	High-quality	Low	51.191
MG1020.k121_29717	Medium-quality	Low	51.164
MG1050.k121_14024_1	Medium-quality	Low	51.164
SRR12830919.k121_20387	Complete	Low	51.124
MG55.k121_63692	High-quality	Low	51.116
MG694.k121_21927	High-quality	Low	51.112
ERR10897806.k121_895	High-quality	Low	51.106
P10709297.k121_1606_1	High-quality	Low	51.099
MG826.k121_40304	High-quality	Low	51.09
MG22.k121_11426_1	High-quality	Low	51.082
MG146.k121_25904	Medium-quality	Low	51.06
MG713.k121_30317_1	Medium-quality	Low	51.059
SRR18765393.k121_6280_1	Medium-quality	Low	51.053
MG1141.k121_24714	High-quality	Low	51.015
MG1302.k121_40605	Medium-quality	Low	51.01
MG372.k121_11558	High-quality	Low	51.002
MG1049.k121_36003	Complete	Low	50.997
MG1050.k121_28445	Complete	Low	50.997
MG1096.k121_27036_1	High-quality	Low	50.976
ERR10898025.k121_507_1	High-quality	Low	50.975
MG659.k121_22821	High-quality	Low	50.949
MG32.k121_63975_1	High-quality	Low	50.941
SRR13900346.k121_4413_1	High-quality	Low	50.94
SRR11749283.k121_24656_1	High-quality	Low	50.903
SRR16916864.k121_3938	High-quality	Low	50.888
MG538.k121_12370_1	Medium-quality	Low	50.87
SRR16470988.k121_14889_1	Medium-quality	Low	50.857
ERR4421563.k121_863_1	High-quality	Low	50.854
SAMN00087816.k121_219_1	High-quality	Low	50.841
MG263.k121_5787	Medium-quality	Low	50.819
MG185.k121_3931	High-quality	Low	50.815
MG314.k121_305	Medium-quality	Low	50.814
MG130.k121_27688	High-quality	Low	50.81
MG684.k121_9332	High-quality	Low	50.782
SRR16503445.k121_14355	High-quality	Low	50.777
SRR16503447.k121_12503	High-quality	Low	50.759
MG894.k121_2134	Medium-quality	Low	50.752
MG918.k121_15245	High-quality	Low	50.742
MG438.k121_18883	Medium-quality	Low	50.741
MG655.k121_5114_1	High-quality	Low	50.737
MG565.k121_4800	High-quality	Low	50.73
SRR18765396.k121_60772	Complete	Low	50.703
MG1221.k121_38078	Complete	Low	50.701
MG232.k121_11997	Medium-quality	Low	50.698
SRR17635697.k121_8801	High-quality	Low	50.698
MG542.k121_3741	Medium-quality	Low	50.694
MG1209.k121_7763_1	High-quality	Low	50.665
MG1269.k121_24816	Complete	Low	50.657
SRR17635807.k121_45373	Complete	Low	50.634
SRR16916874.k121_36145_1	High-quality	Low	50.613
SRR16471069.k121_4460	High-quality	Low	50.612
ERR10898216.k121_6024_1	High-quality	Low	50.604
MG70.k121_29662_1	High-quality	Low	50.6
MG232.k121_20327_1	High-quality	Low	50.599
SRR17635717.k121_213919_1	High-quality	Low	50.592
SRR17635713.k121_9855_1	High-quality	Low	50.591
SRR17635714.k121_7649_1	High-quality	Low	50.591
SRR17635471.k121_45646	High-quality	Low	50.585
SRR17635465.k121_79251_2	High-quality	High	50.577
SRR16503423.k121_2040	Medium-quality	Low	50.57
SRR17284227.k121_3729	High-quality	Low	50.563
SRR17635504.k121_45569	Medium-quality	Low	50.56
P10707843.k121_11923	High-quality	Low	50.558
MG1340.k121_91482	Medium-quality	Low	50.536
MG147.k121_10946	Medium-quality	Low	50.531
SAMN00099563.k121_3158	High-quality	Low	50.53
SAMN00099589.k121_620	High-quality	Low	50.53
SAMN00076805.k121_1387	High-quality	Low	50.528
ERR10897692.k121_2212	High-quality	Low	50.521
MG896.k121_28987	Medium-quality	Low	50.518
MG345.k121_30605	High-quality	Low	50.513
ERR10897942.k121_456	High-quality	Low	50.493
ERR10897739.k121_2015_1	High-quality	Low	50.487
MG270.k121_13504_1	High-quality	Low	50.476
SRR11749291.k121_17024_1	High-quality	Low	50.472
MG50.k121_460	High-quality	Low	50.463
MG923.k121_21878	High-quality	Low	50.459
SRR16471009.k121_10359_1	High-quality	Low	50.45
P10709014.k121_12892_1	Medium-quality	Low	50.429
MG849.k121_11645	High-quality	Low	50.427
ERR10898163.k121_1222	High-quality	Low	50.425
ERR3500823.k61_398	High-quality	Low	50.421
SAMN00095336.k121_838_1	High-quality	Low	50.41
SAMN00035191.k121_401_1	High-quality	Low	50.409
SAMN00095363.k121_380_1	High-quality	Low	50.408
SRR2241219.k121_1578_1	High-quality	Low	50.407
SRR16471076.k121_9759_1	High-quality	Low	50.405
MG220.k121_97098	Complete	Low	50.395
SRR17635659.k121_28896	Medium-quality	Low	50.38
SRR17635660.k121_4519	Medium-quality	Low	50.38
ERR10897802.k121_493	High-quality	Low	50.379
ERR4421622.k121_864_1	High-quality	Low	50.368
MG1378.k121_2520_1	High-quality	Low	50.35
MG1213.k121_8957_1	High-quality	Low	50.344
MG1326.k121_29303_1	High-quality	Low	50.344
MG119.k121_17288	Medium-quality	Low	50.341
ERR10897744.k121_457_1	Medium-quality	Low	50.321
MG1208.k121_32062	Medium-quality	Low	50.287
MG1218.k121_28860	Medium-quality	Low	50.287
MG1221.k121_37562	Medium-quality	Low	50.287
SRR6747993.k121_91_1	High-quality	Low	50.254
SRR17635746.k121_3153	Medium-quality	Low	50.226
MG250.k121_36840	Medium-quality	Low	50.22
SRR17635697.k121_10093	Medium-quality	Low	50.215
MG899.k121_10894	Medium-quality	Low	50.211
MG689.k121_37666_1	Medium-quality	Low	50.204
MG89.k121_23011	Medium-quality	Low	50.192
MG1029.k121_13_1	Medium-quality	Low	50.182
P10710167.k121_66040	High-quality	Low	50.174
SRR12018965.k61_320	High-quality	Low	50.167
MG305.k121_20_1	Medium-quality	Medium	50.125
SRR12018786.k81_155	High-quality	Low	50.095
SRR17284193.k121_3387	Complete	Low	50.093
MG467.k121_31207_1	Medium-quality	Low	50.091
MG248.k121_19575	Medium-quality	Low	50.074
SRR17284198.k121_5497_1	High-quality	Low	50.063
SRR17635497.k121_6832_1	High-quality	Low	50.063
MG504.k121_4522_1	High-quality	Low	50.061
SAMN00083249.k121_316_1	High-quality	Low	50.052
SAMN00036805.k121_585_1	High-quality	Low	50.051
PV29.k141_2433_1	High-quality	Low	50.05
SRR17284326.k121_15161_1	High-quality	Low	50.05
ERR10897595.k121_638_1	High-quality	Low	50.048
SRR13694836.k121_1520_1	High-quality	Low	50.048
MG1082.k121_57276_1	High-quality	Low	50.047
MG1083.k121_18820_1	High-quality	Low	50.047
SRR11749268.k121_10067_1	High-quality	Low	50.047
SRR17284178.k121_6048_1	High-quality	Low	50.046
MG78.k121_7198	High-quality	Low	50.025
ERR10898275.k121_2007_1	Medium-quality	Low	50.024
SRR16471001.k121_8107_1	High-quality	Low	50.023
MG514.k121_3251	Medium-quality	Low	50.022
SRR21425819.k121_1580	Medium-quality	Low	49.977
SRR16916876.k121_31205_1	Medium-quality	Low	49.973
SRR17635670.k121_1836	High-quality	Low	49.968
ERR10897685.k121_10020_1	High-quality	Low	49.914
MG407.k121_21618	Medium-quality	Low	49.913
SRR13167665.k121_904_1	High-quality	Low	49.91
SRR13167662.k121_397_1	High-quality	Low	49.909
SRR13167664.k121_283_1	High-quality	Low	49.909
MG1035.k121_23729	Medium-quality	Low	49.899
MG1262.k121_31694_1	Medium-quality	Low	49.892
MG389.k121_31888	Medium-quality	Low	49.889
MG7.k121_4014	Medium-quality	Low	49.885
SRR16503442.k121_6876	High-quality	Low	49.877
MG559.k121_1318_1	High-quality	Low	49.875
SRR17635508.k121_5549_1	High-quality	Low	49.875
SRR17635509.k121_2811_1	High-quality	Low	49.875
MG414.k121_4680	High-quality	Low	49.867
MG1055.k121_10053_1	Medium-quality	Low	49.809
MG1056.k121_28919_1	Medium-quality	Low	49.809
MG189.k121_20727	Complete	Low	49.803
SRR16916891.k121_29470	Medium-quality	Low	49.794
MG1194.k121_30199_1	Medium-quality	Low	49.79
MG1087.k121_33946	High-quality	Low	49.787
MG1036.k121_21513	Medium-quality	Low	49.777
SRR16503441.k121_15122_1	High-quality	Low	49.777
MG1196.k121_23119_1	Medium-quality	Low	49.776
ERR10897993.k121_2614	High-quality	Low	49.772
MG911.k121_2360_1	High-quality	Low	49.768
MG912.k121_3222_1	High-quality	Low	49.768
MG913.k121_685_1	High-quality	Low	49.768
MG1086.k121_63585	High-quality	Low	49.763
MG123.k121_16864	Medium-quality	Low	49.741
MG1193.k121_6287	High-quality	Low	49.732
MG1197.k121_7974	High-quality	Low	49.732
ERR10897852.k121_546	High-quality	Low	49.705
SRR17635703.k121_178006	Medium-quality	Low	49.692
SRR17635465.k121_105030	Medium-quality	Low	49.675
ERR10897882.k121_593_1	High-quality	Low	49.672
MG836.k121_7501_1	Medium-quality	Low	49.669
SRR17635698.k121_146568	High-quality	Low	49.65
MG259.k121_5862	Complete	Low	49.632
MG316.k121_29430	Complete	Low	49.624
MG87.k121_21971_1	Medium-quality	Low	49.617
MG661.k121_46241	High-quality	Low	49.61
ERR10898183.k121_2658_1	High-quality	Low	49.573
ERR10898207.k121_2417_1	High-quality	Low	49.573
P10708884.k121_1358	High-quality	Low	49.572
SRR17635707.k121_328301	Medium-quality	Low	49.572
SRR17635709.k121_94824	Medium-quality	Low	49.55
MG337.k121_71537	Medium-quality	Low	49.546
SRR12018816.k61_449	High-quality	Low	49.54
SRR17635578.k121_5389_1	High-quality	Low	49.532
ERR10898274.k121_15794_1	High-quality	Low	49.528
SRR21425820.k121_961	High-quality	Low	49.527
SRR5274002.k121_52935	Complete	Low	49.517
SRR13167520.k121_90	High-quality	Low	49.511
SRR13167523.k121_445	High-quality	Low	49.511
MG1323.k121_27816	High-quality	Low	49.508
SRR2240727.k121_808_1	High-quality	Low	49.494
ERR4421579.k121_612_1	Medium-quality	Low	49.482
SRR17635685.k121_28746	High-quality	Low	49.477
SAMN00082828.k121_21576	Complete	Low	49.472
SAMN00142993.k121_2327_1	Medium-quality	Low	49.459
MG1322.k121_12352	Medium-quality	Low	49.457
MG1021.k121_1455_1	High-quality	Low	49.456
MG1324.k121_30694	High-quality	Low	49.453
SRR13167520.k121_331_1	High-quality	Low	49.453
MG570.k121_28993	High-quality	Low	49.448
SRR17635807.k121_4386	Medium-quality	Low	49.439
MG1382.k121_3128	Medium-quality	Low	49.427
SRR17635788.k121_9011	Medium-quality	Low	49.425
MG425.k121_11085_1	Medium-quality	Low	49.418
MG53.k121_1818	High-quality	Low	49.388
SRR16471051.k121_7982_1	High-quality	Low	49.376
P10709474.k121_2626_1	High-quality	Low	49.365
MG1277.k121_28228	Complete	Low	49.358
MG711.k121_1381	Complete	Low	49.355
ERR10897968.k121_104_1	High-quality	Low	49.334
SRR17635507.k121_7527_1	High-quality	Low	49.325
ERR10898230.k121_87	High-quality	Low	49.314
ERR10897835.k121_644_1	High-quality	Low	49.313
SRR12018825.k81_1662_1	High-quality	Low	49.313
P10709581.k121_10940	Medium-quality	Low	49.307
MG660.k121_13888	Medium-quality	Low	49.304
SRR2175815.k121_971_1	High-quality	Low	49.301
MG87.k121_23633	Medium-quality	Low	49.297
SAMN00044822.k121_16234_1	Medium-quality	High	49.296
PV51.k141_2404_1	High-quality	Low	49.295
SRR5273969.k121_3942	Medium-quality	Low	49.294
MG1189.k121_5112_1	High-quality	Low	49.286
MG1190.k121_4578_1	High-quality	Low	49.286
MG332.k121_13071_1	High-quality	Low	49.27
MG1064.k121_15691	Medium-quality	Low	49.267
MG442.k121_1701	Medium-quality	Low	49.263
P10710167.k121_62375	Medium-quality	Low	49.246
MG162.k121_44883	Medium-quality	Low	49.224
SRR17635763.k121_1253	Complete	Low	49.214
SRR10258550.k121_6420	High-quality	Low	49.208
SRR1952519.k121_93_1	High-quality	Low	49.206
SRR17635580.k121_4566	Medium-quality	Low	49.203
MG70.k121_2599	Medium-quality	Low	49.2
ERR4421554.k121_3914_1	High-quality	Low	49.188
MG16.k121_34551_1	Medium-quality	Low	49.181
MG1256.k121_353_1	Medium-quality	Low	49.176
SRR17635709.k121_67486	Medium-quality	Low	49.176
SRR16916845.k121_96591	Medium-quality	Low	49.174
MG1203.k121_2587	Medium-quality	Low	49.171
MG1327.k121_54766	High-quality	Low	49.166
MG56.k121_9390_1	Medium-quality	Low	49.165
MG70.k121_25442	High-quality	Low	49.148
ERR10897805.k121_538_1	Medium-quality	Low	49.146
ERR10897603.k121_465_1	High-quality	Low	49.144
SAMN00088364.k121_227889_1	High-quality	Low	49.129
SRR17635596.k121_73241	Medium-quality	Low	49.121
SRR17635597.k121_1990	Medium-quality	Low	49.121
MG1263.k121_19535	Medium-quality	Low	49.117
SRR17635764.k121_26485	Complete	Low	49.115
MG606.k121_36284	Medium-quality	Low	49.114
MG455.k121_24916_1	High-quality	Low	49.109
ERR10898100.k121_7432_1	High-quality	Low	49.108
MG257.k121_31830	Medium-quality	Low	49.106
MG495.k121_41351_1	High-quality	Low	49.103
MG668.k121_17465_1	High-quality	Low	49.103
MG1503.k121_411_1	High-quality	Low	49.089
ERR10897859.k121_730_1	High-quality	Low	49.084
ERR10897974.k121_735_1	High-quality	Low	49.079
MG903.k121_999_1	High-quality	Low	49.077
MG335.k121_13981	Medium-quality	Low	49.062
MG144.k121_5225_1	High-quality	Low	49.055
SRR17635818.k121_9051_1	High-quality	Low	49.046
ERR10897621.k121_785_1	High-quality	Low	49.04
MG1285.k121_10313	Medium-quality	Low	49.017
MG984.k121_12256_1	High-quality	Low	49.017
SRR16916885.k121_3872_1	High-quality	Low	48.996
MG512.k121_9005_1	High-quality	Low	48.993
MG1406.k121_357_1	High-quality	Low	48.988
SAMN00040818.k121_1580_1	High-quality	Low	48.988
MG430.k121_48193	Medium-quality	Low	48.977
SRR21425833.k121_2847_1	Medium-quality	Medium	48.976
SRR16470945.k121_18068	High-quality	Low	48.971
SRR17635559.k121_3076_1	Medium-quality	Low	48.971
SAMN00148560.k121_704_1	Medium-quality	Low	48.958
SRR16916858.k121_1847	High-quality	Low	48.955
ERR10897925.k121_37712	High-quality	Low	48.939
MG631.k121_16644	High-quality	Low	48.938
SRR17635466.k121_37846	Medium-quality	Low	48.923
SRR17635468.k121_24338	Medium-quality	Low	48.923
SRR17635470.k121_10838	Medium-quality	Low	48.923
MG713.k121_21244_1	High-quality	Low	48.912
MG1002.k121_4603	Medium-quality	Low	48.902
MG880.k121_3636	Medium-quality	Low	48.902
MG558.k121_15926	Medium-quality	Low	48.895
MG826.k121_7860	Medium-quality	Low	48.862
SRR17635674.k121_24293	Medium-quality	Low	48.84
SRR13694813.k121_11304_1	Medium-quality	Low	48.825
ERR10898077.k121_5875_1	High-quality	Low	48.822
MG243.k121_12185_1	High-quality	Low	48.808
SAMN00099820.k121_1065	Medium-quality	Low	48.804
P10708995.k121_5270_1	Medium-quality	Low	48.784
ERR10898240.k121_601	High-quality	Low	48.783
MG380.k121_25739_1	High-quality	Low	48.782
MG882.k121_7711	Medium-quality	Low	48.781
ERR10897803.k121_2733	High-quality	Low	48.779
SRR17635556.k121_4833_1	Medium-quality	Low	48.779
SRR17635555.k121_4324_1	Medium-quality	Low	48.775
SRR17635557.k121_7767_1	Medium-quality	Low	48.775
SRR13694811.k121_1434_1	High-quality	Low	48.774
PV32.k141_750_1	Medium-quality	Low	48.773
MG1044.k121_18566	High-quality	Low	48.766
PV49.k141_1852_1	Medium-quality	Low	48.756
SRR13167632.k121_1098	High-quality	Low	48.755
SRR16471072.k121_4669_1	Medium-quality	Low	48.754
SRR17635601.k121_29639	Medium-quality	Low	48.75
MG521.k121_64162_1	Medium-quality	Low	48.749
SRR17635820.k121_14475	Medium-quality	Low	48.748
MG597.k121_42447	Complete	Low	48.742
ERR10897846.k121_1204_1	High-quality	Low	48.74
SRR17635689.k121_18657	Medium-quality	Low	48.722
MG168.k121_7466	Medium-quality	Low	48.72
MG1020.k121_36176_1	High-quality	Low	48.714
MG1065.k121_21807_1	High-quality	Low	48.714
MG849.k121_27331	Medium-quality	Low	48.709
MG979.k121_4675_1	High-quality	Low	48.709
MG1141.k121_1853_1	High-quality	Low	48.707
ERR4421552.k121_9262_1	High-quality	Low	48.688
SRR13167683.k121_839_1	High-quality	Low	48.671
SRR17635735.k121_4313	High-quality	Low	48.65
SRR13900355.k121_8827	Medium-quality	Low	48.643
ERR10897803.k121_3057_1	High-quality	Low	48.638
ERR10898112.k121_141_1	High-quality	Low	48.636
ERR10898197.k121_1688_1	High-quality	Low	48.635
ERR4421601.k121_615_1	High-quality	Low	48.634
ERR4421614.k121_586_1	High-quality	Low	48.634
SRR17635544.k121_22517_1	High-quality	Low	48.634
ERR4421621.k121_522_1	High-quality	Low	48.627
MG721.k121_6764	Complete	Low	48.623
ERR10897942.k121_760_1	High-quality	Low	48.621
ERR10897778.k121_564_1	High-quality	Low	48.617
SRR16470988.k121_24471_1	High-quality	Low	48.617
MG983.k121_4548	High-quality	Low	48.614
MG28.k121_40986	Medium-quality	Low	48.609
MG351.k121_32658_1	Medium-quality	Low	48.604
SRR17635468.k121_22092	Medium-quality	Low	48.602
SRR13694815.k121_2914_1	High-quality	Low	48.599
ERR4421582.k121_480	High-quality	Low	48.586
SRR6748167.k121_131	High-quality	Low	48.586
SRR6748168.k121_113	High-quality	Low	48.586
SRR6748169.k121_876	High-quality	Low	48.586
SRR6748170.k121_3114	High-quality	Low	48.586
SRR6748216.k121_316	High-quality	Low	48.586
SRR6748219.k121_278	High-quality	Low	48.586
MG499.k121_801_1	High-quality	Low	48.582
MG76.k121_3692	Medium-quality	Low	48.567
MG455.k121_18897	Medium-quality	Low	48.557
ERR3500845.k61_3519_1	High-quality	Low	48.552
ERR3500825.k81_331_1	High-quality	Low	48.551
ERR3500844.k81_2960_1	High-quality	Low	48.551
MG1050.k121_24368	Medium-quality	Low	48.549
SRR17635634.k121_1353_1	High-quality	Low	48.549
MG573.k121_2688_1	High-quality	Low	48.548
P10710167.k121_18594	High-quality	Low	48.547
SRR13167731.k121_431_1	High-quality	Low	48.546
SRR13167732.k121_337_1	High-quality	Low	48.546
ERR4421623.k121_482_1	High-quality	Low	48.542
P10709681.k121_22729	Medium-quality	Low	48.539
MG1499.k121_2010_1	High-quality	Low	48.538
SAMN00081569.k121_1506_1	High-quality	Low	48.536
ERR10897825.k121_854_1	High-quality	Low	48.534
PV33.k141_1920_1	Medium-quality	Low	48.534
SRR17284205.k121_14609_1	High-quality	Low	48.533
MG236.k121_1368	High-quality	Low	48.526
GV23.k141_2885	High-quality	Low	48.514
GV28.k141_4973	High-quality	Low	48.514
GV29.k141_7068	High-quality	Low	48.514
GV34.k141_1732	High-quality	Low	48.514
SRR16471003.k121_3586_1	High-quality	Low	48.512
MG1246.k121_72468	Medium-quality	Low	48.501
ERR4421629.k121_319	High-quality	Low	48.495
ERR10897684.k121_626	High-quality	Low	48.494
MG498.k121_31255	Medium-quality	Low	48.48
MG1338.k121_114413	Medium-quality	Low	48.469
ERR3500821.k61_353_1	High-quality	Low	48.459
MG605.k121_16193_1	Medium-quality	Low	48.458
ERR10897964.k121_2178	Complete	Low	48.451
MG1280.k121_6537	Medium-quality	Low	48.437
MG1430.k121_731_1	High-quality	Low	48.436
SAMN00072629.k121_1808_1	High-quality	Low	48.436
SRR16471049.k121_18936	Medium-quality	Low	48.433
MG1172.k121_40462	Medium-quality	Low	48.411
ERR10897708.k121_1840_1	High-quality	Low	48.408
MG1003.k121_1593	Complete	Low	48.401
MG881.k121_1578	Complete	Low	48.401
MG221.k121_5659_1	High-quality	Low	48.397
MG64.k121_21595_1	High-quality	Low	48.393
MG665.k121_56644_1	High-quality	Low	48.381
MG1354.k121_39935_1	High-quality	Low	48.372
MG1279.k121_5645	Medium-quality	Low	48.361
MG218.k121_4331	Medium-quality	Low	48.35
SRR17635648.k121_105136	Medium-quality	Low	48.339
SRR5273911.k121_151	High-quality	Low	48.335
SRR17635558.k121_2948_1	Medium-quality	Low	48.326
MG136.k121_11034	Medium-quality	Low	48.323
MG313.k121_58518	Medium-quality	Low	48.316
SRR17635471.k121_45413	Medium-quality	Low	48.312
MG214.k121_16264_1	High-quality	Low	48.306
MG1129.k121_53019	High-quality	Low	48.289
MG644.k121_9803	Medium-quality	Low	48.274
SRR10258563.k121_26296	High-quality	Low	48.267
SRR16471018.k121_7572_1	High-quality	Low	48.243
MG676.k121_30310	Medium-quality	Low	48.218
MG94.k121_8323	Medium-quality	Low	48.218
MG263.k121_15120	Medium-quality	Low	48.193
MG617.k121_14580	Medium-quality	Low	48.189
P10708995.k121_8179_1	Medium-quality	Low	48.177
ERR10898143.k121_3069_1	High-quality	Low	48.168
MG273.k121_9641	Medium-quality	Low	48.168
MG79.k121_3525_1	High-quality	Low	48.159
MG910.k121_5644	High-quality	Low	48.157
P10710167.k121_15678_1	High-quality	Low	48.152
P10709468.k121_2289	High-quality	Low	48.15
P10709884.k121_1116_1	High-quality	Low	48.128
SRR17635676.k121_10783_1	High-quality	Low	48.114
ERR10898101.k121_4642_1	High-quality	Low	48.11
MG509.k121_5450_1	High-quality	Low	48.11
MG675.k121_424_1	High-quality	Low	48.11
MG1023.k121_34123_1	High-quality	Low	48.105
MG637.k121_3902_1	High-quality	Low	48.094
MG594.k121_59759_1	High-quality	Low	48.091
MG306.k121_12510_1	Medium-quality	Low	48.086
MG1016.k121_20838_1	Medium-quality	Low	48.085
SRR17635713.k121_9295	High-quality	Low	48.08
SRR17635714.k121_12967	High-quality	Low	48.08
MG1158.k121_44990_1	High-quality	Low	48.076
MG1080.k121_179889	Medium-quality	Low	48.069
SRR16916873.k121_67223	Complete	Low	48.063
ERR4421563.k121_872_1	High-quality	Low	48.05
MG1340.k121_41256	High-quality	Low	48.042
MG81.k121_7965	Medium-quality	Low	48.036
SRR10258570.k121_14167_1	Medium-quality	Low	48.027
SRR11749275.k121_15814_1	Medium-quality	Low	48.027
SRR17635474.k121_41460_1	Medium-quality	Low	48.024
P10709120.k121_5246_1	Medium-quality	Low	48.023
ERR10897622.k121_10	High-quality	Low	48.015
PV26.k141_1112	High-quality	Low	48.015
SAMN00036366.k121_1883_1	High-quality	Low	48.01
SAMN00044822.k121_20748	High-quality	Low	48.01
MG1447.k121_864_1	High-quality	Low	48.009
SAMN00084371.k121_1342_1	High-quality	Low	48.009
SAMN00147362.k121_525_1	High-quality	Low	48.009
SAMN00035684.k121_2644_1	High-quality	Low	48.007
MG1377.k121_873_1	High-quality	Low	48.005
MG1348.k121_8479_1	High-quality	Low	47.996
MG658.k121_24021_1	High-quality	Low	47.977
MG1329.k121_30779	High-quality	Low	47.974
MG357.k121_12393	Medium-quality	Low	47.96
MG1056.k121_25589	Medium-quality	Low	47.936
SRR13167523.k121_463_1	High-quality	Low	47.933
MG1080.k121_214610	High-quality	Low	47.925
P10710167.k121_17546	High-quality	Low	47.922
ERR10898104.k121_2568_1	High-quality	Low	47.914
SRR19237611.k121_1292_1	High-quality	Low	47.912
SAMN00147364.k121_827_1	High-quality	Low	47.908
MG597.k121_4424	High-quality	Low	47.906
MG55.k121_81748	Medium-quality	Low	47.897
SRR13167502.k121_363_1	High-quality	Low	47.871
SRR13167504.k121_554_1	High-quality	Low	47.871
MG1338.k121_63019	High-quality	Low	47.862
MG1307.k121_11121	High-quality	Low	47.861
SRR17635708.k121_4301_1	High-quality	Low	47.859
SRR17635593.k121_13072	High-quality	Low	47.847
MG1142.k121_2181_1	High-quality	Low	47.827
SRR17635489.k121_6813	High-quality	Low	47.824
ERR3500819.k81_17992	High-quality	Low	47.798
MG301.k121_13531	Medium-quality	Low	47.797
MG984.k121_7938	High-quality	Low	47.792
ERR10898141.k121_1395	Complete	Low	47.787
ERR10898218.k121_1321_1	High-quality	Low	47.787
ERR10898041.k121_2595_1	High-quality	Low	47.784
SRR16916877.k121_25224_1	High-quality	Low	47.766
SRR17635647.k121_89402	Medium-quality	Low	47.74
ERR10898112.k121_3291_1	High-quality	Low	47.734
ERR10897852.k121_501_1	Medium-quality	Low	47.712
MG314.k121_29919	Medium-quality	Low	47.707
MG288.k121_49351_1	High-quality	Low	47.703
ERR10897987.k121_2148_1	High-quality	Low	47.694
ERR10897826.k121_387	High-quality	Low	47.691
ERR10897593.k121_2701_1	High-quality	Low	47.689
ERR10897652.k121_491_1	High-quality	Low	47.671
MG1300.k121_83922	High-quality	Low	47.662
MG1248.k121_58072	Medium-quality	Low	47.658
SRR17635717.k121_35078	High-quality	Low	47.648
SRR17635566.k121_5803_1	High-quality	Low	47.62
SRR17635568.k121_8557_1	High-quality	Low	47.62
SRR17635647.k121_42396_1	High-quality	Low	47.59
MG85.k121_25314_1	Medium-quality	Low	47.584
MG477.k121_24436_1	High-quality	Low	47.578
MG258.k121_26343_1	High-quality	Low	47.577
SAMN00044684.k121_17722	Medium-quality	Low	47.559
MG908.k121_4550_1	Medium-quality	Low	47.558
MG233.k121_66348	High-quality	Low	47.548
SRR16916891.k121_48479_1	Medium-quality	Low	47.546
ERR10898129.k121_1307	High-quality	Low	47.538
MG1302.k121_18055	Medium-quality	Low	47.536
P10710376.k121_11289_1	Medium-quality	Low	47.533
PV46.k141_4145_1	Medium-quality	Low	47.518
ERR10897880.k121_1710_1	High-quality	Low	47.513
SRR10258557.k121_11191_1	High-quality	Low	47.504
ERR10898076.k121_568	High-quality	Low	47.499
MG627.k121_45358_1	Medium-quality	Low	47.495
MG1152.k121_22014_1	High-quality	Low	47.493
SRR17635664.k121_156876	Medium-quality	Low	47.492
MG1340.k121_68311	High-quality	Low	47.49
MG1303.k121_5502	Medium-quality	Low	47.487
MG345.k121_31926	Complete	Low	47.487
SRR17635467.k121_36571	Medium-quality	Low	47.454
P10710167.k121_69221	Medium-quality	Low	47.45
SAMN00044686.k121_27771	Complete	Low	47.429
SRR17635674.k121_10500	Medium-quality	Low	47.418
MG157.k121_6502_1	High-quality	Low	47.415
ERR4421620.k121_920	Complete	Low	47.411
MG442.k121_2344	Medium-quality	Low	47.403
MG610.k121_10249	Medium-quality	Low	47.401
SAMN00143856.k121_7958	High-quality	Low	47.398
SRR17284184.k121_4603_1	Medium-quality	Low	47.387
MG1008.k121_68994_1	Medium-quality	Low	47.381
SRR16471069.k121_8543_1	Medium-quality	Low	47.38
MG206.k121_61713_1	High-quality	Low	47.377
SRR16471084.k121_6684_1	High-quality	Low	47.377
ERR10898030.k121_957	Complete	Low	47.376
P10709358.k121_6173_1	High-quality	Low	47.375
SRR10258566.k121_33347_1	High-quality	Low	47.374
ERR10898144.k121_555	High-quality	Low	47.372
MG1212.k121_4582_1	High-quality	Low	47.369
MG438.k121_5787_1	Medium-quality	Low	47.363
PV29.k141_2545_1	High-quality	Low	47.356
P10707843.k121_12956_1	High-quality	Low	47.35
SAMN00094406.k121_352	Complete	Low	47.349
ERR10897612.k121_2502_1	High-quality	Low	47.345
MG598.k121_7679_1	High-quality	Low	47.344
SRR17635704.k121_3039_1	High-quality	Low	47.343
SRR17635808.k121_3063_1	High-quality	Low	47.343
SRR17635809.k121_6657_1	High-quality	Low	47.343
SRR17635810.k121_1860_1	High-quality	Low	47.343
SRR17635811.k121_8125_1	High-quality	Low	47.343
SRR17635812.k121_8753_1	High-quality	Low	47.343
ERR10897822.k121_932_1	High-quality	Low	47.342
SRR17284159.k121_6309	High-quality	Low	47.342
ERR10897635.k121_434	High-quality	Low	47.317
SRR17635709.k121_65848	High-quality	Low	47.304
SRR13167730.k121_3831	High-quality	Low	47.301
SAMN00044684.k121_22997	Medium-quality	Low	47.299
MG1377.k121_1780	High-quality	Low	47.279
MG620.k121_3839_1	High-quality	Low	47.276
MG516.k121_3136_1	High-quality	Low	47.275
MG846.k121_303435	Medium-quality	Low	47.274
MG305.k121_643_1	High-quality	Low	47.271
SRR16470937.k121_11102_1	High-quality	Low	47.262
MG666.k121_6382_1	Medium-quality	Low	47.244
MG441.k121_8335	Medium-quality	Low	47.237
PV51.k141_2303_1	High-quality	Low	47.234
MG564.k121_14862_1	High-quality	Low	47.217
MG140.k121_4220_1	High-quality	Low	47.216
SRR16916847.k121_141053	Complete	Low	47.214
SRR16916847.k121_113978_1	High-quality	Low	47.204
SRR11749281.k121_9690_1	High-quality	Low	47.196
P10709701.k121_7853	High-quality	Low	47.178
MG1183.k121_76268	Medium-quality	Low	47.172
MG117.k121_6063	Medium-quality	Low	47.17
P10709029.k121_3493_1	High-quality	Low	47.156
SRR12830929.k121_10593	High-quality	Low	47.15
MG206.k121_21308_1	Medium-quality	Medium	47.148
SRR17635736.k121_31889_1	High-quality	Low	47.143
SRR17635607.k121_4341	High-quality	Low	47.142
MG488.k121_35041_1	High-quality	Low	47.14
SRR17635606.k121_25779	High-quality	Low	47.14
SRR17635608.k121_7646	High-quality	Low	47.14
SRR17635609.k121_7334	High-quality	Low	47.14
SRR17635610.k121_8367	High-quality	Low	47.14
P10710053.k121_16314_1	Medium-quality	Low	47.138
MG60.k121_21952	Medium-quality	Low	47.136
MG15.k121_8268_1	Medium-quality	Low	47.134
ERR10898049.k121_15125	High-quality	Low	47.125
MG538.k121_9428	Medium-quality	Low	47.112
MG42.k121_19606_1	Medium-quality	Low	47.095
MG1073.k121_884	High-quality	Low	47.081
P10708860.k121_3009	High-quality	Low	47.047
P10709465.k121_4337	High-quality	Low	47.046
SRR17635680.k121_45757_1	High-quality	Low	47.042
SRR16916852.k121_2833_1	High-quality	Low	47.039
SRR17635460.k121_3841_1	High-quality	Low	47.024
SRR17635464.k121_8108_1	High-quality	Low	47.024
SRR17635603.k121_9303_1	High-quality	Low	47.024
SRR17635481.k121_31828_1	High-quality	Low	47.021
MG1041.k121_27030	Medium-quality	Low	47.01
ERR10897684.k121_607_1	High-quality	Low	47.004
MG206.k121_72585_1	High-quality	Low	47.001
SRR6747957.k121_7_1	High-quality	Low	46.998
SRR6747987.k121_271_1	High-quality	Low	46.998
SRR6747988.k121_225_1	High-quality	Low	46.998
SRR6747989.k121_159_1	High-quality	Low	46.998
SRR6747991.k121_321_1	High-quality	Low	46.998
SRR6747992.k121_94_1	High-quality	Low	46.998
SRR6747994.k121_340_1	High-quality	Low	46.998
P10709297.k121_2416_1	High-quality	Low	46.992
SAMN00095161.k121_79617	High-quality	Low	46.988
P10709983.k121_5020_1	High-quality	Low	46.985
SRR16470980.k121_16767_1	High-quality	Low	46.984
MG661.k121_37361	Medium-quality	Low	46.982
P10708985.k121_8873_1	Medium-quality	Low	46.972
SRR17635654.k121_33125	Medium-quality	Low	46.97
MG1086.k121_72121	Complete	Low	46.964
P10710167.k121_88891_1	High-quality	Low	46.964
SRR16916872.k121_34873	Medium-quality	Low	46.963
MG1333.k121_16666_1	High-quality	Low	46.96
ERR10897915.k121_2242	Medium-quality	Low	46.954
ERR10897635.k121_632_1	High-quality	Low	46.953
MG409.k121_36138_1	High-quality	Low	46.944
SRR16916868.k121_6998	Medium-quality	Low	46.942
MG1070.k121_22641	High-quality	Low	46.933
MG90.k121_3368_1	High-quality	Low	46.931
MG978.k121_1490_1	High-quality	Low	46.927
SRR17635676.k121_2383	Medium-quality	Low	46.921
MG949.k121_3787	Medium-quality	Low	46.92
MG1230.k121_12613	High-quality	Low	46.912
ERR10898023.k121_1476	High-quality	Low	46.89
SRR17635703.k121_105169_1	High-quality	Low	46.875
SRR17635707.k121_27621_1	High-quality	Low	46.875
MG1023.k121_35790_1	Medium-quality	Low	46.859
SRR17635544.k121_27077	Complete	Low	46.859
MG534.k121_9201	Medium-quality	Low	46.849
SRR17635608.k121_6538	High-quality	Low	46.849
SRR17635610.k121_9145	High-quality	Low	46.849
MG1238.k121_16316_1	Medium-quality	Low	46.848
MG397.k121_5773	Complete	Low	46.848
SRR17635606.k121_20545	High-quality	Low	46.848
SRR17635607.k121_4103	High-quality	Low	46.848
SRR17635609.k121_7174	High-quality	Low	46.848
MG143.k121_20315	Medium-quality	Low	46.841
ERR10898220.k121_150_1	Medium-quality	Low	46.838
MG570.k121_9957	High-quality	Low	46.837
SAMN00088364.k121_185831	High-quality	Low	46.834
MG990.k121_837_1	High-quality	Low	46.832
SRR17635773.k121_6149_1	Medium-quality	Low	46.821
MG679.k121_6104_1	High-quality	Low	46.808
P10709581.k121_1615_1	High-quality	Low	46.794
MG390.k121_15697	Medium-quality	Low	46.79
MG1073.k121_32085	High-quality	Low	46.786
SRR17635715.k121_185459	Medium-quality	Low	46.764
SRR16916872.k121_10021	Medium-quality	Low	46.754
SRR17635664.k121_155018	Complete	Low	46.74
P10710167.k121_118719	Medium-quality	Low	46.726
MG713.k121_9719	High-quality	Low	46.705
SRR12018879.k81_3723	Medium-quality	Low	46.699
SRR16503439.k121_7362	High-quality	Low	46.696
MG391.k121_31763_1	Medium-quality	Low	46.687
ERR10898172.k121_2078_1	High-quality	Low	46.686
ERR3500869.k61_318_1	Medium-quality	Low	46.674
SRR16916847.k121_11807_1	Medium-quality	Low	46.667
MG642.k121_1793	High-quality	Low	46.641
MG269.k121_62269_1	Medium-quality	Low	46.626
MG1080.k121_44376	Medium-quality	Low	46.625
MG83.k121_5381_1	Medium-quality	Low	46.625
MG1370.k121_642_1	High-quality	Low	46.622
SAMN00045528.k121_1803_1	High-quality	Low	46.622
SAMN00032792.k121_910_1	High-quality	Low	46.621
SAMN00088430.k121_397_1	High-quality	Low	46.621
MG851.k121_9776_1	High-quality	High	46.61
MG126.k121_1215_1	High-quality	Low	46.605
MG253.k121_5979_1	High-quality	Low	46.603
ERR4421595.k121_638_1	High-quality	Low	46.585
MG1278.k121_21241_1	High-quality	Low	46.584
SRR17635770.k121_29829	High-quality	Low	46.583
MG293.k121_59786_1	Medium-quality	Low	46.555
MG474.k121_4395_1	High-quality	Low	46.552
MG646.k121_4580_1	High-quality	Low	46.551
P10709358.k121_10085_1	Medium-quality	Low	46.532
SRR13900353.k121_1812_1	Medium-quality	Low	46.531
SRR13900354.k121_30704_1	Medium-quality	Low	46.531
MG112.k121_3885_1	High-quality	Low	46.529
MG1055.k121_30695_1	Medium-quality	Low	46.525
SRR11749264.k121_51613_1	High-quality	Low	46.525
SRR11749275.k121_26319_1	High-quality	Low	46.519
SRR16471050.k121_11170_1	High-quality	Low	46.519
SRR17284236.k121_11983_1	High-quality	Low	46.519
MG1167.k121_45970	Medium-quality	Low	46.495
SRR17635632.k121_49821	Complete	Low	46.482
SRR17635698.k121_25803	High-quality	Low	46.481
ERR10897630.k121_11317_1	High-quality	Low	46.468
SRR17635669.k121_16527_1	High-quality	Low	46.467
ERR10897706.k121_219_1	Medium-quality	Low	46.466
ERR10897766.k121_2412_1	Medium-quality	Low	46.449
SAMN00088364.k121_78144_1	Medium-quality	High	46.448
ERR10897886.k121_3081_1	High-quality	Low	46.433
MG1066.k121_10764_1	High-quality	Low	46.426
ERR10897791.k121_643_1	High-quality	Low	46.419
MG16.k121_36828	Medium-quality	Low	46.41
ERR10898196.k121_4851_1	High-quality	Low	46.407
ERR10897598.k121_785	High-quality	Low	46.404
SRR17635487.k121_183	Medium-quality	Low	46.4
SAMN00094560.k121_853_1	High-quality	Low	46.388
SAMN00148310.k121_4569_1	High-quality	Low	46.388
MG1132.k121_1135_1	High-quality	Low	46.383
ERR10898257.k121_13425	High-quality	Low	46.349
MG830.k121_8753	High-quality	Low	46.337
P10708884.k121_4825	Complete	Low	46.327
MG1049.k121_6472_1	High-quality	Low	46.312
SAMN00148811.k121_216	Complete	Low	46.302
SRR17635530.k121_5233	High-quality	Low	46.301
SAMN00036699.k121_1538	High-quality	Low	46.298
MG499.k121_15914	High-quality	Low	46.294
MG934.k121_906_1	Medium-quality	Low	46.281
SRR17635529.k121_5714	High-quality	Low	46.281
MG1008.k121_31338	High-quality	Low	46.273
MG660.k121_14896_1	High-quality	Low	46.269
SRR17635503.k121_23209_1	High-quality	Low	46.264
SRR17635533.k121_4991	High-quality	Low	46.251
SRR17635532.k121_2213	High-quality	Low	46.243
SRR21604215.k121_3474	Medium-quality	Low	46.239
MG1030.k121_13815_1	High-quality	Low	46.238
SAMN00095161.k121_103154	Medium-quality	Low	46.234
MG188.k121_2385	Medium-quality	Low	46.229
MG1211.k121_15850_1	High-quality	Low	46.222
SAMN00035962.k121_405	High-quality	Low	46.219
MG465.k121_3008_1	High-quality	Low	46.198
SRR16916852.k121_3466_1	High-quality	Low	46.185
MG1060.k121_5488_1	High-quality	Low	46.184
ERR10898055.k121_509_1	High-quality	Low	46.179
ERR10898197.k121_1638	High-quality	Low	46.151
SAMN00095051.k121_305_1	High-quality	Low	46.148
MG1438.k121_1075_1	High-quality	Low	46.147
SAMN00067149.k121_513_1	High-quality	Low	46.147
SAMN00077816.k121_1755_1	High-quality	Low	46.147
MG1446.k121_184_1	High-quality	Low	46.135
MG487.k121_17863_1	High-quality	Low	46.135
ERR10897708.k121_1321_1	High-quality	Low	46.133
MG1218.k121_1846	High-quality	Low	46.131
MG1332.k121_37727	Medium-quality	Low	46.131
SAMN00142595.k121_298_1	High-quality	Low	46.118
SRR10258548.k121_10914	High-quality	Low	46.112
MG216.k121_19849	High-quality	Low	46.089
MG555.k121_4783_1	High-quality	Low	46.089
SAMN00088364.k121_212940_1	Medium-quality	Low	46.085
SRR17635557.k121_8169	Medium-quality	Low	46.084
SRR17635471.k121_12154_1	High-quality	High	46.075
MG170.k121_16119	High-quality	Low	46.07
P10709696.k121_8310_1	High-quality	Low	46.056
P10708995.k121_3331_1	High-quality	Low	46.046
SRR17635531.k121_1924_1	High-quality	Low	46.028
MG558.k121_31739_1	High-quality	Medium	46.027
SRR16470980.k121_7698_1	Medium-quality	Low	46.025
MG1028.k121_6531_1	High-quality	Low	46.013
MG1172.k121_14222_1	High-quality	Low	46.009
MG30.k121_129981	Medium-quality	Low	45.993
MG1386.k121_530_1	High-quality	Low	45.99
SAMN00036386.k121_492_1	High-quality	Low	45.99
MG182.k121_18769_1	High-quality	Low	45.989
MG477.k121_21172_1	High-quality	Low	45.989
SRR17635629.k121_8438_1	High-quality	Low	45.988
SRR12018948.k61_312_1	High-quality	Low	45.987
MG1499.k121_2173_1	High-quality	Low	45.974
SRR17635730.k121_5425	Complete	Low	45.965
MG1244.k121_25465	High-quality	Low	45.96
SRR13167730.k121_5324_1	High-quality	Low	45.924
SRR16916861.k121_20512_1	High-quality	Low	45.924
SRR16916851.k121_5745_1	High-quality	Low	45.923
SRR17635678.k121_15111	Medium-quality	Low	45.919
SRR19237607.k121_3621_1	High-quality	Low	45.913
ERR10898219.k121_356_1	Medium-quality	Low	45.912
MG214.k121_22248	Medium-quality	Low	45.909
MG1214.k121_11713	High-quality	Low	45.901
SRR19237623.k121_1762_1	High-quality	Low	45.894
SRR16503432.k121_13063	High-quality	Low	45.887
MG182.k121_6272_1	High-quality	Low	45.885
SRR17635580.k121_44928	Medium-quality	Low	45.884
MG1248.k121_127092	Medium-quality	Low	45.878
MG572.k121_12690_1	High-quality	Low	45.876
MG415.k121_8866_1	Medium-quality	Low	45.863
SAMN00088364.k121_186611_1	High-quality	Low	45.86
SRR21425802.k121_2411	High-quality	Low	45.856
SRR12018805.k61_317_1	Medium-quality	Low	45.836
SAMN00147363.k121_858	High-quality	Low	45.833
PV52.k141_11369_1	Medium-quality	Low	45.831
SRR16503433.k121_13934	High-quality	Low	45.829
SRR17284224.k121_315_1	High-quality	Low	45.829
MG1120.k121_17872_1	Medium-quality	Low	45.826
MG1170.k121_20975_1	Medium-quality	Low	45.826
ERR4421623.k121_310	High-quality	Low	45.822
MG136.k121_8301_1	High-quality	Low	45.82
SRR17635492.k121_11303	High-quality	Low	45.814
ERR10897877.k121_1338_1	High-quality	Low	45.8
MG1028.k121_6526_1	High-quality	Low	45.799
SRR17635698.k121_84252_1	High-quality	Low	45.796
[truncated: 12,225 more rows]
