# Supplementary material for: A multi-kingdom collection of 33,804 reference genomes for the human vaginal microbiome
Source: Nat Microbiol. 2024 Jun 21;9(8):2185–200. doi: 10.1038/s41564-024-01751-5 (PMC11306104; doi:10.1038/s41564-024-01751-5)
Supplement: Supplementary file 7 — Statistical source data for Fig. 2. [file 41564_2024_1751_MOESM7_ESM.xlsx]

## Sheet: fig2a
ChildNode	Number of SGBs	ParentNode	Labels	Number of genomes
Abiotrophia_5	1	Aerococcaceae_4	Abiotrophia
Absconditabacterales_3	1	JAEDAM01_2	Absconditabacterales
Absconditicoccaceae_4	1	Absconditabacterales_3	Absconditicoccaceae
Acetatifactor_5	1	Lachnospiraceae_4	Acetatifactor
Acetobacteraceae_4	2	Acetobacterales_3	Acetobacteraceae
Acetobacterales_3	2	Alphaproteobacteria_2	Acetobacterales
Acinetobacter_5	4	Moraxellaceae_4	Acinetobacter
Actinobaculum_5	1	Actinomycetaceae_4	Actinobaculum
Actinomyces_5	3	Actinomycetaceae_4	Actinomyces
Actinomycetaceae_4	45	Actinomycetales_3	Actinomycetaceae
Actinomycetales_3	118	Actinomycetia_2	Actinomycetales
Actinomycetia_2	174	Actinomycetota_1	Actinomycetia
Actinomycetota_1	224		Actinomycetota
Actinotignum_5	4	Actinomycetaceae_4	Actinotignum
Acutalibacteraceae_4	3	Oscillospirales_3	Acutalibacteraceae
Aeriscardovia_5	1	Bifidobacteriaceae_4	Aeriscardovia
Aerococcaceae_4	12	Lactobacillales_3	Aerococcaceae
Aerococcus_5	5	Aerococcaceae_4	Aerococcus
Agathobacter_5	2	Lachnospiraceae_4	Agathobacter
Agathobaculum_5	1	Butyricicoccaceae_4	Agathobaculum
Aggregatibacter_5	1	Pasteurellaceae_4	Aggregatibacter
Akkermansia_5	1	Akkermansiaceae_4	Akkermansia
Akkermansiaceae_4	1	Verrucomicrobiales_3	Akkermansiaceae
Alistipes_5	2	Rikenellaceae_4	Alistipes
Alloprevotella_5	2	Bacteroidaceae_4	Alloprevotella
Alloscardovia_5	1	Bifidobacteriaceae_4	Alloscardovia
Alphaproteobacteria_2	5	Pseudomonadota_1	Alphaproteobacteria
Alterileibacterium_5	1	Anaerovoracaceae_4	Alterileibacterium
Anaerococcus_5	18	Peptoniphilaceae_4	Anaerococcus
Anaeroglobus_5	4	Megasphaeraceae_4	Anaeroglobus
Anaerostipes_5	1	Lachnospiraceae_4	Anaerostipes
Anaerotignaceae_4	1	Lachnospirales_3	Anaerotignaceae
Anaerotignum_5	1	Anaerotignaceae_4	Anaerotignum
Anaerovoracaceae_4	8	Peptostreptococcales_3	Anaerovoracaceae
Arachnia_5	3	Propionibacteriaceae_4	Arachnia
Arcanobacterium_A_5	5	Actinomycetaceae_4	Arcanobacterium_A
Atopobacter_5	1	Aerococcaceae_4	Atopobacter
Atopobiaceae_4	40	Coriobacteriales_3	Atopobiaceae
Atopobium_5	3	Atopobiaceae_4	Atopobium
Bacillaceae_C_4	1	Bacillales_3	Bacillaceae_C
Bacillales_3	1	Bacilli_2	Bacillales
Bacilli_2	126	Bacillota_1	Bacilli
Bacillota_1	126		Bacillota
Bacillota_A_1	167		Bacillota_A
Bacillota_B_1	4		Bacillota_B
Bacillota_C_1	35		Bacillota_C
Bacteroidaceae_4	79	Bacteroidales_3	Bacteroidaceae
Bacteroidales_3	118	Bacteroidia_2	Bacteroidales
Bacteroides_5	5	Bacteroidaceae_4	Bacteroides
Bacteroides_D_5	1	CAJPTX01_4	Bacteroides_D
Bacteroidia_2	128	Bacteroidota_1	Bacteroidia
Bacteroidota_1	128		Bacteroidota
Baileyella_5	1	Anaerovoracaceae_4	Baileyella
Basfia_5	1	Pasteurellaceae_4	Basfia
BD1-5_3	1	JAEDAM01_2	BD1-5
Berryella_5	7	Eggerthellaceae_4	Berryella
Bifidobacteriaceae_4	55	Actinomycetales_3	Bifidobacteriaceae
Bifidobacterium_5	52	Bifidobacteriaceae_4	Bifidobacterium
Bilifractor_5	1	Lachnospiraceae_4	Bilifractor
Bilophila_5	1	Desulfovibrionaceae_4	Bilophila
Blautia_5	1	Lachnospiraceae_4	Blautia
Blautia_A_5	2	Lachnospiraceae_4	Blautia_A
Brachybacterium_5	1	Dermabacteraceae_4	Brachybacterium
Brevibacteriaceae_4	6	Actinomycetales_3	Brevibacteriaceae
Brevibacterium_5	6	Brevibacteriaceae_4	Brevibacterium
Bulleidia_5	3	Erysipelotrichaceae_4	Bulleidia
Burkholderiaceae_4	1	Burkholderiales_3	Burkholderiaceae
Burkholderiaceae_A_4	3	Burkholderiales_3	Burkholderiaceae_A
Burkholderiaceae_C_4	1	Burkholderiales_3	Burkholderiaceae_C
Burkholderiales_3	11	Gammaproteobacteria_2	Burkholderiales
Butyribacter_5	1	Lachnospiraceae_4	Butyribacter
Butyricicoccaceae_4	1	Oscillospirales_3	Butyricicoccaceae
Butyricimonas_5	1	Marinifilaceae_4	Butyricimonas
CAG-103_5	1	Oscillospiraceae_4	CAG-103
CAG-217_5	1	Acutalibacteraceae_4	CAG-217
CAG-302_5	1	UBA660_4	CAG-302
CAG-303_5	1	Lachnospiraceae_4	CAG-303
CAG-41_5	1	UBA1381_4	CAG-41
CAG-508_4	5	TANB77_3	CAG-508
CAG-508_unknown_5	2	CAG-508_4	CAG-508_unknown
CAG-74_4	2	Christensenellales_3	CAG-74
CAG-917_4	1	Christensenellales_3	CAG-917
CAJPTP01_5	1	Neisseriaceae_4	CAJPTP01
CAJPTX01_4	1	Bacteroidales_3	CAJPTX01
CAKAHY01_5	2	Lachnospiraceae_4	CAKAHY01
CALXRO01_5	1	UBA1997_4	CALXRO01
CAMCNU01_5	1	Negativicoccaceae_4	CAMCNU01
Campylobacter_5	1	Campylobacteraceae_4	Campylobacter
Campylobacter_A_5	2	Campylobacteraceae_4	Campylobacter_A
Campylobacter_B_5	7	Campylobacteraceae_4	Campylobacter_B
Campylobacteraceae_4	10	Campylobacterales_3	Campylobacteraceae
Campylobacterales_3	10	Campylobacteria_2	Campylobacterales
Campylobacteria_2	10	Campylobacterota_1	Campylobacteria
Campylobacterota_1	10		Campylobacterota
Canibacter_5	1	Microbacteriaceae_4	Canibacter
Capnocytophaga_5	4	Flavobacteriaceae_4	Capnocytophaga
Catonella_5	3	Lachnospiraceae_4	Catonella
Cellulomonadaceae_4	1	Actinomycetales_3	Cellulomonadaceae
Cellulosimicrobium_5	1	Cellulomonadaceae_4	Cellulosimicrobium
Centipeda_5	2	Selenomonadaceae_4	Centipeda
Chlamydia_5	1	Chlamydiaceae_4	Chlamydia
Chlamydiaceae_4	1	Chlamydiales_3	Chlamydiaceae
Chlamydiales_3	1	Chlamydiia_2	Chlamydiales
Chlamydiia_2	1	Chlamydiota_1	Chlamydiia
Chlamydiota_1	1		Chlamydiota
Choladocola_5	1	Lachnospiraceae_4	Choladocola
Christensenellales_3	3	Clostridia_2	Christensenellales
Chryseobacterium_5	1	Weeksellaceae_4	Chryseobacterium
Citrobacter_5	1	Enterobacteriaceae_4	Citrobacter
Citrobacter_B_5	2	Enterobacteriaceae_4	Citrobacter_B
Clostridia_2	167	Bacillota_A_1	Clostridia
Clostridiaceae_4	1	Clostridiales_3	Clostridiaceae
Clostridiales_3	1	Clostridia_2	Clostridiales
Clostridium_AP_5	1	Lachnospiraceae_4	Clostridium_AP
Clostridium_Q_5	1	Lachnospiraceae_4	Clostridium_Q
COE1_5	1	Lachnospiraceae_4	COE1
Collinsella_5	2	Coriobacteriaceae_4	Collinsella
Coprobacillaceae_4	1	Erysipelotrichales_3	Coprobacillaceae
Coprococcus_5	1	Lachnospiraceae_4	Coprococcus
Copromonas_5	1	Lachnospiraceae_4	Copromonas
Coriobacteriaceae_4	2	Coriobacteriales_3	Coriobacteriaceae
Coriobacteriales_3	50	Coriobacteriia_2	Coriobacteriales
Coriobacteriia_2	50	Actinomycetota_1	Coriobacteriia
Corynebacterium_5	44	Mycobacteriaceae_4	Corynebacterium
Criibacterium_5	1	Filifactoraceae_4	Criibacterium
Cryptobacteroides_5	6	UBA932_4	Cryptobacteroides
Cutibacterium_5	3	Propionibacteriaceae_4	Cutibacterium
Dermabacter_5	2	Dermabacteraceae_4	Dermabacter
Dermabacteraceae_4	4	Actinomycetales_3	Dermabacteraceae
Dermatophilaceae_4	1	Actinomycetales_3	Dermatophilaceae
Desulfobacterota_1	1		Desulfobacterota
Desulfovibrionaceae_4	1	Desulfovibrionales_3	Desulfovibrionaceae
Desulfovibrionales_3	1	Desulfovibrionia_2	Desulfovibrionales
Desulfovibrionia_2	1	Desulfobacterota_1	Desulfovibrionia
Dethiosulfovibrionaceae_4	2	Synergistales_3	Dethiosulfovibrionaceae
Dialister_5	12	Dialisteraceae_4	Dialister
Dialisteraceae_4	12	Veillonellales_3	Dialisteraceae
DTU023_4	3	Saccharofermentanales_3	DTU023
Eggerthellaceae_4	8	Coriobacteriales_3	Eggerthellaceae
Enterobacter_5	3	Enterobacteriaceae_4	Enterobacter
Enterobacterales_3	24	Gammaproteobacteria_2	Enterobacterales
Enterobacterales_A_3	5	Gammaproteobacteria_2	Enterobacterales_A
Enterobacteriaceae_4	24	Enterobacterales_3	Enterobacteriaceae
Enterocloster_5	1	Lachnospiraceae_4	Enterocloster
Enterococcaceae_4	4	Lactobacillales_3	Enterococcaceae
Enterococcus_5	2	Enterococcaceae_4	Enterococcus
Enterococcus_B_5	2	Enterococcaceae_4	Enterococcus_B
ER4_5	1	Oscillospiraceae_4	ER4
Eremococcus_5	1	Aerococcaceae_4	Eremococcus
Erysipelotrichaceae_4	3	Erysipelotrichales_3	Erysipelotrichaceae
Erysipelotrichales_3	4	Bacilli_2	Erysipelotrichales
Escherichia_5	3	Enterobacteriaceae_4	Escherichia
Eubacterium_B_5	1	Anaerovoracaceae_4	Eubacterium_B
Eubacterium_I_5	1	Lachnospiraceae_4	Eubacterium_I
Ezakiella_5	4	Peptoniphilaceae_4	Ezakiella
F0422_5	1	Veillonellaceae_4	F0422
F0428_5	1	Lachnospiraceae_4	F0428
Facklamia_5	1	Aerococcaceae_4	Facklamia
Faecalibacillus_5	1	Coprobacillaceae_4	Faecalibacillus
Faecalibacterium_5	2	Ruminococcaceae_4	Faecalibacterium
Faecousia_5	1	Oscillospiraceae_4	Faecousia
Falseniella_5	1	Aerococcaceae_4	Falseniella
Fannyhessea_5	29	Atopobiaceae_4	Fannyhessea
Fastidiosipila_5	2	Fastidiosipilaceae_4	Fastidiosipila
Fastidiosipilaceae_4	11	Saccharofermentanales_3	Fastidiosipilaceae
Fastidiosipilaceae_unknown_5	1	Fastidiosipilaceae_4	Fastidiosipilaceae_unknown
Fenollaria_5	3	Peptoniphilaceae_4	Fenollaria
Filifactor_5	1	Filifactoraceae_4	Filifactor
Filifactoraceae_4	2	Peptostreptococcales_3	Filifactoraceae
Fimenecus_5	1	Acutalibacteraceae_4	Fimenecus
Finegoldia_5	5	Peptoniphilaceae_4	Finegoldia
Flavobacteriaceae_4	5	Flavobacteriales_3	Flavobacteriaceae
Flavobacteriales_3	7	Bacteroidia_2	Flavobacteriales
Flavobacterium_5	1	Flavobacteriaceae_4	Flavobacterium
Fusobacteriaceae_4	3	Fusobacteriales_3	Fusobacteriaceae
Fusobacteriales_3	15	Fusobacteriia_2	Fusobacteriales
Fusobacteriia_2	15	Fusobacteriota_1	Fusobacteriia
Fusobacteriota_1	15		Fusobacteriota
Fusobacterium_5	2	Fusobacteriaceae_4	Fusobacterium
Fusobacterium_C_5	1	Fusobacteriaceae_4	Fusobacterium_C
Gammaproteobacteria_2	46	Pseudomonadota_1	Gammaproteobacteria
Gemella_5	5	Gemellaceae_4	Gemella
Gemellaceae_4	5	Staphylococcales_3	Gemellaceae
Gemmiger_5	1	Ruminococcaceae_4	Gemmiger
Gleimia_5	3	Actinomycetaceae_4	Gleimia
GN02-872_5	1	UBA6164_4	GN02-872
Granulibacter_5	1	Acetobacteraceae_4	Granulibacter
Granulicatella_5	2	Aerococcaceae_4	Granulicatella
Gulosibacter_5	1	Microbacteriaceae_4	Gulosibacter
Haemophilus_5	1	Pasteurellaceae_4	Haemophilus
Haemophilus_D_5	2	Pasteurellaceae_4	Haemophilus_D
Helcobacillus_5	1	Dermabacteraceae_4	Helcobacillus
Helcococcus_5	1	Peptoniphilaceae_4	Helcococcus
Hornefia_5	1	Anaerovoracaceae_4	Hornefia
HOT-345_5	1	Absconditicoccaceae_4	HOT-345
JAAYOA01_5	1	Fastidiosipilaceae_4	JAAYOA01
JAAZPT01_5	1	CAG-74_4	JAAZPT01
JABCPO02_5	3	CAG-508_4	JABCPO02
JAEDAM01_2	2	Patescibacteria_1	JAEDAM01
JAIKWW01_5	1	Anaerovoracaceae_4	JAIKWW01
Janibacter_A_5	1	Dermatophilaceae_4	Janibacter_A
Jonquetella_5	1	Dethiosulfovibrionaceae_4	Jonquetella
KA00134_5	1	Peptoniphilaceae_4	KA00134
KA00274_5	5	Fastidiosipilaceae_4	KA00274
Khoudiadiopia_5	2	Peptoniphilaceae_4	Khoudiadiopia
Kingella_B_5	1	Neisseriaceae_4	Kingella_B
Klebsiella_5	9	Enterobacteriaceae_4	Klebsiella
Lachnoanaerobaculum_5	2	Lachnospiraceae_4	Lachnoanaerobaculum
Lachnospira_5	4	Lachnospiraceae_4	Lachnospira
Lachnospiraceae_4	41	Lachnospirales_3	Lachnospiraceae
Lachnospirales_3	42	Clostridia_2	Lachnospirales
Lacticaseibacillus_5	2	Lactobacillaceae_4	Lacticaseibacillus
Lactiplantibacillus_5	2	Lactobacillaceae_4	Lactiplantibacillus
Lactobacillaceae_4	48	Lactobacillales_3	Lactobacillaceae
Lactobacillales_3	99	Bacilli_2	Lactobacillales
Lactobacillus_5	31	Lactobacillaceae_4	Lactobacillus
Lancefieldella_5	2	Atopobiaceae_4	Lancefieldella
Lawsonella_5	2	Mycobacteriaceae_4	Lawsonella
Lentilactobacillus_5	1	Lactobacillaceae_4	Lentilactobacillus
Leptotrichia_5	2	Leptotrichiaceae_4	Leptotrichia
Leptotrichia_A_5	1	Leptotrichiaceae_4	Leptotrichia_A
Leptotrichiaceae_4	12	Fusobacteriales_3	Leptotrichiaceae
Levyella_5	1	Peptoniphilaceae_4	Levyella
Ligilactobacillus_5	1	Lactobacillaceae_4	Ligilactobacillus
Limosilactobacillus_5	11	Lactobacillaceae_4	Limosilactobacillus
Listeria_5	1	Listeriaceae_4	Listeria
Listeriaceae_4	1	Lactobacillales_3	Listeriaceae
Macrococcus_B_5	1	Staphylococcaceae_4	Macrococcus_B
Mageeibacillus_5	2	Fastidiosipilaceae_4	Mageeibacillus
Malacoplasma_A_5	1	Mycoplasmoidaceae_4	Malacoplasma_A
Marinifilaceae_4	2	Bacteroidales_3	Marinifilaceae
Massilibacteroides_5	1	Tannerellaceae_4	Massilibacteroides
Mediannikoviicoccus_5	1	Peptoniphilaceae_4	Mediannikoviicoccus
Mediterraneibacter_5	1	Lachnospiraceae_4	Mediterraneibacter
Megasphaera_5	7	Megasphaeraceae_4	Megasphaera
Megasphaeraceae_4	11	Veillonellales_3	Megasphaeraceae
Metamycoplasma_5	2	Metamycoplasmataceae_4	Metamycoplasma
Metamycoplasmataceae_4	3	Mycoplasmatales_3	Metamycoplasmataceae
Microbacteriaceae_4	3	Actinomycetales_3	Microbacteriaceae
Microbacterium_5	1	Microbacteriaceae_4	Microbacterium
Micrococcaceae_4	3	Actinomycetales_3	Micrococcaceae
Mobiluncus_5	12	Actinomycetaceae_4	Mobiluncus
Mogibacterium_5	2	Anaerovoracaceae_4	Mogibacterium
Moraxellaceae_4	4	Pseudomonadales_3	Moraxellaceae
Morganella_5	1	Enterobacteriaceae_4	Morganella
Murdochiella_5	1	Peptoniphilaceae_4	Murdochiella
Muribaculaceae_4	1	Bacteroidales_3	Muribaculaceae
Mycobacteriaceae_4	48	Mycobacteriales_3	Mycobacteriaceae
Mycobacteriales_3	48	Actinomycetia_2	Mycobacteriales
Mycobacterium_5	2	Mycobacteriaceae_4	Mycobacterium
Mycoplasmatales_3	6	Bacilli_2	Mycoplasmatales
Mycoplasmoidaceae_4	3	Mycoplasmatales_3	Mycoplasmoidaceae
Mycoplasmopsis_5	1	Metamycoplasmataceae_4	Mycoplasmopsis
Nanchangia_5	1	Actinomycetaceae_4	Nanchangia
Nanogingivalaceae_4	1	Saccharimonadales_3	Nanogingivalaceae
Nanogingivalis_5	1	Nanogingivalaceae_4	Nanogingivalis
Nanoperiomorbaceae_4	11	Saccharimonadales_3	Nanoperiomorbaceae
Nanoperiomorbaceae_unknown_5	1	Nanoperiomorbaceae_4	Nanoperiomorbaceae_unknown
Nanoperiomorbus_5	10	Nanoperiomorbaceae_4	Nanoperiomorbus
Nanosyncoccaceae_4	1	Saccharimonadales_3	Nanosyncoccaceae
Nanosyncoccus_5	1	Nanosyncoccaceae_4	Nanosyncoccus
Negativicoccaceae_4	1	Veillonellales_3	Negativicoccaceae
Negativicutes_2	35	Bacillota_C_1	Negativicutes
Neisseria_5	4	Neisseriaceae_4	Neisseria
Neisseriaceae_4	6	Burkholderiales_3	Neisseriaceae
Nosocomiicoccus_5	1	Salinicoccaceae_4	Nosocomiicoccus
Ochrobactrum_5	1	Rhizobiaceae_4	Ochrobactrum
Odoribacter_5	1	Marinifilaceae_4	Odoribacter
Olegusella_5	3	Atopobiaceae_4	Olegusella
Oligella_5	1	Burkholderiaceae_C_4	Oligella
Olsenella_G_5	1	Atopobiaceae_4	Olsenella_G
Olsenella_I_5	2	Atopobiaceae_4	Olsenella_I
Oscillospiraceae_4	4	Oscillospirales_3	Oscillospiraceae
Oscillospirales_3	12	Clostridia_2	Oscillospirales
Pantoea_5	1	Enterobacteriaceae_4	Pantoea
Parabacteroides_5	1	Tannerellaceae_4	Parabacteroides
Paraclostridium_5	2	Peptostreptococcaceae_4	Paraclostridium
Parasutterella_5	1	Burkholderiaceae_A_4	Parasutterella
Parvimonas_5	3	Peptoniphilaceae_4	Parvimonas
Pasteurellaceae_4	5	Enterobacterales_A_3	Pasteurellaceae
Patescibacteria_1	16		Patescibacteria
Pauljensenia_5	5	Actinomycetaceae_4	Pauljensenia
Peptidiphaga_5	1	Actinomycetaceae_4	Peptidiphaga
Peptococcaceae_4	4	Peptococcales_3	Peptococcaceae
Peptococcaceae_unknown_5	1	Peptococcaceae_4	Peptococcaceae_unknown
Peptococcales_3	4	Peptococcia_2	Peptococcales
Peptococcia_2	4	Bacillota_B_1	Peptococcia
Peptococcus_5	3	Peptococcaceae_4	Peptococcus
Peptoniphilaceae_4	72	Tissierellales_3	Peptoniphilaceae
Peptoniphilaceae_unknown_5	3	Peptoniphilaceae_4	Peptoniphilaceae_unknown
Peptoniphilus_A_5	14	Peptoniphilaceae_4	Peptoniphilus_A
Peptoniphilus_B_5	8	Peptoniphilaceae_4	Peptoniphilus_B
Peptoniphilus_C_5	4	Peptoniphilaceae_4	Peptoniphilus_C
Peptostreptococcaceae_4	7	Peptostreptococcales_3	Peptostreptococcaceae
Peptostreptococcales_3	17	Clostridia_2	Peptostreptococcales
Peptostreptococcus_5	5	Peptostreptococcaceae_4	Peptostreptococcus
Phocaeicola_5	4	Bacteroidaceae_4	Phocaeicola
Porphyromonadaceae_4	25	Bacteroidales_3	Porphyromonadaceae
Porphyromonas_5	18	Porphyromonadaceae_4	Porphyromonas
Porphyromonas_A_5	7	Porphyromonadaceae_4	Porphyromonas_A
Prevotella_5	68	Bacteroidaceae_4	Prevotella
Propionibacteriaceae_4	8	Propionibacteriales_3	Propionibacteriaceae
Propionibacteriales_3	8	Actinomycetia_2	Propionibacteriales
Propionimicrobium_5	1	Propionibacteriaceae_4	Propionimicrobium
Proteus_5	1	Enterobacteriaceae_4	Proteus
Pseudoglutamicibacter_5	2	Micrococcaceae_4	Pseudoglutamicibacter
Pseudomonadaceae_4	2	Pseudomonadales_3	Pseudomonadaceae
Pseudomonadales_3	6	Gammaproteobacteria_2	Pseudomonadales
Pseudomonadota_1	51		Pseudomonadota
Pseudomonas_5	1	Pseudomonadaceae_4	Pseudomonas
Pseudomonas_E_5	1	Pseudomonadaceae_4	Pseudomonas_E
Pyramidobacter_5	1	Dethiosulfovibrionaceae_4	Pyramidobacter
Ralstonia_5	1	Burkholderiaceae_4	Ralstonia
RF39_3	2	Bacilli_2	RF39
RGIG8124_5	1	CAG-917_4	RGIG8124
Rhizobiaceae_4	1	Rhizobiales_3	Rhizobiaceae
Rhizobiales_3	1	Alphaproteobacteria_2	Rhizobiales
Rickettsiales_3	1	Alphaproteobacteria_2	Rickettsiales
Rikenellaceae_4	2	Bacteroidales_3	Rikenellaceae
Roseburia_5	1	Lachnospiraceae_4	Roseburia
Roseomonas_D_5	1	Acetobacteraceae_4	Roseomonas_D
Rothia_5	1	Micrococcaceae_4	Rothia
RUG11792_3	1	Alphaproteobacteria_2	RUG11792
RUG11792_4	1	RUG11792_3	RUG11792
RUG11792_unknown_5	1	RUG11792_4	RUG11792_unknown
RUG343_5	1	UBA660_4	RUG343
Ruminococcaceae_4	4	Oscillospirales_3	Ruminococcaceae
Ruminococcus_D_5	1	Ruminococcaceae_4	Ruminococcus_D
Ruminococcus_E_5	1	Acutalibacteraceae_4	Ruminococcus_E
S5-A14a_5	1	Anaerovoracaceae_4	S5-A14a
Saccharimonadales_3	14	Saccharimonadia_2	Saccharimonadales
Saccharimonadia_2	14	Patescibacteria_1	Saccharimonadia
Saccharofermentanales_3	14	Clostridia_2	Saccharofermentanales
Salinicoccaceae_4	1	Staphylococcales_3	Salinicoccaceae
Salmonella_5	2	Enterobacteriaceae_4	Salmonella
Sarcina_5	1	Clostridiaceae_4	Sarcina
Scardovia_5	1	Bifidobacteriaceae_4	Scardovia
SDRW01_5	1	UBA10027_4	SDRW01
Selenomonadaceae_4	2	Selenomonadales_3	Selenomonadaceae
Selenomonadales_3	2	Negativicutes_2	Selenomonadales
Serratia_5	1	Enterobacteriaceae_4	Serratia
SFGY01_5	1	DTU023_4	SFGY01
SGB001_6	1	Lactobacillus_5	SGB001	1544
SGB002_6	1	Fannyhessea_5	SGB002	764
SGB003_6	1	Megasphaera_5	SGB003	664
SGB004_6	1	Bifidobacterium_5	SGB004	586
SGB005_6	1	Bifidobacterium_5	SGB005	562
SGB006_6	1	Lactobacillus_5	SGB006	538
SGB007_6	1	Prevotella_5	SGB007	488
SGB008_6	1	Berryella_5	SGB008	476
SGB009_6	1	KA00274_5	SGB009	473
SGB010_6	1	UBA629_5	SGB010	461
SGB011_6	1	Sneathia_5	SGB011	445
SGB012_6	1	Dialister_5	SGB012	428
SGB013_6	1	Prevotella_5	SGB013	391
SGB014_6	1	Prevotella_5	SGB014	386
SGB015_6	1	Fannyhessea_5	SGB015	374
SGB016_6	1	Bifidobacterium_5	SGB016	347
SGB017_6	1	Parvimonas_5	SGB017	328
SGB018_6	1	Lactobacillus_5	SGB018	321
SGB019_6	1	Lactobacillus_5	SGB019	309
SGB020_6	1	Bifidobacterium_5	SGB020	284
SGB021_6	1	Sneathia_5	SGB021	272
SGB022_6	1	Prevotella_5	SGB022	262
SGB023_6	1	Megasphaera_5	SGB023	262
SGB024_6	1	Aerococcus_5	SGB024	255
SGB025_6	1	Prevotella_5	SGB025	250
SGB026_6	1	Bifidobacterium_5	SGB026	244
SGB027_6	1	Fannyhessea_5	SGB027	235
SGB028_6	1	Bifidobacterium_5	SGB028	219
SGB029_6	1	Dialister_5	SGB029	208
SGB030_6	1	Mobiluncus_5	SGB030	184
SGB031_6	1	Lactobacillus_5	SGB031	183
SGB032_6	1	Bifidobacterium_5	SGB032	180
SGB033_6	1	Streptococcus_5	SGB033	175
SGB034_6	1	Mageeibacillus_5	SGB034	173
SGB035_6	1	Prevotella_5	SGB035	168
SGB036_6	1	Lactobacillus_5	SGB036	163
SGB037_6	1	Peptoniphilus_A_5	SGB037	149
SGB038_6	1	Nanoperiomorbus_5	SGB038	141
SGB039_6	1	Lactobacillus_5	SGB039	141
SGB040_6	1	Lactobacillus_5	SGB040	138
SGB041_6	1	Bifidobacterium_5	SGB041	129
SGB042_6	1	Bifidobacterium_5	SGB042	126
SGB043_6	1	Metamycoplasma_5	SGB043	117
SGB044_6	1	Bifidobacterium_5	SGB044	110
SGB045_6	1	Gemella_5	SGB045	105
SGB046_6	1	Berryella_5	SGB046	102
SGB047_6	1	Cryptobacteroides_5	SGB047	102
SGB048_6	1	Prevotella_5	SGB048	100
SGB049_6	1	Anaerococcus_5	SGB049	91
SGB050_6	1	Peptostreptococcus_5	SGB050	89
SGB051_6	1	Peptoniphilus_A_5	SGB051	85
SGB052_6	1	Porphyromonas_5	SGB052	81
SGB053_6	1	Bifidobacterium_5	SGB053	77
SGB054_6	1	Prevotella_5	SGB054	75
SGB055_6	1	Mobiluncus_5	SGB055	73
SGB056_6	1	Bifidobacterium_5	SGB056	64
SGB057_6	1	Streptococcus_5	SGB057	62
SGB058_6	1	Bifidobacterium_5	SGB058	60
SGB059_6	1	Neisseria_5	SGB059	59
SGB060_6	1	Enterococcus_5	SGB060	57
SGB061_6	1	Prevotella_5	SGB061	54
SGB062_6	1	Stomatobaculum_5	SGB062	54
SGB063_6	1	Chlamydia_5	SGB063	51
SGB064_6	1	Lactobacillus_5	SGB064	50
SGB065_6	1	Bifidobacterium_5	SGB065	49
SGB066_6	1	Arcanobacterium_A_5	SGB066	48
SGB067_6	1	Sodaliphilus_5	SGB067	48
SGB068_6	1	Bifidobacterium_5	SGB068	47
SGB069_6	1	Bifidobacterium_5	SGB069	45
SGB070_6	1	Dialister_5	SGB070	44
SGB071_6	1	Prevotella_5	SGB071	43
SGB072_6	1	Lactobacillus_5	SGB072	43
SGB073_6	1	Fannyhessea_5	SGB073	41
SGB074_6	1	Porphyromonas_5	SGB074	40
SGB075_6	1	Prevotella_5	SGB075	39
SGB076_6	1	Escherichia_5	SGB076	38
SGB077_6	1	Limosilactobacillus_5	SGB077	37
SGB078_6	1	Nanoperiomorbus_5	SGB078	36
SGB079_6	1	Porphyromonas_5	SGB079	35
SGB080_6	1	KA00274_5	SGB080	36
SGB081_6	1	Finegoldia_5	SGB081	34
SGB082_6	1	UBA629_5	SGB082	34
SGB083_6	1	Bifidobacterium_5	SGB083	33
SGB084_6	1	Bifidobacterium_5	SGB084	33
SGB085_6	1	Fannyhessea_5	SGB085	32
SGB086_6	1	Fannyhessea_5	SGB086	32
SGB087_6	1	Peptoniphilus_A_5	SGB087	31
SGB088_6	1	Ureaplasma_5	SGB088	31
SGB089_6	1	Lactobacillus_5	SGB089	28
SGB090_6	1	Veillonella_5	SGB090	27
SGB091_6	1	Limosilactobacillus_5	SGB091	26
SGB092_6	1	Bifidobacterium_5	SGB092	24
SGB093_6	1	Lactobacillus_5	SGB093	24
SGB094_6	1	Staphylococcus_5	SGB094	23
SGB095_6	1	KA00274_5	SGB095	22
SGB096_6	1	Peptoniphilus_A_5	SGB096	22
SGB097_6	1	Peptoniphilus_C_5	SGB097	22
SGB098_6	1	Corynebacterium_5	SGB098	22
SGB099_6	1	Bifidobacterium_5	SGB099	22
SGB100_6	1	Prevotella_5	SGB100	22
SGB101_6	1	Peptostreptococcus_5	SGB101	21
SGB102_6	1	Mageeibacillus_5	SGB102	20
SGB103_6	1	ZJ293_5	SGB103	20
SGB104_6	1	Staphylococcus_5	SGB104	20
SGB105_6	1	Prevotella_5	SGB105	19
SGB106_6	1	Megasphaera_5	SGB106	19
SGB107_6	1	Bulleidia_5	SGB107	19
SGB108_6	1	Enterococcus_5	SGB108	19
SGB109_6	1	Peptococcus_5	SGB109	18
SGB110_6	1	Malacoplasma_A_5	SGB110	18
SGB111_6	1	Streptococcus_5	SGB111	17
SGB112_6	1	Limosilactobacillus_5	SGB112	17
SGB113_6	1	Dialister_5	SGB113	16
SGB114_6	1	Anaerococcus_5	SGB114	16
SGB115_6	1	Prevotella_5	SGB115	16
SGB116_6	1	Corynebacterium_5	SGB116	16
SGB117_6	1	Klebsiella_5	SGB117	16
SGB118_6	1	Escherichia_5	SGB118	16
SGB119_6	1	Bifidobacterium_5	SGB119	15
SGB120_6	1	Peptoniphilus_B_5	SGB120	15
SGB121_6	1	Prevotella_5	SGB121	14
SGB122_6	1	Megasphaera_5	SGB122	14
SGB123_6	1	Corynebacterium_5	SGB123	14
SGB124_6	1	Limosilactobacillus_5	SGB124	14
SGB125_6	1	Sneathia_5	SGB125	13
SGB126_6	1	Gemella_5	SGB126	13
SGB127_6	1	Prevotella_5	SGB127	13
SGB128_6	1	Ezakiella_5	SGB128	13
SGB129_6	1	Lactobacillus_5	SGB129	13
SGB130_6	1	Pauljensenia_5	SGB130	13
SGB131_6	1	Bifidobacterium_5	SGB131	13
SGB132_6	1	Alloscardovia_5	SGB132	13
SGB133_6	1	Corynebacterium_5	SGB133	13
SGB134_6	1	Sneathia_5	SGB134	12
SGB135_6	1	Lactobacillus_5	SGB135	12
SGB136_6	1	Varibaculum_5	SGB136	12
SGB137_6	1	Prevotella_5	SGB137	12
SGB138_6	1	Staphylococcus_5	SGB138	12
SGB139_6	1	Atopobacter_5	SGB139	12
SGB140_6	1	Peptoniphilus_A_5	SGB140	11
SGB141_6	1	Nanoperiomorbus_5	SGB141	11
SGB142_6	1	Fenollaria_5	SGB142	11
SGB143_6	1	Corynebacterium_5	SGB143	11
SGB144_6	1	Prevotella_5	SGB144	11
SGB145_6	1	Corynebacterium_5	SGB145	11
SGB146_6	1	Bifidobacterium_5	SGB146	11
SGB147_6	1	Oligella_5	SGB147	11
SGB148_6	1	Bifidobacterium_5	SGB148	11
SGB149_6	1	Sneathia_5	SGB149	10
SGB150_6	1	Prevotella_5	SGB150	10
SGB151_6	1	Corynebacterium_5	SGB151	10
SGB152_6	1	Propionimicrobium_5	SGB152	10
SGB153_6	1	Catonella_5	SGB153	10
SGB154_6	1	Proteus_5	SGB154	10
SGB155_6	1	Eubacterium_I_5	SGB155	10
SGB156_6	1	Streptococcus_5	SGB156	10
SGB157_6	1	Lactobacillus_5	SGB157	9
SGB158_6	1	Lactobacillus_5	SGB158	9
SGB159_6	1	Levyella_5	SGB159	9
SGB160_6	1	Lawsonella_5	SGB160	9
SGB161_6	1	Ureaplasma_5	SGB161	9
SGB162_6	1	Porphyromonas_A_5	SGB162	8
SGB163_6	1	Porphyromonas_A_5	SGB163	8
SGB164_6	1	Mobiluncus_5	SGB164	8
SGB165_6	1	Brevibacterium_5	SGB165	8
SGB166_6	1	Veillonella_5	SGB166	8
SGB167_6	1	KA00274_5	SGB167	8
SGB168_6	1	Fannyhessea_5	SGB168	8
SGB169_6	1	Prevotella_5	SGB169	8
SGB170_6	1	Dialister_5	SGB170	8
SGB171_6	1	Nanoperiomorbus_5	SGB171	8
SGB172_6	1	Lacticaseibacillus_5	SGB172	8
SGB173_6	1	Pseudoglutamicibacter_5	SGB173	8
SGB174_6	1	Corynebacterium_5	SGB174	8
SGB175_6	1	Prevotella_5	SGB175	7
SGB176_6	1	Corynebacterium_5	SGB176	7
SGB177_6	1	Campylobacter_B_5	SGB177	7
SGB178_6	1	Anaerococcus_5	SGB178	7
SGB179_6	1	Peptoniphilus_C_5	SGB179	7
SGB180_6	1	Peptoniphilus_A_5	SGB180	7
SGB181_6	1	Varibaculum_5	SGB181	7
SGB182_6	1	Bifidobacterium_5	SGB182	7
SGB183_6	1	Nanoperiomorbus_5	SGB183	7
SGB184_6	1	CAJPTP01_5	SGB184	7
SGB185_6	1	Listeria_5	SGB185	7
SGB186_6	1	Campylobacter_B_5	SGB186	7
SGB187_6	1	CAKAHY01_5	SGB187	7
SGB188_6	1	Olegusella_5	SGB188	7
SGB189_6	1	Staphylococcus_5	SGB189	7
SGB190_6	1	Veillonella_5	SGB190	6
SGB191_6	1	Lactobacillus_5	SGB191	6
SGB192_6	1	Parvimonas_5	SGB192	6
SGB193_6	1	Peptostreptococcus_5	SGB193	6
SGB194_6	1	Bifidobacterium_5	SGB194	6
SGB195_6	1	Bifidobacterium_5	SGB195	6
SGB196_6	1	Peptoniphilus_C_5	SGB196	6
SGB197_6	1	Prevotella_5	SGB197	6
SGB198_6	1	Campylobacter_B_5	SGB198	6
SGB199_6	1	Limosilactobacillus_5	SGB199	6
SGB200_6	1	Lactobacillus_5	SGB200	6
SGB201_6	1	Citrobacter_B_5	SGB201	6
SGB202_6	1	Corynebacterium_5	SGB202	6
SGB203_6	1	Phocaeicola_5	SGB203	6
SGB204_6	1	Fusobacterium_5	SGB204	6
SGB205_6	1	Fusobacterium_C_5	SGB205	6
SGB206_6	1	Berryella_5	SGB206	6
SGB207_6	1	Atopobium_5	SGB207	6
SGB208_6	1	Limosilactobacillus_5	SGB208	6
SGB209_6	1	Prevotella_5	SGB209	6
SGB210_6	1	Stomatobaculum_5	SGB210	6
SGB211_6	1	Jonquetella_5	SGB211	6
SGB212_6	1	Corynebacterium_5	SGB212	6
SGB213_6	1	Alloprevotella_5	SGB213	6
SGB214_6	1	Aerococcus_5	SGB214	5
SGB215_6	1	Dialister_5	SGB215	5
SGB216_6	1	Prevotella_5	SGB216	5
SGB217_6	1	Lactobacillus_5	SGB217	5
SGB218_6	1	Arcanobacterium_A_5	SGB218	5
SGB219_6	1	Lactobacillus_5	SGB219	5
SGB220_6	1	Lactobacillus_5	SGB220	5
SGB221_6	1	Porphyromonas_5	SGB221	5
SGB222_6	1	Sneathia_5	SGB222	5
SGB223_6	1	Peptoniphilus_B_5	SGB223	5
SGB224_6	1	Megasphaera_5	SGB224	5
SGB225_6	1	Streptococcus_5	SGB225	5
SGB226_6	1	Corynebacterium_5	SGB226	5
SGB227_6	1	Anaerococcus_5	SGB227	5
SGB228_6	1	Acinetobacter_5	SGB228	5
SGB229_6	1	W5053_5	SGB229	5
SGB230_6	1	Corynebacterium_5	SGB230	5
SGB231_6	1	Alistipes_5	SGB231	5
SGB232_6	1	Lactobacillus_5	SGB232	5
SGB233_6	1	Nanoperiomorbus_5	SGB233	5
SGB234_6	1	Porphyromonas_A_5	SGB234	5
SGB235_6	1	Finegoldia_5	SGB235	5
SGB236_6	1	Ezakiella_5	SGB236	5
SGB237_6	1	Enterococcus_B_5	SGB237	5
SGB238_6	1	Actinobaculum_5	SGB238	5
SGB239_6	1	Haemophilus_D_5	SGB239	5
SGB240_6	1	Actinotignum_5	SGB240	5
SGB241_6	1	Corynebacterium_5	SGB241	5
SGB242_6	1	Bifidobacterium_5	SGB242	4
SGB243_6	1	Berryella_5	SGB243	4
SGB244_6	1	Sneathia_5	SGB244	4
SGB245_6	1	Streptococcus_5	SGB245	4
SGB246_6	1	Fannyhessea_5	SGB246	4
SGB247_6	1	Megasphaera_5	SGB247	4
SGB248_6	1	Peptoniphilus_B_5	SGB248	4
SGB249_6	1	Porphyromonas_5	SGB249	4
SGB250_6	1	Veillonella_5	SGB250	4
SGB251_6	1	Anaerococcus_5	SGB251	4
SGB252_6	1	Peptoniphilus_A_5	SGB252	4
SGB253_6	1	Corynebacterium_5	SGB253	4
SGB254_6	1	Corynebacterium_5	SGB254	4
SGB255_6	1	Mobiluncus_5	SGB255	4
SGB256_6	1	Bifidobacterium_5	SGB256	4
SGB257_6	1	Metamycoplasma_5	SGB257	4
SGB258_6	1	Prevotella_5	SGB258	4
SGB259_6	1	Prevotella_5	SGB259	4
SGB260_6	1	Urinicoccus_5	SGB260	4
SGB261_6	1	Lancefieldella_5	SGB261	4
SGB262_6	1	Falseniella_5	SGB262	4
SGB263_6	1	Klebsiella_5	SGB263	4
SGB264_6	1	Lactiplantibacillus_5	SGB264	4
SGB265_6	1	Streptococcus_5	SGB265	4
SGB266_6	1	Porphyromonas_5	SGB266	4
SGB267_6	1	Porphyromonas_5	SGB267	4
SGB268_6	1	Veillonella_5	SGB268	4
SGB269_6	1	Porphyromonas_5	SGB269	4
SGB270_6	1	Peptoniphilaceae_unknown_5	SGB270	4
SGB271_6	1	Khoudiadiopia_5	SGB271	4
SGB272_6	1	Prevotella_5	SGB272	4
SGB273_6	1	Limosilactobacillus_5	SGB273	4
SGB274_6	1	Winkia_5	SGB274	4
SGB275_6	1	Lactobacillus_5	SGB275	4
SGB276_6	1	Mobiluncus_5	SGB276	4
SGB277_6	1	Prevotella_5	SGB277	4
SGB278_6	1	RUG11792_unknown_5	SGB278	4
SGB279_6	1	Prevotella_5	SGB279	4
SGB280_6	1	Olsenella_I_5	SGB280	4
SGB281_6	1	UBA4285_5	SGB281	4
SGB282_6	1	Bacteroides_5	SGB282	4
SGB283_6	1	Klebsiella_5	SGB283	3
SGB284_6	1	Dialister_5	SGB284	3
SGB285_6	1	Fannyhessea_5	SGB285	3
SGB286_6	1	Fannyhessea_5	SGB286	3
SGB287_6	1	Bifidobacterium_5	SGB287	3
SGB288_6	1	Fannyhessea_5	SGB288	3
SGB289_6	1	Bifidobacterium_5	SGB289	3
SGB290_6	1	Bifidobacterium_5	SGB290	3
SGB291_6	1	Prevotella_5	SGB291	3
SGB292_6	1	Prevotella_5	SGB292	3
SGB293_6	1	Bifidobacterium_5	SGB293	3
SGB294_6	1	Fannyhessea_5	SGB294	3
SGB295_6	1	Cryptobacteroides_5	SGB295	3
SGB296_6	1	S5-A14a_5	SGB296	3
SGB297_6	1	Pseudoglutamicibacter_5	SGB297	3
SGB298_6	1	Fenollaria_5	SGB298	3
SGB299_6	1	Peptoniphilus_A_5	SGB299	3
SGB300_6	1	Ligilactobacillus_5	SGB300	3
SGB301_6	1	Peptoniphilus_A_5	SGB301	3
SGB302_6	1	Klebsiella_5	SGB302	3
SGB303_6	1	Morganella_5	SGB303	3
SGB304_6	1	Lactobacillus_5	SGB304	3
SGB305_6	1	Corynebacterium_5	SGB305	3
SGB306_6	1	Bifidobacterium_5	SGB306	3
SGB307_6	1	Anaerococcus_5	SGB307	3
SGB308_6	1	Bulleidia_5	SGB308	3
SGB309_6	1	Peptococcaceae_unknown_5	SGB309	3
SGB310_6	1	Dermabacter_5	SGB310	3
SGB311_6	1	Corynebacterium_5	SGB311	3
SGB312_6	1	KA00134_5	SGB312	3
SGB313_6	1	Prevotella_5	SGB313	3
SGB314_6	1	Actinomyces_5	SGB314	3
SGB315_6	1	Sneathia_5	SGB315	3
SGB316_6	1	Criibacterium_5	SGB316	3
SGB317_6	1	Mobiluncus_5	SGB317	3
SGB318_6	1	Lawsonella_5	SGB318	3
SGB319_6	1	Anaeroglobus_5	SGB319	3
SGB320_6	1	Lacticaseibacillus_5	SGB320	3
SGB321_6	1	Cryptobacteroides_5	SGB321	3
SGB322_6	1	Staphylococcus_5	SGB322	3
SGB323_6	1	Bacteroides_D_5	SGB323	3
SGB324_6	1	Olsenella_G_5	SGB324	3
SGB325_6	1	Corynebacterium_5	SGB325	3
SGB326_6	1	Helcobacillus_5	SGB326	3
SGB327_6	1	Porphyromonas_A_5	SGB327	3
SGB328_6	1	Varibaculum_5	SGB328	3
SGB329_6	1	Citrobacter_B_5	SGB329	2
SGB330_6	1	Lactobacillus_5	SGB330	2
SGB331_6	1	Bifidobacterium_5	SGB331	2
SGB332_6	1	Anaerococcus_5	SGB332	2
SGB333_6	1	Bacteroides_5	SGB333	2
SGB334_6	1	Arcanobacterium_A_5	SGB334	2
SGB335_6	1	Berryella_5	SGB335	2
SGB336_6	1	F0422_5	SGB336	2
SGB337_6	1	Peptoniphilus_B_5	SGB337	2
SGB338_6	1	Streptococcus_5	SGB338	2
SGB339_6	1	Fannyhessea_5	SGB339	2
SGB340_6	1	Sutterella_5	SGB340	2
SGB341_6	1	Fannyhessea_5	SGB341	2
SGB342_6	1	Sneathia_5	SGB342	2
SGB343_6	1	Limosilactobacillus_5	SGB343	2
SGB344_6	1	Fannyhessea_5	SGB344	2
SGB345_6	1	UBA629_5	SGB345	2
SGB346_6	1	Gemella_5	SGB346	2
SGB347_6	1	Bifidobacterium_5	SGB347	2
SGB348_6	1	Cryptobacteroides_5	SGB348	2
SGB349_6	1	Lactobacillus_5	SGB349	2
SGB350_6	1	Streptococcus_5	SGB350	2
SGB351_6	1	Fimenecus_5	SGB351	2
SGB352_6	1	Agathobacter_5	SGB352	2
SGB353_6	1	Prevotella_5	SGB353	2
SGB354_6	1	Pauljensenia_5	SGB354	2
SGB355_6	1	Anaerococcus_5	SGB355	2
SGB356_6	1	Enterobacter_5	SGB356	2
SGB357_6	1	Bacteroides_5	SGB357	2
SGB358_6	1	Anaerococcus_5	SGB358	2
SGB359_6	1	Prevotella_5	SGB359	2
SGB360_6	1	Dialister_5	SGB360	2
SGB361_6	1	Porphyromonas_5	SGB361	2
SGB362_6	1	Haemophilus_5	SGB362	2
SGB363_6	1	Peptostreptococcus_5	SGB363	2
SGB364_6	1	Peptococcus_5	SGB364	2
SGB365_6	1	CALXRO01_5	SGB365	2
SGB366_6	1	SFGY01_5	SGB366	2
SGB367_6	1	Prevotella_5	SGB367	2
SGB368_6	1	Parvimonas_5	SGB368	2
SGB369_6	1	Anaerococcus_5	SGB369	2
SGB370_6	1	Peptoniphilus_B_5	SGB370	2
SGB371_6	1	Cutibacterium_5	SGB371	2
SGB372_6	1	Dialister_5	SGB372	2
SGB373_6	1	Finegoldia_5	SGB373	2
SGB374_6	1	Ezakiella_5	SGB374	2
SGB375_6	1	Gleimia_5	SGB375	2
SGB376_6	1	Mobiluncus_5	SGB376	2
SGB377_6	1	Mobiluncus_5	SGB377	2
SGB378_6	1	Porphyromonas_A_5	SGB378	2
SGB379_6	1	Corynebacterium_5	SGB379	2
SGB380_6	1	Corynebacterium_5	SGB380	2
SGB381_6	1	Fannyhessea_5	SGB381	2
SGB382_6	1	Alloprevotella_5	SGB382	2
SGB383_6	1	Bifidobacterium_5	SGB383	2
SGB384_6	1	Prevotella_5	SGB384	2
SGB385_6	1	Filifactor_5	SGB385	2
SGB386_6	1	Corynebacterium_5	SGB386	2
SGB387_6	1	Facklamia_5	SGB387	2
SGB388_6	1	Prevotella_5	SGB388	2
SGB389_6	1	Limosilactobacillus_5	SGB389	2
SGB390_6	1	Stomatobaculum_5	SGB390	2
SGB391_6	1	Bifidobacterium_5	SGB391	2
SGB392_6	1	Corynebacterium_5	SGB392	2
SGB393_6	1	Streptococcus_5	SGB393	2
SGB394_6	1	Corynebacterium_5	SGB394	2
SGB395_6	1	Staphylococcus_5	SGB395	2
SGB396_6	1	Enterococcus_B_5	SGB396	2
SGB397_6	1	Pseudomonas_5	SGB397	2
SGB398_6	1	Murdochiella_5	SGB398	2
SGB399_6	1	Salmonella_5	SGB399	2
SGB400_6	1	Klebsiella_5	SGB400	2
SGB401_6	1	Chryseobacterium_5	SGB401	2
SGB402_6	1	Aeriscardovia_5	SGB402	2
SGB403_6	1	Mogibacterium_5	SGB403	2
SGB404_6	1	Prevotella_5	SGB404	2
SGB405_6	1	Prevotella_5	SGB405	2
SGB406_6	1	HOT-345_5	SGB406	2
SGB407_6	1	Hornefia_5	SGB407	2
SGB408_6	1	Porphyromonas_5	SGB408	2
SGB409_6	1	Phocaeicola_5	SGB409	2
SGB410_6	1	Porphyromonas_5	SGB410	2
SGB411_6	1	Peptoniphilus_C_5	SGB411	2
SGB412_6	1	Granulicatella_5	SGB412	2
SGB413_6	1	Anaerococcus_5	SGB413	2
SGB414_6	1	Megasphaera_5	SGB414	2
SGB415_6	1	Varibaculum_5	SGB415	2
SGB416_6	1	Slackia_5	SGB416	2
SGB417_6	1	Lachnospira_5	SGB417	2
SGB418_6	1	Phocaeicola_5	SGB418	2
SGB419_6	1	Cutibacterium_5	SGB419	2
SGB420_6	1	Anaeroglobus_5	SGB420	2
SGB421_6	1	Prevotella_5	SGB421	2
SGB422_6	1	Atopobium_5	SGB422	2
SGB423_6	1	Actinotignum_5	SGB423	2
SGB424_6	1	Mycoplasmopsis_5	SGB424	2
SGB425_6	1	Vaginimicrobium_5	SGB425	2
SGB426_6	1	Pyramidobacter_5	SGB426	2
SGB427_6	1	Canibacter_5	SGB427	2
SGB428_6	1	Varibaculum_5	SGB428	2
SGB429_6	1	Winkia_5	SGB429	2
SGB430_6	1	Anaerococcus_5	SGB430	2
SGB431_6	1	CAMCNU01_5	SGB431	2
SGB432_6	1	Prevotella_5	SGB432	2
SGB433_6	1	Peptoniphilus_B_5	SGB433	2
SGB434_6	1	Peptococcus_5	SGB434	2
SGB435_6	1	Nanchangia_5	SGB435	2
SGB436_6	1	Arachnia_5	SGB436	2
SGB437_6	1	Brevibacterium_5	SGB437	2
SGB438_6	1	UBA5436_5	SGB438	2
SGB439_6	1	Anaeroglobus_5	SGB439	1
SGB440_6	1	Bulleidia_5	SGB440	1
SGB441_6	1	Streptococcus_5	SGB441	1
SGB442_6	1	Streptococcus_5	SGB442	1
SGB443_6	1	Berryella_5	SGB443	1
SGB444_6	1	Bifidobacterium_5	SGB444	1
SGB445_6	1	Blautia_5	SGB445	1
SGB446_6	1	Ezakiella_5	SGB446	1
SGB447_6	1	Bifidobacterium_5	SGB447	1
SGB448_6	1	Peptoniphilus_B_5	SGB448	1
SGB449_6	1	JAAZPT01_5	SGB449	1
SGB450_6	1	Fastidiosipilaceae_unknown_5	SGB450	1
SGB451_6	1	Streptococcus_5	SGB451	1
SGB452_6	1	Prevotella_5	SGB452	1
SGB453_6	1	Serratia_5	SGB453	1
SGB454_6	1	Streptococcus_5	SGB454	1
SGB455_6	1	Lactobacillus_5	SGB455	1
SGB456_6	1	Streptococcus_5	SGB456	1
SGB457_6	1	Bifidobacterium_5	SGB457	1
SGB458_6	1	Bifidobacterium_5	SGB458	1
SGB459_6	1	Streptococcus_5	SGB459	1
SGB460_6	1	Klebsiella_5	SGB460	1
SGB461_6	1	Streptococcus_5	SGB461	1
SGB462_6	1	Bifidobacterium_5	SGB462	1
SGB463_6	1	Prevotella_5	SGB463	1
SGB464_6	1	Enterobacter_5	SGB464	1
SGB465_6	1	Klebsiella_5	SGB465	1
SGB466_6	1	Lactobacillus_5	SGB466	1
SGB467_6	1	Enterobacter_5	SGB467	1
SGB468_6	1	Corynebacterium_5	SGB468	1
SGB469_6	1	Sphingobacterium_5	SGB469	1
SGB470_6	1	Corynebacterium_5	SGB470	1
SGB471_6	1	Corynebacterium_5	SGB471	1
SGB472_6	1	Gleimia_5	SGB472	1
SGB473_6	1	Sphingobacterium_5	SGB473	1
SGB474_6	1	Corynebacterium_5	SGB474	1
SGB475_6	1	Finegoldia_5	SGB475	1
SGB476_6	1	Mycobacterium_5	SGB476	1
SGB477_6	1	Roseomonas_D_5	SGB477	1
SGB478_6	1	Corynebacterium_5	SGB478	1
SGB479_6	1	Aerococcus_5	SGB479	1
SGB480_6	1	Fusobacterium_5	SGB480	1
SGB481_6	1	Eremococcus_5	SGB481	1
SGB482_6	1	Prevotella_5	SGB482	1
SGB483_6	1	Treponema_5	SGB483	1
SGB484_6	1	Aerococcus_5	SGB484	1
SGB485_6	1	Flavobacterium_5	SGB485	1
SGB486_6	1	Klebsiella_5	SGB486	1
SGB487_6	1	Klebsiella_5	SGB487	1
SGB488_6	1	Basfia_5	SGB488	1
SGB489_6	1	Lactiplantibacillus_5	SGB489	1
SGB490_6	1	Streptococcus_5	SGB490	1
SGB491_6	1	Veillonella_A_5	SGB491	1
SGB492_6	1	Acinetobacter_5	SGB492	1
SGB493_6	1	Actinotignum_5	SGB493	1
SGB494_6	1	Campylobacter_B_5	SGB494	1
SGB495_6	1	Acinetobacter_5	SGB495	1
SGB496_6	1	Lancefieldella_5	SGB496	1
SGB497_6	1	Paraclostridium_5	SGB497	1
SGB498_6	1	Streptococcus_5	SGB498	1
SGB499_6	1	Acinetobacter_5	SGB499	1
SGB500_6	1	Weizmannia_5	SGB500	1
SGB501_6	1	Citrobacter_5	SGB501	1
SGB502_6	1	Sarcina_5	SGB502	1
SGB503_6	1	Streptococcus_5	SGB503	1
SGB504_6	1	Corynebacterium_5	SGB504	1
SGB505_6	1	Lachnoanaerobaculum_5	SGB505	1
SGB506_6	1	Gemella_5	SGB506	1
SGB507_6	1	Leptotrichia_5	SGB507	1
SGB508_6	1	Olsenella_I_5	SGB508	1
SGB509_6	1	Veillonella_5	SGB509	1
SGB510_6	1	Dermabacter_5	SGB510	1
SGB511_6	1	Treponema_5	SGB511	1
SGB512_6	1	Granulibacter_5	SGB512	1
SGB513_6	1	Streptococcus_5	SGB513	1
SGB514_6	1	Macrococcus_B_5	SGB514	1
SGB515_6	1	Trueperella_5	SGB515	1
SGB516_6	1	Prevotella_5	SGB516	1
SGB517_6	1	Salmonella_5	SGB517	1
SGB518_6	1	Ochrobactrum_5	SGB518	1
SGB519_6	1	Streptococcus_5	SGB519	1
SGB520_6	1	Sphingobacterium_5	SGB520	1
SGB521_6	1	Pseudomonas_E_5	SGB521	1
SGB522_6	1	Corynebacterium_5	SGB522	1
SGB523_6	1	Vaginella_5	SGB523	1
SGB524_6	1	Collinsella_5	SGB524	1
SGB525_6	1	Massilibacteroides_5	SGB525	1
SGB526_6	1	Anaerococcus_5	SGB526	1
SGB527_6	1	Helcococcus_5	SGB527	1
SGB528_6	1	Butyricimonas_5	SGB528	1
SGB529_6	1	Janibacter_A_5	SGB529	1
SGB530_6	1	Khoudiadiopia_5	SGB530	1
SGB531_6	1	Alistipes_5	SGB531	1
SGB532_6	1	Arachnia_5	SGB532	1
SGB533_6	1	Lentilactobacillus_5	SGB533	1
SGB534_6	1	Pantoea_5	SGB534	1
SGB535_6	1	Streptococcus_5	SGB535	1
SGB536_6	1	Cutibacterium_5	SGB536	1
SGB537_6	1	Arcanobacterium_A_5	SGB537	1
SGB538_6	1	Abiotrophia_5	SGB538	1
SGB539_6	1	Mycobacterium_5	SGB539	1
SGB540_6	1	Staphylococcus_5	SGB540	1
SGB541_6	1	Mediannikoviicoccus_5	SGB541	1
SGB542_6	1	Anaerococcus_5	SGB542	1
SGB543_6	1	Porphyromonas_5	SGB543	1
SGB544_6	1	Faecalibacterium_5	SGB544	1
SGB545_6	1	Peptostreptococcus_5	SGB545	1
SGB546_6	1	Fannyhessea_5	SGB546	1
SGB547_6	1	CAG-103_5	SGB547	1
SGB548_6	1	CAG-217_5	SGB548	1
SGB549_6	1	Phocaeicola_5	SGB549	1
SGB550_6	1	Akkermansia_5	SGB550	1
SGB551_6	1	CAG-302_5	SGB551	1
SGB552_6	1	Vescimonas_5	SGB552	1
SGB553_6	1	Catonella_5	SGB553	1
SGB554_6	1	Agathobacter_5	SGB554	1
SGB555_6	1	Gemella_5	SGB555	1
SGB556_6	1	Wujia_5	SGB556	1
SGB557_6	1	Corynebacterium_5	SGB557	1
SGB558_6	1	Peptoniphilus_A_5	SGB558	1
SGB559_6	1	Fannyhessea_5	SGB559	1
SGB560_6	1	Anaerococcus_5	SGB560	1
SGB561_6	1	Prevotella_5	SGB561	1
SGB562_6	1	Mobiluncus_5	SGB562	1
SGB563_6	1	Campylobacter_5	SGB563	1
SGB564_6	1	Prevotella_5	SGB564	1
SGB565_6	1	JABCPO02_5	SGB565	1
SGB566_6	1	Scardovia_5	SGB566	1
SGB567_6	1	Cryptobacteroides_5	SGB567	1
SGB568_6	1	Berryella_5	SGB568	1
SGB569_6	1	Bifidobacterium_5	SGB569	1
SGB570_6	1	Coprococcus_5	SGB570	1
SGB571_6	1	Paraclostridium_5	SGB571	1
SGB572_6	1	Collinsella_5	SGB572	1
SGB573_6	1	Clostridium_AP_5	SGB573	1
SGB574_6	1	Fannyhessea_5	SGB574	1
SGB575_6	1	Streptococcus_5	SGB575	1
SGB576_6	1	KA00274_5	SGB576	1
SGB577_6	1	Anaerococcus_5	SGB577	1
SGB578_6	1	Prevotella_5	SGB578	1
SGB579_6	1	JABCPO02_5	SGB579	1
SGB580_6	1	Catonella_5	SGB580	1
SGB581_6	1	Fannyhessea_5	SGB581	1
SGB582_6	1	Bifidobacterium_5	SGB582	1
SGB583_6	1	Nanoperiomorbus_5	SGB583	1
SGB584_6	1	CAKAHY01_5	SGB584	1
SGB585_6	1	Nanoperiomorbus_5	SGB585	1
SGB586_6	1	Fannyhessea_5	SGB586	1
SGB587_6	1	Porphyromonas_5	SGB587	1
SGB588_6	1	CAG-508_unknown_5	SGB588	1
SGB589_6	1	Cryptobacteroides_5	SGB589	1
SGB590_6	1	Streptococcus_5	SGB590	1
SGB591_6	1	Peptoniphilus_A_5	SGB591	1
SGB592_6	1	JAIKWW01_5	SGB592	1
SGB593_6	1	Peptoniphilus_A_5	SGB593	1
SGB594_6	1	Nanoperiomorbus_5	SGB594	1
SGB595_6	1	Bifidobacterium_5	SGB595	1
SGB596_6	1	Fannyhessea_5	SGB596	1
SGB597_6	1	Fannyhessea_5	SGB597	1
SGB598_6	1	Dialister_5	SGB598	1
SGB599_6	1	Prevotella_5	SGB599	1
SGB600_6	1	Porphyromonas_5	SGB600	1
SGB601_6	1	Bifidobacterium_5	SGB601	1
SGB602_6	1	Prevotella_5	SGB602	1
SGB603_6	1	Porphyromonas_A_5	SGB603	1
SGB604_6	1	Dialister_5	SGB604	1
SGB605_6	1	Fannyhessea_5	SGB605	1
SGB606_6	1	Prevotella_5	SGB606	1
SGB607_6	1	Treponema_D_5	SGB607	1
SGB608_6	1	Porphyromonas_5	SGB608	1
SGB609_6	1	Streptococcus_5	SGB609	1
SGB610_6	1	Lactobacillus_5	SGB610	1
SGB611_6	1	Prevotella_5	SGB611	1
SGB612_6	1	Mobiluncus_5	SGB612	1
SGB613_6	1	Dialister_5	SGB613	1
SGB614_6	1	Fannyhessea_5	SGB614	1
SGB615_6	1	Corynebacterium_5	SGB615	1
SGB616_6	1	Brevibacterium_5	SGB616	1
SGB617_6	1	Streptococcus_5	SGB617	1
SGB618_6	1	Escherichia_5	SGB618	1
SGB619_6	1	Nanoperiomorbus_5	SGB619	1
SGB620_6	1	Prevotella_5	SGB620	1
SGB621_6	1	Streptococcus_5	SGB621	1
SGB622_6	1	Streptococcus_5	SGB622	1
SGB623_6	1	Lactobacillus_5	SGB623	1
SGB624_6	1	Limosilactobacillus_5	SGB624	1
SGB625_6	1	Prevotella_5	SGB625	1
SGB626_6	1	Parasutterella_5	SGB626	1
SGB627_6	1	Anaerostipes_5	SGB627	1
SGB628_6	1	Butyribacter_5	SGB628	1
SGB629_6	1	Clostridium_Q_5	SGB629	1
SGB630_6	1	Agathobaculum_5	SGB630	1
SGB631_6	1	Lachnospira_5	SGB631	1
SGB632_6	1	Parabacteroides_5	SGB632	1
SGB633_6	1	ER4_5	SGB633	1
SGB634_6	1	Anaerotignum_5	SGB634	1
SGB635_6	1	CAG-41_5	SGB635	1
SGB636_6	1	Bilophila_5	SGB636	1
SGB637_6	1	Gemmiger_5	SGB637	1
SGB638_6	1	UBA3402_5	SGB638	1
SGB639_6	1	Blautia_A_5	SGB639	1
SGB640_6	1	Acetatifactor_5	SGB640	1
SGB641_6	1	Mediterraneibacter_5	SGB641	1
SGB642_6	1	Blautia_A_5	SGB642	1
SGB643_6	1	Ruminococcus_E_5	SGB643	1
SGB644_6	1	Bacteroides_5	SGB644	1
SGB645_6	1	Lachnospira_5	SGB645	1
SGB646_6	1	Faecalibacterium_5	SGB646	1
SGB647_6	1	Ruminococcus_D_5	SGB647	1
SGB648_6	1	Faecalibacillus_5	SGB648	1
SGB649_6	1	Odoribacter_5	SGB649	1
SGB650_6	1	CAG-303_5	SGB650	1
SGB651_6	1	Lachnospira_5	SGB651	1
SGB652_6	1	Enterocloster_5	SGB652	1
SGB653_6	1	Copromonas_5	SGB653	1
SGB654_6	1	Choladocola_5	SGB654	1
SGB655_6	1	UBA11524_5	SGB655	1
SGB656_6	1	Roseburia_5	SGB656	1
SGB657_6	1	COE1_5	SGB657	1
SGB658_6	1	Faecousia_5	SGB658	1
SGB659_6	1	Prevotella_5	SGB659	1
SGB660_6	1	Peptoniphilus_A_5	SGB660	1
SGB661_6	1	Bifidobacterium_5	SGB661	1
SGB662_6	1	Pauljensenia_5	SGB662	1
SGB663_6	1	Neisseria_5	SGB663	1
SGB664_6	1	Veillonella_5	SGB664	1
SGB665_6	1	Bifidobacterium_5	SGB665	1
SGB666_6	1	Centipeda_5	SGB666	1
SGB667_6	1	Pauljensenia_5	SGB667	1
SGB668_6	1	Actinomyces_5	SGB668	1
SGB669_6	1	Leptotrichia_A_5	SGB669	1
SGB670_6	1	RUG343_5	SGB670	1
SGB671_6	1	Prevotella_5	SGB671	1
SGB672_6	1	Eubacterium_B_5	SGB672	1
SGB673_6	1	Nanogingivalis_5	SGB673	1
SGB674_6	1	Prevotella_5	SGB674	1
SGB675_6	1	Nanosyncoccus_5	SGB675	1
SGB676_6	1	Granulicatella_5	SGB676	1
SGB677_6	1	Mogibacterium_5	SGB677	1
SGB678_6	1	Prevotella_5	SGB678	1
SGB679_6	1	Neisseria_5	SGB679	1
SGB680_6	1	Rothia_5	SGB680	1
SGB681_6	1	F0428_5	SGB681	1
SGB682_6	1	Corynebacterium_5	SGB682	1
SGB683_6	1	Capnocytophaga_5	SGB683	1
SGB684_6	1	Peptidiphaga_5	SGB684	1
SGB685_6	1	Corynebacterium_5	SGB685	1
SGB686_6	1	Neisseria_5	SGB686	1
SGB687_6	1	SDRW01_5	SGB687	1
SGB688_6	1	Capnocytophaga_5	SGB688	1
SGB689_6	1	Centipeda_5	SGB689	1
SGB690_6	1	Campylobacter_B_5	SGB690	1
SGB691_6	1	Actinomyces_5	SGB691	1
SGB692_6	1	Lachnoanaerobaculum_5	SGB692	1
SGB693_6	1	Capnocytophaga_5	SGB693	1
SGB694_6	1	Kingella_B_5	SGB694	1
SGB695_6	1	Campylobacter_A_5	SGB695	1
SGB696_6	1	Haemophilus_D_5	SGB696	1
SGB697_6	1	GN02-872_5	SGB697	1
SGB698_6	1	Capnocytophaga_5	SGB698	1
SGB699_6	1	Leptotrichia_5	SGB699	1
SGB700_6	1	Aggregatibacter_5	SGB700	1
SGB701_6	1	Ralstonia_5	SGB701	1
SGB702_6	1	Cellulosimicrobium_5	SGB702	1
SGB703_6	1	Bifidobacterium_5	SGB703	1
SGB704_6	1	Streptococcus_5	SGB704	1
SGB705_6	1	Mobiluncus_5	SGB705	1
SGB706_6	1	Corynebacterium_5	SGB706	1
SGB707_6	1	Anaeroglobus_5	SGB707	1
SGB708_6	1	Prevotella_5	SGB708	1
SGB709_6	1	Prevotella_5	SGB709	1
SGB710_6	1	Campylobacter_A_5	SGB710	1
SGB711_6	1	Bacteroides_5	SGB711	1
SGB712_6	1	Peptoniphilaceae_unknown_5	SGB712	1
SGB713_6	1	RGIG8124_5	SGB713	1
SGB714_6	1	Treponema_B_5	SGB714	1
SGB715_6	1	Prevotella_5	SGB715	1
SGB716_6	1	Treponema_C_5	SGB716	1
SGB717_6	1	Porphyromonas_A_5	SGB717	1
SGB718_6	1	Anaerococcus_5	SGB718	1
SGB719_6	1	Finegoldia_5	SGB719	1
SGB720_6	1	Streptococcus_5	SGB720	1
SGB721_6	1	Campylobacter_B_5	SGB721	1
SGB722_6	1	Peptoniphilus_B_5	SGB722	1
SGB723_6	1	Prevotella_5	SGB723	1
SGB724_6	1	Corynebacterium_5	SGB724	1
SGB725_6	1	Brevibacterium_5	SGB725	1
SGB726_6	1	Bilifractor_5	SGB726	1
SGB727_6	1	Anaerococcus_5	SGB727	1
SGB728_6	1	Porphyromonas_5	SGB728	1
SGB729_6	1	CAG-508_unknown_5	SGB729	1
SGB730_6	1	Peptoniphilus_A_5	SGB730	1
SGB731_6	1	Nosocomiicoccus_5	SGB731	1
SGB732_6	1	Olegusella_5	SGB732	1
SGB733_6	1	Varibaculum_5	SGB733	1
SGB734_6	1	Brevibacterium_5	SGB734	1
SGB735_6	1	UBA5436_5	SGB735	1
SGB736_6	1	Peptoniphilaceae_unknown_5	SGB736	1
SGB737_6	1	Pauljensenia_5	SGB737	1
SGB738_6	1	Streptococcus_5	SGB738	1
SGB739_6	1	Streptococcus_5	SGB739	1
SGB740_6	1	Corynebacterium_5	SGB740	1
SGB741_6	1	Prevotella_5	SGB741	1
SGB742_6	1	Prevotella_5	SGB742	1
SGB743_6	1	Streptococcus_5	SGB743	1
SGB744_6	1	Corynebacterium_5	SGB744	1
SGB745_6	1	Corynebacterium_5	SGB745	1
SGB746_6	1	Prevotella_5	SGB746	1
SGB747_6	1	Fannyhessea_5	SGB747	1
SGB748_6	1	Fastidiosipila_5	SGB748	1
SGB749_6	1	Arcanobacterium_A_5	SGB749	1
SGB750_6	1	Aerococcus_5	SGB750	1
SGB751_6	1	Olegusella_5	SGB751	1
SGB752_6	1	Brevibacterium_5	SGB752	1
SGB753_6	1	Corynebacterium_5	SGB753	1
SGB754_6	1	Brachybacterium_5	SGB754	1
SGB755_6	1	Corynebacterium_5	SGB755	1
SGB756_6	1	Fannyhessea_5	SGB756	1
SGB757_6	1	Prevotella_5	SGB757	1
SGB758_6	1	Prevotella_5	SGB758	1
SGB759_6	1	Atopobium_5	SGB759	1
SGB760_6	1	Porphyromonas_5	SGB760	1
SGB761_6	1	Sutterella_5	SGB761	1
SGB762_6	1	Fenollaria_5	SGB762	1
SGB763_6	1	Campylobacter_B_5	SGB763	1
SGB764_6	1	Baileyella_5	SGB764	1
SGB765_6	1	Alterileibacterium_5	SGB765	1
SGB766_6	1	Lactobacillus_5	SGB766	1
SGB767_6	1	Prevotella_5	SGB767	1
SGB768_6	1	Fannyhessea_5	SGB768	1
SGB769_6	1	JAAYOA01_5	SGB769	1
SGB770_6	1	Gleimia_5	SGB770	1
SGB771_6	1	Actinotignum_5	SGB771	1
SGB772_6	1	Arachnia_5	SGB772	1
SGB773_6	1	Microbacterium_5	SGB773	1
SGB774_6	1	Corynebacterium_5	SGB774	1
SGB775_6	1	Urinicoccus_5	SGB775	1
SGB776_6	1	Nanoperiomorbaceae_unknown_5	SGB776	1
SGB777_6	1	Gulosibacter_5	SGB777	1
SGB778_6	1	Fastidiosipila_5	SGB778	1
SGB779_6	1	JABCPO02_5	SGB779	1
SGB780_6	1	Fannyhessea_5	SGB780	1
SGB781_6	1	Porphyromonas_5	SGB781	1
SGB782_6	1	Bifidobacterium_5	SGB782	1
SGB783_6	1	Bifidobacterium_5	SGB783	1
SGB784_6	1	Limosilactobacillus_5	SGB784	1
SGB785_6	1	Mobiluncus_5	SGB785	1
SGB786_6	1	Corynebacterium_5	SGB786	1
Slackia_5	1	Eggerthellaceae_4	Slackia
Sneathia_5	9	Leptotrichiaceae_4	Sneathia
Sodaliphilus_5	1	Muribaculaceae_4	Sodaliphilus
Sphingobacteriaceae_4	3	Sphingobacteriales_3	Sphingobacteriaceae
Sphingobacteriales_3	3	Bacteroidia_2	Sphingobacteriales
Sphingobacterium_5	3	Sphingobacteriaceae_4	Sphingobacterium
Spirochaetia_2	5	Spirochaetota_1	Spirochaetia
Spirochaetota_1	5		Spirochaetota
Staphylococcaceae_4	8	Staphylococcales_3	Staphylococcaceae
Staphylococcales_3	14	Bacilli_2	Staphylococcales
Staphylococcus_5	7	Staphylococcaceae_4	Staphylococcus
Stomatobaculum_5	3	Lachnospiraceae_4	Stomatobaculum
Streptococcaceae_4	34	Lactobacillales_3	Streptococcaceae
Streptococcus_5	34	Streptococcaceae_4	Streptococcus
Sutterella_5	2	Burkholderiaceae_A_4	Sutterella
Synergistales_3	2	Synergistia_2	Synergistales
Synergistia_2	2	Synergistota_1	Synergistia
Synergistota_1	2		Synergistota
TANB77_3	5	Clostridia_2	TANB77
Tannerellaceae_4	2	Bacteroidales_3	Tannerellaceae
Tissierellales_3	72	Clostridia_2	Tissierellales
Treponema_5	2	Treponemataceae_4	Treponema
Treponema_B_5	1	Treponemataceae_4	Treponema_B
Treponema_C_5	1	Treponemataceae_4	Treponema_C
Treponema_D_5	1	Treponemataceae_4	Treponema_D
Treponemataceae_4	5	Treponematales_3	Treponemataceae
Treponematales_3	5	Spirochaetia_2	Treponematales
Trueperella_5	1	Actinomycetaceae_4	Trueperella
UBA10027_4	1	Saccharimonadales_3	UBA10027
UBA11524_5	1	CAG-74_4	UBA11524
UBA1381_3	1	Clostridia_2	UBA1381
UBA1381_4	1	UBA1381_3	UBA1381
UBA1997_4	1	Rickettsiales_3	UBA1997
UBA3402_5	1	Lachnospiraceae_4	UBA3402
UBA4285_5	1	Lachnospiraceae_4	UBA4285
UBA5436_5	2	DTU023_4	UBA5436
UBA6164_4	1	BD1-5_3	UBA6164
UBA629_5	3	Lachnospiraceae_4	UBA629
UBA660_4	2	RF39_3	UBA660
UBA932_4	6	Bacteroidales_3	UBA932
Ureaplasma_5	2	Mycoplasmoidaceae_4	Ureaplasma
Urinicoccus_5	2	Peptoniphilaceae_4	Urinicoccus
Vaginella_5	1	Weeksellaceae_4	Vaginella
Vaginimicrobium_5	1	Propionibacteriaceae_4	Vaginimicrobium
Varibaculum_5	6	Actinomycetaceae_4	Varibaculum
Veillonella_5	7	Veillonellaceae_4	Veillonella
Veillonella_A_5	1	Veillonellaceae_4	Veillonella_A
Veillonellaceae_4	9	Veillonellales_3	Veillonellaceae
Veillonellales_3	33	Negativicutes_2	Veillonellales
Verrucomicrobiae_2	1	Verrucomicrobiota_1	Verrucomicrobiae
Verrucomicrobiales_3	1	Verrucomicrobiae_2	Verrucomicrobiales
Verrucomicrobiota_1	1		Verrucomicrobiota
Vescimonas_5	1	Oscillospiraceae_4	Vescimonas
W5053_5	1	Peptoniphilaceae_4	W5053
Weeksellaceae_4	2	Flavobacteriales_3	Weeksellaceae
Weizmannia_5	1	Bacillaceae_C_4	Weizmannia
Winkia_5	2	Actinomycetaceae_4	Winkia
Wujia_5	1	Lachnospiraceae_4	Wujia
ZJ293_5	1	Actinomycetaceae_4	ZJ293

## Sheet: fig2b
Species (SGB) ID	Cultured
SGB001	Cultured (women vagina)
SGB002	Cultured (women vagina)
SGB003	Cultured (women vagina)
SGB004	Cultured (women vagina)
SGB005	Cultured (women vagina)
SGB006	Cultured (women vagina)
SGB007	Cultured (women vagina)
SGB008	Cultured (women vagina)
SGB009	Cultured (women vagina)
SGB010	Uncultured
SGB011	Cultured (women vagina)
SGB012	Cultured (women vagina)
SGB013	Uncultured
SGB014	Cultured (women vagina)
SGB015	Uncultured
SGB016	Cultured (women vagina)
SGB017	Cultured (women vagina)
SGB018	Cultured (women vagina)
SGB019	Cultured (others)
SGB020	Cultured (women vagina)
SGB021	Cultured (others)
SGB022	Cultured (women vagina)
SGB023	Cultured (women vagina)
SGB024	Cultured (women vagina)
SGB025	Cultured (women vagina)
SGB026	Cultured (women vagina)
SGB027	Cultured (women vagina)
SGB028	Cultured (women vagina)
SGB029	Cultured (women vagina)
SGB030	Cultured (women vagina)
SGB031	Cultured (women vagina)
SGB032	Cultured (women vagina)
SGB033	Cultured (women vagina)
SGB034	Cultured (women vagina)
SGB035	Uncultured
SGB036	Cultured (others)
SGB037	Cultured (women vagina)
SGB038	Uncultured
SGB039	Cultured (women vagina)
SGB040	Cultured (women vagina)
SGB041	Cultured (women vagina)
SGB042	Uncultured
SGB043	Cultured (women vagina)
SGB044	Cultured (women vagina)
SGB045	Cultured (women vagina)
SGB046	Uncultured
SGB047	Uncultured
SGB048	Cultured (women vagina)
SGB049	Cultured (women vagina)
SGB050	Cultured (women vagina)
SGB051	Cultured (women vagina)
SGB052	Cultured (women vagina)
SGB053	Cultured (women vagina)
SGB054	Uncultured
SGB055	Cultured (women vagina)
SGB056	Cultured (women vagina)
SGB057	Cultured (women vagina)
SGB058	Uncultured
SGB059	Cultured (women vagina)
SGB060	Cultured (women vagina)
SGB061	Cultured (women vagina)
SGB062	Cultured (women vagina)
SGB063	Cultured (women vagina)
SGB064	Cultured (women vagina)
SGB065	Uncultured
SGB066	Cultured (women vagina)
SGB067	Uncultured
SGB068	Cultured (women vagina)
SGB069	Cultured (women vagina)
SGB070	Cultured (women vagina)
SGB071	Cultured (others)
SGB072	Cultured (women vagina)
SGB073	Uncultured
SGB074	Cultured (women vagina)
SGB075	Cultured (women vagina)
SGB076	Cultured (women vagina)
SGB077	Cultured (others)
SGB078	Uncultured
SGB079	Uncultured
SGB080	Cultured (women vagina)
SGB081	Cultured (women vagina)
SGB082	Uncultured
SGB083	Uncultured
SGB084	Cultured (women vagina)
SGB085	Uncultured
SGB086	Cultured (women vagina)
SGB087	Cultured (women vagina)
SGB088	Cultured (women vagina)
SGB089	Cultured (women vagina)
SGB090	Cultured (women vagina)
SGB091	Cultured (women vagina)
SGB092	Cultured (women vagina)
SGB093	Cultured (others)
SGB094	Cultured (women vagina)
SGB095	Uncultured
SGB096	Cultured (women vagina)
SGB097	Cultured (women vagina)
SGB098	Cultured (women vagina)
SGB099	Cultured (women vagina)
SGB100	Cultured (women vagina)
SGB101	Cultured (women vagina)
SGB102	Cultured (women vagina)
SGB103	Uncultured
SGB104	Cultured (women vagina)
SGB105	Cultured (others)
SGB106	Cultured (women vagina)
SGB107	Uncultured
SGB108	Cultured (others)
SGB109	Cultured (others)
SGB110	Cultured (women vagina)
SGB111	Cultured (others)
SGB112	Cultured (women vagina)
SGB113	Uncultured
SGB114	Cultured (women vagina)
SGB115	Cultured (women vagina)
SGB116	Cultured (others)
SGB117	Cultured (women vagina)
SGB118	Cultured (women vagina)
SGB119	Cultured (women vagina)
SGB120	Uncultured
SGB121	Cultured (women vagina)
SGB122	Cultured (women vagina)
SGB123	Cultured (women vagina)
SGB124	Cultured (women vagina)
SGB125	Cultured (others)
SGB126	Cultured (women vagina)
SGB127	Cultured (women vagina)
SGB128	Cultured (women vagina)
SGB129	Cultured (others)
SGB130	Cultured (women vagina)
SGB131	Cultured (women vagina)
SGB132	Cultured (women vagina)
SGB133	Uncultured
SGB134	Cultured (women vagina)
SGB135	Cultured (women vagina)
SGB136	Cultured (others)
SGB137	Cultured (women vagina)
SGB138	Cultured (women vagina)
SGB139	Uncultured
SGB140	Cultured (others)
SGB141	Uncultured
SGB142	Cultured (women vagina)
SGB143	Cultured (others)
SGB144	Cultured (women vagina)
SGB145	Cultured (others)
SGB146	Uncultured
SGB147	Cultured (women vagina)
SGB148	Cultured (women vagina)
SGB149	Cultured (women vagina)
SGB150	Cultured (women vagina)
SGB151	Cultured (others)
SGB152	Cultured (women vagina)
SGB153	Uncultured
SGB154	Cultured (women vagina)
SGB155	Uncultured
SGB156	Cultured (women vagina)
SGB157	Cultured (others)
SGB158	Cultured (women vagina)
SGB159	Cultured (others)
SGB160	Uncultured
SGB161	Cultured (women vagina)
SGB162	Cultured (others)
SGB163	Cultured (others)
SGB164	Uncultured
SGB165	Cultured (others)
SGB166	Cultured (others)
SGB167	Uncultured
SGB168	Cultured (women vagina)
SGB169	Cultured (women vagina)
SGB170	Cultured (women vagina)
SGB171	Uncultured
SGB172	Cultured (women vagina)
SGB173	Cultured (others)
SGB174	Uncultured
SGB175	Cultured (others)
SGB176	Cultured (others)
SGB177	Cultured (women vagina)
SGB178	Cultured (others)
SGB179	Uncultured
SGB180	Cultured (others)
SGB181	Cultured (others)
SGB182	Cultured (women vagina)
SGB183	Uncultured
SGB184	Uncultured
SGB185	Cultured (women vagina)
SGB186	Uncultured
SGB187	Uncultured
SGB188	Cultured (others)
SGB189	Cultured (women vagina)
SGB190	Cultured (women vagina)
SGB191	Cultured (women vagina)
SGB192	Cultured (women vagina)
SGB193	Cultured (others)
SGB194	Cultured (women vagina)
SGB195	Cultured (women vagina)
SGB196	Cultured (others)
SGB197	Cultured (women vagina)
SGB198	Uncultured
SGB199	Cultured (women vagina)
SGB200	Cultured (others)
SGB201	Cultured (women vagina)
SGB202	Cultured (women vagina)
SGB203	Cultured (others)
SGB204	Cultured (women vagina)
SGB205	Cultured (women vagina)
SGB206	Cultured (women vagina)
SGB207	Cultured (women vagina)
SGB208	Uncultured
SGB209	Cultured (women vagina)
SGB210	Cultured (others)
SGB211	Cultured (others)
SGB212	Cultured (others)
SGB213	Uncultured
SGB214	Cultured (women vagina)
SGB215	Cultured (women vagina)
SGB216	Cultured (women vagina)
SGB217	Cultured (others)
SGB218	Cultured (women vagina)
SGB219	Cultured (women vagina)
SGB220	Cultured (women vagina)
SGB221	Cultured (women vagina)
SGB222	Cultured (others)
SGB223	Cultured (women vagina)
SGB224	Cultured (women vagina)
SGB225	Cultured (women vagina)
SGB226	Cultured (others)
SGB227	Cultured (others)
SGB228	Cultured (women vagina)
SGB229	Uncultured
SGB230	Uncultured
SGB231	Cultured (others)
SGB232	Cultured (women vagina)
SGB233	Uncultured
SGB234	Cultured (others)
SGB235	Uncultured
SGB236	Uncultured
SGB237	Cultured (women vagina)
SGB238	Cultured (women vagina)
SGB239	Uncultured
SGB240	Cultured (others)
SGB241	Cultured (women vagina)
SGB242	Cultured (others)
SGB243	Cultured (women vagina)
SGB244	Cultured (women vagina)
SGB245	Cultured (women vagina)
SGB246	Uncultured
SGB247	Cultured (women vagina)
SGB248	Cultured (women vagina)
SGB249	Cultured (others)
SGB250	Cultured (women vagina)
SGB251	Uncultured
SGB252	Cultured (others)
SGB253	Cultured (others)
SGB254	Cultured (others)
SGB255	Cultured (women vagina)
SGB256	Cultured (others)
SGB257	Cultured (others)
SGB258	Uncultured
SGB259	Cultured (women vagina)
SGB260	Cultured (others)
SGB261	Uncultured
SGB262	Cultured (others)
SGB263	Cultured (others)
SGB264	Cultured (women vagina)
SGB265	Cultured (women vagina)
SGB266	Uncultured
SGB267	Uncultured
SGB268	Cultured (others)
SGB269	Uncultured
SGB270	Uncultured
SGB271	Uncultured
SGB272	Cultured (others)
SGB273	Cultured (women vagina)
SGB274	Cultured (women vagina)
SGB275	Cultured (others)
SGB276	Uncultured
SGB277	Cultured (others)
SGB278	Uncultured
SGB279	Cultured (others)
SGB280	Uncultured
SGB281	Cultured (others)
SGB282	Cultured (others)
SGB283	Cultured (women vagina)
SGB284	Cultured (women vagina)
SGB285	Uncultured
SGB286	Uncultured
SGB287	Uncultured
SGB288	Cultured (women vagina)
SGB289	Cultured (women vagina)
SGB290	Cultured (women vagina)
SGB291	Cultured (women vagina)
SGB292	Cultured (women vagina)
SGB293	Cultured (women vagina)
SGB294	Cultured (women vagina)
SGB295	Uncultured
SGB296	Cultured (women vagina)
SGB297	Cultured (others)
SGB298	Uncultured
SGB299	Cultured (women vagina)
SGB300	Cultured (women vagina)
SGB301	Cultured (others)
SGB302	Cultured (others)
SGB303	Cultured (others)
SGB304	Cultured (women vagina)
SGB305	Cultured (women vagina)
SGB306	Cultured (women vagina)
SGB307	Cultured (women vagina)
SGB308	Cultured (others)
SGB309	Uncultured
SGB310	Cultured (others)
SGB311	Cultured (others)
SGB312	Cultured (others)
SGB313	Uncultured
SGB314	Cultured (women vagina)
SGB315	Uncultured
SGB316	Cultured (women vagina)
SGB317	Uncultured
SGB318	Cultured (others)
SGB319	Cultured (women vagina)
SGB320	Cultured (women vagina)
SGB321	Uncultured
SGB322	Cultured (others)
SGB323	Uncultured
SGB324	Cultured (others)
SGB325	Cultured (others)
SGB326	Uncultured
SGB327	Uncultured
SGB328	Uncultured
SGB329	Cultured (others)
SGB330	Cultured (others)
SGB331	Cultured (women vagina)
SGB332	Cultured (women vagina)
SGB333	Cultured (others)
SGB334	Cultured (others)
SGB335	Cultured (women vagina)
SGB336	Cultured (women vagina)
SGB337	Uncultured
SGB338	Cultured (others)
SGB339	Cultured (women vagina)
SGB340	Uncultured
SGB341	Cultured (women vagina)
SGB342	Cultured (others)
SGB343	Cultured (women vagina)
SGB344	Uncultured
SGB345	Uncultured
SGB346	Cultured (women vagina)
SGB347	Cultured (women vagina)
SGB348	Uncultured
SGB349	Cultured (others)
SGB350	Cultured (women vagina)
SGB351	Uncultured
SGB352	Cultured (others)
SGB353	Cultured (others)
SGB354	Cultured (women vagina)
SGB355	Cultured (women vagina)
SGB356	Cultured (others)
SGB357	Cultured (others)
SGB358	Cultured (others)
SGB359	Cultured (others)
SGB360	Cultured (others)
SGB361	Cultured (others)
SGB362	Cultured (women vagina)
SGB363	Uncultured
SGB364	Cultured (others)
SGB365	Uncultured
SGB366	Uncultured
SGB367	Uncultured
SGB368	Cultured (women vagina)
SGB369	Uncultured
SGB370	Cultured (women vagina)
SGB371	Cultured (women vagina)
SGB372	Cultured (others)
SGB373	Cultured (others)
SGB374	Cultured (women vagina)
SGB375	Cultured (women vagina)
SGB376	Uncultured
SGB377	Uncultured
SGB378	Uncultured
SGB379	Uncultured
SGB380	Cultured (others)
SGB381	Cultured (women vagina)
SGB382	Uncultured
SGB383	Cultured (women vagina)
SGB384	Cultured (others)
SGB385	Uncultured
SGB386	Cultured (others)
SGB387	Cultured (women vagina)
SGB388	Uncultured
SGB389	Cultured (women vagina)
SGB390	Cultured (women vagina)
SGB391	Cultured (women vagina)
SGB392	Cultured (others)
SGB393	Cultured (others)
SGB394	Cultured (women vagina)
SGB395	Cultured (women vagina)
SGB396	Cultured (women vagina)
SGB397	Cultured (women vagina)
SGB398	Cultured (women vagina)
SGB399	Cultured (women vagina)
SGB400	Cultured (women vagina)
SGB401	Cultured (women vagina)
SGB402	Uncultured
SGB403	Cultured (others)
SGB404	Cultured (others)
SGB405	Uncultured
SGB406	Uncultured
SGB407	Uncultured
SGB408	Uncultured
SGB409	Cultured (others)
SGB410	Cultured (women vagina)
SGB411	Uncultured
SGB412	Uncultured
SGB413	Uncultured
SGB414	Cultured (women vagina)
SGB415	Cultured (women vagina)
SGB416	Cultured (others)
SGB417	Uncultured
SGB418	Cultured (others)
SGB419	Cultured (others)
SGB420	Cultured (others)
SGB421	Uncultured
SGB422	Cultured (others)
SGB423	Cultured (others)
SGB424	Uncultured
SGB425	Cultured (women vagina)
SGB426	Uncultured
SGB427	Uncultured
SGB428	Cultured (women vagina)
SGB429	Cultured (women vagina)
SGB430	Uncultured
SGB431	Uncultured
SGB432	Cultured (women vagina)
SGB433	Uncultured
SGB434	Cultured (others)
SGB435	Cultured (others)
SGB436	Uncultured
SGB437	Cultured (others)
SGB438	Uncultured
SGB439	Cultured (others)
SGB440	Uncultured
SGB441	Uncultured
SGB442	Cultured (others)
SGB443	Uncultured
SGB444	Cultured (others)
SGB445	Cultured (others)
SGB446	Cultured (others)
SGB447	Cultured (others)
SGB448	Cultured (others)
SGB449	Uncultured
SGB450	Uncultured
SGB451	Cultured (others)
SGB452	Cultured (women vagina)
SGB453	Cultured (others)
SGB454	Uncultured
SGB455	Cultured (women vagina)
SGB456	Cultured (others)
SGB457	Cultured (others)
SGB458	Cultured (women vagina)
SGB459	Uncultured
SGB460	Cultured (others)
SGB461	Cultured (others)
SGB462	Cultured (others)
SGB463	Cultured (women vagina)
SGB464	Cultured (others)
SGB465	Cultured (others)
SGB466	Uncultured
SGB467	Cultured (others)
SGB468	Uncultured
SGB469	Cultured (women vagina)
SGB470	Cultured (women vagina)
SGB471	Cultured (women vagina)
SGB472	Cultured (women vagina)
SGB473	Cultured (women vagina)
SGB474	Cultured (women vagina)
SGB475	Cultured (women vagina)
SGB476	Cultured (women vagina)
SGB477	Cultured (women vagina)
SGB478	Cultured (women vagina)
SGB479	Cultured (women vagina)
SGB480	Cultured (women vagina)
SGB481	Cultured (women vagina)
SGB482	Cultured (women vagina)
SGB483	Cultured (women vagina)
SGB484	Cultured (women vagina)
SGB485	Cultured (women vagina)
SGB486	Cultured (women vagina)
SGB487	Cultured (women vagina)
SGB488	Cultured (women vagina)
SGB489	Cultured (women vagina)
SGB490	Cultured (women vagina)
SGB491	Cultured (women vagina)
SGB492	Cultured (women vagina)
SGB493	Cultured (women vagina)
SGB494	Cultured (women vagina)
SGB495	Cultured (women vagina)
SGB496	Cultured (women vagina)
SGB497	Cultured (women vagina)
SGB498	Cultured (women vagina)
SGB499	Cultured (women vagina)
SGB500	Cultured (women vagina)
SGB501	Cultured (women vagina)
SGB502	Cultured (women vagina)
SGB503	Cultured (women vagina)
SGB504	Cultured (women vagina)
SGB505	Cultured (women vagina)
SGB506	Cultured (women vagina)
SGB507	Cultured (women vagina)
SGB508	Cultured (women vagina)
SGB509	Cultured (women vagina)
SGB510	Cultured (women vagina)
SGB511	Cultured (women vagina)
SGB512	Cultured (women vagina)
SGB513	Cultured (women vagina)
SGB514	Cultured (women vagina)
SGB515	Cultured (women vagina)
SGB516	Cultured (women vagina)
SGB517	Cultured (women vagina)
SGB518	Cultured (women vagina)
SGB519	Cultured (women vagina)
SGB520	Cultured (women vagina)
SGB521	Cultured (women vagina)
SGB522	Cultured (women vagina)
SGB523	Cultured (women vagina)
SGB524	Cultured (women vagina)
SGB525	Cultured (women vagina)
SGB526	Cultured (women vagina)
SGB527	Cultured (women vagina)
SGB528	Cultured (women vagina)
SGB529	Cultured (women vagina)
SGB530	Cultured (women vagina)
SGB531	Cultured (women vagina)
SGB532	Cultured (women vagina)
SGB533	Cultured (women vagina)
SGB534	Cultured (women vagina)
SGB535	Cultured (women vagina)
SGB536	Cultured (women vagina)
SGB537	Cultured (women vagina)
SGB538	Cultured (women vagina)
SGB539	Cultured (women vagina)
SGB540	Cultured (women vagina)
SGB541	Cultured (women vagina)
SGB542	Cultured (women vagina)
SGB543	Cultured (others)
SGB544	Cultured (others)
SGB545	Cultured (others)
SGB546	Uncultured
SGB547	Uncultured
SGB548	Cultured (others)
SGB549	Uncultured
SGB550	Cultured (others)
SGB551	Uncultured
SGB552	Cultured (others)
SGB553	Uncultured
SGB554	Cultured (others)
SGB555	Uncultured
SGB556	Cultured (others)
SGB557	Cultured (others)
SGB558	Cultured (others)
SGB559	Cultured (women vagina)
SGB560	Cultured (others)
SGB561	Cultured (others)
SGB562	Cultured (women vagina)
SGB563	Uncultured
SGB564	Uncultured
SGB565	Uncultured
SGB566	Cultured (others)
SGB567	Uncultured
SGB568	Uncultured
SGB569	Uncultured
SGB570	Cultured (others)
SGB571	Cultured (others)
SGB572	Cultured (others)
SGB573	Cultured (others)
SGB574	Cultured (women vagina)
SGB575	Cultured (others)
SGB576	Cultured (women vagina)
SGB577	Cultured (women vagina)
SGB578	Cultured (women vagina)
SGB579	Uncultured
SGB580	Uncultured
SGB581	Cultured (women vagina)
SGB582	Uncultured
SGB583	Uncultured
SGB584	Uncultured
SGB585	Uncultured
SGB586	Uncultured
SGB587	Uncultured
SGB588	Uncultured
SGB589	Uncultured
SGB590	Cultured (others)
SGB591	Cultured (women vagina)
SGB592	Uncultured
SGB593	Cultured (others)
SGB594	Uncultured
SGB595	Cultured (women vagina)
SGB596	Cultured (women vagina)
SGB597	Uncultured
SGB598	Cultured (women vagina)
SGB599	Cultured (women vagina)
SGB600	Uncultured
SGB601	Uncultured
SGB602	Cultured (women vagina)
SGB603	Uncultured
SGB604	Cultured (women vagina)
SGB605	Uncultured
SGB606	Cultured (others)
SGB607	Uncultured
SGB608	Cultured (women vagina)
SGB609	Uncultured
SGB610	Cultured (others)
SGB611	Cultured (women vagina)
SGB612	Cultured (women vagina)
SGB613	Cultured (women vagina)
SGB614	Uncultured
SGB615	Uncultured
SGB616	Cultured (others)
SGB617	Cultured (others)
SGB618	Cultured (others)
SGB619	Uncultured
SGB620	Cultured (women vagina)
SGB621	Cultured (others)
SGB622	Uncultured
SGB623	Cultured (others)
SGB624	Cultured (women vagina)
SGB625	Uncultured
SGB626	Cultured (others)
SGB627	Cultured (others)
SGB628	Cultured (others)
SGB629	Cultured (others)
SGB630	Cultured (others)
SGB631	Cultured (others)
SGB632	Cultured (others)
SGB633	Cultured (others)
SGB634	Cultured (others)
SGB635	Cultured (others)
SGB636	Cultured (others)
SGB637	Uncultured
SGB638	Cultured (others)
SGB639	Cultured (others)
SGB640	Cultured (others)
SGB641	Cultured (others)
SGB642	Cultured (others)
SGB643	Cultured (others)
SGB644	Cultured (others)
SGB645	Uncultured
SGB646	Uncultured
SGB647	Cultured (others)
SGB648	Cultured (others)
SGB649	Cultured (others)
SGB650	Uncultured
SGB651	Cultured (others)
SGB652	Cultured (others)
SGB653	Cultured (others)
SGB654	Cultured (others)
SGB655	Uncultured
SGB656	Cultured (others)
SGB657	Uncultured
SGB658	Uncultured
SGB659	Cultured (others)
SGB660	Cultured (others)
SGB661	Cultured (others)
SGB662	Uncultured
SGB663	Cultured (women vagina)
SGB664	Cultured (others)
SGB665	Cultured (others)
SGB666	Uncultured
SGB667	Cultured (others)
SGB668	Cultured (others)
SGB669	Cultured (others)
SGB670	Uncultured
SGB671	Cultured (others)
SGB672	Cultured (others)
SGB673	Uncultured
SGB674	Cultured (others)
SGB675	Uncultured
SGB676	Cultured (others)
SGB677	Cultured (others)
SGB678	Cultured (others)
SGB679	Cultured (others)
SGB680	Cultured (others)
SGB681	Cultured (others)
SGB682	Cultured (others)
SGB683	Cultured (others)
SGB684	Cultured (others)
SGB685	Cultured (others)
SGB686	Cultured (others)
SGB687	Uncultured
SGB688	Uncultured
SGB689	Cultured (others)
SGB690	Uncultured
SGB691	Cultured (others)
SGB692	Cultured (others)
SGB693	Uncultured
SGB694	Cultured (others)
SGB695	Cultured (others)
SGB696	Cultured (others)
SGB697	Cultured (others)
SGB698	Cultured (others)
SGB699	Cultured (others)
SGB700	Cultured (others)
SGB701	Uncultured
SGB702	Cultured (others)
SGB703	Cultured (others)
SGB704	Cultured (others)
SGB705	Uncultured
SGB706	Cultured (others)
SGB707	Cultured (others)
SGB708	Cultured (others)
SGB709	Cultured (others)
SGB710	Uncultured
SGB711	Cultured (others)
SGB712	Uncultured
SGB713	Uncultured
SGB714	Uncultured
SGB715	Cultured (others)
SGB716	Uncultured
SGB717	Cultured (others)
SGB718	Cultured (others)
SGB719	Uncultured
SGB720	Cultured (others)
SGB721	Uncultured
SGB722	Cultured (women vagina)
SGB723	Cultured (others)
SGB724	Uncultured
SGB725	Cultured (others)
SGB726	Uncultured
SGB727	Cultured (others)
SGB728	Uncultured
SGB729	Uncultured
SGB730	Uncultured
SGB731	Cultured (others)
SGB732	Cultured (others)
SGB733	Uncultured
SGB734	Cultured (others)
SGB735	Uncultured
SGB736	Uncultured
SGB737	Cultured (others)
SGB738	Cultured (others)
SGB739	Uncultured
SGB740	Cultured (others)
SGB741	Cultured (women vagina)
SGB742	Cultured (women vagina)
SGB743	Uncultured
SGB744	Cultured (others)
SGB745	Cultured (others)
SGB746	Cultured (women vagina)
SGB747	Cultured (women vagina)
SGB748	Uncultured
SGB749	Uncultured
SGB750	Cultured (others)
SGB751	Uncultured
SGB752	Uncultured
SGB753	Cultured (others)
SGB754	Cultured (others)
SGB755	Cultured (others)
SGB756	Uncultured
SGB757	Cultured (others)
SGB758	Cultured (others)
SGB759	Cultured (women vagina)
SGB760	Cultured (women vagina)
SGB761	Uncultured
SGB762	Uncultured
SGB763	Cultured (others)
SGB764	Uncultured
SGB765	Uncultured
SGB766	Uncultured
SGB767	Cultured (women vagina)
SGB768	Cultured (women vagina)
SGB769	Uncultured
SGB770	Cultured (others)
SGB771	Cultured (others)
SGB772	Uncultured
SGB773	Cultured (others)
SGB774	Uncultured
SGB775	Cultured (others)
SGB776	Uncultured
SGB777	Uncultured
SGB778	Cultured (others)
SGB779	Uncultured
SGB780	Cultured (women vagina)
SGB781	Uncultured
SGB782	Cultured (others)
SGB783	Cultured (women vagina)
SGB784	Cultured (others)
SGB785	Uncultured
SGB786	Cultured (others)

## Sheet: fig2c
	PD	Uncultured	Cultured (women vagina)	Cultured (others)
Bacillota_A (n=167)	63.3667	61	45	61
Bacteroidota (n=128)	52.7771	36	50	42
Actinomycetota (n=224)	49.489	56	100	68
Patescibacteria (n=16)	83.0233	15	NA	1
Bacillota (n=126)	41.6601	18	71	37
Bacillota_C (n=35)	34.3108	3	23	9
Pseudomonadota (n=51)	51.7347	7	27	17
Campylobacterota (n=10)	71.584	6	2	2
Fusobacteriota (n=15)	NA	1	8	6
Spirochaetota (n=5)	66.0197	3	2	NA

## Sheet: fig2d
ID	Sample	Relative abundance
Lactobacillus	ERR10897564	0.848258
Enterococcus	ERR10897564	0.123723
Streptococcus	ERR10897564	0.00340622
KA00274	ERR10897564	0.00208768
UBA629	ERR10897564	0.000219756
Escherichia	ERR10897564	0.00483463
Dialister	ERR10897564	0.000988902
Megasphaera	ERR10897564	0.00054939
Bifidobacterium	ERR10897564	0.00153829
Corynebacterium	ERR10897564	0
Fannyhessea	ERR10897564	0.000109878
Prevotella	ERR10897564	0.000439512
Sneathia	ERR10897564	0.000109878
Others	ERR10897564	0.0137348
Lactobacillus	ERR10897565	0.0936806
Enterococcus	ERR10897565	0.00607406
Streptococcus	ERR10897565	0.188062
KA00274	ERR10897565	0.000116809
UBA629	ERR10897565	0
Escherichia	ERR10897565	0
Dialister	ERR10897565	0.00221937
Megasphaera	ERR10897565	0
Bifidobacterium	ERR10897565	0.481953
Corynebacterium	ERR10897565	0.00338745
Fannyhessea	ERR10897565	0
Prevotella	ERR10897565	0.0252307
Sneathia	ERR10897565	0
Others	ERR10897565	0.199276
Lactobacillus	ERR10897566	0.00293563
Enterococcus	ERR10897566	0.00650031
Streptococcus	ERR10897566	0.0117425
KA00274	ERR10897566	0
UBA629	ERR10897566	0.000209688
Escherichia	ERR10897566	0.00083875
Dialister	ERR10897566	0.0115328
Megasphaera	ERR10897566	0.00104844
Bifidobacterium	ERR10897566	0.0180331
Corynebacterium	ERR10897566	0.0203397
Fannyhessea	ERR10897566	0
Prevotella	ERR10897566	0.173621
Sneathia	ERR10897566	0.000209688
Others	ERR10897566	0.752988
Lactobacillus	ERR10897567	0.547806
Enterococcus	ERR10897567	0
Streptococcus	ERR10897567	0.000581226
KA00274	ERR10897567	0
UBA629	ERR10897567	0
Escherichia	ERR10897567	0.000581226
Dialister	ERR10897567	0.0088637
Megasphaera	ERR10897567	0.00043592
Bifidobacterium	ERR10897567	0.000145307
Corynebacterium	ERR10897567	0.0334205
Fannyhessea	ERR10897567	0.000145307
Prevotella	ERR10897567	0.163034
Sneathia	ERR10897567	0
Others	ERR10897567	0.244987
Lactobacillus	ERR10897568	0.99059
Enterococcus	ERR10897568	0
Streptococcus	ERR10897568	0
KA00274	ERR10897568	0
UBA629	ERR10897568	0
Escherichia	ERR10897568	0
Dialister	ERR10897568	0
Megasphaera	ERR10897568	0
Bifidobacterium	ERR10897568	0.000138389
Corynebacterium	ERR10897568	0
Fannyhessea	ERR10897568	0
Prevotella	ERR10897568	0
Sneathia	ERR10897568	0
Others	ERR10897568	0.00927207
Lactobacillus	ERR10897569	0.0153039
Enterococcus	ERR10897569	0
Streptococcus	ERR10897569	0.00295146
KA00274	ERR10897569	0.000109314
UBA629	ERR10897569	0
Escherichia	ERR10897569	0.000109314
Dialister	ERR10897569	0.000655881
Megasphaera	ERR10897569	0
Bifidobacterium	ERR10897569	0.962943
Corynebacterium	ERR10897569	0.00196764
Fannyhessea	ERR10897569	0.00120245
Prevotella	ERR10897569	0.000765195
Sneathia	ERR10897569	0
Others	ERR10897569	0.0139921
Lactobacillus	ERR10897570	0.0423206
Enterococcus	ERR10897570	0.000974131
Streptococcus	ERR10897570	0.0309557
KA00274	ERR10897570	0.000108237
UBA629	ERR10897570	0
Escherichia	ERR10897570	0
Dialister	ERR10897570	0.0179673
Megasphaera	ERR10897570	0.000216474
Bifidobacterium	ERR10897570	0.560775
Corynebacterium	ERR10897570	0.00108237
Fannyhessea	ERR10897570	0.000541184
Prevotella	ERR10897570	0.176751
Sneathia	ERR10897570	0
Others	ERR10897570	0.168308
Lactobacillus	ERR10897571	0.970537
Enterococcus	ERR10897571	0
Streptococcus	ERR10897571	0.000109529
KA00274	ERR10897571	0
UBA629	ERR10897571	0
Escherichia	ERR10897571	0
Dialister	ERR10897571	0
Megasphaera	ERR10897571	0
Bifidobacterium	ERR10897571	0.000109529
Corynebacterium	ERR10897571	0
Fannyhessea	ERR10897571	0.0204819
Prevotella	ERR10897571	0
Sneathia	ERR10897571	0
Others	ERR10897571	0.00876232
Lactobacillus	ERR10897572	0.992758
Enterococcus	ERR10897572	0
Streptococcus	ERR10897572	0.000109721
KA00274	ERR10897572	0
UBA629	ERR10897572	0
Escherichia	ERR10897572	0
Dialister	ERR10897572	0
Megasphaera	ERR10897572	0
Bifidobacterium	ERR10897572	0
Corynebacterium	ERR10897572	0
Fannyhessea	ERR10897572	0
Prevotella	ERR10897572	0
Sneathia	ERR10897572	0
Others	ERR10897572	0.00713189
Lactobacillus	ERR10897573	0
Enterococcus	ERR10897573	0
Streptococcus	ERR10897573	0.000917011
KA00274	ERR10897573	0
UBA629	ERR10897573	0
Escherichia	ERR10897573	0.59514
Dialister	ERR10897573	0
Megasphaera	ERR10897573	0
Bifidobacterium	ERR10897573	0.000343879
Corynebacterium	ERR10897573	0.000458505
Fannyhessea	ERR10897573	0
Prevotella	ERR10897573	0.376204
Sneathia	ERR10897573	0
Others	ERR10897573	0.0269372
Lactobacillus	ERR10897574	0.992032
Enterococcus	ERR10897574	0
Streptococcus	ERR10897574	0
KA00274	ERR10897574	0
UBA629	ERR10897574	0
Escherichia	ERR10897574	0
Dialister	ERR10897574	0
Megasphaera	ERR10897574	0
Bifidobacterium	ERR10897574	0.000849888
Corynebacterium	ERR10897574	0.0014873
Fannyhessea	ERR10897574	0
Prevotella	ERR10897574	0.000106236
Sneathia	ERR10897574	0
Others	ERR10897574	0.00552427
Lactobacillus	ERR10897575	0.00358566
Enterococcus	ERR10897575	0.000398406
Streptococcus	ERR10897575	0.000132802
KA00274	ERR10897575	0.000265604
UBA629	ERR10897575	0
Escherichia	ERR10897575	0.000398406
Dialister	ERR10897575	0.00478088
Megasphaera	ERR10897575	0.000132802
Bifidobacterium	ERR10897575	0.000796813
Corynebacterium	ERR10897575	0.0247012
Fannyhessea	ERR10897575	0.000132802
Prevotella	ERR10897575	0.0416999
Sneathia	ERR10897575	0
Others	ERR10897575	0.922975
Lactobacillus	ERR10897576	0.990254
Enterococcus	ERR10897576	0
Streptococcus	ERR10897576	0.00140769
KA00274	ERR10897576	0.000974553
UBA629	ERR10897576	0.000108284
Escherichia	ERR10897576	0
Dialister	ERR10897576	0
Megasphaera	ERR10897576	0
Bifidobacterium	ERR10897576	0.000649702
Corynebacterium	ERR10897576	0
Fannyhessea	ERR10897576	0.000108284
Prevotella	ERR10897576	0.000108284
Sneathia	ERR10897576	0
Others	ERR10897576	0.00638874
Lactobacillus	ERR10897577	0.593665
Enterococcus	ERR10897577	0.0032769
Streptococcus	ERR10897577	0.000682687
KA00274	ERR10897577	0.000136537
UBA629	ERR10897577	0
Escherichia	ERR10897577	0.000136537
Dialister	ERR10897577	0.0154287
Megasphaera	ERR10897577	0
Bifidobacterium	ERR10897577	0.000409612
Corynebacterium	ERR10897577	0.0663572
Fannyhessea	ERR10897577	0
Prevotella	ERR10897577	0.184872
Sneathia	ERR10897577	0.000136537
Others	ERR10897577	0.134899
Lactobacillus	ERR10897578	0.089862
Enterococcus	ERR10897578	0
Streptococcus	ERR10897578	0.000103767
KA00274	ERR10897578	0.000103767
UBA629	ERR10897578	0
Escherichia	ERR10897578	0
Dialister	ERR10897578	0
Megasphaera	ERR10897578	0
Bifidobacterium	ERR10897578	0.90495
Corynebacterium	ERR10897578	0
Fannyhessea	ERR10897578	0.0006226
Prevotella	ERR10897578	0.000103767
Sneathia	ERR10897578	0
Others	ERR10897578	0.00425444
Lactobacillus	ERR10897579	0.479237
Enterococcus	ERR10897579	0.0808645
Streptococcus	ERR10897579	0.00728509
KA00274	ERR10897579	0.000121418
UBA629	ERR10897579	0
Escherichia	ERR10897579	0.00315687
Dialister	ERR10897579	0.00716367
Megasphaera	ERR10897579	0
Bifidobacterium	ERR10897579	0.00522098
Corynebacterium	ERR10897579	0.0490529
Fannyhessea	ERR10897579	0.00485673
Prevotella	ERR10897579	0.164886
Sneathia	ERR10897579	0
Others	ERR10897579	0.198154
Lactobacillus	ERR10897580	0.00122631
Enterococcus	ERR10897580	0
Streptococcus	ERR10897580	0.000780379
KA00274	ERR10897580	0.000111483
UBA629	ERR10897580	0
Escherichia	ERR10897580	0.000891862
Dialister	ERR10897580	0.000111483
Megasphaera	ERR10897580	0
Bifidobacterium	ERR10897580	0.579599
Corynebacterium	ERR10897580	0.00312152
Fannyhessea	ERR10897580	0.404236
Prevotella	ERR10897580	0.00278707
Sneathia	ERR10897580	0
Others	ERR10897580	0.00713489
Lactobacillus	ERR10897581	0.693827
Enterococcus	ERR10897581	0.000548697
Streptococcus	ERR10897581	0.00301783
KA00274	ERR10897581	0
UBA629	ERR10897581	0
Escherichia	ERR10897581	0.000548697
Dialister	ERR10897581	0.00109739
Megasphaera	ERR10897581	0
Bifidobacterium	ERR10897581	0.000823045
Corynebacterium	ERR10897581	0.0079561
Fannyhessea	ERR10897581	0.000823045
Prevotella	ERR10897581	0
Sneathia	ERR10897581	0
Others	ERR10897581	0.291358
Lactobacillus	ERR10897582	0.81487
Enterococcus	ERR10897582	0.000497327
Streptococcus	ERR10897582	0.125451
KA00274	ERR10897582	0
UBA629	ERR10897582	0
Escherichia	ERR10897582	0.000248663
Dialister	ERR10897582	0.00161631
Megasphaera	ERR10897582	0
Bifidobacterium	ERR10897582	0.000124332
Corynebacterium	ERR10897582	0.00174064
Fannyhessea	ERR10897582	0
Prevotella	ERR10897582	0.0116872
Sneathia	ERR10897582	0
Others	ERR10897582	0.0437648
Lactobacillus	ERR10897583	0.97985
Enterococcus	ERR10897583	0
Streptococcus	ERR10897583	0
KA00274	ERR10897583	0
UBA629	ERR10897583	0
Escherichia	ERR10897583	0
Dialister	ERR10897583	0
Megasphaera	ERR10897583	0
Bifidobacterium	ERR10897583	0.00126655
Corynebacterium	ERR10897583	0
Fannyhessea	ERR10897583	0
Prevotella	ERR10897583	0
Sneathia	ERR10897583	0
Others	ERR10897583	0.0188831
Lactobacillus	ERR10897584	0.986621
Enterococcus	ERR10897584	0
Streptococcus	ERR10897584	0
KA00274	ERR10897584	0
UBA629	ERR10897584	0
Escherichia	ERR10897584	0
Dialister	ERR10897584	0
Megasphaera	ERR10897584	0
Bifidobacterium	ERR10897584	0
Corynebacterium	ERR10897584	0
Fannyhessea	ERR10897584	0
Prevotella	ERR10897584	0
Sneathia	ERR10897584	0
Others	ERR10897584	0.0133788
Lactobacillus	ERR10897585	0.393645
Enterococcus	ERR10897585	0.577369
Streptococcus	ERR10897585	0.000780379
KA00274	ERR10897585	0.000445931
UBA629	ERR10897585	0
Escherichia	ERR10897585	0
Dialister	ERR10897585	0.000445931
Megasphaera	ERR10897585	0.000111483
Bifidobacterium	ERR10897585	0.000668896
Corynebacterium	ERR10897585	0.000222965
Fannyhessea	ERR10897585	0.000111483
Prevotella	ERR10897585	0
Sneathia	ERR10897585	0
Others	ERR10897585	0.0261984
Lactobacillus	ERR10897586	0.00269773
Enterococcus	ERR10897586	0
Streptococcus	ERR10897586	0.0636419
KA00274	ERR10897586	0
UBA629	ERR10897586	0
Escherichia	ERR10897586	0
Dialister	ERR10897586	0.00208461
Megasphaera	ERR10897586	0
Bifidobacterium	ERR10897586	0.210055
Corynebacterium	ERR10897586	0.00208461
Fannyhessea	ERR10897586	0
Prevotella	ERR10897586	0.257511
Sneathia	ERR10897586	0.000367872
Others	ERR10897586	0.461557
Lactobacillus	ERR10897587	0.992686
Enterococcus	ERR10897587	0
Streptococcus	ERR10897587	0.000215123
KA00274	ERR10897587	0
UBA629	ERR10897587	0
Escherichia	ERR10897587	0
Dialister	ERR10897587	0
Megasphaera	ERR10897587	0
Bifidobacterium	ERR10897587	0.00225879
Corynebacterium	ERR10897587	0.000215123
Fannyhessea	ERR10897587	0.000322685
Prevotella	ERR10897587	0.000215123
Sneathia	ERR10897587	0
Others	ERR10897587	0.00408734
Lactobacillus	ERR10897588	0.971065
Enterococcus	ERR10897588	0
Streptococcus	ERR10897588	0.00197282
KA00274	ERR10897588	0.000328803
UBA629	ERR10897588	0.000109601
Escherichia	ERR10897588	0
Dialister	ERR10897588	0.000767207
Megasphaera	ERR10897588	0.000328803
Bifidobacterium	ERR10897588	0.00263043
Corynebacterium	ERR10897588	0
Fannyhessea	ERR10897588	0.000328803
Prevotella	ERR10897588	0
Sneathia	ERR10897588	0
Others	ERR10897588	0.0224682
Lactobacillus	ERR10897589	0.99696
Enterococcus	ERR10897589	0
Streptococcus	ERR10897589	0
KA00274	ERR10897589	0
UBA629	ERR10897589	0
Escherichia	ERR10897589	0
Dialister	ERR10897589	0
Megasphaera	ERR10897589	0
Bifidobacterium	ERR10897589	0
Corynebacterium	ERR10897589	0
Fannyhessea	ERR10897589	0
Prevotella	ERR10897589	0
Sneathia	ERR10897589	0
Others	ERR10897589	0.00303983
Lactobacillus	ERR10897590	0.025088
Enterococcus	ERR10897590	0
Streptococcus	ERR10897590	0
KA00274	ERR10897590	0.00011352
UBA629	ERR10897590	0
Escherichia	ERR10897590	0.505052
Dialister	ERR10897590	0
Megasphaera	ERR10897590	0
Bifidobacterium	ERR10897590	0.457941
Corynebacterium	ERR10897590	0.000454081
Fannyhessea	ERR10897590	0
Prevotella	ERR10897590	0.000227041
Sneathia	ERR10897590	0
Others	ERR10897590	0.011125
Lactobacillus	ERR10897591	0.0192682
Enterococcus	ERR10897591	0
Streptococcus	ERR10897591	0.000216497
KA00274	ERR10897591	0.00194847
UBA629	ERR10897591	0.000108249
Escherichia	ERR10897591	0
Dialister	ERR10897591	0.00606192
Megasphaera	ERR10897591	0.037454
Bifidobacterium	ERR10897591	0.73176
Corynebacterium	ERR10897591	0.000108249
Fannyhessea	ERR10897591	0.0435159
Prevotella	ERR10897591	0.118965
Sneathia	ERR10897591	0.00259796
Others	ERR10897591	0.0379952
Lactobacillus	ERR10897592	0.984979
Enterococcus	ERR10897592	0.000110448
Streptococcus	ERR10897592	0.00132538
KA00274	ERR10897592	0.000662691
UBA629	ERR10897592	0
Escherichia	ERR10897592	0
Dialister	ERR10897592	0
Megasphaera	ERR10897592	0.000220897
Bifidobacterium	ERR10897592	0.000662691
Corynebacterium	ERR10897592	0.00375525
Fannyhessea	ERR10897592	0.000220897
Prevotella	ERR10897592	0.00132538
Sneathia	ERR10897592	0
Others	ERR10897592	0.00673735
Lactobacillus	ERR10897593	0.93408
Enterococcus	ERR10897593	0.0263244
Streptococcus	ERR10897593	0.000652671
KA00274	ERR10897593	0
UBA629	ERR10897593	0
Escherichia	ERR10897593	0
Dialister	ERR10897593	0.00108778
Megasphaera	ERR10897593	0
Bifidobacterium	ERR10897593	0.00478625
Corynebacterium	ERR10897593	0.000870227
Fannyhessea	ERR10897593	0
Prevotella	ERR10897593	0.0025019
Sneathia	ERR10897593	0
Others	ERR10897593	0.0296965
Lactobacillus	ERR10897594	0.9915
Enterococcus	ERR10897594	0.00011805
Streptococcus	ERR10897594	0
KA00274	ERR10897594	0
UBA629	ERR10897594	0
Escherichia	ERR10897594	0.000354149
Dialister	ERR10897594	0
Megasphaera	ERR10897594	0
Bifidobacterium	ERR10897594	0
Corynebacterium	ERR10897594	0
Fannyhessea	ERR10897594	0
Prevotella	ERR10897594	0
Sneathia	ERR10897594	0
Others	ERR10897594	0.00802739
Lactobacillus	ERR10897595	0.993544
Enterococcus	ERR10897595	0.00124589
Streptococcus	ERR10897595	0
KA00274	ERR10897595	0
UBA629	ERR10897595	0
Escherichia	ERR10897595	0
Dialister	ERR10897595	0
Megasphaera	ERR10897595	0
Bifidobacterium	ERR10897595	0
Corynebacterium	ERR10897595	0
Fannyhessea	ERR10897595	0
Prevotella	ERR10897595	0.000113263
Sneathia	ERR10897595	0
Others	ERR10897595	0.00509684
Lactobacillus	ERR10897596	0.0975456
Enterococcus	ERR10897596	0
Streptococcus	ERR10897596	0.000419551
KA00274	ERR10897596	0.00094399
UBA629	ERR10897596	0.000104888
Escherichia	ERR10897596	0
Dialister	ERR10897596	0.00241242
Megasphaera	ERR10897596	0
Bifidobacterium	ERR10897596	0.813405
Corynebacterium	ERR10897596	0.000734214
Fannyhessea	ERR10897596	0.0773023
Prevotella	ERR10897596	0.00115377
Sneathia	ERR10897596	0
Others	ERR10897596	0.0059786
Lactobacillus	ERR10897597	0.178481
Enterococcus	ERR10897597	0
Streptococcus	ERR10897597	0.000221166
KA00274	ERR10897597	0
UBA629	ERR10897597	0
Escherichia	ERR10897597	0
Dialister	ERR10897597	0
Megasphaera	ERR10897597	0
Bifidobacterium	ERR10897597	0
Corynebacterium	ERR10897597	0.000221166
Fannyhessea	ERR10897597	0
Prevotella	ERR10897597	0.00243282
Sneathia	ERR10897597	0
Others	ERR10897597	0.818644
Lactobacillus	ERR10897598	0.974892
Enterococcus	ERR10897598	0
Streptococcus	ERR10897598	0
KA00274	ERR10897598	0
UBA629	ERR10897598	0
Escherichia	ERR10897598	0.00180202
Dialister	ERR10897598	0
Megasphaera	ERR10897598	0
Bifidobacterium	ERR10897598	0
Corynebacterium	ERR10897598	0.000360404
Fannyhessea	ERR10897598	0
Prevotella	ERR10897598	0
Sneathia	ERR10897598	0
Others	ERR10897598	0.0229457
Lactobacillus	ERR10897599	0.398137
Enterococcus	ERR10897599	0
Streptococcus	ERR10897599	0.000998115
KA00274	ERR10897599	0.000443607
UBA629	ERR10897599	0
Escherichia	ERR10897599	0
Dialister	ERR10897599	0.00421426
Megasphaera	ERR10897599	0.0154153
Bifidobacterium	ERR10897599	0.509593
Corynebacterium	ERR10897599	0
Fannyhessea	ERR10897599	0.0190751
Prevotella	ERR10897599	0.0178552
Sneathia	ERR10897599	0
Others	ERR10897599	0.0342686
Lactobacillus	ERR10897600	0.986099
Enterococcus	ERR10897600	0
Streptococcus	ERR10897600	0.000128717
KA00274	ERR10897600	0
UBA629	ERR10897600	0
Escherichia	ERR10897600	0
Dialister	ERR10897600	0
Megasphaera	ERR10897600	0
Bifidobacterium	ERR10897600	0.000128717
Corynebacterium	ERR10897600	0.000257433
Fannyhessea	ERR10897600	0
Prevotella	ERR10897600	0.000901017
Sneathia	ERR10897600	0
Others	ERR10897600	0.0124855
Lactobacillus	ERR10897601	0.00701098
Enterococcus	ERR10897601	0
Streptococcus	ERR10897601	0.0226688
KA00274	ERR10897601	0
UBA629	ERR10897601	0.000233699
Escherichia	ERR10897601	0.0259406
Dialister	ERR10897601	0.00864688
Megasphaera	ERR10897601	0.000233699
Bifidobacterium	ERR10897601	0.011685
Corynebacterium	ERR10897601	0.188362
Fannyhessea	ERR10897601	0
Prevotella	ERR10897601	0.314326
Sneathia	ERR10897601	0
Others	ERR10897601	0.420893
Lactobacillus	ERR10897602	0.993982
Enterococcus	ERR10897602	0
Streptococcus	ERR10897602	0
KA00274	ERR10897602	0
UBA629	ERR10897602	0
Escherichia	ERR10897602	0
Dialister	ERR10897602	0
Megasphaera	ERR10897602	0
Bifidobacterium	ERR10897602	0
Corynebacterium	ERR10897602	0
Fannyhessea	ERR10897602	0
Prevotella	ERR10897602	0.000222891
Sneathia	ERR10897602	0
Others	ERR10897602	0.00579516
Lactobacillus	ERR10897603	0.990821
Enterococcus	ERR10897603	0
Streptococcus	ERR10897603	0
KA00274	ERR10897603	0
UBA629	ERR10897603	0
Escherichia	ERR10897603	0
Dialister	ERR10897603	0
Megasphaera	ERR10897603	0
Bifidobacterium	ERR10897603	0
Corynebacterium	ERR10897603	0
Fannyhessea	ERR10897603	0
Prevotella	ERR10897603	0
Sneathia	ERR10897603	0
Others	ERR10897603	0.00917863
Lactobacillus	ERR10897604	0.836572
Enterococcus	ERR10897604	0
Streptococcus	ERR10897604	0.00161917
KA00274	ERR10897604	0.00226684
UBA629	ERR10897604	0.000107945
Escherichia	ERR10897604	0
Dialister	ERR10897604	0.00593696
Megasphaera	ERR10897604	0.000107945
Bifidobacterium	ERR10897604	0.05462
Corynebacterium	ERR10897604	0.000323834
Fannyhessea	ERR10897604	0.000539724
Prevotella	ERR10897604	0.054728
Sneathia	ERR10897604	0
Others	ERR10897604	0.0431779
Lactobacillus	ERR10897605	0.658478
Enterococcus	ERR10897605	0
Streptococcus	ERR10897605	0.00172196
KA00274	ERR10897605	0.000918379
UBA629	ERR10897605	0.000114797
Escherichia	ERR10897605	0
Dialister	ERR10897605	0.000229595
Megasphaera	ERR10897605	0.000114797
Bifidobacterium	ERR10897605	0.327976
Corynebacterium	ERR10897605	0.00126277
Fannyhessea	ERR10897605	0.00332912
Prevotella	ERR10897605	0.000344392
Sneathia	ERR10897605	0
Others	ERR10897605	0.00551027
Lactobacillus	ERR10897606	0.0161616
Enterococcus	ERR10897606	0.0161616
Streptococcus	ERR10897606	0
KA00274	ERR10897606	0
UBA629	ERR10897606	0
Escherichia	ERR10897606	0
Dialister	ERR10897606	0
Megasphaera	ERR10897606	0
Bifidobacterium	ERR10897606	0.0161616
Corynebacterium	ERR10897606	0.0161616
Fannyhessea	ERR10897606	0
Prevotella	ERR10897606	0
Sneathia	ERR10897606	0
Others	ERR10897606	0.935354
Lactobacillus	ERR10897607	0.967642
Enterococcus	ERR10897607	0.000535733
Streptococcus	ERR10897607	0.000857173
KA00274	ERR10897607	0
UBA629	ERR10897607	0
Escherichia	ERR10897607	0
Dialister	ERR10897607	0.00171435
Megasphaera	ERR10897607	0
Bifidobacterium	ERR10897607	0.00492875
Corynebacterium	ERR10897607	0.00192864
Fannyhessea	ERR10897607	0.000107147
Prevotella	ERR10897607	0.008036
Sneathia	ERR10897607	0
Others	ERR10897607	0.0142505
Lactobacillus	ERR10897608	0.947828
Enterococcus	ERR10897608	0.000552669
Streptococcus	ERR10897608	0.0295125
KA00274	ERR10897608	0
UBA629	ERR10897608	0
Escherichia	ERR10897608	0
Dialister	ERR10897608	0.000331602
Megasphaera	ERR10897608	0
Bifidobacterium	ERR10897608	0
Corynebacterium	ERR10897608	0.00353708
Fannyhessea	ERR10897608	0
Prevotella	ERR10897608	0.00320548
Sneathia	ERR10897608	0
Others	ERR10897608	0.0150326
Lactobacillus	ERR10897609	0.989232
Enterococcus	ERR10897609	0
Streptococcus	ERR10897609	0.00181237
KA00274	ERR10897609	0.000426439
UBA629	ERR10897609	0
Escherichia	ERR10897609	0
Dialister	ERR10897609	0
Megasphaera	ERR10897609	0.00010661
Bifidobacterium	ERR10897609	0.000319829
Corynebacterium	ERR10897609	0
Fannyhessea	ERR10897609	0.000639659
Prevotella	ERR10897609	0.00021322
Sneathia	ERR10897609	0.000959488
Others	ERR10897609	0.00628998
Lactobacillus	ERR10897610	0.0590474
Enterococcus	ERR10897610	0.00010287
Streptococcus	ERR10897610	0.00020574
KA00274	ERR10897610	0.00061722
UBA629	ERR10897610	0
Escherichia	ERR10897610	0
Dialister	ERR10897610	0
Megasphaera	ERR10897610	0.00010287
Bifidobacterium	ERR10897610	0.936529
Corynebacterium	ERR10897610	0.00010287
Fannyhessea	ERR10897610	0.00123444
Prevotella	ERR10897610	0
Sneathia	ERR10897610	0
Others	ERR10897610	0.0020574
Lactobacillus	ERR10897611	0.948827
Enterococcus	ERR10897611	0
Streptococcus	ERR10897611	0.00162973
KA00274	ERR10897611	0.000434594
UBA629	ERR10897611	0
Escherichia	ERR10897611	0
Dialister	ERR10897611	0.00260756
Megasphaera	ERR10897611	0.000108648
Bifidobacterium	ERR10897611	0.0146675
Corynebacterium	ERR10897611	0.000760539
Fannyhessea	ERR10897611	0.000217297
Prevotella	ERR10897611	0.00890917
Sneathia	ERR10897611	0
Others	ERR10897611	0.0218383
Lactobacillus	ERR10897612	0.959797
Enterococcus	ERR10897612	0
Streptococcus	ERR10897612	0.000124085
KA00274	ERR10897612	0
UBA629	ERR10897612	0
Escherichia	ERR10897612	0
Dialister	ERR10897612	0.000496339
Megasphaera	ERR10897612	0
Bifidobacterium	ERR10897612	0.0057079
Corynebacterium	ERR10897612	0.000496339
Fannyhessea	ERR10897612	0
Prevotella	ERR10897612	0.00297804
Sneathia	ERR10897612	0
Others	ERR10897612	0.0304008
Lactobacillus	ERR10897613	0.96856
Enterococcus	ERR10897613	0
Streptococcus	ERR10897613	0.00139023
KA00274	ERR10897613	0.000641643
UBA629	ERR10897613	0.00010694
Escherichia	ERR10897613	0.00010694
Dialister	ERR10897613	0
Megasphaera	ERR10897613	0
Bifidobacterium	ERR10897613	0.000748583
Corynebacterium	ERR10897613	0.000427762
Fannyhessea	ERR10897613	0
Prevotella	ERR10897613	0
Sneathia	ERR10897613	0
Others	ERR10897613	0.0280184
Lactobacillus	ERR10897614	0.866696
Enterococcus	ERR10897614	0.0800045
Streptococcus	ERR10897614	0.00144653
KA00274	ERR10897614	0.000333816
UBA629	ERR10897614	0.000111272
Escherichia	ERR10897614	0.000111272
Dialister	ERR10897614	0
Megasphaera	ERR10897614	0.00478469
Bifidobacterium	ERR10897614	0.00478469
Corynebacterium	ERR10897614	0
Fannyhessea	ERR10897614	0.000222544
Prevotella	ERR10897614	0
Sneathia	ERR10897614	0
Others	ERR10897614	0.0415044
Lactobacillus	ERR10897615	0.0974026
Enterococcus	ERR10897615	0.00974026
Streptococcus	ERR10897615	0.000999001
KA00274	ERR10897615	0.0004995
UBA629	ERR10897615	0
Escherichia	ERR10897615	0
Dialister	ERR10897615	0.00174825
Megasphaera	ERR10897615	0
Bifidobacterium	ERR10897615	0.00374625
Corynebacterium	ERR10897615	0.0277223
Fannyhessea	ERR10897615	0.000999001
Prevotella	ERR10897615	0.0254745
Sneathia	ERR10897615	0
Others	ERR10897615	0.831668
Lactobacillus	ERR10897616	0.101291
Enterococcus	ERR10897616	0
Streptococcus	ERR10897616	0.00166563
KA00274	ERR10897616	0.000208203
UBA629	ERR10897616	0.000104102
Escherichia	ERR10897616	0
Dialister	ERR10897616	0
Megasphaera	ERR10897616	0
Bifidobacterium	ERR10897616	0.73173
Corynebacterium	ERR10897616	0
Fannyhessea	ERR10897616	0.163023
Prevotella	ERR10897616	0.000312305
Sneathia	ERR10897616	0
Others	ERR10897616	0.00166563
Lactobacillus	ERR10897617	0.991831
Enterococcus	ERR10897617	0
Streptococcus	ERR10897617	0
KA00274	ERR10897617	0
UBA629	ERR10897617	0
Escherichia	ERR10897617	0
Dialister	ERR10897617	0
Megasphaera	ERR10897617	0
Bifidobacterium	ERR10897617	0
Corynebacterium	ERR10897617	0
Fannyhessea	ERR10897617	0
Prevotella	ERR10897617	0
Sneathia	ERR10897617	0
Others	ERR10897617	0.00816901
Lactobacillus	ERR10897618	0.485684
Enterococcus	ERR10897618	0.0382559
Streptococcus	ERR10897618	0.343947
KA00274	ERR10897618	0.00118807
UBA629	ERR10897618	0.00106926
Escherichia	ERR10897618	0.0139004
Dialister	ERR10897618	0.000237614
Megasphaera	ERR10897618	0.000118807
Bifidobacterium	ERR10897618	0.0311275
Corynebacterium	ERR10897618	0.00118807
Fannyhessea	ERR10897618	0.00083165
Prevotella	ERR10897618	0.00356422
Sneathia	ERR10897618	0
Others	ERR10897618	0.078888
Lactobacillus	ERR10897619	0.00205931
Enterococcus	ERR10897619	0
Streptococcus	ERR10897619	0.000514827
KA00274	ERR10897619	0
UBA629	ERR10897619	0
Escherichia	ERR10897619	0
Dialister	ERR10897619	0.000102965
Megasphaera	ERR10897619	0
Bifidobacterium	ERR10897619	0.991454
Corynebacterium	ERR10897619	0.000514827
Fannyhessea	ERR10897619	0.000308896
Prevotella	ERR10897619	0.000514827
Sneathia	ERR10897619	0
Others	ERR10897619	0.00453048
Lactobacillus	ERR10897620	0.989048
Enterococcus	ERR10897620	0
Streptococcus	ERR10897620	0.00214754
KA00274	ERR10897620	0.000429507
UBA629	ERR10897620	0
Escherichia	ERR10897620	0.000107377
Dialister	ERR10897620	0.000107377
Megasphaera	ERR10897620	0
Bifidobacterium	ERR10897620	0.000966391
Corynebacterium	ERR10897620	0.00032213
Fannyhessea	ERR10897620	0
Prevotella	ERR10897620	0.000429507
Sneathia	ERR10897620	0
Others	ERR10897620	0.00644261
Lactobacillus	ERR10897621	0.985264
Enterococcus	ERR10897621	0.000680118
Streptococcus	ERR10897621	0.00158694
KA00274	ERR10897621	0.000680118
UBA629	ERR10897621	0.000340059
Escherichia	ERR10897621	0
Dialister	ERR10897621	0.000340059
Megasphaera	ERR10897621	0
Bifidobacterium	ERR10897621	0.000793471
Corynebacterium	ERR10897621	0.000113353
Fannyhessea	ERR10897621	0.000113353
Prevotella	ERR10897621	0.00238041
Sneathia	ERR10897621	0
Others	ERR10897621	0.007708
Lactobacillus	ERR10897622	0.984711
Enterococcus	ERR10897622	0
Streptococcus	ERR10897622	0.00229333
KA00274	ERR10897622	0.00054603
UBA629	ERR10897622	0
Escherichia	ERR10897622	0
Dialister	ERR10897622	0.000109206
Megasphaera	ERR10897622	0.000218412
Bifidobacterium	ERR10897622	0.00262095
Corynebacterium	ERR10897622	0.000655236
Fannyhessea	ERR10897622	0
Prevotella	ERR10897622	0.000873649
Sneathia	ERR10897622	0
Others	ERR10897622	0.00797204
Lactobacillus	ERR10897623	0.62976
Enterococcus	ERR10897623	0
Streptococcus	ERR10897623	0.0183486
KA00274	ERR10897623	0.000377027
UBA629	ERR10897623	0
Escherichia	ERR10897623	0
Dialister	ERR10897623	0.000377027
Megasphaera	ERR10897623	0.000125676
Bifidobacterium	ERR10897623	0.259771
Corynebacterium	ERR10897623	0.0159608
Fannyhessea	ERR10897623	0.00640945
Prevotella	ERR10897623	0.0056554
Sneathia	ERR10897623	0.000125676
Others	ERR10897623	0.0630891
Lactobacillus	ERR10897624	0.985967
Enterococcus	ERR10897624	0
Streptococcus	ERR10897624	0.000642742
KA00274	ERR10897624	0.000321371
UBA629	ERR10897624	0
Escherichia	ERR10897624	0
Dialister	ERR10897624	0.000428495
Megasphaera	ERR10897624	0.000214247
Bifidobacterium	ERR10897624	0.000107124
Corynebacterium	ERR10897624	0
Fannyhessea	ERR10897624	0.000428495
Prevotella	ERR10897624	0
Sneathia	ERR10897624	0
Others	ERR10897624	0.0118907
Lactobacillus	ERR10897625	0.661327
Enterococcus	ERR10897625	0.00394101
Streptococcus	ERR10897625	0.000381388
KA00274	ERR10897625	0
UBA629	ERR10897625	0
Escherichia	ERR10897625	0.000127129
Dialister	ERR10897625	0
Megasphaera	ERR10897625	0
Bifidobacterium	ERR10897625	0.0503432
Corynebacterium	ERR10897625	0.102085
Fannyhessea	ERR10897625	0
Prevotella	ERR10897625	0.00152555
Sneathia	ERR10897625	0
Others	ERR10897625	0.18027
Lactobacillus	ERR10897626	0.836682
Enterococcus	ERR10897626	0
Streptococcus	ERR10897626	0.000108589
KA00274	ERR10897626	0
UBA629	ERR10897626	0
Escherichia	ERR10897626	0
Dialister	ERR10897626	0
Megasphaera	ERR10897626	0
Bifidobacterium	ERR10897626	0.133999
Corynebacterium	ERR10897626	0
Fannyhessea	ERR10897626	0.0205234
Prevotella	ERR10897626	0.000108589
Sneathia	ERR10897626	0
Others	ERR10897626	0.00857856
Lactobacillus	ERR10897627	0.936237
Enterococcus	ERR10897627	0
Streptococcus	ERR10897627	0.000240616
KA00274	ERR10897627	0
UBA629	ERR10897627	0
Escherichia	ERR10897627	0
Dialister	ERR10897627	0.00108277
Megasphaera	ERR10897627	0
Bifidobacterium	ERR10897627	0.0220164
Corynebacterium	ERR10897627	0.00060154
Fannyhessea	ERR10897627	0.000962464
Prevotella	ERR10897627	0.00962464
Sneathia	ERR10897627	0.000481232
Others	ERR10897627	0.0287536
Lactobacillus	ERR10897628	0.990675
Enterococcus	ERR10897628	0
Streptococcus	ERR10897628	0.0019099
KA00274	ERR10897628	0.00202224
UBA629	ERR10897628	0.000449388
Escherichia	ERR10897628	0
Dialister	ERR10897628	0
Megasphaera	ERR10897628	0.000449388
Bifidobacterium	ERR10897628	0.000898775
Corynebacterium	ERR10897628	0
Fannyhessea	ERR10897628	0.000449388
Prevotella	ERR10897628	0
Sneathia	ERR10897628	0
Others	ERR10897628	0.00314571
Lactobacillus	ERR10897629	0.416303
Enterococcus	ERR10897629	0
Streptococcus	ERR10897629	0.00191152
KA00274	ERR10897629	0.000136537
UBA629	ERR10897629	0
Escherichia	ERR10897629	0
Dialister	ERR10897629	0.0110595
Megasphaera	ERR10897629	0.000409612
Bifidobacterium	ERR10897629	0.269115
Corynebacterium	ERR10897629	0
Fannyhessea	ERR10897629	0.0114691
Prevotella	ERR10897629	0.0700437
Sneathia	ERR10897629	0
Others	ERR10897629	0.219552
Lactobacillus	ERR10897630	0.059238
Enterococcus	ERR10897630	0.00274692
Streptococcus	ERR10897630	0.0612684
KA00274	ERR10897630	0
UBA629	ERR10897630	0
Escherichia	ERR10897630	0.000836021
Dialister	ERR10897630	0.0137346
Megasphaera	ERR10897630	0.000358295
Bifidobacterium	ERR10897630	0.00704646
Corynebacterium	ERR10897630	0.0154067
Fannyhessea	ERR10897630	0.000238863
Prevotella	ERR10897630	0.017437
Sneathia	ERR10897630	0.000119432
Others	ERR10897630	0.821569
Lactobacillus	ERR10897631	0.991274
Enterococcus	ERR10897631	0
Streptococcus	ERR10897631	0
KA00274	ERR10897631	0
UBA629	ERR10897631	0
Escherichia	ERR10897631	0
Dialister	ERR10897631	0
Megasphaera	ERR10897631	0
Bifidobacterium	ERR10897631	0
Corynebacterium	ERR10897631	0
Fannyhessea	ERR10897631	0
Prevotella	ERR10897631	0
Sneathia	ERR10897631	0
Others	ERR10897631	0.00872642
Lactobacillus	ERR10897632	0.487069
Enterococcus	ERR10897632	0.000359195
Streptococcus	ERR10897632	0.00993774
KA00274	ERR10897632	0
UBA629	ERR10897632	0
Escherichia	ERR10897632	0
Dialister	ERR10897632	0.000119732
Megasphaera	ERR10897632	0
Bifidobacterium	ERR10897632	0.473898
Corynebacterium	ERR10897632	0.00478927
Fannyhessea	ERR10897632	0
Prevotella	ERR10897632	0.00131705
Sneathia	ERR10897632	0
Others	ERR10897632	0.0225096
Lactobacillus	ERR10897633	0.938244
Enterococcus	ERR10897633	0
Streptococcus	ERR10897633	0.00281203
KA00274	ERR10897633	0
UBA629	ERR10897633	0
Escherichia	ERR10897633	0
Dialister	ERR10897633	0
Megasphaera	ERR10897633	0
Bifidobacterium	ERR10897633	0.0528877
Corynebacterium	ERR10897633	0
Fannyhessea	ERR10897633	0
Prevotella	ERR10897633	0
Sneathia	ERR10897633	0
Others	ERR10897633	0.00605667
Lactobacillus	ERR10897634	0.0737653
Enterococcus	ERR10897634	0
Streptococcus	ERR10897634	0.000422119
KA00274	ERR10897634	0.0203672
UBA629	ERR10897634	0.00010553
Escherichia	ERR10897634	0
Dialister	ERR10897634	0.00116083
Megasphaera	ERR10897634	0.0173069
Bifidobacterium	ERR10897634	0.73016
Corynebacterium	ERR10897634	0
Fannyhessea	ERR10897634	0.100359
Prevotella	ERR10897634	0.0392571
Sneathia	ERR10897634	0.000316589
Others	ERR10897634	0.0167792
Lactobacillus	ERR10897635	0.979753
Enterococcus	ERR10897635	0
Streptococcus	ERR10897635	0
KA00274	ERR10897635	0
UBA629	ERR10897635	0
Escherichia	ERR10897635	0
Dialister	ERR10897635	0
Megasphaera	ERR10897635	0
Bifidobacterium	ERR10897635	0.00547226
Corynebacterium	ERR10897635	0.000109445
Fannyhessea	ERR10897635	0
Prevotella	ERR10897635	0
Sneathia	ERR10897635	0
Others	ERR10897635	0.0146656
Lactobacillus	ERR10897636	0.998337
Enterococcus	ERR10897636	0
Streptococcus	ERR10897636	0
KA00274	ERR10897636	0
UBA629	ERR10897636	0
Escherichia	ERR10897636	0
Dialister	ERR10897636	0
Megasphaera	ERR10897636	0
Bifidobacterium	ERR10897636	0
Corynebacterium	ERR10897636	0
Fannyhessea	ERR10897636	0
Prevotella	ERR10897636	0.000110852
Sneathia	ERR10897636	0
Others	ERR10897636	0.00155193
Lactobacillus	ERR10897637	0.0633906
Enterococcus	ERR10897637	0
Streptococcus	ERR10897637	0
KA00274	ERR10897637	0.000336587
UBA629	ERR10897637	0
Escherichia	ERR10897637	0
Dialister	ERR10897637	0.000336587
Megasphaera	ERR10897637	0
Bifidobacterium	ERR10897637	0.900931
Corynebacterium	ERR10897637	0.000224391
Fannyhessea	ERR10897637	0.0245709
Prevotella	ERR10897637	0.0024683
Sneathia	ERR10897637	0
Others	ERR10897637	0.0077415
Lactobacillus	ERR10897638	0.981893
Enterococcus	ERR10897638	0
Streptococcus	ERR10897638	0
KA00274	ERR10897638	0
UBA629	ERR10897638	0
Escherichia	ERR10897638	0
Dialister	ERR10897638	0.0006876
Megasphaera	ERR10897638	0
Bifidobacterium	ERR10897638	0
Corynebacterium	ERR10897638	0
Fannyhessea	ERR10897638	0
Prevotella	ERR10897638	0.0041256
Sneathia	ERR10897638	0
Others	ERR10897638	0.0132936
Lactobacillus	ERR10897639	0.182843
Enterococcus	ERR10897639	0
Streptococcus	ERR10897639	0.00116934
KA00274	ERR10897639	0.000425215
UBA629	ERR10897639	0.000106304
Escherichia	ERR10897639	0
Dialister	ERR10897639	0.000425215
Megasphaera	ERR10897639	0.000318911
Bifidobacterium	ERR10897639	0.804826
Corynebacterium	ERR10897639	0
Fannyhessea	ERR10897639	0.00531519
Prevotella	ERR10897639	0.000106304
Sneathia	ERR10897639	0
Others	ERR10897639	0.00446476
Lactobacillus	ERR10897640	0.876023
Enterococcus	ERR10897640	0
Streptococcus	ERR10897640	0.00148857
KA00274	ERR10897640	0.000637959
UBA629	ERR10897640	0.000106326
Escherichia	ERR10897640	0
Dialister	ERR10897640	0.000106326
Megasphaera	ERR10897640	0
Bifidobacterium	ERR10897640	0.11781
Corynebacterium	ERR10897640	0
Fannyhessea	ERR10897640	0.000212653
Prevotella	ERR10897640	0
Sneathia	ERR10897640	0
Others	ERR10897640	0.0036151
Lactobacillus	ERR10897641	0.989348
Enterococcus	ERR10897641	0
Streptococcus	ERR10897641	0
KA00274	ERR10897641	0
UBA629	ERR10897641	0
Escherichia	ERR10897641	0
Dialister	ERR10897641	0
Megasphaera	ERR10897641	0
Bifidobacterium	ERR10897641	0
Corynebacterium	ERR10897641	0
Fannyhessea	ERR10897641	0
Prevotella	ERR10897641	0
Sneathia	ERR10897641	0
Others	ERR10897641	0.0106519
Lactobacillus	ERR10897642	0.0474288
Enterococcus	ERR10897642	0
Streptococcus	ERR10897642	0.0023136
KA00274	ERR10897642	0.000210327
UBA629	ERR10897642	0
Escherichia	ERR10897642	0
Dialister	ERR10897642	0.00126196
Megasphaera	ERR10897642	0.000105164
Bifidobacterium	ERR10897642	0.895467
Corynebacterium	ERR10897642	0.00252392
Fannyhessea	ERR10897642	0.00304974
Prevotella	ERR10897642	0.00967504
Sneathia	ERR10897642	0
Others	ERR10897642	0.037964
Lactobacillus	ERR10897643	0.987558
Enterococcus	ERR10897643	0
Streptococcus	ERR10897643	0
KA00274	ERR10897643	0
UBA629	ERR10897643	0
Escherichia	ERR10897643	0
Dialister	ERR10897643	0
Megasphaera	ERR10897643	0
Bifidobacterium	ERR10897643	0
Corynebacterium	ERR10897643	0
Fannyhessea	ERR10897643	0
Prevotella	ERR10897643	0
Sneathia	ERR10897643	0
Others	ERR10897643	0.0124417
Lactobacillus	ERR10897644	0.00113895
Enterococcus	ERR10897644	0
Streptococcus	ERR10897644	0.00621247
KA00274	ERR10897644	0.000310623
UBA629	ERR10897644	0
Escherichia	ERR10897644	0.000103541
Dialister	ERR10897644	0.00103541
Megasphaera	ERR10897644	0
Bifidobacterium	ERR10897644	0.954545
Corynebacterium	ERR10897644	0.0017602
Fannyhessea	ERR10897644	0.00269207
Prevotella	ERR10897644	0.00383102
Sneathia	ERR10897644	0.00745496
Others	ERR10897644	0.0209153
Lactobacillus	ERR10897645	0.0396158
Enterococcus	ERR10897645	0.000109135
Streptococcus	ERR10897645	0.700207
KA00274	ERR10897645	0.000109135
UBA629	ERR10897645	0
Escherichia	ERR10897645	0.000763942
Dialister	ERR10897645	0.00130961
Megasphaera	ERR10897645	0.00174615
Bifidobacterium	ERR10897645	0.166758
Corynebacterium	ERR10897645	0.0241187
Fannyhessea	ERR10897645	0.0106952
Prevotella	ERR10897645	0.0141875
Sneathia	ERR10897645	0
Others	ERR10897645	0.0403798
Lactobacillus	ERR10897646	0.211856
Enterococcus	ERR10897646	0
Streptococcus	ERR10897646	0.000417449
KA00274	ERR10897646	0.000521812
UBA629	ERR10897646	0
Escherichia	ERR10897646	0
Dialister	ERR10897646	0.000104362
Megasphaera	ERR10897646	0.00772281
Bifidobacterium	ERR10897646	0.748382
Corynebacterium	ERR10897646	0
Fannyhessea	ERR10897646	0.0256731
Prevotella	ERR10897646	0.000104362
Sneathia	ERR10897646	0
Others	ERR10897646	0.00521812
Lactobacillus	ERR10897647	0.00110602
Enterococcus	ERR10897647	0.000316006
Streptococcus	ERR10897647	0.0202244
KA00274	ERR10897647	0.000158003
UBA629	ERR10897647	0.000158003
Escherichia	ERR10897647	0.00173803
Dialister	ERR10897647	0.0142203
Megasphaera	ERR10897647	0.00110602
Bifidobacterium	ERR10897647	0.00158003
Corynebacterium	ERR10897647	0.0851635
Fannyhessea	ERR10897647	0.0688892
Prevotella	ERR10897647	0.300837
Sneathia	ERR10897647	0.000632011
Others	ERR10897647	0.503871
Lactobacillus	ERR10897648	0.000540249
Enterococcus	ERR10897648	0
Streptococcus	ERR10897648	0.000432199
KA00274	ERR10897648	0
UBA629	ERR10897648	0
Escherichia	ERR10897648	0.99114
Dialister	ERR10897648	0
Megasphaera	ERR10897648	0
Bifidobacterium	ERR10897648	0
Corynebacterium	ERR10897648	0.000540249
Fannyhessea	ERR10897648	0
Prevotella	ERR10897648	0
Sneathia	ERR10897648	0
Others	ERR10897648	0.00734738
Lactobacillus	ERR10897649	0.939006
Enterococcus	ERR10897649	0.0001048
Streptococcus	ERR10897649	0.0016768
KA00274	ERR10897649	0.0011528
UBA629	ERR10897649	0.0001048
Escherichia	ERR10897649	0
Dialister	ERR10897649	0.00262
Megasphaera	ERR10897649	0
Bifidobacterium	ERR10897649	0.000838399
Corynebacterium	ERR10897649	0.0011528
Fannyhessea	ERR10897649	0.000838399
Prevotella	ERR10897649	0.02096
Sneathia	ERR10897649	0
Others	ERR10897649	0.0315447
Lactobacillus	ERR10897650	0.0097423
Enterococcus	ERR10897650	0
Streptococcus	ERR10897650	0.00115232
KA00274	ERR10897650	0.000104756
UBA629	ERR10897650	0.000314268
Escherichia	ERR10897650	0
Dialister	ERR10897650	0.000838047
Megasphaera	ERR10897650	0
Bifidobacterium	ERR10897650	0.525351
Corynebacterium	ERR10897650	0.000104756
Fannyhessea	ERR10897650	0.453488
Prevotella	ERR10897650	0.00115232
Sneathia	ERR10897650	0.000104756
Others	ERR10897650	0.00764718
Lactobacillus	ERR10897651	0.381462
Enterococcus	ERR10897651	0
Streptococcus	ERR10897651	0.00418513
KA00274	ERR10897651	0
UBA629	ERR10897651	0
Escherichia	ERR10897651	0.000369276
Dialister	ERR10897651	0.0016002
Megasphaera	ERR10897651	0
Bifidobacterium	ERR10897651	0.5613
Corynebacterium	ERR10897651	0.00504677
Fannyhessea	ERR10897651	0
Prevotella	ERR10897651	0.00504677
Sneathia	ERR10897651	0
Others	ERR10897651	0.0409897
Lactobacillus	ERR10897652	0.992346
Enterococcus	ERR10897652	0
Streptococcus	ERR10897652	0
KA00274	ERR10897652	0
UBA629	ERR10897652	0
Escherichia	ERR10897652	0
Dialister	ERR10897652	0
Megasphaera	ERR10897652	0
Bifidobacterium	ERR10897652	0
Corynebacterium	ERR10897652	0
Fannyhessea	ERR10897652	0
Prevotella	ERR10897652	0
Sneathia	ERR10897652	0
Others	ERR10897652	0.00765391
Lactobacillus	ERR10897653	0.942396
Enterococcus	ERR10897653	0.00223819
Streptococcus	ERR10897653	0.000235599
KA00274	ERR10897653	0
UBA629	ERR10897653	0
Escherichia	ERR10897653	0
Dialister	ERR10897653	0
Megasphaera	ERR10897653	0
Bifidobacterium	ERR10897653	0
Corynebacterium	ERR10897653	0.0001178
Fannyhessea	ERR10897653	0
Prevotella	ERR10897653	0
Sneathia	ERR10897653	0
Others	ERR10897653	0.0550124
Lactobacillus	ERR10897654	0.956488
Enterococcus	ERR10897654	0.00624791
Streptococcus	ERR10897654	0.00022314
KA00274	ERR10897654	0
UBA629	ERR10897654	0
Escherichia	ERR10897654	0.0150619
Dialister	ERR10897654	0
Megasphaera	ERR10897654	0
Bifidobacterium	ERR10897654	0
Corynebacterium	ERR10897654	0.00457436
Fannyhessea	ERR10897654	0
Prevotella	ERR10897654	0
Sneathia	ERR10897654	0
Others	ERR10897654	0.0174049
Lactobacillus	ERR10897655	0.338248
Enterococcus	ERR10897655	0.0306447
Streptococcus	ERR10897655	0.245013
KA00274	ERR10897655	0
UBA629	ERR10897655	0
Escherichia	ERR10897655	0.000289101
Dialister	ERR10897655	0.00274646
Megasphaera	ERR10897655	0.00014455
Bifidobacterium	ERR10897655	0.000289101
Corynebacterium	ERR10897655	0.0141659
Fannyhessea	ERR10897655	0.00014455
Prevotella	ERR10897655	0.00722752
Sneathia	ERR10897655	0.00014455
Others	ERR10897655	0.360942
Lactobacillus	ERR10897656	0.983739
Enterococcus	ERR10897656	0
Streptococcus	ERR10897656	0.000233973
KA00274	ERR10897656	0
UBA629	ERR10897656	0
Escherichia	ERR10897656	0
Dialister	ERR10897656	0.000233973
Megasphaera	ERR10897656	0
Bifidobacterium	ERR10897656	0.000701919
Corynebacterium	ERR10897656	0.000233973
Fannyhessea	ERR10897656	0
Prevotella	ERR10897656	0.0017548
Sneathia	ERR10897656	0
Others	ERR10897656	0.0131025
Lactobacillus	ERR10897657	0.989906
Enterococcus	ERR10897657	0
Streptococcus	ERR10897657	0.000109721
KA00274	ERR10897657	0
UBA629	ERR10897657	0
Escherichia	ERR10897657	0
Dialister	ERR10897657	0
Megasphaera	ERR10897657	0
Bifidobacterium	ERR10897657	0.000109721
Corynebacterium	ERR10897657	0.000987492
Fannyhessea	ERR10897657	0
Prevotella	ERR10897657	0
Sneathia	ERR10897657	0
Others	ERR10897657	0.00888743
Lactobacillus	ERR10897658	0.878503
Enterococcus	ERR10897658	0
Streptococcus	ERR10897658	0.00147493
KA00274	ERR10897658	0.00294985
UBA629	ERR10897658	0
Escherichia	ERR10897658	0
Dialister	ERR10897658	0
Megasphaera	ERR10897658	0
Bifidobacterium	ERR10897658	0.0811209
Corynebacterium	ERR10897658	0.000553097
Fannyhessea	ERR10897658	0.00221239
Prevotella	ERR10897658	0
Sneathia	ERR10897658	0
Others	ERR10897658	0.0331858
Lactobacillus	ERR10897659	0.0128637
Enterococcus	ERR10897659	0
Streptococcus	ERR10897659	0.000306279
KA00274	ERR10897659	0
UBA629	ERR10897659	0
Escherichia	ERR10897659	0
Dialister	ERR10897659	0
Megasphaera	ERR10897659	0
Bifidobacterium	ERR10897659	0.98193
Corynebacterium	ERR10897659	0.000102093
Fannyhessea	ERR10897659	0.000816743
Prevotella	ERR10897659	0.000204186
Sneathia	ERR10897659	0
Others	ERR10897659	0.00377744
Lactobacillus	ERR10897660	0.98844
Enterococcus	ERR10897660	0
Streptococcus	ERR10897660	0
KA00274	ERR10897660	0
UBA629	ERR10897660	0
Escherichia	ERR10897660	0
Dialister	ERR10897660	0
Megasphaera	ERR10897660	0
Bifidobacterium	ERR10897660	0.00452866
Corynebacterium	ERR10897660	0.000119175
Fannyhessea	ERR10897660	0
Prevotella	ERR10897660	0
Sneathia	ERR10897660	0
Others	ERR10897660	0.00691217
Lactobacillus	ERR10897661	0.970847
Enterococcus	ERR10897661	0
Streptococcus	ERR10897661	0.00163168
KA00274	ERR10897661	0.00380724
UBA629	ERR10897661	0
Escherichia	ERR10897661	0
Dialister	ERR10897661	0
Megasphaera	ERR10897661	0
Bifidobacterium	ERR10897661	0.0015229
Corynebacterium	ERR10897661	0
Fannyhessea	ERR10897661	0.000652671
Prevotella	ERR10897661	0.000108778
Sneathia	ERR10897661	0
Others	ERR10897661	0.0214293
Lactobacillus	ERR10897662	0.545444
Enterococcus	ERR10897662	0.000121183
Streptococcus	ERR10897662	0.00157538
KA00274	ERR10897662	0.000363548
UBA629	ERR10897662	0
Escherichia	ERR10897662	0.000848279
Dialister	ERR10897662	0.00690742
Megasphaera	ERR10897662	0.000363548
Bifidobacterium	ERR10897662	0.00290839
Corynebacterium	ERR10897662	0.111852
Fannyhessea	ERR10897662	0.00133301
Prevotella	ERR10897662	0.0721037
Sneathia	ERR10897662	0.000121183
Others	ERR10897662	0.256059
Lactobacillus	ERR10897663	0.182037
Enterococcus	ERR10897663	0
Streptococcus	ERR10897663	0.00131277
KA00274	ERR10897663	0.00732961
UBA629	ERR10897663	0.000109397
Escherichia	ERR10897663	0
Dialister	ERR10897663	0.00853298
Megasphaera	ERR10897663	0.000218794
Bifidobacterium	ERR10897663	0.0247238
Corynebacterium	ERR10897663	0.000328192
Fannyhessea	ERR10897663	0.24691
Prevotella	ERR10897663	0.325129
Sneathia	ERR10897663	0.000109397
Others	ERR10897663	0.20326
Lactobacillus	ERR10897664	0.987088
Enterococcus	ERR10897664	0
Streptococcus	ERR10897664	0
KA00274	ERR10897664	0
UBA629	ERR10897664	0
Escherichia	ERR10897664	0.00011956
Dialister	ERR10897664	0
Megasphaera	ERR10897664	0
Bifidobacterium	ERR10897664	0.00011956
Corynebacterium	ERR10897664	0.00071736
Fannyhessea	ERR10897664	0
Prevotella	ERR10897664	0.00011956
Sneathia	ERR10897664	0
Others	ERR10897664	0.0118364
Lactobacillus	ERR10897665	0.982559
Enterococcus	ERR10897665	0
Streptococcus	ERR10897665	0.000975729
KA00274	ERR10897665	0
UBA629	ERR10897665	0
Escherichia	ERR10897665	0
Dialister	ERR10897665	0
Megasphaera	ERR10897665	0
Bifidobacterium	ERR10897665	0.000121966
Corynebacterium	ERR10897665	0.00341505
Fannyhessea	ERR10897665	0
Prevotella	ERR10897665	0.00121966
Sneathia	ERR10897665	0
Others	ERR10897665	0.0117087
Lactobacillus	ERR10897666	0.986509
Enterococcus	ERR10897666	0
Streptococcus	ERR10897666	0.00141443
KA00274	ERR10897666	0.000217604
UBA629	ERR10897666	0
Escherichia	ERR10897666	0
Dialister	ERR10897666	0
Megasphaera	ERR10897666	0
Bifidobacterium	ERR10897666	0.00326406
Corynebacterium	ERR10897666	0.000108802
Fannyhessea	ERR10897666	0.00152323
Prevotella	ERR10897666	0
Sneathia	ERR10897666	0
Others	ERR10897666	0.00696333
Lactobacillus	ERR10897667	0.0469968
Enterococcus	ERR10897667	0
Streptococcus	ERR10897667	0.000316122
KA00274	ERR10897667	0.00052687
UBA629	ERR10897667	0
Escherichia	ERR10897667	0
Dialister	ERR10897667	0
Megasphaera	ERR10897667	0.000210748
Bifidobacterium	ERR10897667	0.937619
Corynebacterium	ERR10897667	0.000105374
Fannyhessea	ERR10897667	0.00885142
Prevotella	ERR10897667	0.000210748
Sneathia	ERR10897667	0.000105374
Others	ERR10897667	0.00505796
Lactobacillus	ERR10897668	0.418071
Enterococcus	ERR10897668	0.00034618
Streptococcus	ERR10897668	0.106047
KA00274	ERR10897668	0
UBA629	ERR10897668	0
Escherichia	ERR10897668	0.000115393
Dialister	ERR10897668	0.00657743
Megasphaera	ERR10897668	0
Bifidobacterium	ERR10897668	0.37526
Corynebacterium	ERR10897668	0.00150012
Fannyhessea	ERR10897668	0
Prevotella	ERR10897668	0.052504
Sneathia	ERR10897668	0
Others	ERR10897668	0.03958
Lactobacillus	ERR10897669	0.0912403
Enterococcus	ERR10897669	0
Streptococcus	ERR10897669	0.00231826
KA00274	ERR10897669	0.000331181
UBA629	ERR10897669	0
Escherichia	ERR10897669	0
Dialister	ERR10897669	0.000662361
Megasphaera	ERR10897669	0.0733565
Bifidobacterium	ERR10897669	0.780924
Corynebacterium	ERR10897669	0.0216923
Fannyhessea	ERR10897669	0.00115913
Prevotella	ERR10897669	0.00115913
Sneathia	ERR10897669	0
Others	ERR10897669	0.0271568
Lactobacillus	ERR10897670	0.335235
Enterococcus	ERR10897670	0.570686
Streptococcus	ERR10897670	0.0112844
KA00274	ERR10897670	0
UBA629	ERR10897670	0
Escherichia	ERR10897670	0.000126791
Dialister	ERR10897670	0.000633955
Megasphaera	ERR10897670	0
Bifidobacterium	ERR10897670	0.0245974
Corynebacterium	ERR10897670	0.000380373
Fannyhessea	ERR10897670	0.000380373
Prevotella	ERR10897670	0.00608596
Sneathia	ERR10897670	0
Others	ERR10897670	0.0505896
Lactobacillus	ERR10897671	0.993254
Enterococcus	ERR10897671	0
Streptococcus	ERR10897671	0
KA00274	ERR10897671	0
UBA629	ERR10897671	0
Escherichia	ERR10897671	0
Dialister	ERR10897671	0
Megasphaera	ERR10897671	0
Bifidobacterium	ERR10897671	0
Corynebacterium	ERR10897671	0
Fannyhessea	ERR10897671	0
Prevotella	ERR10897671	0
Sneathia	ERR10897671	0
Others	ERR10897671	0.0067463
Lactobacillus	ERR10897672	0.959974
Enterococcus	ERR10897672	0.000107887
Streptococcus	ERR10897672	0.00248139
KA00274	ERR10897672	0.000863092
UBA629	ERR10897672	0.000107887
Escherichia	ERR10897672	0
Dialister	ERR10897672	0.000539433
Megasphaera	ERR10897672	0.000215773
Bifidobacterium	ERR10897672	0.000647319
Corynebacterium	ERR10897672	0.00032366
Fannyhessea	ERR10897672	0.000107887
Prevotella	ERR10897672	0.000107887
Sneathia	ERR10897672	0.000107887
Others	ERR10897672	0.0344158
Lactobacillus	ERR10897673	0.973636
Enterococcus	ERR10897673	0
Streptococcus	ERR10897673	0.00503697
KA00274	ERR10897673	0.000535848
UBA629	ERR10897673	0.000214339
Escherichia	ERR10897673	0
Dialister	ERR10897673	0.000643018
Megasphaera	ERR10897673	0.00010717
Bifidobacterium	ERR10897673	0.00214339
Corynebacterium	ERR10897673	0.0035366
Fannyhessea	ERR10897673	0.000321509
Prevotella	ERR10897673	0.0010717
Sneathia	ERR10897673	0.00010717
Others	ERR10897673	0.012646
Lactobacillus	ERR10897674	0.046133
Enterococcus	ERR10897674	0.137042
Streptococcus	ERR10897674	0.143487
KA00274	ERR10897674	0
UBA629	ERR10897674	0
Escherichia	ERR10897674	0.000678426
Dialister	ERR10897674	0.00542741
Megasphaera	ERR10897674	0.00237449
Bifidobacterium	ERR10897674	0.0213704
Corynebacterium	ERR10897674	0.0971845
Fannyhessea	ERR10897674	0
Prevotella	ERR10897674	0.010346
Sneathia	ERR10897674	0
Others	ERR10897674	0.535957
Lactobacillus	ERR10897675	0.65644
Enterococcus	ERR10897675	0
Streptococcus	ERR10897675	0.0122966
KA00274	ERR10897675	0.00124208
UBA629	ERR10897675	0
Escherichia	ERR10897675	0
Dialister	ERR10897675	0.00397466
Megasphaera	ERR10897675	0.000124208
Bifidobacterium	ERR10897675	0.00198733
Corynebacterium	ERR10897675	0.00633462
Fannyhessea	ERR10897675	0.000496833
Prevotella	ERR10897675	0.0443423
Sneathia	ERR10897675	0.000248416
Others	ERR10897675	0.272513
Lactobacillus	ERR10897676	0.985755
Enterococcus	ERR10897676	0
Streptococcus	ERR10897676	0.000118708
KA00274	ERR10897676	0
UBA629	ERR10897676	0
Escherichia	ERR10897676	0
Dialister	ERR10897676	0
Megasphaera	ERR10897676	0
Bifidobacterium	ERR10897676	0
Corynebacterium	ERR10897676	0.000356125
Fannyhessea	ERR10897676	0
Prevotella	ERR10897676	0
Sneathia	ERR10897676	0
Others	ERR10897676	0.0137702
Lactobacillus	ERR10897677	0.961685
Enterococcus	ERR10897677	0
Streptococcus	ERR10897677	0.00168883
KA00274	ERR10897677	0.000105552
UBA629	ERR10897677	0
Escherichia	ERR10897677	0
Dialister	ERR10897677	0.000844416
Megasphaera	ERR10897677	0.000316656
Bifidobacterium	ERR10897677	0.0250158
Corynebacterium	ERR10897677	0
Fannyhessea	ERR10897677	0
Prevotella	ERR10897677	0.000211104
Sneathia	ERR10897677	0
Others	ERR10897677	0.010133
Lactobacillus	ERR10897678	0.470256
Enterococcus	ERR10897678	0
Streptococcus	ERR10897678	0.00238819
KA00274	ERR10897678	0.000759878
UBA629	ERR10897678	0
Escherichia	ERR10897678	0
Dialister	ERR10897678	0.00314807
Megasphaera	ERR10897678	0.000108554
Bifidobacterium	ERR10897678	0.350847
Corynebacterium	ERR10897678	0.000108554
Fannyhessea	ERR10897678	0.0488493
Prevotella	ERR10897678	0.0778333
Sneathia	ERR10897678	0.00673035
Others	ERR10897678	0.0389709
Lactobacillus	ERR10897679	0.9716
Enterococcus	ERR10897679	0.000240674
Streptococcus	ERR10897679	0.0022864
KA00274	ERR10897679	0
UBA629	ERR10897679	0
Escherichia	ERR10897679	0.00120337
Dialister	ERR10897679	0.000722022
Megasphaera	ERR10897679	0
Bifidobacterium	ERR10897679	0.000240674
Corynebacterium	ERR10897679	0.000962696
Fannyhessea	ERR10897679	0
Prevotella	ERR10897679	0.00794224
Sneathia	ERR10897679	0
Others	ERR10897679	0.0148014
Lactobacillus	ERR10897680	0.0329832
Enterococcus	ERR10897680	0
Streptococcus	ERR10897680	0.000315126
KA00274	ERR10897680	0.0112395
UBA629	ERR10897680	0.000105042
Escherichia	ERR10897680	0
Dialister	ERR10897680	0.00157563
Megasphaera	ERR10897680	0.0657563
Bifidobacterium	ERR10897680	0.768172
Corynebacterium	ERR10897680	0
Fannyhessea	ERR10897680	0.0793067
Prevotella	ERR10897680	0.0283613
Sneathia	ERR10897680	0.000735294
Others	ERR10897680	0.0114496
Lactobacillus	ERR10897681	0.370003
Enterococcus	ERR10897681	0
Streptococcus	ERR10897681	0.000204478
KA00274	ERR10897681	0
UBA629	ERR10897681	0
Escherichia	ERR10897681	0
Dialister	ERR10897681	0
Megasphaera	ERR10897681	0
Bifidobacterium	ERR10897681	0.628463
Corynebacterium	ERR10897681	0
Fannyhessea	ERR10897681	0.000306717
Prevotella	ERR10897681	0
Sneathia	ERR10897681	0
Others	ERR10897681	0.00102239
Lactobacillus	ERR10897682	0.980441
Enterococcus	ERR10897682	0
Streptococcus	ERR10897682	0
KA00274	ERR10897682	0
UBA629	ERR10897682	0
Escherichia	ERR10897682	0
Dialister	ERR10897682	0
Megasphaera	ERR10897682	0
Bifidobacterium	ERR10897682	0
Corynebacterium	ERR10897682	0
Fannyhessea	ERR10897682	0
Prevotella	ERR10897682	0
Sneathia	ERR10897682	0
Others	ERR10897682	0.0195594
Lactobacillus	ERR10897683	0
Enterococcus	ERR10897683	0
Streptococcus	ERR10897683	0.945567
KA00274	ERR10897683	0.000280584
UBA629	ERR10897683	0
Escherichia	ERR10897683	0.000140292
Dialister	ERR10897683	0.00448934
Megasphaera	ERR10897683	0
Bifidobacterium	ERR10897683	0.000420875
Corynebacterium	ERR10897683	0.00266554
Fannyhessea	ERR10897683	0
Prevotella	ERR10897683	0.0016835
Sneathia	ERR10897683	0.000140292
Others	ERR10897683	0.0446128
Lactobacillus	ERR10897684	0.971236
Enterococcus	ERR10897684	0.00455878
Streptococcus	ERR10897684	0
KA00274	ERR10897684	0
UBA629	ERR10897684	0
Escherichia	ERR10897684	0.00987735
Dialister	ERR10897684	0
Megasphaera	ERR10897684	0
Bifidobacterium	ERR10897684	0
Corynebacterium	ERR10897684	0.00227939
Fannyhessea	ERR10897684	0
Prevotella	ERR10897684	0.00173668
Sneathia	ERR10897684	0
Others	ERR10897684	0.0103115
Lactobacillus	ERR10897685	0.814836
Enterococcus	ERR10897685	0
Streptococcus	ERR10897685	0.11368
KA00274	ERR10897685	0
UBA629	ERR10897685	0
Escherichia	ERR10897685	0
Dialister	ERR10897685	0.000561104
Megasphaera	ERR10897685	0
Bifidobacterium	ERR10897685	0
Corynebacterium	ERR10897685	0.0026933
Fannyhessea	ERR10897685	0
Prevotella	ERR10897685	0.00190775
Sneathia	ERR10897685	0
Others	ERR10897685	0.0663225
Lactobacillus	ERR10897686	0.543965
Enterococcus	ERR10897686	0
Streptococcus	ERR10897686	0.000525265
KA00274	ERR10897686	0.000105053
UBA629	ERR10897686	0
Escherichia	ERR10897686	0
Dialister	ERR10897686	0
Megasphaera	ERR10897686	0
Bifidobacterium	ERR10897686	0.446475
Corynebacterium	ERR10897686	0.000105053
Fannyhessea	ERR10897686	0.000210106
Prevotella	ERR10897686	0
Sneathia	ERR10897686	0
Others	ERR10897686	0.00861435
Lactobacillus	ERR10897687	0.958289
Enterococcus	ERR10897687	0
Streptococcus	ERR10897687	0.0024536
KA00274	ERR10897687	0.000640068
UBA629	ERR10897687	0.000106678
Escherichia	ERR10897687	0
Dialister	ERR10897687	0.000106678
Megasphaera	ERR10897687	0.000640068
Bifidobacterium	ERR10897687	0.0318967
Corynebacterium	ERR10897687	0.000213356
Fannyhessea	ERR10897687	0.000106678
Prevotella	ERR10897687	0.000320034
Sneathia	ERR10897687	0
Others	ERR10897687	0.00522722
Lactobacillus	ERR10897688	0.962008
Enterococcus	ERR10897688	0
Streptococcus	ERR10897688	0.000469043
KA00274	ERR10897688	0
UBA629	ERR10897688	0
Escherichia	ERR10897688	0
Dialister	ERR10897688	0.000117261
Megasphaera	ERR10897688	0
Bifidobacterium	ERR10897688	0.00422139
Corynebacterium	ERR10897688	0.00351782
Fannyhessea	ERR10897688	0
Prevotella	ERR10897688	0.000234522
Sneathia	ERR10897688	0
Others	ERR10897688	0.0294325
Lactobacillus	ERR10897689	0.0360864
Enterococcus	ERR10897689	0.0037293
Streptococcus	ERR10897689	0.209718
KA00274	ERR10897689	0
UBA629	ERR10897689	0
Escherichia	ERR10897689	0
Dialister	ERR10897689	0
Megasphaera	ERR10897689	0
Bifidobacterium	ERR10897689	0.706044
Corynebacterium	ERR10897689	0.00361961
Fannyhessea	ERR10897689	0.00109685
Prevotella	ERR10897689	0.000109685
Sneathia	ERR10897689	0
Others	ERR10897689	0.0395964
Lactobacillus	ERR10897690	0.926787
Enterococcus	ERR10897690	0
Streptococcus	ERR10897690	0.0731054
KA00274	ERR10897690	0
UBA629	ERR10897690	0
Escherichia	ERR10897690	0
Dialister	ERR10897690	0
Megasphaera	ERR10897690	0
Bifidobacterium	ERR10897690	0
Corynebacterium	ERR10897690	0
Fannyhessea	ERR10897690	0
Prevotella	ERR10897690	0
Sneathia	ERR10897690	0
Others	ERR10897690	0.000107193
Lactobacillus	ERR10897691	0.983002
Enterococcus	ERR10897691	0
Streptococcus	ERR10897691	0
KA00274	ERR10897691	0
UBA629	ERR10897691	0
Escherichia	ERR10897691	0
Dialister	ERR10897691	0
Megasphaera	ERR10897691	0
Bifidobacterium	ERR10897691	0.00957625
Corynebacterium	ERR10897691	0
Fannyhessea	ERR10897691	0
Prevotella	ERR10897691	0
Sneathia	ERR10897691	0
Others	ERR10897691	0.00742159
Lactobacillus	ERR10897692	0.58541
Enterococcus	ERR10897692	0
Streptococcus	ERR10897692	0.00106033
KA00274	ERR10897692	0.0015905
UBA629	ERR10897692	0.0003181
Escherichia	ERR10897692	0
Dialister	ERR10897692	0.0003181
Megasphaera	ERR10897692	0
Bifidobacterium	ERR10897692	0.396246
Corynebacterium	ERR10897692	0.000212067
Fannyhessea	ERR10897692	0.000848266
Prevotella	ERR10897692	0.00487753
Sneathia	ERR10897692	0
Others	ERR10897692	0.00911886
Lactobacillus	ERR10897693	0.976635
Enterococcus	ERR10897693	0.000214362
Streptococcus	ERR10897693	0.00192926
KA00274	ERR10897693	0.00278671
UBA629	ERR10897693	0.000107181
Escherichia	ERR10897693	0
Dialister	ERR10897693	0
Megasphaera	ERR10897693	0.000107181
Bifidobacterium	ERR10897693	0.00096463
Corynebacterium	ERR10897693	0.000107181
Fannyhessea	ERR10897693	0.000214362
Prevotella	ERR10897693	0.000214362
Sneathia	ERR10897693	0
Others	ERR10897693	0.0167203
Lactobacillus	ERR10897694	0.993012
Enterococcus	ERR10897694	0
Streptococcus	ERR10897694	0
KA00274	ERR10897694	0
UBA629	ERR10897694	0
Escherichia	ERR10897694	0
Dialister	ERR10897694	0
Megasphaera	ERR10897694	0
Bifidobacterium	ERR10897694	0.000887311
Corynebacterium	ERR10897694	0.000110914
Fannyhessea	ERR10897694	0
Prevotella	ERR10897694	0
Sneathia	ERR10897694	0
Others	ERR10897694	0.00598935
Lactobacillus	ERR10897695	0.115154
Enterococcus	ERR10897695	0
Streptococcus	ERR10897695	0
KA00274	ERR10897695	0.000105164
UBA629	ERR10897695	0
Escherichia	ERR10897695	0
Dialister	ERR10897695	0.00494269
Megasphaera	ERR10897695	0
Bifidobacterium	ERR10897695	0.790199
Corynebacterium	ERR10897695	0
Fannyhessea	ERR10897695	0.0808708
Prevotella	ERR10897695	0.000105164
Sneathia	ERR10897695	0
Others	ERR10897695	0.00862341
Lactobacillus	ERR10897696	0.841125
Enterococcus	ERR10897696	0.00011157
Streptococcus	ERR10897696	0.00992971
KA00274	ERR10897696	0
UBA629	ERR10897696	0
Escherichia	ERR10897696	0.00011157
Dialister	ERR10897696	0.000446279
Megasphaera	ERR10897696	0
Bifidobacterium	ERR10897696	0.119045
Corynebacterium	ERR10897696	0.00635948
Fannyhessea	ERR10897696	0
Prevotella	ERR10897696	0.00156198
Sneathia	ERR10897696	0
Others	ERR10897696	0.0213098
Lactobacillus	ERR10897697	0.970238
Enterococcus	ERR10897697	0
Streptococcus	ERR10897697	0.00159439
KA00274	ERR10897697	0.00042517
UBA629	ERR10897697	0
Escherichia	ERR10897697	0
Dialister	ERR10897697	0.000106293
Megasphaera	ERR10897697	0
Bifidobacterium	ERR10897697	0.0166879
Corynebacterium	ERR10897697	0
Fannyhessea	ERR10897697	0.000106293
Prevotella	ERR10897697	0.000106293
Sneathia	ERR10897697	0
Others	ERR10897697	0.0107355
Lactobacillus	ERR10897698	0.665054
Enterococcus	ERR10897698	0
Streptococcus	ERR10897698	0.0079883
KA00274	ERR10897698	0.00135014
UBA629	ERR10897698	0.000112511
Escherichia	ERR10897698	0
Dialister	ERR10897698	0.0220522
Megasphaera	ERR10897698	0.000225023
Bifidobacterium	ERR10897698	0.0595185
Corynebacterium	ERR10897698	0.000337534
Fannyhessea	ERR10897698	0.00123762
Prevotella	ERR10897698	0.0992349
Sneathia	ERR10897698	0.000112511
Others	ERR10897698	0.142777
Lactobacillus	ERR10897699	0.000835821
Enterococcus	ERR10897699	0.000358209
Streptococcus	ERR10897699	0.000238806
KA00274	ERR10897699	0.000835821
UBA629	ERR10897699	0
Escherichia	ERR10897699	0.000119403
Dialister	ERR10897699	0
Megasphaera	ERR10897699	0
Bifidobacterium	ERR10897699	0.851821
Corynebacterium	ERR10897699	0.0290149
Fannyhessea	ERR10897699	0.0186269
Prevotella	ERR10897699	0.080597
Sneathia	ERR10897699	0
Others	ERR10897699	0.0175522
Lactobacillus	ERR10897700	0.993575
Enterococcus	ERR10897700	0
Streptococcus	ERR10897700	0
KA00274	ERR10897700	0
UBA629	ERR10897700	0
Escherichia	ERR10897700	0
Dialister	ERR10897700	0
Megasphaera	ERR10897700	0
Bifidobacterium	ERR10897700	0
Corynebacterium	ERR10897700	0
Fannyhessea	ERR10897700	0
Prevotella	ERR10897700	0
Sneathia	ERR10897700	0
Others	ERR10897700	0.00642475
Lactobacillus	ERR10897701	0.40544
Enterococcus	ERR10897701	0
Streptococcus	ERR10897701	0.000967638
KA00274	ERR10897701	0.000967638
UBA629	ERR10897701	0.000107515
Escherichia	ERR10897701	0
Dialister	ERR10897701	0.000322546
Megasphaera	ERR10897701	0.0174175
Bifidobacterium	ERR10897701	0.544888
Corynebacterium	ERR10897701	0
Fannyhessea	ERR10897701	0.0168799
Prevotella	ERR10897701	0.000107515
Sneathia	ERR10897701	0
Others	ERR10897701	0.0129018
Lactobacillus	ERR10897702	0.991779
Enterococcus	ERR10897702	0
Streptococcus	ERR10897702	0.00137015
KA00274	ERR10897702	0.000105396
UBA629	ERR10897702	0
Escherichia	ERR10897702	0
Dialister	ERR10897702	0
Megasphaera	ERR10897702	0
Bifidobacterium	ERR10897702	0.0028457
Corynebacterium	ERR10897702	0
Fannyhessea	ERR10897702	0.000105396
Prevotella	ERR10897702	0.000210793
Sneathia	ERR10897702	0
Others	ERR10897702	0.00358347
Lactobacillus	ERR10897703	0.82265
Enterococcus	ERR10897703	0
Streptococcus	ERR10897703	0.00271881
KA00274	ERR10897703	0.000418279
UBA629	ERR10897703	0
Escherichia	ERR10897703	0
Dialister	ERR10897703	0.000941127
Megasphaera	ERR10897703	0
Bifidobacterium	ERR10897703	0.135522
Corynebacterium	ERR10897703	0.000418279
Fannyhessea	ERR10897703	0.000313709
Prevotella	ERR10897703	0.00805187
Sneathia	ERR10897703	0
Others	ERR10897703	0.0289658
Lactobacillus	ERR10897704	0.987509
Enterococcus	ERR10897704	0.000244918
Streptococcus	ERR10897704	0
KA00274	ERR10897704	0
UBA629	ERR10897704	0
Escherichia	ERR10897704	0
Dialister	ERR10897704	0
Megasphaera	ERR10897704	0
Bifidobacterium	ERR10897704	0
Corynebacterium	ERR10897704	0.000489836
Fannyhessea	ERR10897704	0
Prevotella	ERR10897704	0
Sneathia	ERR10897704	0
Others	ERR10897704	0.0117561
Lactobacillus	ERR10897705	0.0235946
Enterococcus	ERR10897705	0
Streptococcus	ERR10897705	0
KA00274	ERR10897705	0
UBA629	ERR10897705	0
Escherichia	ERR10897705	0
Dialister	ERR10897705	0.000307755
Megasphaera	ERR10897705	0.000102585
Bifidobacterium	ERR10897705	0.967686
Corynebacterium	ERR10897705	0
Fannyhessea	ERR10897705	0.000923266
Prevotella	ERR10897705	0.000410341
Sneathia	ERR10897705	0
Others	ERR10897705	0.00697579
Lactobacillus	ERR10897706	0.992463
Enterococcus	ERR10897706	0
Streptococcus	ERR10897706	0.00131076
KA00274	ERR10897706	0.00010923
UBA629	ERR10897706	0.00010923
Escherichia	ERR10897706	0
Dialister	ERR10897706	0
Megasphaera	ERR10897706	0
Bifidobacterium	ERR10897706	0.000983069
Corynebacterium	ERR10897706	0
Fannyhessea	ERR10897706	0
[truncated: 60,007 more rows]

## Sheet: fig2e
ID	Order	Weighted abundance of module (standardized)	Type					Order	Relative Abundance
acetate: acetyl-CoA to acetate	Absconditabacterales	9.73266e-05	SCFAs					Absconditabacterales	1.24952e-05
aminoglycosides	Absconditabacterales	NA	Antibiotics					Acetobacterales	4.81397e-05
beta_lactamases	Absconditabacterales	NA	Antibiotics					Actinomycetales	0.208004
Biofilm	Absconditabacterales	6.04869e-05	Disease-associated factors					Bacillales	2.64096e-05
butyrate production I	Absconditabacterales	NA	SCFAs					Bacteroidales	0.0775784
butyrate production II	Absconditabacterales	NA	SCFAs					BD1-5	1.51924e-06
butyrate: acetyl-CoA to crotonyl-CoA	Absconditabacterales	NA	SCFAs					Burkholderiales	0.00243332
Cadaverine	Absconditabacterales	NA	Disease-associated factors					Campylobacterales	0.000608664
Cytolysin	Absconditabacterales	NA	Disease-associated factors					Chlamydiales	0.000840467
fosfomycins	Absconditabacterales	NA	Antibiotics					Christensenellales	0.000103505
glycopeptides	Absconditabacterales	NA	Antibiotics					Clostridiales	0.000100352
Hemolysin	Absconditabacterales	NA	Disease-associated factors					Coriobacteriales	0.0330697
Inerolysin	Absconditabacterales	NA	Disease-associated factors					Desulfovibrionales	6.76885e-05
lactate production	Absconditabacterales	NA	SCFAs					Enterobacterales	0.0219144
macrolide_lincosamide_streptogramin	Absconditabacterales	NA	Antibiotics					Enterobacterales_A	0.00107321
multiple_drug_resistance	Absconditabacterales	NA	Antibiotics					Erysipelotrichales	0.000697693
N-Acetylputrescine	Absconditabacterales	NA	Disease-associated factors					Flavobacteriales	0.000303567
peptide_antibiotic	Absconditabacterales	NA	Antibiotics					Fusobacteriales	0.00828182
phenicols	Absconditabacterales	NA	Antibiotics					Lachnospirales	0.023564
Phospholipase C	Absconditabacterales	NA	Disease-associated factors					Lactobacillales	0.515939
polymyxin	Absconditabacterales	NA	Antibiotics					Mycobacteriales	0.0189912
propionate production I	Absconditabacterales	NA	SCFAs					Mycoplasmatales	0.00747207
propionate production II	Absconditabacterales	NA	SCFAs					Oscillospirales	0.00113138
propionate production III	Absconditabacterales	NA	SCFAs					Peptococcales	0.000182459
quinolone_antibacterials	Absconditabacterales	NA	Antibiotics					Peptostreptococcales	0.00227097
rifampicin	Absconditabacterales	NA	Antibiotics					Propionibacteriales	0.00436821
Sialidase	Absconditabacterales	NA	Disease-associated factors					Pseudomonadales	0.00808199
succinate production	Absconditabacterales	NA	SCFAs					RF39	1.47561e-05
sulfonamides	Absconditabacterales	NA	Antibiotics					Rhizobiales	0.000377272
tetracyclines	Absconditabacterales	NA	Antibiotics					Rickettsiales	7.23041e-06
trimethoprim	Absconditabacterales	NA	Antibiotics					RUG11792	9.86802e-05
Trimethylamine	Absconditabacterales	NA	Disease-associated factors					Saccharimonadales	0.00360398
Urease	Absconditabacterales	NA	Disease-associated factors					Saccharofermentanales	0.00901724
Vaginolysin	Absconditabacterales	NA	Disease-associated factors					Selenomonadales	1.83145e-05
acetate: acetyl-CoA to acetate	Acetobacterales	0.000286551	SCFAs					Sphingobacteriales	2.36509e-05
aminoglycosides	Acetobacterales	NA	Antibiotics					Staphylococcales	0.00698064
beta_lactamases	Acetobacterales	NA	Antibiotics					Synergistales	0.000235445
Biofilm	Acetobacterales	0.00385104	Disease-associated factors					TANB77	8.20467e-05
butyrate production I	Acetobacterales	0.00299707	SCFAs					Tissierellales	0.0203344
butyrate production II	Acetobacterales	0.00231414	SCFAs					Treponematales	9.58276e-05
butyrate: acetyl-CoA to crotonyl-CoA	Acetobacterales	0.00355676	SCFAs					UBA1381	3.6709e-05
Cadaverine	Acetobacterales	NA	Disease-associated factors					Veillonellales	0.021769
Cytolysin	Acetobacterales	NA	Disease-associated factors					Verrucomicrobiales	0.000138836
fosfomycins	Acetobacterales	NA	Antibiotics
glycopeptides	Acetobacterales	NA	Antibiotics
Hemolysin	Acetobacterales	NA	Disease-associated factors
Inerolysin	Acetobacterales	NA	Disease-associated factors
lactate production	Acetobacterales	0.00012681	SCFAs
macrolide_lincosamide_streptogramin	Acetobacterales	NA	Antibiotics
multiple_drug_resistance	Acetobacterales	0.000149896	Antibiotics
N-Acetylputrescine	Acetobacterales	0.00260107	Disease-associated factors
peptide_antibiotic	Acetobacterales	NA	Antibiotics
phenicols	Acetobacterales	NA	Antibiotics
Phospholipase C	Acetobacterales	NA	Disease-associated factors
polymyxin	Acetobacterales	NA	Antibiotics
propionate production I	Acetobacterales	NA	SCFAs
propionate production II	Acetobacterales	NA	SCFAs
propionate production III	Acetobacterales	NA	SCFAs
quinolone_antibacterials	Acetobacterales	NA	Antibiotics
rifampicin	Acetobacterales	NA	Antibiotics
Sialidase	Acetobacterales	NA	Disease-associated factors
succinate production	Acetobacterales	0.00227289	SCFAs
sulfonamides	Acetobacterales	NA	Antibiotics
tetracyclines	Acetobacterales	NA	Antibiotics
trimethoprim	Acetobacterales	NA	Antibiotics
Trimethylamine	Acetobacterales	NA	Disease-associated factors
Urease	Acetobacterales	0.0148951	Disease-associated factors
Vaginolysin	Acetobacterales	NA	Disease-associated factors
acetate: acetyl-CoA to acetate	Actinomycetales	1.47196	SCFAs
aminoglycosides	Actinomycetales	3.14555	Antibiotics
beta_lactamases	Actinomycetales	0.00921238	Antibiotics
Biofilm	Actinomycetales	2.01604	Disease-associated factors
butyrate production I	Actinomycetales	0.144888	SCFAs
butyrate production II	Actinomycetales	0.111873	SCFAs
butyrate: acetyl-CoA to crotonyl-CoA	Actinomycetales	1.45593	SCFAs
Cadaverine	Actinomycetales	NA	Disease-associated factors
Cytolysin	Actinomycetales	1.35188	Disease-associated factors
fosfomycins	Actinomycetales	NA	Antibiotics
glycopeptides	Actinomycetales	NA	Antibiotics
Hemolysin	Actinomycetales	1.45991	Disease-associated factors
Inerolysin	Actinomycetales	1.35188	Disease-associated factors
lactate production	Actinomycetales	0.911729	SCFAs
macrolide_lincosamide_streptogramin	Actinomycetales	1.00305	Antibiotics
multiple_drug_resistance	Actinomycetales	0.0111916	Antibiotics
N-Acetylputrescine	Actinomycetales	0.709215	Disease-associated factors
peptide_antibiotic	Actinomycetales	NA	Antibiotics
phenicols	Actinomycetales	0.0302413	Antibiotics
Phospholipase C	Actinomycetales	NA	Disease-associated factors
polymyxin	Actinomycetales	NA	Antibiotics
propionate production I	Actinomycetales	NA	SCFAs
propionate production II	Actinomycetales	0.00975739	SCFAs
propionate production III	Actinomycetales	0.0950661	SCFAs
quinolone_antibacterials	Actinomycetales	0.00442383	Antibiotics
rifampicin	Actinomycetales	3.27075	Antibiotics
Sialidase	Actinomycetales	3.59287	Disease-associated factors
succinate production	Actinomycetales	4.24492	SCFAs
sulfonamides	Actinomycetales	0.0208717	Antibiotics
tetracyclines	Actinomycetales	0.145924	Antibiotics
trimethoprim	Actinomycetales	NA	Antibiotics
Trimethylamine	Actinomycetales	NA	Disease-associated factors
Urease	Actinomycetales	0.936953	Disease-associated factors
Vaginolysin	Actinomycetales	1.35188	Disease-associated factors
acetate: acetyl-CoA to acetate	Bacillales	0.000308561	SCFAs
aminoglycosides	Bacillales	NA	Antibiotics
beta_lactamases	Bacillales	NA	Antibiotics
Biofilm	Bacillales	0.000937521	Disease-associated factors
butyrate production I	Bacillales	0.00645456	SCFAs
butyrate production II	Bacillales	0.00498378	SCFAs
butyrate: acetyl-CoA to crotonyl-CoA	Bacillales	0.00128461	SCFAs
Cadaverine	Bacillales	NA	Disease-associated factors
Cytolysin	Bacillales	NA	Disease-associated factors
fosfomycins	Bacillales	NA	Antibiotics
glycopeptides	Bacillales	NA	Antibiotics
Hemolysin	Bacillales	NA	Disease-associated factors
Inerolysin	Bacillales	NA	Disease-associated factors
lactate production	Bacillales	0.000182068	SCFAs
macrolide_lincosamide_streptogramin	Bacillales	NA	Antibiotics
multiple_drug_resistance	Bacillales	NA	Antibiotics
N-Acetylputrescine	Bacillales	NA	Disease-associated factors
peptide_antibiotic	Bacillales	NA	Antibiotics
phenicols	Bacillales	NA	Antibiotics
Phospholipase C	Bacillales	NA	Disease-associated factors
polymyxin	Bacillales	NA	Antibiotics
propionate production I	Bacillales	NA	SCFAs
propionate production II	Bacillales	0.00689566	SCFAs
propionate production III	Bacillales	0.00155673	SCFAs
quinolone_antibacterials	Bacillales	NA	Antibiotics
rifampicin	Bacillales	0.000519494	Antibiotics
Sialidase	Bacillales	NA	Disease-associated factors
succinate production	Bacillales	0.00105981	SCFAs
sulfonamides	Bacillales	NA	Antibiotics
tetracyclines	Bacillales	NA	Antibiotics
trimethoprim	Bacillales	NA	Antibiotics
Trimethylamine	Bacillales	NA	Disease-associated factors
Urease	Bacillales	NA	Disease-associated factors
Vaginolysin	Bacillales	NA	Disease-associated factors
acetate: acetyl-CoA to acetate	Bacteroidales	0.559961	SCFAs
aminoglycosides	Bacteroidales	0.00534956	Antibiotics
beta_lactamases	Bacteroidales	0.881279	Antibiotics
Biofilm	Bacteroidales	1.91376	Disease-associated factors
butyrate production I	Bacteroidales	NA	SCFAs
butyrate production II	Bacteroidales	NA	SCFAs
butyrate: acetyl-CoA to crotonyl-CoA	Bacteroidales	NA	SCFAs
Cadaverine	Bacteroidales	NA	Disease-associated factors
Cytolysin	Bacteroidales	0.565938	Disease-associated factors
fosfomycins	Bacteroidales	NA	Antibiotics
glycopeptides	Bacteroidales	NA	Antibiotics
Hemolysin	Bacteroidales	0.611165	Disease-associated factors
Inerolysin	Bacteroidales	0.565938	Disease-associated factors
lactate production	Bacteroidales	0.0462456	SCFAs
macrolide_lincosamide_streptogramin	Bacteroidales	0.0787693	Antibiotics
multiple_drug_resistance	Bacteroidales	0.0106629	Antibiotics
N-Acetylputrescine	Bacteroidales	3.29292	Disease-associated factors
peptide_antibiotic	Bacteroidales	0.000371347	Antibiotics
phenicols	Bacteroidales	NA	Antibiotics
Phospholipase C	Bacteroidales	NA	Disease-associated factors
polymyxin	Bacteroidales	NA	Antibiotics
propionate production I	Bacteroidales	NA	SCFAs
propionate production II	Bacteroidales	NA	SCFAs
propionate production III	Bacteroidales	2.31804	SCFAs
quinolone_antibacterials	Bacteroidales	NA	Antibiotics
rifampicin	Bacteroidales	NA	Antibiotics
Sialidase	Bacteroidales	1.6656	Disease-associated factors
succinate production	Bacteroidales	2.21231	SCFAs
sulfonamides	Bacteroidales	NA	Antibiotics
tetracyclines	Bacteroidales	0.799806	Antibiotics
trimethoprim	Bacteroidales	NA	Antibiotics
Trimethylamine	Bacteroidales	NA	Disease-associated factors
Urease	Bacteroidales	0.0416181	Disease-associated factors
Vaginolysin	Bacteroidales	0.565938	Disease-associated factors
acetate: acetyl-CoA to acetate	BD1-5	NA	SCFAs
aminoglycosides	BD1-5	NA	Antibiotics
beta_lactamases	BD1-5	NA	Antibiotics
Biofilm	BD1-5	9.80579e-06	Disease-associated factors
butyrate production I	BD1-5	NA	SCFAs
butyrate production II	BD1-5	NA	SCFAs
butyrate: acetyl-CoA to crotonyl-CoA	BD1-5	NA	SCFAs
Cadaverine	BD1-5	NA	Disease-associated factors
Cytolysin	BD1-5	NA	Disease-associated factors
fosfomycins	BD1-5	NA	Antibiotics
glycopeptides	BD1-5	NA	Antibiotics
Hemolysin	BD1-5	NA	Disease-associated factors
Inerolysin	BD1-5	NA	Disease-associated factors
lactate production	BD1-5	NA	SCFAs
macrolide_lincosamide_streptogramin	BD1-5	NA	Antibiotics
multiple_drug_resistance	BD1-5	NA	Antibiotics
N-Acetylputrescine	BD1-5	NA	Disease-associated factors
peptide_antibiotic	BD1-5	NA	Antibiotics
phenicols	BD1-5	NA	Antibiotics
Phospholipase C	BD1-5	NA	Disease-associated factors
polymyxin	BD1-5	NA	Antibiotics
propionate production I	BD1-5	NA	SCFAs
propionate production II	BD1-5	NA	SCFAs
propionate production III	BD1-5	NA	SCFAs
quinolone_antibacterials	BD1-5	NA	Antibiotics
rifampicin	BD1-5	NA	Antibiotics
Sialidase	BD1-5	NA	Disease-associated factors
succinate production	BD1-5	NA	SCFAs
sulfonamides	BD1-5	NA	Antibiotics
tetracyclines	BD1-5	NA	Antibiotics
trimethoprim	BD1-5	NA	Antibiotics
Trimethylamine	BD1-5	NA	Disease-associated factors
Urease	BD1-5	NA	Disease-associated factors
Vaginolysin	BD1-5	NA	Disease-associated factors
acetate: acetyl-CoA to acetate	Burkholderiales	0.0201686	SCFAs
aminoglycosides	Burkholderiales	NA	Antibiotics
beta_lactamases	Burkholderiales	0.0868687	Antibiotics
Biofilm	Burkholderiales	0.267244	Disease-associated factors
butyrate production I	Burkholderiales	0.589324	SCFAs
butyrate production II	Burkholderiales	0.530071	SCFAs
butyrate: acetyl-CoA to crotonyl-CoA	Burkholderiales	0.205404	SCFAs
Cadaverine	Burkholderiales	NA	Disease-associated factors
Cytolysin	Burkholderiales	NA	Disease-associated factors
fosfomycins	Burkholderiales	NA	Antibiotics
glycopeptides	Burkholderiales	NA	Antibiotics
Hemolysin	Burkholderiales	NA	Disease-associated factors
Inerolysin	Burkholderiales	NA	Disease-associated factors
lactate production	Burkholderiales	0.00761575	SCFAs
macrolide_lincosamide_streptogramin	Burkholderiales	NA	Antibiotics
multiple_drug_resistance	Burkholderiales	0.0283629	Antibiotics
N-Acetylputrescine	Burkholderiales	0.226014	Disease-associated factors
peptide_antibiotic	Burkholderiales	NA	Antibiotics
phenicols	Burkholderiales	NA	Antibiotics
Phospholipase C	Burkholderiales	0.956013	Disease-associated factors
polymyxin	Burkholderiales	NA	Antibiotics
propionate production I	Burkholderiales	NA	SCFAs
propionate production II	Burkholderiales	0.179407	SCFAs
propionate production III	Burkholderiales	0.0810045	SCFAs
quinolone_antibacterials	Burkholderiales	0.0856912	Antibiotics
rifampicin	Burkholderiales	0.0342966	Antibiotics
Sialidase	Burkholderiales	NA	Disease-associated factors
succinate production	Burkholderiales	0.105917	SCFAs
sulfonamides	Burkholderiales	0.0278267	Antibiotics
tetracyclines	Burkholderiales	0.0333244	Antibiotics
trimethoprim	Burkholderiales	NA	Antibiotics
Trimethylamine	Burkholderiales	NA	Disease-associated factors
Urease	Burkholderiales	0.485947	Disease-associated factors
Vaginolysin	Burkholderiales	NA	Disease-associated factors
acetate: acetyl-CoA to acetate	Campylobacterales	0.00490811	SCFAs
aminoglycosides	Campylobacterales	NA	Antibiotics
beta_lactamases	Campylobacterales	NA	Antibiotics
Biofilm	Campylobacterales	0.0126302	Disease-associated factors
butyrate production I	Campylobacterales	NA	SCFAs
butyrate production II	Campylobacterales	NA	SCFAs
butyrate: acetyl-CoA to crotonyl-CoA	Campylobacterales	NA	SCFAs
Cadaverine	Campylobacterales	NA	Disease-associated factors
Cytolysin	Campylobacterales	NA	Disease-associated factors
fosfomycins	Campylobacterales	NA	Antibiotics
glycopeptides	Campylobacterales	NA	Antibiotics
Hemolysin	Campylobacterales	NA	Disease-associated factors
Inerolysin	Campylobacterales	NA	Disease-associated factors
lactate production	Campylobacterales	NA	SCFAs
macrolide_lincosamide_streptogramin	Campylobacterales	NA	Antibiotics
multiple_drug_resistance	Campylobacterales	0.00049801	Antibiotics
N-Acetylputrescine	Campylobacterales	0.00445446	Disease-associated factors
peptide_antibiotic	Campylobacterales	NA	Antibiotics
phenicols	Campylobacterales	NA	Antibiotics
Phospholipase C	Campylobacterales	NA	Disease-associated factors
polymyxin	Campylobacterales	NA	Antibiotics
propionate production I	Campylobacterales	NA	SCFAs
propionate production II	Campylobacterales	NA	SCFAs
propionate production III	Campylobacterales	NA	SCFAs
quinolone_antibacterials	Campylobacterales	0.000904588	Antibiotics
rifampicin	Campylobacterales	0.00125153	Antibiotics
Sialidase	Campylobacterales	NA	Disease-associated factors
succinate production	Campylobacterales	0.0111762	SCFAs
sulfonamides	Campylobacterales	NA	Antibiotics
tetracyclines	Campylobacterales	NA	Antibiotics
trimethoprim	Campylobacterales	NA	Antibiotics
Trimethylamine	Campylobacterales	NA	Disease-associated factors
Urease	Campylobacterales	0.107404	Disease-associated factors
Vaginolysin	Campylobacterales	NA	Disease-associated factors
acetate: acetyl-CoA to acetate	Chlamydiales	NA	SCFAs
aminoglycosides	Chlamydiales	NA	Antibiotics
beta_lactamases	Chlamydiales	NA	Antibiotics
Biofilm	Chlamydiales	0.0162742	Disease-associated factors
butyrate production I	Chlamydiales	NA	SCFAs
butyrate production II	Chlamydiales	NA	SCFAs
butyrate: acetyl-CoA to crotonyl-CoA	Chlamydiales	NA	SCFAs
Cadaverine	Chlamydiales	NA	Disease-associated factors
Cytolysin	Chlamydiales	NA	Disease-associated factors
fosfomycins	Chlamydiales	0.22812	Antibiotics
glycopeptides	Chlamydiales	NA	Antibiotics
Hemolysin	Chlamydiales	NA	Disease-associated factors
Inerolysin	Chlamydiales	NA	Disease-associated factors
lactate production	Chlamydiales	NA	SCFAs
macrolide_lincosamide_streptogramin	Chlamydiales	NA	Antibiotics
multiple_drug_resistance	Chlamydiales	NA	Antibiotics
N-Acetylputrescine	Chlamydiales	NA	Disease-associated factors
peptide_antibiotic	Chlamydiales	NA	Antibiotics
phenicols	Chlamydiales	NA	Antibiotics
Phospholipase C	Chlamydiales	NA	Disease-associated factors
polymyxin	Chlamydiales	NA	Antibiotics
propionate production I	Chlamydiales	NA	SCFAs
propionate production II	Chlamydiales	NA	SCFAs
propionate production III	Chlamydiales	NA	SCFAs
quinolone_antibacterials	Chlamydiales	NA	Antibiotics
rifampicin	Chlamydiales	NA	Antibiotics
Sialidase	Chlamydiales	NA	Disease-associated factors
succinate production	Chlamydiales	0.0289096	SCFAs
sulfonamides	Chlamydiales	NA	Antibiotics
tetracyclines	Chlamydiales	NA	Antibiotics
trimethoprim	Chlamydiales	NA	Antibiotics
Trimethylamine	Chlamydiales	NA	Disease-associated factors
Urease	Chlamydiales	NA	Disease-associated factors
Vaginolysin	Chlamydiales	NA	Disease-associated factors
acetate: acetyl-CoA to acetate	Christensenellales	0.000762315	SCFAs
aminoglycosides	Christensenellales	NA	Antibiotics
beta_lactamases	Christensenellales	NA	Antibiotics
Biofilm	Christensenellales	0.00146329	Disease-associated factors
butyrate production I	Christensenellales	NA	SCFAs
butyrate production II	Christensenellales	NA	SCFAs
butyrate: acetyl-CoA to crotonyl-CoA	Christensenellales	NA	SCFAs
Cadaverine	Christensenellales	NA	Disease-associated factors
Cytolysin	Christensenellales	NA	Disease-associated factors
fosfomycins	Christensenellales	NA	Antibiotics
glycopeptides	Christensenellales	NA	Antibiotics
Hemolysin	Christensenellales	NA	Disease-associated factors
Inerolysin	Christensenellales	NA	Disease-associated factors
lactate production	Christensenellales	NA	SCFAs
macrolide_lincosamide_streptogramin	Christensenellales	NA	Antibiotics
multiple_drug_resistance	Christensenellales	NA	Antibiotics
N-Acetylputrescine	Christensenellales	0.00920513	Disease-associated factors
peptide_antibiotic	Christensenellales	NA	Antibiotics
phenicols	Christensenellales	NA	Antibiotics
Phospholipase C	Christensenellales	NA	Disease-associated factors
polymyxin	Christensenellales	NA	Antibiotics
propionate production I	Christensenellales	NA	SCFAs
propionate production II	Christensenellales	NA	SCFAs
propionate production III	Christensenellales	0.00253227	SCFAs
quinolone_antibacterials	Christensenellales	0.000194189	Antibiotics
rifampicin	Christensenellales	NA	Antibiotics
Sialidase	Christensenellales	NA	Disease-associated factors
succinate production	Christensenellales	0.000875857	SCFAs
sulfonamides	Christensenellales	NA	Antibiotics
tetracyclines	Christensenellales	NA	Antibiotics
trimethoprim	Christensenellales	NA	Antibiotics
Trimethylamine	Christensenellales	NA	Disease-associated factors
Urease	Christensenellales	NA	Disease-associated factors
Vaginolysin	Christensenellales	NA	Disease-associated factors
acetate: acetyl-CoA to acetate	Clostridiales	0.0015633	SCFAs
aminoglycosides	Clostridiales	NA	Antibiotics
beta_lactamases	Clostridiales	NA	Antibiotics
Biofilm	Clostridiales	0.0029147	Disease-associated factors
butyrate production I	Clostridiales	0.0327015	SCFAs
butyrate production II	Clostridiales	0.012625	SCFAs
butyrate: acetyl-CoA to crotonyl-CoA	Clostridiales	0.00244064	SCFAs
Cadaverine	Clostridiales	NA	Disease-associated factors
Cytolysin	Clostridiales	0.00103821	Disease-associated factors
fosfomycins	Clostridiales	NA	Antibiotics
glycopeptides	Clostridiales	NA	Antibiotics
Hemolysin	Clostridiales	0.00112118	Disease-associated factors
Inerolysin	Clostridiales	0.00103821	Disease-associated factors
lactate production	Clostridiales	0.000691824	SCFAs
macrolide_lincosamide_streptogramin	Clostridiales	NA	Antibiotics
multiple_drug_resistance	Clostridiales	NA	Antibiotics
N-Acetylputrescine	Clostridiales	NA	Disease-associated factors
peptide_antibiotic	Clostridiales	0.00256258	Antibiotics
phenicols	Clostridiales	NA	Antibiotics
Phospholipase C	Clostridiales	0.0139625	Disease-associated factors
polymyxin	Clostridiales	NA	Antibiotics
propionate production I	Clostridiales	NA	SCFAs
propionate production II	Clostridiales	0.0131011	SCFAs
propionate production III	Clostridiales	NA	SCFAs
quinolone_antibacterials	Clostridiales	NA	Antibiotics
rifampicin	Clostridiales	0.00197398	Antibiotics
Sialidase	Clostridiales	0.00748979	Disease-associated factors
succinate production	Clostridiales	0.000575299	SCFAs
sulfonamides	Clostridiales	NA	Antibiotics
tetracyclines	Clostridiales	0.00178689	Antibiotics
trimethoprim	Clostridiales	NA	Antibiotics
Trimethylamine	Clostridiales	NA	Disease-associated factors
Urease	Clostridiales	NA	Disease-associated factors
Vaginolysin	Clostridiales	0.00103821	Disease-associated factors
acetate: acetyl-CoA to acetate	Coriobacteriales	0.23394	SCFAs
aminoglycosides	Coriobacteriales	NA	Antibiotics
beta_lactamases	Coriobacteriales	NA	Antibiotics
Biofilm	Coriobacteriales	0.411185	Disease-associated factors
butyrate production I	Coriobacteriales	0.0854923	SCFAs
butyrate production II	Coriobacteriales	NA	SCFAs
butyrate: acetyl-CoA to crotonyl-CoA	Coriobacteriales	0.00450747	SCFAs
Cadaverine	Coriobacteriales	NA	Disease-associated factors
Cytolysin	Coriobacteriales	NA	Disease-associated factors
fosfomycins	Coriobacteriales	NA	Antibiotics
glycopeptides	Coriobacteriales	NA	Antibiotics
Hemolysin	Coriobacteriales	NA	Disease-associated factors
Inerolysin	Coriobacteriales	NA	Disease-associated factors
lactate production	Coriobacteriales	0.125327	SCFAs
macrolide_lincosamide_streptogramin	Coriobacteriales	0.039229	Antibiotics
multiple_drug_resistance	Coriobacteriales	7.76893e-05	Antibiotics
N-Acetylputrescine	Coriobacteriales	0.0108309	Disease-associated factors
peptide_antibiotic	Coriobacteriales	NA	Antibiotics
phenicols	Coriobacteriales	NA	Antibiotics
Phospholipase C	Coriobacteriales	NA	Disease-associated factors
polymyxin	Coriobacteriales	NA	Antibiotics
propionate production I	Coriobacteriales	NA	SCFAs
propionate production II	Coriobacteriales	0.00408576	SCFAs
propionate production III	Coriobacteriales	0.00668917	SCFAs
quinolone_antibacterials	Coriobacteriales	0.0447215	Antibiotics
rifampicin	Coriobacteriales	NA	Antibiotics
Sialidase	Coriobacteriales	NA	Disease-associated factors
succinate production	Coriobacteriales	0.354788	SCFAs
sulfonamides	Coriobacteriales	NA	Antibiotics
tetracyclines	Coriobacteriales	0.141562	Antibiotics
trimethoprim	Coriobacteriales	NA	Antibiotics
Trimethylamine	Coriobacteriales	0.841392	Disease-associated factors
Urease	Coriobacteriales	0.00525118	Disease-associated factors
Vaginolysin	Coriobacteriales	NA	Disease-associated factors
acetate: acetyl-CoA to acetate	Desulfovibrionales	0.000527234	SCFAs
aminoglycosides	Desulfovibrionales	NA	Antibiotics
beta_lactamases	Desulfovibrionales	NA	Antibiotics
Biofilm	Desulfovibrionales	0.00557034	Disease-associated factors
butyrate production I	Desulfovibrionales	0.0165432	SCFAs
butyrate production II	Desulfovibrionales	0.00425786	SCFAs
butyrate: acetyl-CoA to crotonyl-CoA	Desulfovibrionales	0.00164625	SCFAs
Cadaverine	Desulfovibrionales	NA	Disease-associated factors
Cytolysin	Desulfovibrionales	NA	Disease-associated factors
fosfomycins	Desulfovibrionales	NA	Antibiotics
glycopeptides	Desulfovibrionales	NA	Antibiotics
Hemolysin	Desulfovibrionales	NA	Disease-associated factors
Inerolysin	Desulfovibrionales	NA	Disease-associated factors
lactate production	Desulfovibrionales	NA	SCFAs
macrolide_lincosamide_streptogramin	Desulfovibrionales	NA	Antibiotics
multiple_drug_resistance	Desulfovibrionales	0.000275798	Antibiotics
N-Acetylputrescine	Desulfovibrionales	0.00365733	Disease-associated factors
peptide_antibiotic	Desulfovibrionales	NA	Antibiotics
phenicols	Desulfovibrionales	NA	Antibiotics
Phospholipase C	Desulfovibrionales	NA	Disease-associated factors
polymyxin	Desulfovibrionales	NA	Antibiotics
propionate production I	Desulfovibrionales	NA	SCFAs
propionate production II	Desulfovibrionales	NA	SCFAs
propionate production III	Desulfovibrionales	NA	SCFAs
quinolone_antibacterials	Desulfovibrionales	NA	Antibiotics
rifampicin	Desulfovibrionales	NA	Antibiotics
Sialidase	Desulfovibrionales	NA	Disease-associated factors
succinate production	Desulfovibrionales	0.00194023	SCFAs
sulfonamides	Desulfovibrionales	NA	Antibiotics
tetracyclines	Desulfovibrionales	NA	Antibiotics
trimethoprim	Desulfovibrionales	NA	Antibiotics
Trimethylamine	Desulfovibrionales	0.0727413	Disease-associated factors
Urease	Desulfovibrionales	0.0149599	Disease-associated factors
Vaginolysin	Desulfovibrionales	NA	Disease-associated factors
acetate: acetyl-CoA to acetate	Enterobacterales	0.187751	SCFAs
aminoglycosides	Enterobacterales	0.798657	Antibiotics
beta_lactamases	Enterobacterales	3.29529	Antibiotics
Biofilm	Enterobacterales	2.7148	Disease-associated factors
butyrate production I	Enterobacterales	0.0191559	SCFAs
butyrate production II	Enterobacterales	3.0087	SCFAs
butyrate: acetyl-CoA to crotonyl-CoA	Enterobacterales	0.820444	SCFAs
Cadaverine	Enterobacterales	2.07785	Disease-associated factors
Cytolysin	Enterobacterales	NA	Disease-associated factors
fosfomycins	Enterobacterales	1.41715	Antibiotics
glycopeptides	Enterobacterales	NA	Antibiotics
Hemolysin	Enterobacterales	NA	Disease-associated factors
Inerolysin	Enterobacterales	NA	Disease-associated factors
lactate production	Enterobacterales	0.211802	SCFAs
macrolide_lincosamide_streptogramin	Enterobacterales	0.306997	Antibiotics
multiple_drug_resistance	Enterobacterales	3.95524	Antibiotics
N-Acetylputrescine	Enterobacterales	1.44656	Disease-associated factors
peptide_antibiotic	Enterobacterales	2.19373	Antibiotics
phenicols	Enterobacterales	0.680141	Antibiotics
Phospholipase C	Enterobacterales	0.0414895	Disease-associated factors
polymyxin	Enterobacterales	NA	Antibiotics
propionate production I	Enterobacterales	1.414	SCFAs
propionate production II	Enterobacterales	1.65628	SCFAs
propionate production III	Enterobacterales	0.541449	SCFAs
quinolone_antibacterials	Enterobacterales	2.37788	Antibiotics
rifampicin	Enterobacterales	0.406263	Antibiotics
Sialidase	Enterobacterales	0.000575031	Disease-associated factors
succinate production	Enterobacterales	0.955432	SCFAs
sulfonamides	Enterobacterales	2.05545	Antibiotics
tetracyclines	Enterobacterales	0.313343	Antibiotics
trimethoprim	Enterobacterales	0.675152	Antibiotics
Trimethylamine	Enterobacterales	2.36616	Disease-associated factors
Urease	Enterobacterales	2.01045	Disease-associated factors
Vaginolysin	Enterobacterales	NA	Disease-associated factors
acetate: acetyl-CoA to acetate	Enterobacterales_A	0.00835939	SCFAs
aminoglycosides	Enterobacterales_A	0.00327204	Antibiotics
beta_lactamases	Enterobacterales_A	0.00489006	Antibiotics
Biofilm	Enterobacterales_A	0.0413866	Disease-associated factors
butyrate production I	Enterobacterales_A	NA	SCFAs
butyrate production II	Enterobacterales_A	NA	SCFAs
butyrate: acetyl-CoA to crotonyl-CoA	Enterobacterales_A	NA	SCFAs
Cadaverine	Enterobacterales_A	NA	Disease-associated factors
Cytolysin	Enterobacterales_A	NA	Disease-associated factors
fosfomycins	Enterobacterales_A	NA	Antibiotics
glycopeptides	Enterobacterales_A	NA	Antibiotics
Hemolysin	Enterobacterales_A	NA	Disease-associated factors
Inerolysin	Enterobacterales_A	NA	Disease-associated factors
lactate production	Enterobacterales_A	0.00175097	SCFAs
macrolide_lincosamide_streptogramin	Enterobacterales_A	NA	Antibiotics
multiple_drug_resistance	Enterobacterales_A	0.00688546	Antibiotics
N-Acetylputrescine	Enterobacterales_A	NA	Disease-associated factors
peptide_antibiotic	Enterobacterales_A	NA	Antibiotics
phenicols	Enterobacterales_A	NA	Antibiotics
Phospholipase C	Enterobacterales_A	NA	Disease-associated factors
polymyxin	Enterobacterales_A	NA	Antibiotics
propionate production I	Enterobacterales_A	NA	SCFAs
propionate production II	Enterobacterales_A	NA	SCFAs
propionate production III	Enterobacterales_A	NA	SCFAs
quinolone_antibacterials	Enterobacterales_A	0.0795237	Antibiotics
rifampicin	Enterobacterales_A	0.0153062	Antibiotics
Sialidase	Enterobacterales_A	NA	Disease-associated factors
succinate production	Enterobacterales_A	0.0246311	SCFAs
sulfonamides	Enterobacterales_A	NA	Antibiotics
tetracyclines	Enterobacterales_A	NA	Antibiotics
trimethoprim	Enterobacterales_A	NA	Antibiotics
Trimethylamine	Enterobacterales_A	NA	Disease-associated factors
Urease	Enterobacterales_A	0.311958	Disease-associated factors
Vaginolysin	Enterobacterales_A	NA	Disease-associated factors
acetate: acetyl-CoA to acetate	Erysipelotrichales	0.00765359	SCFAs
aminoglycosides	Erysipelotrichales	NA	Antibiotics
beta_lactamases	Erysipelotrichales	NA	Antibiotics
Biofilm	Erysipelotrichales	0.00618541	Disease-associated factors
butyrate production I	Erysipelotrichales	NA	SCFAs
butyrate production II	Erysipelotrichales	NA	SCFAs
butyrate: acetyl-CoA to crotonyl-CoA	Erysipelotrichales	NA	SCFAs
Cadaverine	Erysipelotrichales	NA	Disease-associated factors
Cytolysin	Erysipelotrichales	NA	Disease-associated factors
fosfomycins	Erysipelotrichales	NA	Antibiotics
glycopeptides	Erysipelotrichales	NA	Antibiotics
Hemolysin	Erysipelotrichales	NA	Disease-associated factors
Inerolysin	Erysipelotrichales	NA	Disease-associated factors
lactate production	Erysipelotrichales	0.00325024	SCFAs
macrolide_lincosamide_streptogramin	Erysipelotrichales	8.03535e-05	Antibiotics
multiple_drug_resistance	Erysipelotrichales	NA	Antibiotics
N-Acetylputrescine	Erysipelotrichales	0.0364175	Disease-associated factors
peptide_antibiotic	Erysipelotrichales	NA	Antibiotics
phenicols	Erysipelotrichales	NA	Antibiotics
Phospholipase C	Erysipelotrichales	NA	Disease-associated factors
polymyxin	Erysipelotrichales	NA	Antibiotics
propionate production I	Erysipelotrichales	NA	SCFAs
propionate production II	Erysipelotrichales	NA	SCFAs
propionate production III	Erysipelotrichales	NA	SCFAs
quinolone_antibacterials	Erysipelotrichales	NA	Antibiotics
rifampicin	Erysipelotrichales	NA	Antibiotics
Sialidase	Erysipelotrichales	NA	Disease-associated factors
succinate production	Erysipelotrichales	0.000914148	SCFAs
sulfonamides	Erysipelotrichales	NA	Antibiotics
tetracyclines	Erysipelotrichales	NA	Antibiotics
trimethoprim	Erysipelotrichales	NA	Antibiotics
Trimethylamine	Erysipelotrichales	0.296275	Disease-associated factors
Urease	Erysipelotrichales	NA	Disease-associated factors
Vaginolysin	Erysipelotrichales	NA	Disease-associated factors
acetate: acetyl-CoA to acetate	Flavobacteriales	0.00191518	SCFAs
aminoglycosides	Flavobacteriales	0.00177259	Antibiotics
beta_lactamases	Flavobacteriales	0.00345209	Antibiotics
Biofilm	Flavobacteriales	0.00820938	Disease-associated factors
butyrate production I	Flavobacteriales	0.0337457	SCFAs
butyrate production II	Flavobacteriales	0.0260562	SCFAs
butyrate: acetyl-CoA to crotonyl-CoA	Flavobacteriales	0.00360282	SCFAs
Cadaverine	Flavobacteriales	NA	Disease-associated factors
Cytolysin	Flavobacteriales	0.000532694	Disease-associated factors
fosfomycins	Flavobacteriales	NA	Antibiotics
glycopeptides	Flavobacteriales	NA	Antibiotics
Hemolysin	Flavobacteriales	0.000575264	Disease-associated factors
Inerolysin	Flavobacteriales	0.000532694	Disease-associated factors
lactate production	Flavobacteriales	0.00100457	SCFAs
macrolide_lincosamide_streptogramin	Flavobacteriales	0.00148502	Antibiotics
multiple_drug_resistance	Flavobacteriales	0.000464407	Antibiotics
N-Acetylputrescine	Flavobacteriales	0.0243842	Disease-associated factors
peptide_antibiotic	Flavobacteriales	NA	Antibiotics
phenicols	Flavobacteriales	NA	Antibiotics
Phospholipase C	Flavobacteriales	0.0145255	Disease-associated factors
polymyxin	Flavobacteriales	NA	Antibiotics
propionate production I	Flavobacteriales	NA	SCFAs
propionate production II	Flavobacteriales	NA	SCFAs
propionate production III	Flavobacteriales	0.0282521	SCFAs
quinolone_antibacterials	Flavobacteriales	0.00500073	Antibiotics
rifampicin	Flavobacteriales	NA	Antibiotics
Sialidase	Flavobacteriales	0.00128097	Disease-associated factors
succinate production	Flavobacteriales	0.0110055	SCFAs
sulfonamides	Flavobacteriales	NA	Antibiotics
tetracyclines	Flavobacteriales	4.54478e-05	Antibiotics
trimethoprim	Flavobacteriales	NA	Antibiotics
Trimethylamine	Flavobacteriales	NA	Disease-associated factors
Urease	Flavobacteriales	0.0364934	Disease-associated factors
Vaginolysin	Flavobacteriales	0.000532694	Disease-associated factors
acetate: acetyl-CoA to acetate	Fusobacteriales	0.0800383	SCFAs
aminoglycosides	Fusobacteriales	NA	Antibiotics
beta_lactamases	Fusobacteriales	NA	Antibiotics
Biofilm	Fusobacteriales	0.0705285	Disease-associated factors
butyrate production I	Fusobacteriales	0.237869	SCFAs
butyrate production II	Fusobacteriales	0.315082	SCFAs
butyrate: acetyl-CoA to crotonyl-CoA	Fusobacteriales	0.0759616	SCFAs
Cadaverine	Fusobacteriales	NA	Disease-associated factors
Cytolysin	Fusobacteriales	NA	Disease-associated factors
fosfomycins	Fusobacteriales	NA	Antibiotics
glycopeptides	Fusobacteriales	NA	Antibiotics
Hemolysin	Fusobacteriales	NA	Disease-associated factors
Inerolysin	Fusobacteriales	NA	Disease-associated factors
lactate production	Fusobacteriales	0.0593362	SCFAs
macrolide_lincosamide_streptogramin	Fusobacteriales	0.0119316	Antibiotics
multiple_drug_resistance	Fusobacteriales	NA	Antibiotics
N-Acetylputrescine	Fusobacteriales	0.00766841	Disease-associated factors
peptide_antibiotic	Fusobacteriales	NA	Antibiotics
phenicols	Fusobacteriales	NA	Antibiotics
Phospholipase C	Fusobacteriales	NA	Disease-associated factors
polymyxin	Fusobacteriales	NA	Antibiotics
propionate production I	Fusobacteriales	NA	SCFAs
propionate production II	Fusobacteriales	NA	SCFAs
propionate production III	Fusobacteriales	NA	SCFAs
quinolone_antibacterials	Fusobacteriales	NA	Antibiotics
rifampicin	Fusobacteriales	NA	Antibiotics
Sialidase	Fusobacteriales	NA	Disease-associated factors
succinate production	Fusobacteriales	0.0373578	SCFAs
sulfonamides	Fusobacteriales	NA	Antibiotics
tetracyclines	Fusobacteriales	NA	Antibiotics
trimethoprim	Fusobacteriales	NA	Antibiotics
Trimethylamine	Fusobacteriales	NA	Disease-associated factors
Urease	Fusobacteriales	NA	Disease-associated factors
Vaginolysin	Fusobacteriales	NA	Disease-associated factors
acetate: acetyl-CoA to acetate	Lachnospirales	0.149724	SCFAs
aminoglycosides	Lachnospirales	NA	Antibiotics
beta_lactamases	Lachnospirales	NA	Antibiotics
Biofilm	Lachnospirales	0.387103	Disease-associated factors
butyrate production I	Lachnospirales	0.481457	SCFAs
butyrate production II	Lachnospirales	0.352829	SCFAs
butyrate: acetyl-CoA to crotonyl-CoA	Lachnospirales	0.0297634	SCFAs
Cadaverine	Lachnospirales	NA	Disease-associated factors
Cytolysin	Lachnospirales	NA	Disease-associated factors
fosfomycins	Lachnospirales	NA	Antibiotics
glycopeptides	Lachnospirales	0.0569544	Antibiotics
Hemolysin	Lachnospirales	NA	Disease-associated factors
Inerolysin	Lachnospirales	NA	Disease-associated factors
lactate production	Lachnospirales	0.0804818	SCFAs
macrolide_lincosamide_streptogramin	Lachnospirales	0.00058319	Antibiotics
multiple_drug_resistance	Lachnospirales	NA	Antibiotics
N-Acetylputrescine	Lachnospirales	0.13827	Disease-associated factors
peptide_antibiotic	Lachnospirales	NA	Antibiotics
phenicols	Lachnospirales	NA	Antibiotics
Phospholipase C	Lachnospirales	NA	Disease-associated factors
polymyxin	Lachnospirales	NA	Antibiotics
propionate production I	Lachnospirales	NA	SCFAs
propionate production II	Lachnospirales	0.277117	SCFAs
propionate production III	Lachnospirales	0.0105112	SCFAs
quinolone_antibacterials	Lachnospirales	NA	Antibiotics
rifampicin	Lachnospirales	NA	Antibiotics
Sialidase	Lachnospirales	0.00864408	Disease-associated factors
succinate production	Lachnospirales	0.114839	SCFAs
sulfonamides	Lachnospirales	NA	Antibiotics
tetracyclines	Lachnospirales	0.0034105	Antibiotics
trimethoprim	Lachnospirales	NA	Antibiotics
Trimethylamine	Lachnospirales	0.268244	Disease-associated factors
Urease	Lachnospirales	0.336745	Disease-associated factors
Vaginolysin	Lachnospirales	NA	Disease-associated factors
acetate: acetyl-CoA to acetate	Lactobacillales	5.94019	SCFAs
aminoglycosides	Lactobacillales	0.0966157	Antibiotics
beta_lactamases	Lactobacillales	0.260712	Antibiotics
Biofilm	Lactobacillales	4.7205	Disease-associated factors
butyrate production I	Lactobacillales	1.95605	SCFAs
butyrate production II	Lactobacillales	1.08193	SCFAs
butyrate: acetyl-CoA to crotonyl-CoA	Lactobacillales	4.01453	SCFAs
Cadaverine	Lactobacillales	NA	Disease-associated factors
Cytolysin	Lactobacillales	1.96269	Disease-associated factors
fosfomycins	Lactobacillales	0.00505722	Antibiotics
glycopeptides	Lactobacillales	1.34328	Antibiotics
Hemolysin	Lactobacillales	2.11954	Disease-associated factors
Inerolysin	Lactobacillales	1.96269	Disease-associated factors
lactate production	Lactobacillales	5.39012	SCFAs
macrolide_lincosamide_streptogramin	Lactobacillales	3.72121	Antibiotics
multiple_drug_resistance	Lactobacillales	0.271168	Antibiotics
N-Acetylputrescine	Lactobacillales	2.89029	Disease-associated factors
peptide_antibiotic	Lactobacillales	0.109999	Antibiotics
phenicols	Lactobacillales	0.195847	Antibiotics
Phospholipase C	Lactobacillales	0.00259243	Disease-associated factors
polymyxin	Lactobacillales	NA	Antibiotics
propionate production I	Lactobacillales	0.00104272	SCFAs
propionate production II	Lactobacillales	1.39557	SCFAs
propionate production III	Lactobacillales	NA	SCFAs
quinolone_antibacterials	Lactobacillales	3.05821	Antibiotics
rifampicin	Lactobacillales	1.02429	Antibiotics
Sialidase	Lactobacillales	0.454883	Disease-associated factors
succinate production	Lactobacillales	3.01636	SCFAs
sulfonamides	Lactobacillales	1.47781	Antibiotics
tetracyclines	Lactobacillales	3.7662	Antibiotics
trimethoprim	Lactobacillales	1.09561	Antibiotics
Trimethylamine	Lactobacillales	NA	Disease-associated factors
Urease	Lactobacillales	0.241141	Disease-associated factors
Vaginolysin	Lactobacillales	1.96269	Disease-associated factors
acetate: acetyl-CoA to acetate	Mycobacteriales	0.194204	SCFAs
aminoglycosides	Mycobacteriales	0.616591	Antibiotics
beta_lactamases	Mycobacteriales	0.14666	Antibiotics
Biofilm	Mycobacteriales	0.453003	Disease-associated factors
butyrate production I	Mycobacteriales	1.00956	SCFAs
butyrate production II	Mycobacteriales	0.779518	SCFAs
butyrate: acetyl-CoA to crotonyl-CoA	Mycobacteriales	1.89386	SCFAs
Cadaverine	Mycobacteriales	NA	Disease-associated factors
Cytolysin	Mycobacteriales	NA	Disease-associated factors
fosfomycins	Mycobacteriales	NA	Antibiotics
glycopeptides	Mycobacteriales	NA	Antibiotics
Hemolysin	Mycobacteriales	NA	Disease-associated factors
Inerolysin	Mycobacteriales	NA	Disease-associated factors
lactate production	Mycobacteriales	0.0535045	SCFAs
macrolide_lincosamide_streptogramin	Mycobacteriales	0.0997601	Antibiotics
multiple_drug_resistance	Mycobacteriales	0.116365	Antibiotics
N-Acetylputrescine	Mycobacteriales	0.55425	Disease-associated factors
peptide_antibiotic	Mycobacteriales	NA	Antibiotics
phenicols	Mycobacteriales	0.183457	Antibiotics
Phospholipase C	Mycobacteriales	2.44006	Disease-associated factors
polymyxin	Mycobacteriales	NA	Antibiotics
propionate production I	Mycobacteriales	NA	SCFAs
propionate production II	Mycobacteriales	NA	SCFAs
propionate production III	Mycobacteriales	2.35699	SCFAs
quinolone_antibacterials	Mycobacteriales	0.559987	Antibiotics
rifampicin	Mycobacteriales	0.210898	Antibiotics
Sialidase	Mycobacteriales	0.0376691	Disease-associated factors
succinate production	Mycobacteriales	0.770654	SCFAs
sulfonamides	Mycobacteriales	0.66493	Antibiotics
tetracyclines	Mycobacteriales	0.0516778	Antibiotics
trimethoprim	Mycobacteriales	NA	Antibiotics
Trimethylamine	Mycobacteriales	NA	Disease-associated factors
Urease	Mycobacteriales	2.06376	Disease-associated factors
Vaginolysin	Mycobacteriales	NA	Disease-associated factors
acetate: acetyl-CoA to acetate	Mycoplasmatales	0.0538862	SCFAs
aminoglycosides	Mycoplasmatales	NA	Antibiotics
beta_lactamases	Mycoplasmatales	NA	Antibiotics
Biofilm	Mycoplasmatales	0.00258767	Disease-associated factors
butyrate production I	Mycoplasmatales	NA	SCFAs
butyrate production II	Mycoplasmatales	NA	SCFAs
butyrate: acetyl-CoA to crotonyl-CoA	Mycoplasmatales	NA	SCFAs
Cadaverine	Mycoplasmatales	NA	Disease-associated factors
Cytolysin	Mycoplasmatales	NA	Disease-associated factors
fosfomycins	Mycoplasmatales	NA	Antibiotics
glycopeptides	Mycoplasmatales	NA	Antibiotics
Hemolysin	Mycoplasmatales	NA	Disease-associated factors
Inerolysin	Mycoplasmatales	NA	Disease-associated factors
lactate production	Mycoplasmatales	0.00686595	SCFAs
macrolide_lincosamide_streptogramin	Mycoplasmatales	NA	Antibiotics
multiple_drug_resistance	Mycoplasmatales	NA	Antibiotics
N-Acetylputrescine	Mycoplasmatales	NA	Disease-associated factors
peptide_antibiotic	Mycoplasmatales	NA	Antibiotics
phenicols	Mycoplasmatales	NA	Antibiotics
Phospholipase C	Mycoplasmatales	NA	Disease-associated factors
polymyxin	Mycoplasmatales	NA	Antibiotics
propionate production I	Mycoplasmatales	NA	SCFAs
propionate production II	Mycoplasmatales	NA	SCFAs
propionate production III	Mycoplasmatales	NA	SCFAs
quinolone_antibacterials	Mycoplasmatales	0.474665	Antibiotics
rifampicin	Mycoplasmatales	NA	Antibiotics
Sialidase	Mycoplasmatales	NA	Disease-associated factors
succinate production	Mycoplasmatales	NA	SCFAs
sulfonamides	Mycoplasmatales	NA	Antibiotics
tetracyclines	Mycoplasmatales	NA	Antibiotics
trimethoprim	Mycoplasmatales	NA	Antibiotics
Trimethylamine	Mycoplasmatales	NA	Disease-associated factors
Urease	Mycoplasmatales	1.70413	Disease-associated factors
Vaginolysin	Mycoplasmatales	NA	Disease-associated factors
acetate: acetyl-CoA to acetate	Oscillospirales	0.00847757	SCFAs
aminoglycosides	Oscillospirales	NA	Antibiotics
beta_lactamases	Oscillospirales	NA	Antibiotics
Biofilm	Oscillospirales	0.0237052	Disease-associated factors
butyrate production I	Oscillospirales	0.0332088	SCFAs
butyrate production II	Oscillospirales	0.0203115	SCFAs
butyrate: acetyl-CoA to crotonyl-CoA	Oscillospirales	0.00646074	SCFAs
Cadaverine	Oscillospirales	NA	Disease-associated factors
Cytolysin	Oscillospirales	NA	Disease-associated factors
fosfomycins	Oscillospirales	NA	Antibiotics
glycopeptides	Oscillospirales	NA	Antibiotics
Hemolysin	Oscillospirales	NA	Disease-associated factors
Inerolysin	Oscillospirales	NA	Disease-associated factors
lactate production	Oscillospirales	0.00251073	SCFAs
macrolide_lincosamide_streptogramin	Oscillospirales	NA	Antibiotics
multiple_drug_resistance	Oscillospirales	0.000140452	Antibiotics
N-Acetylputrescine	Oscillospirales	NA	Disease-associated factors
peptide_antibiotic	Oscillospirales	NA	Antibiotics
phenicols	Oscillospirales	NA	Antibiotics
Phospholipase C	Oscillospirales	NA	Disease-associated factors
polymyxin	Oscillospirales	NA	Antibiotics
propionate production I	Oscillospirales	NA	SCFAs
propionate production II	Oscillospirales	0.00246216	SCFAs
propionate production III	Oscillospirales	0.0110808	SCFAs
quinolone_antibacterials	Oscillospirales	NA	Antibiotics
rifampicin	Oscillospirales	NA	Antibiotics
Sialidase	Oscillospirales	0.0011933	Disease-associated factors
succinate production	Oscillospirales	0.0106289	SCFAs
sulfonamides	Oscillospirales	NA	Antibiotics
tetracyclines	Oscillospirales	NA	Antibiotics
trimethoprim	Oscillospirales	NA	Antibiotics
Trimethylamine	Oscillospirales	NA	Disease-associated factors
Urease	Oscillospirales	0.0325636	Disease-associated factors
Vaginolysin	Oscillospirales	NA	Disease-associated factors
acetate: acetyl-CoA to acetate	Peptococcales	0.00133383	SCFAs
aminoglycosides	Peptococcales	NA	Antibiotics
beta_lactamases	Peptococcales	NA	Antibiotics
Biofilm	Peptococcales	0.00174807	Disease-associated factors
butyrate production I	Peptococcales	0.0300994	SCFAs
butyrate production II	Peptococcales	0.0232408	SCFAs
butyrate: acetyl-CoA to crotonyl-CoA	Peptococcales	0.00317712	SCFAs
Cadaverine	Peptococcales	NA	Disease-associated factors
Cytolysin	Peptococcales	NA	Disease-associated factors
fosfomycins	Peptococcales	NA	Antibiotics
glycopeptides	Peptococcales	NA	Antibiotics
Hemolysin	Peptococcales	NA	Disease-associated factors
Inerolysin	Peptococcales	NA	Disease-associated factors
lactate production	Peptococcales	NA	SCFAs
macrolide_lincosamide_streptogramin	Peptococcales	NA	Antibiotics
multiple_drug_resistance	Peptococcales	NA	Antibiotics
N-Acetylputrescine	Peptococcales	NA	Disease-associated factors
peptide_antibiotic	Peptococcales	NA	Antibiotics
phenicols	Peptococcales	NA	Antibiotics
Phospholipase C	Peptococcales	NA	Disease-associated factors
polymyxin	Peptococcales	NA	Antibiotics
propionate production I	Peptococcales	NA	SCFAs
propionate production II	Peptococcales	NA	SCFAs
propionate production III	Peptococcales	NA	SCFAs
quinolone_antibacterials	Peptococcales	NA	Antibiotics
rifampicin	Peptococcales	NA	Antibiotics
Sialidase	Peptococcales	NA	Disease-associated factors
succinate production	Peptococcales	0.00212358	SCFAs
sulfonamides	Peptococcales	NA	Antibiotics
tetracyclines	Peptococcales	NA	Antibiotics
trimethoprim	Peptococcales	NA	Antibiotics
Trimethylamine	Peptococcales	0.0716015	Disease-associated factors
Urease	Peptococcales	NA	Disease-associated factors
Vaginolysin	Peptococcales	NA	Disease-associated factors
acetate: acetyl-CoA to acetate	Peptostreptococcales	0.0168806	SCFAs
aminoglycosides	Peptostreptococcales	NA	Antibiotics
beta_lactamases	Peptostreptococcales	NA	Antibiotics
Biofilm	Peptostreptococcales	0.0211155	Disease-associated factors
butyrate production I	Peptostreptococcales	0.775418	SCFAs
butyrate production II	Peptostreptococcales	0.241348	SCFAs
butyrate: acetyl-CoA to crotonyl-CoA	Peptostreptococcales	0.0113237	SCFAs
Cadaverine	Peptostreptococcales	0.00442791	Disease-associated factors
Cytolysin	Peptostreptococcales	0.000888023	Disease-associated factors
fosfomycins	Peptostreptococcales	NA	Antibiotics
glycopeptides	Peptostreptococcales	0.438576	Antibiotics
Hemolysin	Peptostreptococcales	0.000958989	Disease-associated factors
Inerolysin	Peptostreptococcales	0.000888023	Disease-associated factors
lactate production	Peptostreptococcales	0.00616577	SCFAs
macrolide_lincosamide_streptogramin	Peptostreptococcales	0.000569232	Antibiotics
multiple_drug_resistance	Peptostreptococcales	2.84042e-05	Antibiotics
N-Acetylputrescine	Peptostreptococcales	0.00852856	Disease-associated factors
peptide_antibiotic	Peptostreptococcales	NA	Antibiotics
phenicols	Peptostreptococcales	NA	Antibiotics
Phospholipase C	Peptostreptococcales	0.0238852	Disease-associated factors
polymyxin	Peptostreptococcales	NA	Antibiotics
propionate production I	Peptostreptococcales	NA	SCFAs
propionate production II	Peptostreptococcales	0.191266	SCFAs
propionate production III	Peptostreptococcales	0.0151787	SCFAs
quinolone_antibacterials	Peptostreptococcales	0.00271743	Antibiotics
rifampicin	Peptostreptococcales	0.0323415	Antibiotics
Sialidase	Peptostreptococcales	0.001962	Disease-associated factors
succinate production	Peptostreptococcales	0.0349431	SCFAs
sulfonamides	Peptostreptococcales	NA	Antibiotics
tetracyclines	Peptostreptococcales	0.00908802	Antibiotics
trimethoprim	Peptostreptococcales	NA	Antibiotics
Trimethylamine	Peptostreptococcales	0.0164114	Disease-associated factors
Urease	Peptostreptococcales	0.0244014	Disease-associated factors
Vaginolysin	Peptostreptococcales	0.000888023	Disease-associated factors
acetate: acetyl-CoA to acetate	Propionibacteriales	0.024394	SCFAs
aminoglycosides	Propionibacteriales	0.0827692	Antibiotics
beta_lactamases	Propionibacteriales	0.00179241	Antibiotics
Biofilm	Propionibacteriales	0.0939347	Disease-associated factors
butyrate production I	Propionibacteriales	0.265643	SCFAs
butyrate production II	Propionibacteriales	0.205112	SCFAs
butyrate: acetyl-CoA to crotonyl-CoA	Propionibacteriales	0.0405907	SCFAs
Cadaverine	Propionibacteriales	NA	Disease-associated factors
Cytolysin	Propionibacteriales	NA	Disease-associated factors
fosfomycins	Propionibacteriales	NA	Antibiotics
glycopeptides	Propionibacteriales	NA	Antibiotics
Hemolysin	Propionibacteriales	NA	Disease-associated factors
Inerolysin	Propionibacteriales	NA	Disease-associated factors
lactate production	Propionibacteriales	0.0502865	SCFAs
macrolide_lincosamide_streptogramin	Propionibacteriales	0.00974054	Antibiotics
multiple_drug_resistance	Propionibacteriales	0.000241132	Antibiotics
N-Acetylputrescine	Propionibacteriales	NA	Disease-associated factors
peptide_antibiotic	Propionibacteriales	NA	Antibiotics
phenicols	Propionibacteriales	NA	Antibiotics
Phospholipase C	Propionibacteriales	NA	Disease-associated factors
polymyxin	Propionibacteriales	NA	Antibiotics
propionate production I	Propionibacteriales	NA	SCFAs
propionate production II	Propionibacteriales	NA	SCFAs
propionate production III	Propionibacteriales	1.57379	SCFAs
quinolone_antibacterials	Propionibacteriales	0.118662	Antibiotics
rifampicin	Propionibacteriales	NA	Antibiotics
Sialidase	Propionibacteriales	0.319425	Disease-associated factors
succinate production	Propionibacteriales	0.168009	SCFAs
sulfonamides	Propionibacteriales	0.00406092	Antibiotics
tetracyclines	Propionibacteriales	0.0124261	Antibiotics
trimethoprim	Propionibacteriales	NA	Antibiotics
Trimethylamine	Propionibacteriales	NA	Disease-associated factors
Urease	Propionibacteriales	0.0461769	Disease-associated factors
Vaginolysin	Propionibacteriales	NA	Disease-associated factors
acetate: acetyl-CoA to acetate	Pseudomonadales	0.089954	SCFAs
aminoglycosides	Pseudomonadales	0.240501	Antibiotics
beta_lactamases	Pseudomonadales	0.504003	Antibiotics
Biofilm	Pseudomonadales	1.9721	Disease-associated factors
butyrate production I	Pseudomonadales	2.27713	SCFAs
butyrate production II	Pseudomonadales	1.75825	SCFAs
butyrate: acetyl-CoA to crotonyl-CoA	Pseudomonadales	1.13797	SCFAs
Cadaverine	Pseudomonadales	NA	Disease-associated factors
Cytolysin	Pseudomonadales	NA	Disease-associated factors
fosfomycins	Pseudomonadales	1.11277	Antibiotics
glycopeptides	Pseudomonadales	NA	Antibiotics
Hemolysin	Pseudomonadales	NA	Disease-associated factors
Inerolysin	Pseudomonadales	NA	Disease-associated factors
lactate production	Pseudomonadales	0.0252292	SCFAs
macrolide_lincosamide_streptogramin	Pseudomonadales	NA	Antibiotics
multiple_drug_resistance	Pseudomonadales	1.11795	Antibiotics
N-Acetylputrescine	Pseudomonadales	0.54632	Disease-associated factors
peptide_antibiotic	Pseudomonadales	0.418772	Antibiotics
phenicols	Pseudomonadales	2.33388	Antibiotics
Phospholipase C	Pseudomonadales	1.38943	Disease-associated factors
polymyxin	Pseudomonadales	1	Antibiotics
propionate production I	Pseudomonadales	NA	SCFAs
propionate production II	Pseudomonadales	NA	SCFAs
propionate production III	Pseudomonadales	0.112672	SCFAs
quinolone_antibacterials	Pseudomonadales	0.516398	Antibiotics
rifampicin	Pseudomonadales	0.158978	Antibiotics
Sialidase	Pseudomonadales	NA	Disease-associated factors
succinate production	Pseudomonadales	0.393491	SCFAs
sulfonamides	Pseudomonadales	0.383205	Antibiotics
tetracyclines	Pseudomonadales	NA	Antibiotics
trimethoprim	Pseudomonadales	NA	Antibiotics
Trimethylamine	Pseudomonadales	NA	Disease-associated factors
Urease	Pseudomonadales	2.44317	Disease-associated factors
Vaginolysin	Pseudomonadales	NA	Disease-associated factors
acetate: acetyl-CoA to acetate	RF39	5.74687e-05	SCFAs
aminoglycosides	RF39	NA	Antibiotics
beta_lactamases	RF39	NA	Antibiotics
Biofilm	RF39	0.000117471	Disease-associated factors
butyrate production I	RF39	NA	SCFAs
butyrate production II	RF39	NA	SCFAs
butyrate: acetyl-CoA to crotonyl-CoA	RF39	NA	SCFAs
Cadaverine	RF39	NA	Disease-associated factors
Cytolysin	RF39	NA	Disease-associated factors
fosfomycins	RF39	NA	Antibiotics
glycopeptides	RF39	NA	Antibiotics
Hemolysin	RF39	NA	Disease-associated factors
Inerolysin	RF39	NA	Disease-associated factors
lactate production	RF39	NA	SCFAs
macrolide_lincosamide_streptogramin	RF39	NA	Antibiotics
multiple_drug_resistance	RF39	NA	Antibiotics
N-Acetylputrescine	RF39	NA	Disease-associated factors
peptide_antibiotic	RF39	NA	Antibiotics
phenicols	RF39	NA	Antibiotics
Phospholipase C	RF39	NA	Disease-associated factors
polymyxin	RF39	NA	Antibiotics
propionate production I	RF39	NA	SCFAs
propionate production II	RF39	NA	SCFAs
propionate production III	RF39	NA	SCFAs
quinolone_antibacterials	RF39	NA	Antibiotics
rifampicin	RF39	NA	Antibiotics
Sialidase	RF39	NA	Disease-associated factors
succinate production	RF39	NA	SCFAs
sulfonamides	RF39	NA	Antibiotics
tetracyclines	RF39	NA	Antibiotics
trimethoprim	RF39	NA	Antibiotics
Trimethylamine	RF39	NA	Disease-associated factors
Urease	RF39	NA	Disease-associated factors
Vaginolysin	RF39	NA	Disease-associated factors
acetate: acetyl-CoA to acetate	Rhizobiales	0.00587723	SCFAs
aminoglycosides	Rhizobiales	NA	Antibiotics
beta_lactamases	Rhizobiales	0.0114265	Antibiotics
Biofilm	Rhizobiales	0.0359173	Disease-associated factors
butyrate production I	Rhizobiales	0.0614707	SCFAs
butyrate production II	Rhizobiales	0.0474636	SCFAs
butyrate: acetyl-CoA to crotonyl-CoA	Rhizobiales	0.0244683	SCFAs
Cadaverine	Rhizobiales	NA	Disease-associated factors
Cytolysin	Rhizobiales	NA	Disease-associated factors
fosfomycins	Rhizobiales	NA	Antibiotics
glycopeptides	Rhizobiales	NA	Antibiotics
Hemolysin	Rhizobiales	NA	Disease-associated factors
Inerolysin	Rhizobiales	NA	Disease-associated factors
lactate production	Rhizobiales	NA	SCFAs
macrolide_lincosamide_streptogramin	Rhizobiales	NA	Antibiotics
multiple_drug_resistance	Rhizobiales	0.00922322	Antibiotics
N-Acetylputrescine	Rhizobiales	0.0203847	Disease-associated factors
peptide_antibiotic	Rhizobiales	0.00963404	Antibiotics
phenicols	Rhizobiales	NA	Antibiotics
Phospholipase C	Rhizobiales	NA	Disease-associated factors
polymyxin	Rhizobiales	NA	Antibiotics
propionate production I	Rhizobiales	NA	SCFAs
propionate production II	Rhizobiales	0.0492537	SCFAs
propionate production III	Rhizobiales	0.0667158	SCFAs
quinolone_antibacterials	Rhizobiales	0.0129998	Antibiotics
rifampicin	Rhizobiales	NA	Antibiotics
Sialidase	Rhizobiales	NA	Disease-associated factors
succinate production	Rhizobiales	0.0151399	SCFAs
sulfonamides	Rhizobiales	NA	Antibiotics
tetracyclines	Rhizobiales	NA	Antibiotics
trimethoprim	Rhizobiales	NA	Antibiotics
Trimethylamine	Rhizobiales	NA	Disease-associated factors
Urease	Rhizobiales	0.233467	Disease-associated factors
Vaginolysin	Rhizobiales	NA	Disease-associated factors
acetate: acetyl-CoA to acetate	Rickettsiales	NA	SCFAs
aminoglycosides	Rickettsiales	NA	Antibiotics
beta_lactamases	Rickettsiales	NA	Antibiotics
Biofilm	Rickettsiales	1.1667e-05	Disease-associated factors
butyrate production I	Rickettsiales	NA	SCFAs
butyrate production II	Rickettsiales	NA	SCFAs
butyrate: acetyl-CoA to crotonyl-CoA	Rickettsiales	NA	SCFAs
Cadaverine	Rickettsiales	NA	Disease-associated factors
Cytolysin	Rickettsiales	NA	Disease-associated factors
fosfomycins	Rickettsiales	NA	Antibiotics
glycopeptides	Rickettsiales	NA	Antibiotics
Hemolysin	Rickettsiales	NA	Disease-associated factors
Inerolysin	Rickettsiales	NA	Disease-associated factors
lactate production	Rickettsiales	NA	SCFAs
macrolide_lincosamide_streptogramin	Rickettsiales	NA	Antibiotics
multiple_drug_resistance	Rickettsiales	NA	Antibiotics
N-Acetylputrescine	Rickettsiales	NA	Disease-associated factors
peptide_antibiotic	Rickettsiales	NA	Antibiotics
phenicols	Rickettsiales	NA	Antibiotics
Phospholipase C	Rickettsiales	NA	Disease-associated factors
polymyxin	Rickettsiales	NA	Antibiotics
propionate production I	Rickettsiales	NA	SCFAs
propionate production II	Rickettsiales	NA	SCFAs
propionate production III	Rickettsiales	NA	SCFAs
quinolone_antibacterials	Rickettsiales	NA	Antibiotics
rifampicin	Rickettsiales	NA	Antibiotics
Sialidase	Rickettsiales	NA	Disease-associated factors
succinate production	Rickettsiales	NA	SCFAs
sulfonamides	Rickettsiales	NA	Antibiotics
tetracyclines	Rickettsiales	NA	Antibiotics
trimethoprim	Rickettsiales	NA	Antibiotics
Trimethylamine	Rickettsiales	NA	Disease-associated factors
Urease	Rickettsiales	NA	Disease-associated factors
Vaginolysin	Rickettsiales	NA	Disease-associated factors
acetate: acetyl-CoA to acetate	RUG11792	NA	SCFAs
aminoglycosides	RUG11792	NA	Antibiotics
beta_lactamases	RUG11792	NA	Antibiotics
Biofilm	RUG11792	0.00191077	Disease-associated factors
butyrate production I	RUG11792	NA	SCFAs
butyrate production II	RUG11792	NA	SCFAs
butyrate: acetyl-CoA to crotonyl-CoA	RUG11792	NA	SCFAs
Cadaverine	RUG11792	NA	Disease-associated factors
Cytolysin	RUG11792	NA	Disease-associated factors
fosfomycins	RUG11792	NA	Antibiotics
glycopeptides	RUG11792	NA	Antibiotics
Hemolysin	RUG11792	NA	Disease-associated factors
Inerolysin	RUG11792	NA	Disease-associated factors
lactate production	RUG11792	NA	SCFAs
macrolide_lincosamide_streptogramin	RUG11792	NA	Antibiotics
multiple_drug_resistance	RUG11792	NA	Antibiotics
N-Acetylputrescine	RUG11792	NA	Disease-associated factors
peptide_antibiotic	RUG11792	NA	Antibiotics
phenicols	RUG11792	NA	Antibiotics
Phospholipase C	RUG11792	NA	Disease-associated factors
polymyxin	RUG11792	NA	Antibiotics
propionate production I	RUG11792	NA	SCFAs
propionate production II	RUG11792	NA	SCFAs
propionate production III	RUG11792	NA	SCFAs
quinolone_antibacterials	RUG11792	NA	Antibiotics
rifampicin	RUG11792	NA	Antibiotics
Sialidase	RUG11792	NA	Disease-associated factors
succinate production	RUG11792	NA	SCFAs
sulfonamides	RUG11792	NA	Antibiotics
tetracyclines	RUG11792	NA	Antibiotics
trimethoprim	RUG11792	NA	Antibiotics
Trimethylamine	RUG11792	NA	Disease-associated factors
Urease	RUG11792	NA	Disease-associated factors
Vaginolysin	RUG11792	NA	Disease-associated factors
acetate: acetyl-CoA to acetate	Saccharimonadales	0.0139854	SCFAs
aminoglycosides	Saccharimonadales	NA	Antibiotics
beta_lactamases	Saccharimonadales	NA	Antibiotics
Biofilm	Saccharimonadales	0.0114808	Disease-associated factors
butyrate production I	Saccharimonadales	NA	SCFAs
butyrate production II	Saccharimonadales	NA	SCFAs
butyrate: acetyl-CoA to crotonyl-CoA	Saccharimonadales	NA	SCFAs
Cadaverine	Saccharimonadales	NA	Disease-associated factors
Cytolysin	Saccharimonadales	NA	Disease-associated factors
fosfomycins	Saccharimonadales	NA	Antibiotics
glycopeptides	Saccharimonadales	NA	Antibiotics
Hemolysin	Saccharimonadales	NA	Disease-associated factors
Inerolysin	Saccharimonadales	NA	Disease-associated factors
lactate production	Saccharimonadales	0.0124023	SCFAs
macrolide_lincosamide_streptogramin	Saccharimonadales	NA	Antibiotics
multiple_drug_resistance	Saccharimonadales	NA	Antibiotics
N-Acetylputrescine	Saccharimonadales	NA	Disease-associated factors
peptide_antibiotic	Saccharimonadales	NA	Antibiotics
phenicols	Saccharimonadales	NA	Antibiotics
Phospholipase C	Saccharimonadales	NA	Disease-associated factors
polymyxin	Saccharimonadales	NA	Antibiotics
propionate production I	Saccharimonadales	NA	SCFAs
propionate production II	Saccharimonadales	NA	SCFAs
propionate production III	Saccharimonadales	NA	SCFAs
quinolone_antibacterials	Saccharimonadales	NA	Antibiotics
rifampicin	Saccharimonadales	NA	Antibiotics
Sialidase	Saccharimonadales	NA	Disease-associated factors
succinate production	Saccharimonadales	NA	SCFAs
sulfonamides	Saccharimonadales	NA	Antibiotics
tetracyclines	Saccharimonadales	NA	Antibiotics
trimethoprim	Saccharimonadales	NA	Antibiotics
Trimethylamine	Saccharimonadales	NA	Disease-associated factors
Urease	Saccharimonadales	NA	Disease-associated factors
Vaginolysin	Saccharimonadales	NA	Disease-associated factors
acetate: acetyl-CoA to acetate	Saccharofermentanales	0.0711211	SCFAs
aminoglycosides	Saccharofermentanales	NA	Antibiotics
beta_lactamases	Saccharofermentanales	NA	Antibiotics
Biofilm	Saccharofermentanales	0.0842177	Disease-associated factors
butyrate production I	Saccharofermentanales	0.0419262	SCFAs
butyrate production II	Saccharofermentanales	0.014081	SCFAs
butyrate: acetyl-CoA to crotonyl-CoA	Saccharofermentanales	0.00213996	SCFAs
Cadaverine	Saccharofermentanales	0.417686	Disease-associated factors
Cytolysin	Saccharofermentanales	NA	Disease-associated factors
fosfomycins	Saccharofermentanales	NA	Antibiotics
glycopeptides	Saccharofermentanales	NA	Antibiotics
Hemolysin	Saccharofermentanales	NA	Disease-associated factors
Inerolysin	Saccharofermentanales	NA	Disease-associated factors
lactate production	Saccharofermentanales	0.028028	SCFAs
macrolide_lincosamide_streptogramin	Saccharofermentanales	0.0016269	Antibiotics
multiple_drug_resistance	Saccharofermentanales	NA	Antibiotics
N-Acetylputrescine	Saccharofermentanales	0.201174	Disease-associated factors
peptide_antibiotic	Saccharofermentanales	NA	Antibiotics
phenicols	Saccharofermentanales	NA	Antibiotics
Phospholipase C	Saccharofermentanales	NA	Disease-associated factors
polymyxin	Saccharofermentanales	NA	Antibiotics
propionate production I	Saccharofermentanales	NA	SCFAs
propionate production II	Saccharofermentanales	0.00523724	SCFAs
propionate production III	Saccharofermentanales	NA	SCFAs
quinolone_antibacterials	Saccharofermentanales	NA	Antibiotics
rifampicin	Saccharofermentanales	NA	Antibiotics
Sialidase	Saccharofermentanales	0.0740168	Disease-associated factors
succinate production	Saccharofermentanales	0.0498842	SCFAs
sulfonamides	Saccharofermentanales	NA	Antibiotics
tetracyclines	Saccharofermentanales	0.0871784	Antibiotics
trimethoprim	Saccharofermentanales	NA	Antibiotics
Trimethylamine	Saccharofermentanales	NA	Disease-associated factors
Urease	Saccharofermentanales	NA	Disease-associated factors
Vaginolysin	Saccharofermentanales	NA	Disease-associated factors
acetate: acetyl-CoA to acetate	Selenomonadales	7.13269e-05	SCFAs
aminoglycosides	Selenomonadales	NA	Antibiotics
beta_lactamases	Selenomonadales	NA	Antibiotics
Biofilm	Selenomonadales	0.000706316	Disease-associated factors
butyrate production I	Selenomonadales	NA	SCFAs
butyrate production II	Selenomonadales	NA	SCFAs
butyrate: acetyl-CoA to crotonyl-CoA	Selenomonadales	NA	SCFAs
Cadaverine	Selenomonadales	NA	Disease-associated factors
Cytolysin	Selenomonadales	NA	Disease-associated factors
fosfomycins	Selenomonadales	NA	Antibiotics
glycopeptides	Selenomonadales	NA	Antibiotics
Hemolysin	Selenomonadales	NA	Disease-associated factors
Inerolysin	Selenomonadales	NA	Disease-associated factors
lactate production	Selenomonadales	2.7953e-05	SCFAs
macrolide_lincosamide_streptogramin	Selenomonadales	NA	Antibiotics
multiple_drug_resistance	Selenomonadales	NA	Antibiotics
N-Acetylputrescine	Selenomonadales	0.000438163	Disease-associated factors
peptide_antibiotic	Selenomonadales	NA	Antibiotics
phenicols	Selenomonadales	NA	Antibiotics
Phospholipase C	Selenomonadales	NA	Disease-associated factors
polymyxin	Selenomonadales	NA	Antibiotics
propionate production I	Selenomonadales	NA	SCFAs
propionate production II	Selenomonadales	NA	SCFAs
propionate production III	Selenomonadales	0.00539782	SCFAs
quinolone_antibacterials	Selenomonadales	NA	Antibiotics
rifampicin	Selenomonadales	NA	Antibiotics
Sialidase	Selenomonadales	NA	Disease-associated factors
succinate production	Selenomonadales	0.000863981	SCFAs
sulfonamides	Selenomonadales	NA	Antibiotics
tetracyclines	Selenomonadales	NA	Antibiotics
trimethoprim	Selenomonadales	NA	Antibiotics
Trimethylamine	Selenomonadales	NA	Disease-associated factors
Urease	Selenomonadales	NA	Disease-associated factors
Vaginolysin	Selenomonadales	NA	Disease-associated factors
acetate: acetyl-CoA to acetate	Sphingobacteriales	9.21099e-05	SCFAs
aminoglycosides	Sphingobacteriales	3.61615e-05	Antibiotics
beta_lactamases	Sphingobacteriales	NA	Antibiotics
Biofilm	Sphingobacteriales	0.00112119	Disease-associated factors
butyrate production I	Sphingobacteriales	0.00385356	SCFAs
butyrate production II	Sphingobacteriales	0.00297546	SCFAs
butyrate: acetyl-CoA to crotonyl-CoA	Sphingobacteriales	0.00076695	SCFAs
Cadaverine	Sphingobacteriales	NA	Disease-associated factors
Cytolysin	Sphingobacteriales	0.000206016	Disease-associated factors
fosfomycins	Sphingobacteriales	NA	Antibiotics
glycopeptides	Sphingobacteriales	NA	Antibiotics
Hemolysin	Sphingobacteriales	0.000222479	Disease-associated factors
Inerolysin	Sphingobacteriales	0.000206016	Disease-associated factors
lactate production	Sphingobacteriales	6.86402e-05	SCFAs
macrolide_lincosamide_streptogramin	Sphingobacteriales	NA	Antibiotics
multiple_drug_resistance	Sphingobacteriales	NA	Antibiotics
N-Acetylputrescine	Sphingobacteriales	0.00245835	Disease-associated factors
peptide_antibiotic	Sphingobacteriales	NA	Antibiotics
phenicols	Sphingobacteriales	0.00106393	Antibiotics
Phospholipase C	Sphingobacteriales	0.00935197	Disease-associated factors
polymyxin	Sphingobacteriales	NA	Antibiotics
propionate production I	Sphingobacteriales	NA	SCFAs
propionate production II	Sphingobacteriales	NA	SCFAs
propionate production III	Sphingobacteriales	NA	SCFAs
quinolone_antibacterials	Sphingobacteriales	NA	Antibiotics
rifampicin	Sphingobacteriales	NA	Antibiotics
Sialidase	Sphingobacteriales	0.000588399	Disease-associated factors
succinate production	Sphingobacteriales	0.00122028	SCFAs
sulfonamides	Sphingobacteriales	NA	Antibiotics
tetracyclines	Sphingobacteriales	NA	Antibiotics
trimethoprim	Sphingobacteriales	NA	Antibiotics
Trimethylamine	Sphingobacteriales	NA	Disease-associated factors
Urease	Sphingobacteriales	0.0154049	Disease-associated factors
Vaginolysin	Sphingobacteriales	0.000206016	Disease-associated factors
acetate: acetyl-CoA to acetate	Staphylococcales	0.0525289	SCFAs
aminoglycosides	Staphylococcales	0.1156	Antibiotics
beta_lactamases	Staphylococcales	0.114344	Antibiotics
Biofilm	Staphylococcales	0.0921952	Disease-associated factors
butyrate production I	Staphylococcales	0.119865	SCFAs
butyrate production II	Staphylococcales	0.0805383	SCFAs
butyrate: acetyl-CoA to crotonyl-CoA	Staphylococcales	0.106502	SCFAs
Cadaverine	Staphylococcales	NA	Disease-associated factors
Cytolysin	Staphylococcales	NA	Disease-associated factors
fosfomycins	Staphylococcales	0.837477	Antibiotics
glycopeptides	Staphylococcales	NA	Antibiotics
Hemolysin	Staphylococcales	0.0520276	Disease-associated factors
Inerolysin	Staphylococcales	NA	Disease-associated factors
lactate production	Staphylococcales	0.0853958	SCFAs
macrolide_lincosamide_streptogramin	Staphylococcales	0.177105	Antibiotics
multiple_drug_resistance	Staphylococcales	0.134165	Antibiotics
N-Acetylputrescine	Staphylococcales	0.574775	Disease-associated factors
peptide_antibiotic	Staphylococcales	NA	Antibiotics
phenicols	Staphylococcales	0.132308	Antibiotics
Phospholipase C	Staphylococcales	0.445875	Disease-associated factors
polymyxin	Staphylococcales	NA	Antibiotics
propionate production I	Staphylococcales	NA	SCFAs
propionate production II	Staphylococcales	0.0612295	SCFAs
propionate production III	Staphylococcales	NA	SCFAs
quinolone_antibacterials	Staphylococcales	0.396859	Antibiotics
rifampicin	Staphylococcales	0.113023	Antibiotics
Sialidase	Staphylococcales	0.00094627	Disease-associated factors
succinate production	Staphylococcales	0.153997	SCFAs
sulfonamides	Staphylococcales	0.031897	Antibiotics
tetracyclines	Staphylococcales	0.046028	Antibiotics
trimethoprim	Staphylococcales	0.586357	Antibiotics
Trimethylamine	Staphylococcales	NA	Disease-associated factors
Urease	Staphylococcales	1.2573	Disease-associated factors
Vaginolysin	Staphylococcales	NA	Disease-associated factors
acetate: acetyl-CoA to acetate	Synergistales	0.0010724	SCFAs
aminoglycosides	Synergistales	NA	Antibiotics
beta_lactamases	Synergistales	NA	Antibiotics
Biofilm	Synergistales	0.00126855	Disease-associated factors
butyrate production I	Synergistales	0.0669695	SCFAs
butyrate production II	Synergistales	NA	SCFAs
butyrate: acetyl-CoA to crotonyl-CoA	Synergistales	NA	SCFAs
Cadaverine	Synergistales	0.00255227	Disease-associated factors
Cytolysin	Synergistales	NA	Disease-associated factors
fosfomycins	Synergistales	NA	Antibiotics
glycopeptides	Synergistales	NA	Antibiotics
Hemolysin	Synergistales	NA	Disease-associated factors
Inerolysin	Synergistales	NA	Disease-associated factors
lactate production	Synergistales	NA	SCFAs
macrolide_lincosamide_streptogramin	Synergistales	NA	Antibiotics
multiple_drug_resistance	Synergistales	NA	Antibiotics
N-Acetylputrescine	Synergistales	NA	Disease-associated factors
peptide_antibiotic	Synergistales	NA	Antibiotics
phenicols	Synergistales	NA	Antibiotics
Phospholipase C	Synergistales	NA	Disease-associated factors
polymyxin	Synergistales	NA	Antibiotics
propionate production I	Synergistales	NA	SCFAs
propionate production II	Synergistales	NA	SCFAs
propionate production III	Synergistales	0.0416355	SCFAs
quinolone_antibacterials	Synergistales	NA	Antibiotics
rifampicin	Synergistales	NA	Antibiotics
Sialidase	Synergistales	NA	Disease-associated factors
succinate production	Synergistales	0.00134977	SCFAs
sulfonamides	Synergistales	NA	Antibiotics
tetracyclines	Synergistales	NA	Antibiotics
trimethoprim	Synergistales	NA	Antibiotics
Trimethylamine	Synergistales	NA	Disease-associated factors
Urease	Synergistales	NA	Disease-associated factors
Vaginolysin	Synergistales	NA	Disease-associated factors
acetate: acetyl-CoA to acetate	TANB77	0.000539592	SCFAs
aminoglycosides	TANB77	NA	Antibiotics
beta_lactamases	TANB77	NA	Antibiotics
Biofilm	TANB77	0.000219551	Disease-associated factors
butyrate production I	TANB77	NA	SCFAs
butyrate production II	TANB77	NA	SCFAs
butyrate: acetyl-CoA to crotonyl-CoA	TANB77	NA	SCFAs
Cadaverine	TANB77	NA	Disease-associated factors
Cytolysin	TANB77	NA	Disease-associated factors
fosfomycins	TANB77	NA	Antibiotics
glycopeptides	TANB77	NA	Antibiotics
Hemolysin	TANB77	NA	Disease-associated factors
Inerolysin	TANB77	NA	Disease-associated factors
lactate production	TANB77	0.000248967	SCFAs
macrolide_lincosamide_streptogramin	TANB77	NA	Antibiotics
multiple_drug_resistance	TANB77	NA	Antibiotics
N-Acetylputrescine	TANB77	NA	Disease-associated factors
peptide_antibiotic	TANB77	NA	Antibiotics
phenicols	TANB77	NA	Antibiotics
Phospholipase C	TANB77	NA	Disease-associated factors
polymyxin	TANB77	NA	Antibiotics
propionate production I	TANB77	NA	SCFAs
propionate production II	TANB77	NA	SCFAs
propionate production III	TANB77	NA	SCFAs
quinolone_antibacterials	TANB77	NA	Antibiotics
rifampicin	TANB77	NA	Antibiotics
Sialidase	TANB77	NA	Disease-associated factors
succinate production	TANB77	NA	SCFAs
sulfonamides	TANB77	NA	Antibiotics
tetracyclines	TANB77	NA	Antibiotics
trimethoprim	TANB77	NA	Antibiotics
Trimethylamine	TANB77	NA	Disease-associated factors
Urease	TANB77	NA	Disease-associated factors
Vaginolysin	TANB77	NA	Disease-associated factors
acetate: acetyl-CoA to acetate	Tissierellales	0.152537	SCFAs
aminoglycosides	Tissierellales	NA	Antibiotics
beta_lactamases	Tissierellales	NA	Antibiotics
Biofilm	Tissierellales	0.193115	Disease-associated factors
butyrate production I	Tissierellales	3.20814	SCFAs
butyrate production II	Tissierellales	2.54462	SCFAs
butyrate: acetyl-CoA to crotonyl-CoA	Tissierellales	0.315289	SCFAs
Cadaverine	Tissierellales	0.71276	Disease-associated factors
Cytolysin	Tissierellales	NA	Disease-associated factors
fosfomycins	Tissierellales	NA	Antibiotics
glycopeptides	Tissierellales	NA	Antibiotics
Hemolysin	Tissierellales	NA	Disease-associated factors
Inerolysin	Tissierellales	NA	Disease-associated factors
lactate production	Tissierellales	0.0702462	SCFAs
macrolide_lincosamide_streptogramin	Tissierellales	0.0502931	Antibiotics
multiple_drug_resistance	Tissierellales	NA	Antibiotics
N-Acetylputrescine	Tissierellales	1.07317	Disease-associated factors
peptide_antibiotic	Tissierellales	NA	Antibiotics
phenicols	Tissierellales	NA	Antibiotics
Phospholipase C	Tissierellales	NA	Disease-associated factors
polymyxin	Tissierellales	NA	Antibiotics
propionate production I	Tissierellales	NA	SCFAs
propionate production II	Tissierellales	0.155975	SCFAs
propionate production III	Tissierellales	0.00711484	SCFAs
quinolone_antibacterials	Tissierellales	0.00375926	Antibiotics
rifampicin	Tissierellales	0.0547114	Antibiotics
Sialidase	Tissierellales	0.0321866	Disease-associated factors
succinate production	Tissierellales	0.0931598	SCFAs
sulfonamides	Tissierellales	NA	Antibiotics
tetracyclines	Tissierellales	0.0618788	Antibiotics
trimethoprim	Tissierellales	NA	Antibiotics
Trimethylamine	Tissierellales	1.21914	Disease-associated factors
Urease	Tissierellales	0.888015	Disease-associated factors
Vaginolysin	Tissierellales	NA	Disease-associated factors
acetate: acetyl-CoA to acetate	Treponematales	0.000674852	SCFAs
aminoglycosides	Treponematales	NA	Antibiotics
beta_lactamases	Treponematales	NA	Antibiotics
Biofilm	Treponematales	0.00302065	Disease-associated factors
butyrate production I	Treponematales	0.0033977	SCFAs
butyrate production II	Treponematales	0.00262347	SCFAs
butyrate: acetyl-CoA to crotonyl-CoA	Treponematales	0.000338111	SCFAs
Cadaverine	Treponematales	NA	Disease-associated factors
Cytolysin	Treponematales	NA	Disease-associated factors
fosfomycins	Treponematales	NA	Antibiotics
glycopeptides	Treponematales	NA	Antibiotics
Hemolysin	Treponematales	NA	Disease-associated factors
Inerolysin	Treponematales	NA	Disease-associated factors
lactate production	Treponematales	0.000133559	SCFAs
macrolide_lincosamide_streptogramin	Treponematales	NA	Antibiotics
multiple_drug_resistance	Treponematales	NA	Antibiotics
N-Acetylputrescine	Treponematales	0.00506982	Disease-associated factors
peptide_antibiotic	Treponematales	NA	Antibiotics
phenicols	Treponematales	NA	Antibiotics
Phospholipase C	Treponematales	NA	Disease-associated factors
polymyxin	Treponematales	NA	Antibiotics
propionate production I	Treponematales	NA	SCFAs
propionate production II	Treponematales	NA	SCFAs
propionate production III	Treponematales	NA	SCFAs
quinolone_antibacterials	Treponematales	NA	Antibiotics
rifampicin	Treponematales	NA	Antibiotics
Sialidase	Treponematales	0.000518794	Disease-associated factors
succinate production	Treponematales	0.000876602	SCFAs
sulfonamides	Treponematales	NA	Antibiotics
tetracyclines	Treponematales	NA	Antibiotics
trimethoprim	Treponematales	NA	Antibiotics
Trimethylamine	Treponematales	NA	Disease-associated factors
Urease	Treponematales	NA	Disease-associated factors
Vaginolysin	Treponematales	NA	Disease-associated factors
acetate: acetyl-CoA to acetate	UBA1381	0.000142966	SCFAs
aminoglycosides	UBA1381	NA	Antibiotics
beta_lactamases	UBA1381	NA	Antibiotics
Biofilm	UBA1381	0.00112544	Disease-associated factors
butyrate production I	UBA1381	NA	SCFAs
butyrate production II	UBA1381	NA	SCFAs
butyrate: acetyl-CoA to crotonyl-CoA	UBA1381	NA	SCFAs
Cadaverine	UBA1381	0.00234738	Disease-associated factors
Cytolysin	UBA1381	NA	Disease-associated factors
fosfomycins	UBA1381	NA	Antibiotics
glycopeptides	UBA1381	NA	Antibiotics
Hemolysin	UBA1381	NA	Disease-associated factors
Inerolysin	UBA1381	NA	Disease-associated factors
lactate production	UBA1381	0.000253072	SCFAs
macrolide_lincosamide_streptogramin	UBA1381	NA	Antibiotics
multiple_drug_resistance	UBA1381	NA	Antibiotics
N-Acetylputrescine	UBA1381	NA	Disease-associated factors
peptide_antibiotic	UBA1381	NA	Antibiotics
phenicols	UBA1381	NA	Antibiotics
Phospholipase C	UBA1381	NA	Disease-associated factors
polymyxin	UBA1381	NA	Antibiotics
propionate production I	UBA1381	NA	SCFAs
propionate production II	UBA1381	NA	SCFAs
propionate production III	UBA1381	NA	SCFAs
quinolone_antibacterials	UBA1381	NA	Antibiotics
rifampicin	UBA1381	NA	Antibiotics
Sialidase	UBA1381	NA	Disease-associated factors
succinate production	UBA1381	0.00063134	SCFAs
sulfonamides	UBA1381	NA	Antibiotics
tetracyclines	UBA1381	NA	Antibiotics
trimethoprim	UBA1381	NA	Antibiotics
Trimethylamine	UBA1381	NA	Disease-associated factors
Urease	UBA1381	NA	Disease-associated factors
Vaginolysin	UBA1381	NA	Disease-associated factors
acetate: acetyl-CoA to acetate	Veillonellales	0.183369	SCFAs
aminoglycosides	Veillonellales	0.00497428	Antibiotics
beta_lactamases	Veillonellales	0.00276802	Antibiotics
Biofilm	Veillonellales	0.252308	Disease-associated factors
butyrate production I	Veillonellales	1.8199	SCFAs
butyrate production II	Veillonellales	1.40521	SCFAs
butyrate: acetyl-CoA to crotonyl-CoA	Veillonellales	0.216686	SCFAs
Cadaverine	Veillonellales	NA	Disease-associated factors
Cytolysin	Veillonellales	NA	Disease-associated factors
fosfomycins	Veillonellales	NA	Antibiotics
glycopeptides	Veillonellales	NA	Antibiotics
Hemolysin	Veillonellales	NA	Disease-associated factors
Inerolysin	Veillonellales	NA	Disease-associated factors
lactate production	Veillonellales	0.152501	SCFAs
macrolide_lincosamide_streptogramin	Veillonellales	0.0193627	Antibiotics
multiple_drug_resistance	Veillonellales	NA	Antibiotics
N-Acetylputrescine	Veillonellales	0.0791395	Disease-associated factors
peptide_antibiotic	Veillonellales	NA	Antibiotics
phenicols	Veillonellales	NA	Antibiotics
Phospholipase C	Veillonellales	NA	Disease-associated factors
polymyxin	Veillonellales	NA	Antibiotics
propionate production I	Veillonellales	0.0245306	SCFAs
propionate production II	Veillonellales	3.02203	SCFAs
propionate production III	Veillonellales	2.29451	SCFAs
quinolone_antibacterials	Veillonellales	NA	Antibiotics
rifampicin	Veillonellales	NA	Antibiotics
Sialidase	Veillonellales	NA	Disease-associated factors
succinate production	Veillonellales	0.329041	SCFAs
sulfonamides	Veillonellales	NA	Antibiotics
tetracyclines	Veillonellales	0.137666	Antibiotics
trimethoprim	Veillonellales	NA	Antibiotics
Trimethylamine	Veillonellales	0.191418	Disease-associated factors
Urease	Veillonellales	NA	Disease-associated factors
Vaginolysin	Veillonellales	NA	Disease-associated factors
acetate: acetyl-CoA to acetate	Verrucomicrobiales	0.000540706	SCFAs
aminoglycosides	Verrucomicrobiales	NA	Antibiotics
beta_lactamases	Verrucomicrobiales	NA	Antibiotics
Biofilm	Verrucomicrobiales	0.00268832	Disease-associated factors
butyrate production I	Verrucomicrobiales	NA	SCFAs
butyrate production II	Verrucomicrobiales	NA	SCFAs
butyrate: acetyl-CoA to crotonyl-CoA	Verrucomicrobiales	NA	SCFAs
Cadaverine	Verrucomicrobiales	NA	Disease-associated factors
Cytolysin	Verrucomicrobiales	NA	Disease-associated factors
fosfomycins	Verrucomicrobiales	NA	Antibiotics
glycopeptides	Verrucomicrobiales	NA	Antibiotics
Hemolysin	Verrucomicrobiales	NA	Disease-associated factors
Inerolysin	Verrucomicrobiales	NA	Disease-associated factors
lactate production	Verrucomicrobiales	0.000478569	SCFAs
macrolide_lincosamide_streptogramin	Verrucomicrobiales	NA	Antibiotics
multiple_drug_resistance	Verrucomicrobiales	NA	Antibiotics
N-Acetylputrescine	Verrucomicrobiales	NA	Disease-associated factors
peptide_antibiotic	Verrucomicrobiales	NA	Antibiotics
phenicols	Verrucomicrobiales	NA	Antibiotics
Phospholipase C	Verrucomicrobiales	NA	Disease-associated factors
polymyxin	Verrucomicrobiales	NA	Antibiotics
propionate production I	Verrucomicrobiales	NA	SCFAs
propionate production II	Verrucomicrobiales	NA	SCFAs
propionate production III	Verrucomicrobiales	0.0245515	SCFAs
quinolone_antibacterials	Verrucomicrobiales	NA	Antibiotics
rifampicin	Verrucomicrobiales	NA	Antibiotics
Sialidase	Verrucomicrobiales	0.00690808	Disease-associated factors
succinate production	Verrucomicrobiales	0.00477555	SCFAs
sulfonamides	Verrucomicrobiales	NA	Antibiotics
tetracyclines	Verrucomicrobiales	NA	Antibiotics
trimethoprim	Verrucomicrobiales	NA	Antibiotics
Trimethylamine	Verrucomicrobiales	NA	Disease-associated factors
Urease	Verrucomicrobiales	NA	Disease-associated factors
Vaginolysin	Verrucomicrobiales	NA	Disease-associated factors
