# Supplementary material for: A multi-kingdom collection of 33,804 reference genomes for the human vaginal microbiome
Source: Nat Microbiol. 2024 Jun 21;9(8):2185–200. doi: 10.1038/s41564-024-01751-5 (PMC11306104; doi:10.1038/s41564-024-01751-5)
Supplement: Supplementary file 8 — Statistical source data for Fig. 3. [file 41564_2024_1751_MOESM8_ESM.xlsx]

## Sheet: fig3a
Newick tree
(((((((SGB713:0.8033272300,(SGB449:0.4234231971,SGB655:0.3908644258):0.1778806180[100]):0.1078915409[92],((SGB366:0.4089445819,(SGB438:0.0000022972,SGB735:0.0013547639):0.3983540710[100]):0.1635267787[100],(SGB450:0.5327248830,((SGB769:0.4174775758,(SGB034:0.0010209898,SGB102:0.0010299745):0.3953262828[100]):0.0612604106[93],((SGB748:0.0291925858,SGB778:0.0250652770):0.4802071096[100],((SGB080:0.…
SGB	order	MAG_num
SGB009	Saccharofermentanales	472
SGB010	Lachnospirales	461
SGB017	Tissierellales	328
SGB034	Saccharofermentanales	173
SGB037	Tissierellales	149
SGB049	Tissierellales	91
SGB050	Peptostreptococcales	89
SGB051	Tissierellales	85
SGB062	Lachnospirales	54
SGB080	Saccharofermentanales	35
SGB081	Tissierellales	34
SGB082	Lachnospirales	34
SGB087	Tissierellales	31
SGB095	Saccharofermentanales	22
SGB096	Tissierellales	22
SGB097	Tissierellales	22
SGB101	Peptostreptococcales	21
SGB102	Saccharofermentanales	20
SGB114	Tissierellales	16
SGB120	Tissierellales	15
SGB128	Tissierellales	13
SGB140	Tissierellales	11
SGB142	Tissierellales	11
SGB153	Lachnospirales	10
SGB155	Lachnospirales	10
SGB159	Tissierellales	9
SGB167	Saccharofermentanales	8
SGB178	Tissierellales	7
SGB179	Tissierellales	7
SGB180	Tissierellales	7
SGB187	Lachnospirales	7
SGB192	Tissierellales	6
SGB193	Peptostreptococcales	6
SGB196	Tissierellales	6
SGB210	Lachnospirales	6
SGB223	Tissierellales	5
SGB227	Tissierellales	5
SGB229	Tissierellales	5
SGB235	Tissierellales	5
SGB236	Tissierellales	5
SGB248	Tissierellales	4
SGB251	Tissierellales	4
SGB252	Tissierellales	4
SGB260	Tissierellales	4
SGB270	Tissierellales	4
SGB271	Tissierellales	4
SGB281	Lachnospirales	4
SGB296	Peptostreptococcales	3
SGB298	Tissierellales	3
SGB299	Tissierellales	3
SGB301	Tissierellales	3
SGB307	Tissierellales	3
SGB312	Tissierellales	3
SGB316	Peptostreptococcales	3
SGB332	Tissierellales	2
SGB337	Tissierellales	2
SGB345	Lachnospirales	2
SGB351	Oscillospirales	2
SGB352	Lachnospirales	2
SGB355	Tissierellales	2
SGB358	Tissierellales	2
SGB363	Peptostreptococcales	2
SGB366	Saccharofermentanales	2
SGB368	Tissierellales	2
SGB369	Tissierellales	2
SGB370	Tissierellales	2
SGB373	Tissierellales	2
SGB374	Tissierellales	2
SGB385	Peptostreptococcales	2
SGB390	Lachnospirales	2
SGB398	Tissierellales	2
SGB403	Peptostreptococcales	2
SGB407	Peptostreptococcales	2
SGB411	Tissierellales	2
SGB413	Tissierellales	2
SGB417	Lachnospirales	2
SGB430	Tissierellales	2
SGB433	Tissierellales	2
SGB438	Saccharofermentanales	2
SGB445	Lachnospirales	1
SGB446	Tissierellales	1
SGB448	Tissierellales	1
SGB449	Christensenellales	1
SGB450	Saccharofermentanales	1
SGB475	Tissierellales	1
SGB497	Peptostreptococcales	1
SGB502	Clostridiales	1
SGB505	Lachnospirales	1
SGB526	Tissierellales	1
SGB527	Tissierellales	1
SGB530	Tissierellales	1
SGB541	Tissierellales	1
SGB542	Tissierellales	1
SGB544	Oscillospirales	1
SGB545	Peptostreptococcales	1
SGB547	Oscillospirales	1
SGB548	Oscillospirales	1
SGB552	Oscillospirales	1
SGB553	Lachnospirales	1
SGB554	Lachnospirales	1
SGB556	Lachnospirales	1
SGB558	Tissierellales	1
SGB560	Tissierellales	1
SGB565	TANB77	1
SGB570	Lachnospirales	1
SGB571	Peptostreptococcales	1
SGB573	Lachnospirales	1
SGB576	Saccharofermentanales	1
SGB577	Tissierellales	1
SGB579	TANB77	1
SGB580	Lachnospirales	1
SGB584	Lachnospirales	1
SGB588	TANB77	1
SGB591	Tissierellales	1
SGB592	Peptostreptococcales	1
SGB593	Tissierellales	1
SGB627	Lachnospirales	1
SGB628	Lachnospirales	1
SGB629	Lachnospirales	1
SGB630	Oscillospirales	1
SGB631	Lachnospirales	1
SGB633	Oscillospirales	1
SGB634	Lachnospirales	1
SGB635	UBA1381	1
SGB637	Oscillospirales	1
SGB638	Lachnospirales	1
SGB639	Lachnospirales	1
SGB640	Lachnospirales	1
SGB641	Lachnospirales	1
SGB642	Lachnospirales	1
SGB643	Oscillospirales	1
SGB645	Lachnospirales	1
SGB646	Oscillospirales	1
SGB647	Oscillospirales	1
SGB650	Lachnospirales	1
SGB651	Lachnospirales	1
SGB652	Lachnospirales	1
SGB653	Lachnospirales	1
SGB654	Lachnospirales	1
SGB655	Christensenellales	1
SGB656	Lachnospirales	1
SGB657	Lachnospirales	1
SGB658	Oscillospirales	1
SGB660	Tissierellales	1
SGB672	Peptostreptococcales	1
SGB677	Peptostreptococcales	1
SGB681	Lachnospirales	1
SGB692	Lachnospirales	1
SGB712	Tissierellales	1
SGB713	Christensenellales	1
SGB718	Tissierellales	1
SGB719	Tissierellales	1
SGB722	Tissierellales	1
SGB726	Lachnospirales	1
SGB727	Tissierellales	1
SGB729	TANB77	1
SGB730	Tissierellales	1
SGB735	Saccharofermentanales	1
SGB736	Tissierellales	1
SGB748	Saccharofermentanales	1
SGB762	Tissierellales	1
SGB764	Peptostreptococcales	1
SGB765	Peptostreptococcales	1
SGB769	Saccharofermentanales	1
SGB775	Tissierellales	1
SGB778	Saccharofermentanales	1
SGB779	TANB77	1

## Sheet: fig3b
Genome ID	Genome size (bp)	% Completeness	Species-level genomic bin (95% ANI)
ERR10897634.mbin.2	1409185	90.62	SGB009
ERR10897680.mbin.11	1403056	94.69	SGB009
ERR10897680.sbin.10	811996	62.36	SGB009
ERR10897721.sbin.1	1384500	92.83	SGB009
ERR10897771.mbin.4	1400983	94.47	SGB009
ERR10897780.mbin.2	1478272	93.84	SGB009
ERR10897961.mbin.5	1430985	92.61	SGB009
ERR10898047.mbin.2	1422362	94.35	SGB009
ERR10898049.sbin.15	1388418	91.43	SGB009
ERR10898247.mbin.1	1445208	91.15	SGB009
ERR10898247.sbin.18	590130	52.32	SGB009
ERR10898300.mbin.18	1492041	94.3	SGB009
ERR10898302.mbin.3	1421248	94.79	SGB009
ERR10898302.mbin.5	1387337	78.7	SGB034
ERR2244509.sbin.1	1471521	93.7	SGB009
ERR4705195.sbin.9	1414725	89.84	SGB009
ERR4705252.mbin.15	1645374	99.99	SGB034
ERR4705252.mbin.7	1373990	94.39	SGB009
ERR4705294.mbin.12	1476478	94.1	SGB009
ERR4705329.mbin.16	1230983	86.48	SGB080
GCF_000025225.2	1809746	99.99	SGB034
GCF_000733145.1	1734508	100	SGB034
GCF_001552885.1	1553644	95.5	SGB080
GCF_002892425.1	1778175	99.99	SGB034
GCF_029101565.1	1561036	94.09	SGB009
GCF_029101585.1	1524258	94.09	SGB080
GV11.mbin.11	1460467	93.04	SGB034
GV18.mbin.10	1516351	94.25	SGB009
GV22.sbin.16	1056748	61.09	SGB034
GV29.sbin.2	1541792	86.36	SGB034
MG100.mbin.2	1447267	94.03	SGB009
MG1001.sbin.11	1470836	93.84	SGB009
MG1002.sbin.5	1484869	94.46	SGB009
MG101.sbin.28	1291355	91.65	SGB009
MG102.mbin.17	1500615	94.43	SGB009
MG102.sbin.10	768784	64.75	SGB009
MG1020.mbin.18	1152687	62.98	SGB034
MG1020.mbin.7	1282362	81.83	SGB009
MG1029.mbin.19	1431089	92.03	SGB009
MG1030.mbin.15	1447408	94.27	SGB009
MG1037.mbin.25	1322087	88.84	SGB080
MG1038.mbin.36	1404931	94.22	SGB080
MG1041.mbin.10	1443377	93.79	SGB009
MG1041.mbin.28	1596667	98.75	SGB034
MG1042.mbin.5	1531836	98.41	SGB034
MG1045.mbin.6	1287665	90.53	SGB009
MG1049.mbin.23	1449746	92.46	SGB009
MG1049.mbin.5	1656527	99.99	SGB034
MG1050.mbin.10	1660231	100	SGB034
MG1050.mbin.23	1458507	92.35	SGB009
MG1053.mbin.12	1371983	93.81	SGB009
MG1053.mbin.19	1247712	86.06	SGB080
MG1053.mbin.34	1682968	99.99	SGB034
MG1054.mbin.23	1380169	92.37	SGB009
MG1054.mbin.29	1676461	99.99	SGB034
MG1055.mbin.8	1628235	88.77	SGB034
MG1055.sbin.25	1217062	90.18	SGB080
MG1056.mbin.30	1285489	90.51	SGB009
MG1056.mbin.8	1629200	88.59	SGB034
MG1056.sbin.37	1233032	75.62	SGB080
MG1057.mbin.7	1490259	94.42	SGB009
MG1058.mbin.20	1499726	94.42	SGB009
MG106.mbin.17	1405694	94.41	SGB009
MG1065.mbin.11	1475669	93.51	SGB009
MG1065.mbin.25	1691519	99.99	SGB034
MG1066.mbin.15	1622658	91.4	SGB034
MG1066.mbin.22	1433488	89.98	SGB009
MG1069.mbin.18	1371192	95.01	SGB009
MG1069.mbin.3	1666071	99.99	SGB034
MG1070.mbin.3	1653538	100	SGB034
MG1070.mbin.35	1383958	92.96	SGB009
MG1073.mbin.10	1436277	93.31	SGB009
MG1074.mbin.14	1002910	57.66	SGB034
MG1074.mbin.6	1362807	94.26	SGB009
MG1076.mbin.22	1337158	90.83	SGB009
MG1077.sbin.16	1275357	90.98	SGB009
MG1080.sbin.73	1498670	95.82	SGB080
MG1081.mbin.14	1175087	82.77	SGB080
MG1082.mbin.16	1417351	93.08	SGB009
MG1083.mbin.13	1373646	89.17	SGB009
MG1086.mbin.8	1644604	99.93	SGB034
MG1087.mbin.37	1626946	98.85	SGB034
MG1098.sbin.25	978760	61.49	SGB080
MG1099.sbin.43	558567	50.97	SGB080
MG1100.mbin.4	1337495	87.01	SGB009
MG1101.sbin.13	1475710	94.51	SGB009
MG1102.mbin.22	1448993	93.35	SGB009
MG1103.sbin.14	1481144	94.33	SGB009
MG1104.mbin.14	1447795	86.47	SGB009
MG1105.mbin.13	1045386	56.19	SGB034
MG1105.mbin.20	1435852	94.63	SGB009
MG1112.sbin.10	1516456	94.23	SGB009
MG1113.mbin.3	1504229	94.2	SGB009
MG1131.sbin.22	1470887	94.34	SGB009
MG1132.mbin.6	1450978	93.86	SGB009
MG1133.mbin.17	1456345	93.26	SGB009
MG1150.mbin.41	1394567	94.16	SGB009
MG1152.mbin.37	1359414	92.4	SGB009
MG1155.mbin.2	1495976	94.11	SGB009
MG1157.mbin.45	1073957	68.79	SGB080
MG1157.sbin.30	1545926	85.05	SGB034
MG1158.sbin.15	1258122	72.2	SGB009
MG1159.mbin.1	1413918	93.14	SGB009
MG1163.mbin.3	1506075	94.11	SGB009
MG1164.mbin.28	1496445	94.11	SGB009
MG1166.sbin.4	1519007	94.49	SGB009
MG1167.mbin.2	1386141	93.84	SGB009
MG1168.mbin.6	1497290	94.11	SGB009
MG1169.mbin.13	1127923	63.42	SGB009
MG117.mbin.5	1440459	94.07	SGB009
MG117.sbin.9	1344253	81.59	SGB034
MG1171.mbin.30	1352382	90.06	SGB009
MG1172.mbin.11	1426204	94.41	SGB009
MG1172.sbin.11	735631	56.04	SGB009
MG1175.mbin.7	1416412	93.73	SGB009
MG1194.mbin.5	1494689	94.31	SGB009
MG1195.mbin.1	1443356	90.87	SGB009
MG1196.sbin.3	1471560	95.42	SGB009
MG1201.mbin.9	1453939	93.79	SGB009
MG1202.sbin.8	1453659	93.61	SGB009
MG1203.mbin.2	1440626	90.76	SGB009
MG1203.mbin.5	1608528	100	SGB034
MG1204.mbin.18	1367203	90.34	SGB009
MG1205.mbin.16	1450409	94.25	SGB009
MG1206.mbin.1	1476684	86.07	SGB034
MG1206.sbin.14	1299343	86.46	SGB009
MG1207.mbin.14	1694858	99.99	SGB034
MG1211.mbin.22	1514597	94.29	SGB009
MG1212.mbin.24	1508287	94.29	SGB009
MG1215.sbin.12	1485643	84.16	SGB034
MG1221.mbin.4	1374615	88.04	SGB009
MG1223.mbin.2	1598440	100	SGB034
MG1223.mbin.27	1453124	93.49	SGB009
MG1233.mbin.24	1449354	91.04	SGB009
MG1244.mbin.34	1384568	93.98	SGB009
MG1248.mbin.49	1496535	94.05	SGB009
MG1248.sbin.33	1597955	99.99	SGB034
MG1249.mbin.11	1721302	99.99	SGB034
MG1249.mbin.16	1377957	92.44	SGB009
MG1249.sbin.42	1342462	87.63	SGB080
MG1252.mbin.5	999785	73.41	SGB009
MG1253.mbin.21	1494784	94.31	SGB009
MG1255.mbin.4	1494249	94.11	SGB009
MG1255.sbin.3	787640	58.47	SGB009
MG1256.mbin.8	1438003	94.22	SGB009
MG1257.mbin.8	765621	58.42	SGB009
MG1257.sbin.20	1363152	93.89	SGB009
MG1258.mbin.3	1472724	93.55	SGB009
MG126.mbin.10	1461613	94.04	SGB009
MG126.mbin.2	1165548	59.82	SGB034
MG1262.mbin.22	1690792	100	SGB034
MG1262.mbin.36	1460450	94.41	SGB009
MG1263.mbin.2	1610469	99.8	SGB034
MG1263.mbin.7	1417908	94.12	SGB009
MG1266.mbin.13	1545932	99.45	SGB034
MG1267.mbin.8	1450108	91.79	SGB009
MG1271.mbin.1	1401289	94.08	SGB009
MG1272.mbin.21	1158845	85.08	SGB009
MG1273.mbin.23	1401326	94.44	SGB009
MG1276.mbin.3	1441543	93.35	SGB009
MG1277.mbin.21	1504884	94.12	SGB009
MG1278.mbin.1	1474097	94.14	SGB009
MG1279.mbin.5	1471448	92.14	SGB009
MG1280.sbin.19	1376252	93.86	SGB009
MG1299.mbin.10	1525483	99	SGB034
MG1299.mbin.13	1466792	93.04	SGB009
MG13.mbin.9	1279391	90.24	SGB009
MG130.mbin.6	1370919	94.23	SGB009
MG130.sbin.12	1491177	84.33	SGB034
MG1300.mbin.29	1578010	99.13	SGB034
MG1300.mbin.3	1460822	91.87	SGB009
MG1302.mbin.23	1445581	94.37	SGB009
MG1304.mbin.22	1317709	85.19	SGB009
MG1306.mbin.1	1448243	93.46	SGB009
MG1306.mbin.26	1678937	99.92	SGB034
MG131.mbin.2	1430587	94.33	SGB009
MG1312.mbin.6	1467326	79.05	SGB034
MG1316.mbin.29	1394872	94.41	SGB009
MG1317.mbin.13	1334895	89.93	SGB009
MG1317.mbin.22	1508012	92.97	SGB034
MG132.mbin.12	1519729	94.34	SGB009
MG1322.mbin.16	1343406	87.17	SGB009
MG1325.mbin.14	1369464	92.54	SGB009
MG1328.sbin.6	1446454	93.1	SGB009
MG1329.mbin.28	1363060	91.81	SGB009
MG1329.sbin.34	1110201	70.27	SGB034
MG133.mbin.12	1423985	94.74	SGB009
MG1330.mbin.22	1563603	99.21	SGB034
MG1330.mbin.5	1512803	93.55	SGB009
MG1331.mbin.27	1571658	92.73	SGB034
MG1332.mbin.17	1321576	89.58	SGB009
MG1333.sbin.33	1466940	93.27	SGB009
MG1334.mbin.4	1413009	92.98	SGB009
MG1335.mbin.1	1466684	93.49	SGB009
MG1336.mbin.16	1517687	96.17	SGB034
MG1338.mbin.51	1317426	92.17	SGB009
MG1338.mbin.55	1696168	99.99	SGB034
MG1340.mbin.25	1470592	94.69	SGB009
MG1340.mbin.44	1693332	99.94	SGB034
MG1354.mbin.29	1438428	93.34	SGB009
MG1354.mbin.30	1335821	72.87	SGB034
MG14.mbin.11	1439113	94.66	SGB009
MG141.mbin.14	1473499	93.99	SGB009
MG144.mbin.10	1335851	92.24	SGB009
MG144.mbin.16	1240799	66.7	SGB034
MG145.mbin.11	1430158	94.07	SGB009
MG147.mbin.19	1556513	99.94	SGB034
MG149.mbin.16	1212940	73.23	SGB034
MG149.mbin.8	1317807	85.64	SGB009
MG1498.mbin.5	1467600	94.59	SGB009
MG15.mbin.6	1416969	91.91	SGB009
MG1507.mbin.13	1350772	92.53	SGB009
MG1507.mbin.14	1470187	85.15	SGB034
MG153.mbin.16	1317368	92.67	SGB009
MG153.mbin.6	1479784	85.5	SGB034
MG16.mbin.1	1435259	93.59	SGB009
MG160.sbin.19	1284852	80.58	SGB034
MG162.sbin.8	1428068	94.13	SGB009
MG163.sbin.23	1360666	88.96	SGB009
MG164.sbin.17	1438598	94.76	SGB009
MG17.mbin.28	1318330	92.62	SGB009
MG170.mbin.22	1326292	86.41	SGB009
MG178.mbin.1	1495529	94.3	SGB009
MG180.mbin.8	1481156	94.12	SGB009
MG188.mbin.22	1358421	89.1	SGB009
MG19.mbin.9	1225608	80.53	SGB034
MG190.mbin.17	1336539	91.88	SGB009
MG190.sbin.29	1429647	94.92	SGB080
MG2.mbin.1	1415561	94.52	SGB009
MG206.mbin.24	1403677	84.22	SGB034
MG206.sbin.12	1375753	96.41	SGB080
MG210.sbin.21	1221365	83	SGB080
MG214.mbin.31	1540904	99.96	SGB034
MG218.mbin.10	1520070	85.01	SGB034
MG222.mbin.44	1646289	99.83	SGB034
MG222.mbin.7	1424989	93.06	SGB009
MG223.mbin.13	1407471	90.47	SGB009
MG23.mbin.20	1434534	83.34	SGB034
MG23.mbin.23	1285876	88	SGB009
MG231.mbin.7	1339750	87.32	SGB009
MG232.mbin.12	1540368	95.4	SGB034
MG232.mbin.22	1454551	94.24	SGB009
MG233.mbin.20	1010352	67.58	SGB034
MG233.sbin.29	1473206	95.77	SGB080
MG236.mbin.13	1341903	93.12	SGB009
MG236.sbin.5	1500159	88.65	SGB034
MG243.sbin.5	1324596	92.94	SGB009
MG245.sbin.21	1384226	88.99	SGB009
MG250.mbin.8	1199602	91.15	SGB009
MG254.mbin.8	1108442	66.08	SGB009
MG255.mbin.3	1406097	93.45	SGB009
MG257.mbin.2	1321776	86.33	SGB009
MG257.mbin.25	1608839	87.97	SGB034
MG258.mbin.15	1516960	94.24	SGB009
MG259.mbin.6	1408811	92.66	SGB009
MG260.mbin.10	1320263	84.38	SGB009
MG263.mbin.12	1416235	93.65	SGB009
MG269.mbin.3	1398620	92.3	SGB009
MG270.mbin.1	1654377	99.66	SGB034
MG271.sbin.7	1430838	92.3	SGB009
MG278.mbin.2	1446572	94.13	SGB009
MG279.mbin.14	1570147	99.96	SGB034
MG279.sbin.16	1349004	94.99	SGB009
MG28.mbin.29	1542994	86.54	SGB034
MG287.mbin.13	1626046	99.98	SGB034
MG288.sbin.11	1303980	85.58	SGB009
MG288.sbin.31	1326565	88.66	SGB080
MG289.mbin.1	1407459	86.57	SGB009
MG293.mbin.10	1666416	98.46	SGB034
MG293.mbin.4	1353883	93.14	SGB009
MG295.mbin.17	1581050	99.27	SGB034
MG295.mbin.36	1316247	92.85	SGB080
MG30.mbin.1	1666362	99.69	SGB034
MG304.mbin.14	1621232	99.82	SGB034
MG304.mbin.2	1442679	93.87	SGB009
MG304.sbin.25	627253	68.52	SGB009
MG305.mbin.6	1569049	96.05	SGB034
MG305.mbin.8	1467144	94.04	SGB009
MG307.mbin.1	1407030	94.3	SGB009
MG31.sbin.16	1355340	89.62	SGB009
MG310.sbin.7	1272226	84.8	SGB009
MG313.mbin.30	1348777	86.11	SGB009
MG314.mbin.24	1501353	94.19	SGB009
MG316.mbin.4	1464364	93.91	SGB009
MG325.mbin.15	1427961	94.24	SGB009
MG331.mbin.1	1453936	94.39	SGB009
MG335.sbin.9	1491341	91.56	SGB009
MG336.sbin.9	1293915	85.1	SGB009
MG337.mbin.27	1479670	92.73	SGB034
MG337.sbin.57	1418683	89.71	SGB080
MG338.mbin.12	1400846	93.8	SGB009
MG338.sbin.14	1635639	99.53	SGB034
MG347.mbin.2	1452023	94.47	SGB009
MG347.mbin.8	937933	57.36	SGB034
MG348.sbin.7	1437649	93.66	SGB009
MG351.mbin.25	1598689	95.67	SGB034
MG351.mbin.4	1459963	94.09	SGB009
MG352.mbin.27	1429722	93.74	SGB009
MG353.mbin.8	1366625	89.96	SGB009
MG354.mbin.8	1221078	86.85	SGB009
MG355.sbin.5	1648908	91.91	SGB034
MG359.mbin.20	1277100	84.29	SGB009
MG359.mbin.21	1650733	99.98	SGB034
MG361.mbin.10	1312174	92.79	SGB009
MG366.mbin.6	1442200	93.78	SGB009
MG367.sbin.5	1315673	90.53	SGB009
MG368.mbin.20	1322029	90.81	SGB009
MG37.sbin.11	1364235	96.08	SGB009
MG372.mbin.4	1526274	94.67	SGB009
MG394.mbin.11	1397691	91.18	SGB009
MG399.mbin.23	1456467	94.25	SGB009
MG40.sbin.24	1475948	94.65	SGB009
MG401.mbin.3	1330757	80.16	SGB009
MG403.mbin.3	1515468	94.56	SGB009
MG407.sbin.7	1417628	93.31	SGB009
MG410.sbin.22	1406945	93.29	SGB009
MG42.mbin.12	1496507	95.16	SGB009
MG42.mbin.17	1546880	91.91	SGB034
MG421.mbin.13	1499307	92.47	SGB009
MG435.mbin.13	1452138	94.53	SGB009
MG435.sbin.13	1079989	52.72	SGB034
MG438.mbin.22	1428679	93.64	SGB009
MG439.sbin.7	1424575	89.2	SGB009
MG441.mbin.6	1354420	88.24	SGB009
MG442.sbin.16	1437227	94.51	SGB009
MG446.mbin.5	1343568	93.47	SGB009
MG449.sbin.3	1468597	93.99	SGB009
MG454.mbin.6	1055628	61.33	SGB034
MG457.mbin.8	1510608	94.31	SGB009
MG461.sbin.18	1382727	90.62	SGB009
MG464.mbin.16	1464095	94.57	SGB009
MG464.sbin.10	732374	54.85	SGB009
MG47.mbin.10	1413812	94.58	SGB009
MG473.mbin.16	1367290	91.05	SGB009
MG48.mbin.1	1461500	90.93	SGB009
MG48.mbin.9	1628116	99.68	SGB034
MG480.mbin.8	1401705	93.67	SGB009
MG484.mbin.22	1377825	94.33	SGB009
MG487.mbin.11	1196076	84.38	SGB009
MG488.mbin.10	1327640	93.19	SGB009
MG491.mbin.11	1363074	88.66	SGB009
MG492.mbin.3	1270435	88.93	SGB009
MG492.sbin.4	1027941	60.68	SGB009
MG498.mbin.2	1118900	66.25	SGB034
MG499.mbin.2	1462989	94.15	SGB009
MG5.sbin.42	1401247	88.17	SGB009
MG510.mbin.14	1486596	94.21	SGB009
MG510.sbin.45	640233	56.82	SGB009
MG514.mbin.28	1351633	93.4	SGB009
MG514.sbin.29	857753	60.36	SGB009
MG519.mbin.6	1454772	94.1	SGB009
MG521.mbin.3	1498404	99.15	SGB034
MG521.sbin.28	1361468	92.35	SGB080
MG528.mbin.27	1361765	94.15	SGB009
MG532.mbin.3	1380457	96.52	SGB009
MG533.mbin.4	1563675	99.89	SGB034
MG533.sbin.10	1421778	92.84	SGB009
MG534.mbin.15	1394504	93.21	SGB009
MG536.mbin.5	1480605	83.96	SGB034
MG537.mbin.2	1411434	93.59	SGB009
MG537.mbin.27	1263127	81.09	SGB034
MG54.sbin.5	1438038	90.53	SGB009
MG549.mbin.13	1603217	99.75	SGB034
MG549.mbin.4	1456257	86.89	SGB009
MG55.mbin.9	1562934	96.15	SGB034
MG554.mbin.22	1656636	99.99	SGB034
MG554.mbin.7	1428289	94.1	SGB009
MG556.mbin.10	1436337	96.24	SGB009
MG558.mbin.14	1219407	90.41	SGB080
MG563.mbin.5	1492355	93.96	SGB009
MG568.mbin.6	1416776	93.14	SGB009
MG572.mbin.8	1160140	83.19	SGB009
MG575.mbin.1	1290269	91.02	SGB009
MG579.mbin.15	1423367	87.84	SGB034
MG579.mbin.9	1421463	94.32	SGB009
MG583.mbin.11	1345480	83.37	SGB034
MG583.mbin.5	1446204	94.45	SGB009
MG584.mbin.10	1458806	93.98	SGB009
MG586.mbin.13	1307033	65.55	SGB034
MG586.mbin.9	1498806	93.65	SGB009
MG589.mbin.4	1460059	94.61	SGB009
MG59.sbin.7	1465762	94.67	SGB009
MG599.mbin.24	1440947	94.19	SGB009
MG600.mbin.10	1476389	87.17	SGB034
MG600.mbin.15	1406396	86.59	SGB009
MG603.mbin.17	1392271	87.48	SGB034
MG61.mbin.6	1325714	93.39	SGB009
MG610.mbin.16	1269996	75.43	SGB034
MG610.mbin.4	1453461	94.51	SGB009
MG621.mbin.14	1628120	99.99	SGB034
MG621.mbin.18	1459113	91.86	SGB009
MG621.sbin.1	770827	65.1	SGB009
MG622.sbin.23	1390786	83.49	SGB009
MG627.mbin.19	1325752	81.07	SGB009
MG633.mbin.9	1392554	90.69	SGB009
MG64.mbin.4	1371670	85.36	SGB009
MG649.mbin.17	1234697	67.65	SGB034
MG649.mbin.2	1376089	92.55	SGB009
MG654.mbin.8	1594382	98.29	SGB034
MG655.mbin.11	1320149	83.79	SGB009
MG656.mbin.4	1380019	92.02	SGB009
MG657.mbin.14	1386203	92.83	SGB009
MG657.sbin.3	674153	64.6	SGB009
MG658.mbin.8	1245937	93.94	SGB009
MG658.mbin.9	1491553	91.51	SGB034
MG659.mbin.17	1558651	98.95	SGB034
MG661.mbin.30	801700	53	SGB009
MG661.sbin.10	943384	64.57	SGB009
MG665.mbin.16	1544815	99.84	SGB034
MG665.mbin.5	1412495	93.69	SGB009
MG666.mbin.15	753623	59.74	SGB009
MG669.mbin.8	1376504	73.83	SGB034
MG672.mbin.14	1512374	94.14	SGB009
MG673.mbin.10	1426436	94.38	SGB009
MG673.mbin.13	1502365	84.39	SGB034
MG676.mbin.9	1453074	93.64	SGB009
MG676.sbin.18	1091156	57.25	SGB034
MG679.mbin.6	1378910	93.75	SGB009
MG682.mbin.13	1385965	96.12	SGB009
MG689.mbin.20	1504137	94.6	SGB009
MG689.mbin.25	928177	55.75	SGB034
MG693.mbin.9	1480794	93.06	SGB009
MG694.mbin.2	1331523	94.48	SGB009
MG694.sbin.36	1627681	99.91	SGB034
MG695.mbin.13	1380276	94.77	SGB009
MG697.mbin.13	1407706	92.9	SGB009
MG697.sbin.24	732558	57.83	SGB009
MG70.mbin.11	1442866	82.48	SGB034
MG70.mbin.14	1406517	92.56	SGB009
MG708.mbin.14	1050479	61.88	SGB034
MG712.mbin.1	1446355	93.84	SGB009
MG713.mbin.6	1465130	93.8	SGB009
MG715.mbin.15	1337914	92.93	SGB009
MG731.mbin.13	1450723	94.74	SGB009
MG732.mbin.7	1413507	94.63	SGB009
MG75.mbin.7	1406095	93.25	SGB009
MG81.mbin.12	1410513	92.9	SGB009
MG826.mbin.20	1330182	75.36	SGB034
MG826.sbin.13	1420713	94.24	SGB009
MG83.mbin.14	1337113	90.69	SGB009
MG84.mbin.3	1531627	94.62	SGB009
MG84.sbin.25	809133	53.49	SGB009
MG841.mbin.5	993102	59.84	SGB034
MG849.mbin.10	1427341	89.33	SGB009
MG85.sbin.1	1686159	99.85	SGB034
MG851.mbin.13	1451892	94.59	SGB009
MG867.sbin.16	1444631	94.08	SGB009
MG868.mbin.1	1460990	93.96	SGB009
MG868.mbin.12	1482185	88.48	SGB034
MG87.mbin.23	1324660	88.47	SGB009
MG879.sbin.10	1470836	93.84	SGB009
MG880.mbin.10	1484869	94.46	SGB009
MG882.mbin.11	1175048	69.32	SGB034
MG882.mbin.3	1446383	94.23	SGB009
MG89.mbin.3	1379020	95.62	SGB009
MG892.mbin.1	1423786	94.63	SGB009
MG9.mbin.13	1020938	59.41	SGB034
MG9.mbin.8	1460264	94.05	SGB009
MG90.sbin.10	1372250	93.6	SGB009
MG909.mbin.13	1319197	93.21	SGB009
MG917.mbin.7	1370515	80.88	SGB009
MG918.mbin.16	1414418	89.7	SGB034
MG918.mbin.22	1528389	94.27	SGB009
MG920.mbin.10	1405475	94.62	SGB009
MG923.mbin.11	1491286	93.42	SGB009
MG923.mbin.25	1551940	97.81	SGB034
MG935.mbin.24	1584950	99.76	SGB034
MG935.mbin.3	1479741	94.46	SGB009
MG936.mbin.15	1403679	81.25	SGB034
MG936.mbin.7	1389750	89.75	SGB009
MG94.mbin.14	1475841	93.61	SGB009
MG94.sbin.3	662716	55.42	SGB009
MG946.mbin.11	1461703	94.62	SGB009
MG949.mbin.3	1465635	94.62	SGB009
MG95.mbin.26	1117525	77.18	SGB009
MG961.mbin.24	1477152	94.38	SGB009
MG971.mbin.12	1415330	93.11	SGB009
MG979.mbin.13	1324804	94.16	SGB009
MG984.sbin.21	1229182	87.04	SGB080
MG988.mbin.19	1481314	93.8	SGB009
MG996.mbin.29	1427661	93.99	SGB009
MG996.mbin.4	1670515	99.97	SGB034
P10707843.mbin.5	1455853	94.28	SGB009
P10707843.sbin.27	653089	55.62	SGB009
P10708800.mbin.11	1475459	89.88	SGB034
P10708800.mbin.7	1437552	94.08	SGB009
P10708861.mbin.3	1372889	94.4	SGB009
P10708882.sbin.20	1308765	85.8	SGB080
P10708891.mbin.8	1528034	94.3	SGB009
P10708891.sbin.18	792509	58.24	SGB009
P10708962.mbin.5	1439053	89.71	SGB009
P10708962.sbin.9	1637512	99.98	SGB034
P10708987.mbin.32	1305064	89.95	SGB009
P10708987.mbin.6	1667839	99.99	SGB034
P10708987.sbin.34	774549	55.49	SGB009
P10709012.mbin.1	1483749	93.47	SGB009
P10709012.sbin.15	678770	53.91	SGB009
P10709013.sbin.12	1451292	94.76	SGB009
P10709029.sbin.2	1405135	94.33	SGB009
P10709104.mbin.5	1398782	93.41	SGB009
P10709108.mbin.12	1512032	93.94	SGB009
P10709180.mbin.10	1476089	94.68	SGB009
P10709180.mbin.14	1475574	99.18	SGB034
P10709184.mbin.5	1500897	94.03	SGB009
P10709259.mbin.5	1444178	93.92	SGB009
P10709271.mbin.17	1457971	93.61	SGB009
P10709297.mbin.15	1481525	93.46	SGB009
P10709358.mbin.9	1399750	94.17	SGB009
P10709371.sbin.28	1329732	74.04	SGB009
P10709417.mbin.16	1512821	92.46	SGB034
P10709417.sbin.6	1410135	93.74	SGB009
P10709460.mbin.5	1466941	93.51	SGB009
P10709461.mbin.5	1463568	94.16	SGB009
P10709468.mbin.3	1544818	93.18	SGB034
P10709480.mbin.1	1491013	94.07	SGB009
P10709496.mbin.1	1447902	94.22	SGB009
P10709581.mbin.21	1512336	94.45	SGB009
P10709681.mbin.12	1467287	94.33	SGB009
P10709681.mbin.31	1589326	99.11	SGB034
P10709696.mbin.17	1443114	92.96	SGB009
P10709776.mbin.1	1487355	93.42	SGB009
P10709776.sbin.15	629338	58.07	SGB009
P10709792.mbin.2	1440813	94.7	SGB009
P10709972.mbin.8	1334180	94.37	SGB009
P10709972.sbin.16	655240	55.41	SGB009
P10710013.sbin.6	1386659	93.83	SGB009
P10710051.sbin.4	1402282	89.4	SGB009
P10710053.mbin.14	1445051	94.21	SGB009
P10710053.mbin.3	1652886	99.97	SGB034
P10710053.sbin.25	911245	51.18	SGB034
P10710181.mbin.1	1442083	93.6	SGB009
P10710376.mbin.2	1491025	93.84	SGB009
P10710376.sbin.17	644264	54.72	SGB009
P10710392.sbin.5	1483157	93.81	SGB009
P10710408.mbin.5	1408315	94.33	SGB009
PV56.mbin.3	1474604	93.71	SGB009
PV56.sbin.13	1085702	60.54	SGB034
PV56.sbin.17	740681	60.39	SGB009
SAMN00044684.mbin.11	1635624	100	SGB034
SAMN00044684.mbin.14	1435975	93.02	SGB009
SAMN00044686.mbin.14	1465394	92.73	SGB009
SAMN00044686.sbin.16	1682292	100	SGB034
SAMN00044822.mbin.34	1403915	94.48	SGB009
SAMN00100269.sbin.1	1435089	90.03	SGB009
SAMN00141927.mbin.24	1599597	97.14	SGB034
SAMN00141927.mbin.7	1451123	94.78	SGB009
SRR10258552.mbin.23	1304826	88.95	SGB009
SRR10258553.mbin.16	1506174	90.72	SGB009
SRR10258555.mbin.14	1543188	93.67	SGB009
SRR10258555.mbin.2	1470968	99.86	SGB034
SRR11749279.mbin.17	1417892	86.91	SGB034
SRR11749279.mbin.3	721730	53.28	SGB080
SRR11749279.sbin.36	1458985	94.53	SGB080
SRR11749280.mbin.10	1266234	89.39	SGB080
SRR11749280.mbin.26	1449450	94.29	SGB009
SRR11749281.mbin.11	1520568	94.21	SGB009
SRR11749281.sbin.24	1572643	97.55	SGB034
SRR11749281.sbin.5	705555	57.93	SGB009
SRR11749282.mbin.5	1318094	77.32	SGB034
SRR11749282.sbin.16	1022278	65.23	SGB009
SRR11749285.mbin.8	1455207	93.24	SGB009
SRR11749285.sbin.20	1617555	99.83	SGB034
SRR12018879.mbin.2	1426490	93.92	SGB009
SRR12830910.mbin.25	1458668	94.66	SGB009
SRR12830911.mbin.29	1446017	92.42	SGB009
SRR12830912.mbin.3	1505734	90.09	SGB009
SRR12830917.mbin.22	1501066	94.13	SGB009
SRR12830919.mbin.8	1513799	86.5	SGB034
SRR12830922.mbin.2	1456822	93.94	SGB009
SRR12830926.mbin.11	1430057	90.1	SGB009
SRR12830929.sbin.13	1442037	93.53	SGB009
SRR13167501.mbin.6	1466340	94.16	SGB009
SRR13167533.mbin.4	1432254	94.77	SGB009
SRR13167541.mbin.11	1423622	94.97	SGB009
SRR13167562.mbin.12	1454336	79.09	SGB034
SRR13167562.mbin.13	1423901	93.57	SGB009
SRR13167565.mbin.8	1444648	93.36	SGB009
SRR13167565.sbin.18	1634014	99.73	SGB034
SRR13167568.mbin.7	1522521	94.24	SGB009
SRR13167585.sbin.4	1463233	94.84	SGB009
SRR13167604.mbin.4	1489381	94.35	SGB009
SRR13167631.mbin.1	1442641	94.97	SGB009
SRR16470945.mbin.9	1470442	94.44	SGB009
SRR16470969.mbin.5	1425431	89.16	SGB009
SRR16470980.mbin.21	1392564	94.36	SGB009
SRR16471049.mbin.22	1617908	86.62	SGB034
SRR16471062.sbin.23	1649994	99.99	SGB034
SRR16471075.mbin.20	1481442	94.21	SGB009
SRR16916849.sbin.7	1369071	92.77	SGB009
SRR16916853.mbin.18	1335486	88.9	SGB009
SRR16916853.mbin.24	1672827	99.97	SGB034
SRR16916855.sbin.19	1376448	91.73	SGB009
SRR16916856.mbin.9	1422215	94.06	SGB009
SRR16916860.mbin.10	1404404	91.08	SGB009
SRR16916860.mbin.34	1502601	91.11	SGB034
SRR16916865.mbin.26	1408192	91.46	SGB009
SRR16916868.mbin.9	1433853	89.6	SGB009
SRR16916872.mbin.17	1384704	94.18	SGB009
SRR16916874.mbin.22	1316635	84.68	SGB009
SRR16916875.mbin.2	1522113	94.45	SGB009
SRR16916875.mbin.24	1582569	99.97	SGB034
SRR16916875.sbin.55	552611	50.8	SGB009
SRR16916876.mbin.2	1468877	92.95	SGB009
SRR16916876.mbin.25	1432615	82.37	SGB034
SRR16916878.mbin.2	1457837	94.38	SGB009
SRR16916879.sbin.13	1416234	94.22	SGB009
SRR16916880.mbin.9	1498732	94.13	SGB009
SRR17635465.sbin.20	1071844	72.94	SGB080
SRR17635466.mbin.15	1459047	92.02	SGB009
SRR17635466.sbin.3	1073875	52.29	SGB034
SRR17635466.sbin.33	730854	69.84	SGB009
SRR17635467.mbin.3	1474434	92.12	SGB009
SRR17635469.mbin.26	1384225	89.91	SGB009
SRR17635470.mbin.14	1515367	93.79	SGB009
SRR17635470.mbin.20	1501784	93.05	SGB034
SRR17635471.mbin.32	1530757	99.16	SGB034
SRR17635472.mbin.8	1615964	99.96	SGB034
SRR17635472.sbin.14	1385340	91.88	SGB009
SRR17635474.mbin.15	1655794	99.98	SGB034
SRR17635474.sbin.1	1481877	93.63	SGB009
SRR17635504.sbin.24	1390645	91.32	SGB080
SRR17635514.mbin.10	1325934	92.45	SGB009
SRR17635515.mbin.25	1351023	94.07	SGB009
SRR17635593.sbin.20	1475426	93.32	SGB009
SRR17635596.mbin.20	1573761	99.63	SGB034
SRR17635596.sbin.37	1416123	93.2	SGB009
SRR17635597.mbin.17	1047486	70.46	SGB034
SRR17635621.mbin.10	1410256	90.19	SGB009
SRR17635624.sbin.13	1439848	91.11	SGB009
SRR17635629.mbin.12	1279342	90.28	SGB009
SRR17635647.mbin.51	1354130	93.9	SGB080
SRR17635658.sbin.9	1409398	92.2	SGB009
SRR17635678.mbin.23	1422849	92.42	SGB009
SRR17635679.mbin.15	1627347	99.82	SGB034
SRR17635679.mbin.26	1446846	95.08	SGB080
SRR17635679.mbin.28	1355153	92.44	SGB009
SRR17635680.mbin.37	1633415	99.95	SGB034
SRR17635682.mbin.6	1611869	98.96	SGB034
SRR17635682.sbin.38	1337466	89.34	SGB080
SRR17635683.mbin.12	1398862	93.24	SGB080
SRR17635683.mbin.33	1616844	99.93	SGB034
SRR17635683.sbin.24	1275268	77.04	SGB009
SRR17635685.mbin.15	1506721	94.35	SGB009
SRR17635686.mbin.6	1465176	94.01	SGB009
SRR17635687.mbin.5	1454532	92.24	SGB009
SRR17635689.mbin.26	1506243	94.35	SGB009
SRR17635690.mbin.18	1420835	94.68	SGB009
SRR17635691.sbin.11	1370030	94.48	SGB009
SRR17635694.mbin.20	1414655	94.66	SGB009
SRR17635697.mbin.19	868194	66.1	SGB080
SRR17635697.mbin.34	1485123	94.65	SGB009
SRR17635697.mbin.40	1601698	99.84	SGB034
SRR17635698.mbin.15	1097078	69.65	SGB080
SRR17635698.sbin.42	1572410	99.82	SGB034
SRR17635737.mbin.16	1429627	94.21	SGB009
SRR17635737.sbin.24	1625603	99.93	SGB034
SRR17635738.mbin.16	1483089	94.54	SGB009
SRR17635739.mbin.14	1704752	100	SGB034
SRR17635739.mbin.5	1485591	94.17	SGB009
SRR17635740.mbin.18	1497847	94.46	SGB009
SRR17635741.mbin.11	1501603	94.46	SGB009
SRR17635763.sbin.23	1463949	92.72	SGB009
SRR17635764.mbin.17	1463481	93.2	SGB034
SRR17635764.mbin.22	1433887	91.01	SGB009
SRR17635798.mbin.2	1366725	81.38	SGB009
SRR17635799.sbin.4	1619491	99.93	SGB034
SRR17635807.mbin.10	1328727	90.18	SGB009
SRR17635820.mbin.9	1198750	82.87	SGB009
SRR18765387.mbin.13	1381388	93.49	SGB009
SRR18765392.mbin.1	1094261	63.67	SGB034
SRR18765392.mbin.4	1317749	88.42	SGB009
SRR18765393.mbin.9	1454598	94.37	SGB009
SRR18765396.mbin.47	1455146	93.83	SGB009
SRR18765396.mbin.6	1608042	99.15	SGB034
SRR18765399.mbin.11	1575584	99.76	SGB034
SRR18765399.mbin.4	1446357	94.44	SGB009
SRR18765403.mbin.5	1332637	85.45	SGB009
SRR18765403.mbin.9	1354363	80.79	SGB034
SRR18765405.mbin.24	1394651	92.05	SGB009
SRR18765405.mbin.6	1582000	92.27	SGB034
SRR21425823.mbin.1	1464190	94.25	SGB009
SRR5273969.mbin.1	1388637	94.23	SGB009

## Sheet: fig3c
Bacterial USCOs	description	SGB009	SGB034	SGB080
1049662at2*	Bifunctional purine biosynthesis protein PurH	absent	absent	absent		* USCOs involving in de novo purine biosynthesis
26038at2*	phosphoribosylformylglycinamidine synthase	absent	absent	absent
267682at2*	amidophosphoribosyltransferase	absent	absent	absent
923547at2*	phosphoribosylformylglycinamidine cyclo-ligase	absent	absent	absent
932854at2*	phosphoribosylamine--glycine ligase	absent	absent	absent
1036075at2	excinuclease ABC subunit C	absent	absent	absent
1830156at2	Endoribonuclease YbeY	absent	absent	absent
1419877at2	glycerol-3-phosphate dehydrogenase	absent	absent	absent
1937493at2	ATP synthase subunit delta	absent	absent	absent
981870at2	chorismate synthase	absent	absent	absent
1758685at2	DNA repair protein RecO	absent	present	absent
462069at2	phosphoglycerate kinase	absent	present	absent
95696at2	excinuclease ABC subunit B	absent	present	absent
932993at2	trigger factor	absent	present	present
232152at2	adenylosuccinate synthase	present	absent	absent
1491686at2	adenylate kinase	present	absent	present
1497415at2	Ribosome maturation factor RimM	present	absent	present
1842956at2	biotin--	present	absent	present
2012682at2	30S ribosomal protein S10	present	present	present
1827295at2	tRNA threonylcarbamoyladenosine biosynthesis protein TsaE	present	present	present
1080436at2	Protein RecA	present	present	present
533698at2	Enolase	present	present	present
1713391at2	30S ribosomal protein S11	present	present	present
1567535at2	Protein translocase subunit SecY	present	present	present
1093223at2	UDP-N-acetylmuramoylalanine-D-glutamate ligase	present	present	present
761140at2	methionine--tRNA ligase	present	present	present
1505038at2	30S ribosomal protein S5	present	present	present
984717at2	GTPase Era	present	present	present
1671455at2	50S ribosomal protein L1	present	present	present
1844275at2	aspartate carbamoyltransferase	present	present	present
1054741at2	tRNA 2-thiouridine(34) synthase MnmA	present	present	present
1990650at2	Ribosomal silencing factor RsfS	present	present	present
1720952at2	SsrA-binding protein	present	present	present
1786618at2	50S ribosomal protein L16	present	present	present
182107at2	elongation factor 4	present	present	present
353391at2	serine--tRNA ligase	present	present	present
1937072at2	30S ribosomal protein S16	present	present	present
143460at2	GTP-binding protein	present	present	present
1846503at2	pantetheine-phosphate adenylyltransferase	present	present	present
226836at2	aspartate--tRNA ligase	present	present	present
1211060at2	30S ribosomal protein S4	present	present	present
1592033at2	GTPase HflX	present	present	present
1151822at2	Phospho-N-acetylmuramoyl-pentapeptide-transferase	present	present	present
1940575at2	30S ribosomal protein S18	present	present	present
1701531at2	ATP synthase gamma chain	present	present	present
1043239at2	Uridylate kinase	present	present	present
1266295at2	Triosephosphate isomerase	present	present	present
1904463at2	50S ribosomal protein L27	present	present	present
9601at2	DNA-directed RNA polymerase subunit beta	present	present	present
665824at2	proline--tRNA ligase	present	present	present
1504821at2	Riboflavin biosynthesis protein	present	present	present
91428at2	alanine--tRNA ligase	present	present	present
219876at2	Chromosomal replication initiator protein DnaA	present	present	present
2075502at2	Putative pre-16S rRNA nuclease	present	present	present
841869at2	UDP-N-acetylenolpyruvoylglucosamine reductase	present	present	present
2005443at2	30S ribosomal protein S20	present	present	present
1707228at2	30S ribosomal protein S12	present	present	present
1990141at2	30S ribosomal protein S15	present	present	present
1963491at2	50S ribosomal protein L18	present	present	present
1932144at2	50S ribosomal protein L20	present	present	present
1822215at2	50S ribosomal protein L13	present	present	present
1978865at2	50S ribosomal protein L23	present	present	present
384865at2	Transcription termination/antitermination protein NusA	present	present	present
2063644at2	50S ribosomal protein L29	present	present	present
2040741at2	50S ribosomal protein L24	present	present	present
837522at2	ATP synthase subunit alpha	present	present	present
1661836at2	recombination protein RecR	present	present	present
1949059at2	50S ribosomal protein L21	present	present	present
1822695at2	50S ribosomal protein L7/L12	present	present	present
1346419at2	phosphopantothenoylcysteine decarboxylase	present	present	present
1893906at2	30S ribosomal protein S19	present	present	present
1502854at2	guanylate kinase	present	present	present
504464at2	GMP synthase	present	present	present
4421at2	DNA-directed RNA polymerase subunit beta'	present	present	present
223233at2	DNA topoisomerase I	present	present	present
1702697at2	50S ribosomal protein L11	present	present	present
2046660at2	50S ribosomal protein L35	present	present	present
1009041at2	cell division protein FtsZ	present	present	present
1776954at2	30S ribosomal protein S6	present	present	present
1166299at2	tRNA pseudouridine synthase B	present	present	present
1595498at2	Ribosome maturation factor RimP	present	present	present
1874945at2	50S ribosomal protein L15	present	present	present
776861at2	cytidylate kinase	present	present	present
961486at2	Ribosomal protein L2	present	present	present
1674344at2	ribosome recycling factor	present	present	present
505485at2	DNA repair protein RadA	present	present	present
1590629at2	Ribosomal RNA small subunit methyltransferase G	present	present	present
1959318at2	Ribosomal protein L9	present	present	present
2035880at2	30S ribosomal protein S17	present	present	present
1971380at2	ribosome-binding factor A	present	present	present
1760144at2	translation initiation factor IF-3	present	present	present
1574817at2	Transcription antitermination protein NusB	present	present	present
1827334at2	methyltransferase	present	present	present
1890943at2	ribonuclease III	present	present	present
1490892at2	16S rRNA (uracil(1498)-N(3))-methyltransferase	present	present	present
1766414at2	30S ribosomal protein S9	present	present	present
1270636at2	50S ribosomal protein L3	present	present	present
1470978at2	50S ribosomal protein L10	present	present	present
1456375at2	50S ribosomal protein L5	present	present	present
1398618at2	50S ribosomal protein L6	present	present	present
402899at2	tyrosine--tRNA ligase	present	present	present
2066663at2	translation initiation factor IF-1	present	present	present
1572673at2	50S ribosomal protein L4	present	present	present
1666043at2	50S ribosomal protein L22	present	present	present
1395197at2	Zinc metalloprotease	present	present	present
1074831at2	DNA repair protein RecN	present	present	present
1698718at2	50S ribosomal protein L19	present	present	present
1623045at2	30S ribosomal protein S2	present	present	present
1906715at2	Protein GrpE	present	present	present
469058at2	phenylalanine--tRNA ligase subunit alpha	present	present	present
1692188at2	30S ribosomal protein S8	present	present	present
1272633at2	16S rRNA (cytosine(1402)-N(4))-methyltransferase	present	present	present
1676462at2	Peptidyl-tRNA hydrolase	present	present	present
1772647at2	30S ribosomal protein S13	present	present	present
874197at2	Holliday junction DNA helicase RuvB	present	present	present
1257362at2	tRNA N6-adenosine threonylcarbamoyltransferase	present	present	present
1069591at2	tRNA dimethylallyltransferase	present	present	present
1132353at2	K Homology domain	present	present	present
430176at2	ATP synthase subunit beta	present	present	present
1024388at2	methionine adenosyltransferase	present	present	present
1540940at2	30S ribosomal protein S7	present	present	present
662686at2	DNA-directed RNA polymerase subunit alpha	present	present	present
1799923at2	50S ribosomal protein L14	present	present	present
1838961at2	50S ribosomal protein L17	present	present	present

## Sheet: fig3d
KOs	freq	rate	annotation
K07173	372	0.473282	LuxS
K10558	28	0.0356234	lsrA
K10555	28	0.0356234	lsrB
K10556	29	0.0368957	lsrC
K10557	29	0.0368957	lsrD
K08321	32	0.0407125	lsrF
K11530	34	0.043257	lsrG
K11216	31	0.0394402	lsrK
K11531	34	0.043257	lsrR
