# Supplementary material for: A multi-kingdom collection of 33,804 reference genomes for the human vaginal microbiome
Source: Nat Microbiol. 2024 Jun 21;9(8):2185–200. doi: 10.1038/s41564-024-01751-5 (PMC11306104; doi:10.1038/s41564-024-01751-5)
Supplement: Supplementary file 9 — Statistical source data for Fig. 4. [file 41564_2024_1751_MOESM9_ESM.xlsx]

## Sheet: fig4a
Step	idn	Mean	SD
1	all vOTUs	1	0
29	all vOTUs	27.75	0.910465
57	all vOTUs	53.9	1.48324
85	all vOTUs	78.05	2.52305
113	all vOTUs	100.75	3.87808
141	all vOTUs	124.6	3.05045
169	all vOTUs	146.75	4.65522
197	all vOTUs	167.2	6.14389
225	all vOTUs	188.2	4.91614
253	all vOTUs	207.95	5.51052
281	all vOTUs	225.2	4.38418
309	all vOTUs	248.4	5.65127
337	all vOTUs	264.45	7.85711
365	all vOTUs	283.75	5.54289
393	all vOTUs	302.45	7.67412
421	all vOTUs	323.65	8.65889
449	all vOTUs	336.95	10.9807
477	all vOTUs	350.65	10.5395
505	all vOTUs	370.15	10.4392
533	all vOTUs	392.7	9.00935
561	all vOTUs	407.55	11.1472
589	all vOTUs	423.8	10.8899
617	all vOTUs	440.35	10.424
645	all vOTUs	452.25	9.34077
673	all vOTUs	469.15	10.7276
701	all vOTUs	481.75	10.4774
729	all vOTUs	501.6	9.1387
757	all vOTUs	515.3	11.517
785	all vOTUs	531.9	13.502
813	all vOTUs	545.5	9.77376
841	all vOTUs	559.25	14.0371
869	all vOTUs	570.1	10.2027
897	all vOTUs	586.5	12.9106
925	all vOTUs	601.55	10.5953
953	all vOTUs	623.55	16.5131
981	all vOTUs	630.15	15.229
1009	all vOTUs	645.05	13.434
1037	all vOTUs	662.35	14.6513
1065	all vOTUs	677.55	13.1448
1093	all vOTUs	693.2	12.7634
1121	all vOTUs	701.35	14.2248
1149	all vOTUs	722.35	11.4445
1177	all vOTUs	729	14.8288
1205	all vOTUs	741.35	14.4378
1233	all vOTUs	758.15	14.339
1261	all vOTUs	767.35	12.4701
1289	all vOTUs	785.7	11.7164
1317	all vOTUs	800.15	15.9449
1345	all vOTUs	810.15	16.4773
1373	all vOTUs	826.6	16.1747
1401	all vOTUs	837.45	16.5799
1429	all vOTUs	847.65	13.5308
1457	all vOTUs	860.45	16.041
1485	all vOTUs	871.7	17.2782
1513	all vOTUs	883.75	13.6531
1541	all vOTUs	900.5	20.0591
1569	all vOTUs	916.45	14.5294
1597	all vOTUs	923.15	15.3804
1625	all vOTUs	932.3	17.9182
1653	all vOTUs	948.4	16.8692
1681	all vOTUs	956.5	15.8662
1709	all vOTUs	967.75	17.0815
1737	all vOTUs	982.9	20.5808
1765	all vOTUs	991.45	17.8517
1793	all vOTUs	1008.85	16.3523
1821	all vOTUs	1019.5	18.4804
1849	all vOTUs	1030.15	21.936
1877	all vOTUs	1047.2	17.7426
1905	all vOTUs	1057.9	15.6975
1933	all vOTUs	1062.25	20.6369
1961	all vOTUs	1081.45	17.3068
1989	all vOTUs	1085.9	18.2321
2017	all vOTUs	1108	19.8229
2045	all vOTUs	1113.15	20.2258
2073	all vOTUs	1128.7	21.4577
2101	all vOTUs	1136.2	15.0983
2129	all vOTUs	1139.05	18.4433
2157	all vOTUs	1159.75	16.0685
2185	all vOTUs	1169.8	20.8519
2213	all vOTUs	1172.5	14.3692
2241	all vOTUs	1187.4	21.1147
2269	all vOTUs	1199	20.3858
2297	all vOTUs	1209.3	20.2851
2325	all vOTUs	1223.4	19.808
2353	all vOTUs	1233.35	22.3331
2381	all vOTUs	1244.9	22.3345
2409	all vOTUs	1251.65	14.5467
2437	all vOTUs	1257.65	18.3856
2465	all vOTUs	1274.4	14.1919
2493	all vOTUs	1288.15	23.5333
2521	all vOTUs	1286.55	17.65
2549	all vOTUs	1301.15	19.8369
2577	all vOTUs	1313.25	27.9979
2605	all vOTUs	1335.3	19.8417
2633	all vOTUs	1347.7	24.5531
2661	all vOTUs	1348.65	22.2339
2689	all vOTUs	1365.65	19.0933
2717	all vOTUs	1367.4	27.0095
2745	all vOTUs	1383.2	17.6116
2773	all vOTUs	1388.05	16.6148
2801	all vOTUs	1402.25	27.866
2829	all vOTUs	1411.6	21.2761
2857	all vOTUs	1422	23.762
2885	all vOTUs	1425.8	14.0847
2913	all vOTUs	1443.6	15.5476
2941	all vOTUs	1451.2	20.2448
2969	all vOTUs	1472.8	18.4437
2997	all vOTUs	1469.75	27.1407
3025	all vOTUs	1485.7	17.6011
3053	all vOTUs	1499.5	23.5428
3081	all vOTUs	1502.95	17.0154
3109	all vOTUs	1506.15	17.4606
3137	all vOTUs	1512.55	19.779
3165	all vOTUs	1535.55	21.7799
3193	all vOTUs	1544.05	19.3131
3221	all vOTUs	1549.55	24.7375
3249	all vOTUs	1567.7	21.6724
3277	all vOTUs	1564.5	22.6216
3305	all vOTUs	1576.05	20.9322
3333	all vOTUs	1582.7	21.9427
3361	all vOTUs	1597.1	25.2855
3389	all vOTUs	1603.55	18.8414
3417	all vOTUs	1615.95	24.0624
3445	all vOTUs	1627.25	22.6155
3473	all vOTUs	1640.9	22.2401
3501	all vOTUs	1652.05	22.4581
3529	all vOTUs	1649.75	17.5346
3557	all vOTUs	1661.05	22.1988
3585	all vOTUs	1675.35	16.4326
3613	all vOTUs	1681.3	18.6466
3641	all vOTUs	1683.5	21.466
3669	all vOTUs	1702.7	22.7645
3697	all vOTUs	1700.85	22.4927
3725	all vOTUs	1724.65	17.7772
3753	all vOTUs	1719.85	21.3277
3781	all vOTUs	1729.2	21.6007
3809	all vOTUs	1755.2	21.454
3837	all vOTUs	1755.2	15.1296
3865	all vOTUs	1766	24.745
3893	all vOTUs	1766.35	19.6557
3921	all vOTUs	1783.85	22.0007
3949	all vOTUs	1791.7	27.3978
3977	all vOTUs	1800.05	15.1813
4005	all vOTUs	1808.85	21.5438
4033	all vOTUs	1822.05	20.8061
4061	all vOTUs	1816.1	20.6675
4089	all vOTUs	1828.65	19.2662
4117	all vOTUs	1839.2	20.9149
4145	all vOTUs	1859.5	27.3659
4173	all vOTUs	1855.7	29.7164
4201	all vOTUs	1868	15.9539
4229	all vOTUs	1879.9	27.5182
4257	all vOTUs	1893.7	22.6462
4285	all vOTUs	1905.15	25.1737
4313	all vOTUs	1903.3	26.2721
4341	all vOTUs	1916.65	27.5629
4369	all vOTUs	1921.7	25.2568
4397	all vOTUs	1935.1	32.3564
4425	all vOTUs	1943.7	24.4865
4453	all vOTUs	1947.9	22.8678
4481	all vOTUs	1966.25	24.5569
4509	all vOTUs	1966.45	23.5271
4537	all vOTUs	1978.45	27.2503
4565	all vOTUs	1982.55	22.4299
4593	all vOTUs	1999.7	20.9513
4621	all vOTUs	2009.15	21.1169
4649	all vOTUs	2010.5	27.2058
4677	all vOTUs	2014.45	23.5338
4705	all vOTUs	2023.4	28.5665
4733	all vOTUs	2040.7	25.0622
4761	all vOTUs	2048.95	24.0755
4789	all vOTUs	2049.5	21.9916
4817	all vOTUs	2061.35	23.5244
4845	all vOTUs	2073.3	26.1818
4873	all vOTUs	2066.25	25.7168
4901	all vOTUs	2078.9	24.9292
4929	all vOTUs	2094	23.9627
4957	all vOTUs	2094.95	28.1172
4985	all vOTUs	2118.2	24.4618
5013	all vOTUs	2118.6	20.6051
5041	all vOTUs	2126	21.364
5069	all vOTUs	2128.75	34.8468
5097	all vOTUs	2143.55	22.4182
5125	all vOTUs	2154.15	23.1068
5153	all vOTUs	2172.75	20.2013
5181	all vOTUs	2166.55	28.5629
5209	all vOTUs	2175.05	27.1167
5237	all vOTUs	2184.4	25.0061
5265	all vOTUs	2188.45	20.4591
5293	all vOTUs	2196.15	29.1119
5321	all vOTUs	2210.4	21.3822
5349	all vOTUs	2214.5	23.7808
5377	all vOTUs	2231.3	25.9252
5405	all vOTUs	2232.8	27.3584
5433	all vOTUs	2229.6	22.3192
5461	all vOTUs	2243.9	25.8618
5489	all vOTUs	2259.85	19.5267
5517	all vOTUs	2258.65	29.768
5545	all vOTUs	2273.45	30.4345
5573	all vOTUs	2277.6	13.2045
5601	all vOTUs	2289.9	26.4871
5629	all vOTUs	2310.55	22.0561
5657	all vOTUs	2306.75	18.151
5685	all vOTUs	2323.4	29.8265
5713	all vOTUs	2319.2	21.7415
5741	all vOTUs	2334.8	22.0707
5769	all vOTUs	2326	25.1564
5797	all vOTUs	2342.05	25.2471
5825	all vOTUs	2350.95	23.1323
5853	all vOTUs	2350.9	29.0768
5881	all vOTUs	2362	23.6087
5909	all vOTUs	2386.9	25.7373
5937	all vOTUs	2392.35	21.0145
5965	all vOTUs	2390.5	23.4756
5993	all vOTUs	2404.25	26.5208
6021	all vOTUs	2415.5	22.8047
6049	all vOTUs	2416.3	23.7954
6077	all vOTUs	2421.65	24.3468
6105	all vOTUs	2431.05	22.0942
6133	all vOTUs	2431.15	21.3696
6161	all vOTUs	2430.7	28.6982
6189	all vOTUs	2452.5	22.0299
6217	all vOTUs	2452.75	18.5298
6245	all vOTUs	2460.1	24.5548
6273	all vOTUs	2477.15	18.8799
6301	all vOTUs	2481	24.0416
6329	all vOTUs	2479.85	26.0107
6357	all vOTUs	2494.9	26.2817
6385	all vOTUs	2504.5	16.8476
6413	all vOTUs	2514.25	28.2058
6441	all vOTUs	2516.3	25.6209
6469	all vOTUs	2522.1	26.1451
6497	all vOTUs	2526.4	20.3066
6525	all vOTUs	2544.7	26.2841
6553	all vOTUs	2547.35	25.2467
6581	all vOTUs	2548.55	12.9837
6609	all vOTUs	2557.45	24.712
6637	all vOTUs	2564.15	18.7652
6665	all vOTUs	2576.15	21.032
6693	all vOTUs	2592.6	22.9471
6721	all vOTUs	2585.75	17.841
6749	all vOTUs	2592.9	23.2195
6777	all vOTUs	2619.3	27.0401
6805	all vOTUs	2610.75	21.3834
6833	all vOTUs	2616.5	27.0701
6861	all vOTUs	2636.25	22.4848
6889	all vOTUs	2638.2	24.7654
6917	all vOTUs	2655.05	29.9077
6945	all vOTUs	2665.5	22.6518
6973	all vOTUs	2666.3	22.2216
7001	all vOTUs	2666.1	27.9772
7029	all vOTUs	2676.15	28.8504
7057	all vOTUs	2673.6	23.5716
7085	all vOTUs	2687.4	26.7491
7113	all vOTUs	2700.2	20.5698
7141	all vOTUs	2697.9	29.5562
7169	all vOTUs	2710.5	19.1517
7197	all vOTUs	2708.65	21.4188
7225	all vOTUs	2711.75	25.4535
7253	all vOTUs	2729.45	26.5716
7281	all vOTUs	2739.25	25.5402
7309	all vOTUs	2752.3	26.3481
7337	all vOTUs	2756.9	26.3856
7365	all vOTUs	2754.35	26.4402
7393	all vOTUs	2774.45	20.8238
7421	all vOTUs	2764.7	19.2657
7449	all vOTUs	2773.5	23.752
7477	all vOTUs	2784.05	21.2119
7505	all vOTUs	2792.6	19.0163
7533	all vOTUs	2797.1	23.9449
7561	all vOTUs	2806.25	25.5217
7589	all vOTUs	2813.55	26.0616
7617	all vOTUs	2814.05	22.9197
7645	all vOTUs	2819.4	21.9243
7673	all vOTUs	2835.65	23.3177
7701	all vOTUs	2837.45	26.0858
7729	all vOTUs	2846.95	24.6779
7757	all vOTUs	2856.55	26.4107
7785	all vOTUs	2873.5	31.289
7813	all vOTUs	2863.7	14.5099
7841	all vOTUs	2877.25	21.9326
7869	all vOTUs	2879.65	23.4415
7897	all vOTUs	2894.75	24.2159
7925	all vOTUs	2903.25	21.3982
7953	all vOTUs	2895.5	30.5519
7981	all vOTUs	2922.3	20.3989
8009	all vOTUs	2914	20.0631
8037	all vOTUs	2928.05	24.5281
8065	all vOTUs	2926.9	22.4216
8093	all vOTUs	2937.15	22.5652
8121	all vOTUs	2943.75	27.407
8149	all vOTUs	2958.45	22.5002
8177	all vOTUs	2962.1	31.016
8205	all vOTUs	2966.95	16.5957
8233	all vOTUs	2970.4	21.1571
8261	all vOTUs	2985.3	30.4304
8289	all vOTUs	2979	25.1982
8317	all vOTUs	2992	26.9854
8345	all vOTUs	3007.8	23.823
8373	all vOTUs	3004.8	32.0224
8401	all vOTUs	3021.4	22.3286
8429	all vOTUs	3016.85	24.195
8457	all vOTUs	3030.3	18.143
8485	all vOTUs	3025.5	24.7737
8513	all vOTUs	3045.05	23.0479
8541	all vOTUs	3054	18.4505
8569	all vOTUs	3063.05	20.9196
8597	all vOTUs	3055.45	24.8076
8625	all vOTUs	3068.4	22.2057
8653	all vOTUs	3071.65	20.3037
8681	all vOTUs	3078.1	16.1666
8709	all vOTUs	3086.45	24.3667
8737	all vOTUs	3103.8	25.0864
8765	all vOTUs	3102.5	23.3204
8793	all vOTUs	3115.35	22.8572
8821	all vOTUs	3106.5	28.5353
8849	all vOTUs	3126.55	15.8196
8877	all vOTUs	3131.65	21.8951
8905	all vOTUs	3132.8	22.3503
8933	all vOTUs	3133.2	24.7208
8961	all vOTUs	3134.75	24.6851
8989	all vOTUs	3156.5	20.0801
9017	all vOTUs	3152.65	25.9012
9045	all vOTUs	3179.9	23.7174
9073	all vOTUs	3172.35	23.0498
9101	all vOTUs	3186.35	17.385
9129	all vOTUs	3184.1	18.3874
9157	all vOTUs	3194.8	28.8273
9185	all vOTUs	3206.55	25.1469
9213	all vOTUs	3209.5	32.4175
9241	all vOTUs	3209.5	20.6436
9269	all vOTUs	3210.7	23.709
9297	all vOTUs	3225.15	19.5321
9325	all vOTUs	3227	19.3799
9353	all vOTUs	3233.8	29.5663
9381	all vOTUs	3248.4	24.0403
9409	all vOTUs	3248.65	23.0292
9437	all vOTUs	3261.2	19.278
9465	all vOTUs	3262.2	26.383
9493	all vOTUs	3274.05	21.4488
9521	all vOTUs	3276.2	25.9708
9549	all vOTUs	3289.05	26.4525
9577	all vOTUs	3284.4	25.1906
9605	all vOTUs	3308.1	23.1605
9633	all vOTUs	3300.25	26.1954
9661	all vOTUs	3318.85	19.5213
9689	all vOTUs	3317.1	17.9147
9717	all vOTUs	3320.45	16.113
9745	all vOTUs	3327.7	19.1287
9773	all vOTUs	3330.05	19.1462
9801	all vOTUs	3343	20.7973
9829	all vOTUs	3350.15	23.2317
9857	all vOTUs	3353	21.327
9885	all vOTUs	3368.95	19.3648
9913	all vOTUs	3362.35	22.7741
9941	all vOTUs	3373.5	27.8785
9969	all vOTUs	3379.2	22.9773
9997	all vOTUs	3380.3	20.691
10025	all vOTUs	3388.7	25.6065
10053	all vOTUs	3401.6	22.1963
10081	all vOTUs	3406.6	19.3918
10109	all vOTUs	3404.65	22.4177
10137	all vOTUs	3408.65	19.6315
10165	all vOTUs	3422.7	18.3363
10193	all vOTUs	3426.2	22.2843
10221	all vOTUs	3433.4	15.6521
10249	all vOTUs	3440.8	29.2262
10277	all vOTUs	3457.65	15.9713
10305	all vOTUs	3451.95	21.615
10333	all vOTUs	3456.75	24.0129
10361	all vOTUs	3463.25	20.2507
10389	all vOTUs	3475.2	20.2993
10417	all vOTUs	3477.9	22.8287
10445	all vOTUs	3476.15	21.5095
10473	all vOTUs	3489.7	19.2739
10501	all vOTUs	3498.5	24.8712
10529	all vOTUs	3499.2	21.1127
10557	all vOTUs	3513.6	18.3573
10585	all vOTUs	3515	25.1877
10613	all vOTUs	3517.9	22.4075
10641	all vOTUs	3520.75	23.8435
10669	all vOTUs	3529.85	23.5445
10697	all vOTUs	3535.45	14.0243
10725	all vOTUs	3545.65	19.2033
10753	all vOTUs	3554.05	14.7415
10781	all vOTUs	3560.3	26.4955
10809	all vOTUs	3561.05	19.1599
10837	all vOTUs	3579	15.3794
10865	all vOTUs	3577.4	21.1919
10893	all vOTUs	3580.5	16.8257
10921	all vOTUs	3586.2	18.8389
10949	all vOTUs	3581.8	17.8874
10977	all vOTUs	3605.8	24.0998
11005	all vOTUs	3613.85	21.4213
11033	all vOTUs	3605.15	18.9633
11061	all vOTUs	3612.5	18.5742
11089	all vOTUs	3619.2	20.237
11117	all vOTUs	3632.1	18.0668
11145	all vOTUs	3636.8	18.028
11173	all vOTUs	3647.85	16.2522
11201	all vOTUs	3644.45	21.6466
11229	all vOTUs	3652.7	17.3603
11257	all vOTUs	3660.8	17.7722
11285	all vOTUs	3668.45	20.3482
11313	all vOTUs	3674.1	13.1465
11341	all vOTUs	3681.25	24.2723
11369	all vOTUs	3685.1	17.1523
11397	all vOTUs	3696	17.9502
11425	all vOTUs	3696.45	17.0925
11453	all vOTUs	3707.1	18.0814
11481	all vOTUs	3707.15	17.4877
11509	all vOTUs	3710.25	21.7737
11537	all vOTUs	3720.55	18.0743
11565	all vOTUs	3723.6	17.9103
11593	all vOTUs	3731.4	16.8535
11621	all vOTUs	3740.6	14.8018
11649	all vOTUs	3741.6	18.3659
11677	all vOTUs	3745	18.7308
11705	all vOTUs	3758.7	14.5642
11733	all vOTUs	3761.7	18.3449
11761	all vOTUs	3762.4	18.1177
11789	all vOTUs	3768.1	17.1246
11817	all vOTUs	3778.8	17.2645
11845	all vOTUs	3786.9	14.5164
11873	all vOTUs	3793.55	16.2334
11901	all vOTUs	3797	16.0132
11929	all vOTUs	3803.5	13.7477
11957	all vOTUs	3812	11.8766
11985	all vOTUs	3818	15.4715
12013	all vOTUs	3809.95	18.2885
12041	all vOTUs	3826.35	13.5385
12069	all vOTUs	3834.85	21.2907
12097	all vOTUs	3842.6	17.602
12125	all vOTUs	3841.45	10.9855
12153	all vOTUs	3843.75	20.5398
12181	all vOTUs	3848.2	18.8026
12209	all vOTUs	3865.1	17.9529
12237	all vOTUs	3861.1	22.1191
12265	all vOTUs	3864.35	13.3861
12293	all vOTUs	3878.75	16.293
12321	all vOTUs	3878.05	13.9075
12349	all vOTUs	3889.4	14.641
12377	all vOTUs	3899.5	15.6794
12405	all vOTUs	3899	13.7726
12433	all vOTUs	3905.45	18.3403
12461	all vOTUs	3909.6	17.8131
12489	all vOTUs	3921.65	16.4773
12517	all vOTUs	3926.15	16.1124
12545	all vOTUs	3928.65	13.6392
12573	all vOTUs	3932.35	16.9311
12601	all vOTUs	3938.55	10.6646
12629	all vOTUs	3943.9	11.0067
12657	all vOTUs	3950.35	18.7652
12685	all vOTUs	3962.1	14.8958
12713	all vOTUs	3959.9	13.1705
12741	all vOTUs	3968.25	11.9775
12769	all vOTUs	3972.3	15.0266
12797	all vOTUs	3986.2	10.1286
12825	all vOTUs	3991.2	14.2001
12853	all vOTUs	3996.8	16.8323
12881	all vOTUs	3998.5	16.1359
12909	all vOTUs	4005.3	11.3049
12937	all vOTUs	4010.75	15.0923
12965	all vOTUs	4015.7	11.6578
12993	all vOTUs	4017.55	12.7505
13021	all vOTUs	4022.8	10.4307
13049	all vOTUs	4029.5	13.0202
13077	all vOTUs	4037.4	13.7741
13105	all vOTUs	4043.45	14.5656
13133	all vOTUs	4047.65	12.5877
13161	all vOTUs	4054.3	10.2295
13189	all vOTUs	4063.75	12.9447
13217	all vOTUs	4064.2	11.0958
13245	all vOTUs	4070.45	11.9449
13273	all vOTUs	4073.35	10.4392
13301	all vOTUs	4083.1	11.262
13329	all vOTUs	4085.35	10.5095
13357	all vOTUs	4094.75	12.1477
13385	all vOTUs	4098.25	14.8639
13413	all vOTUs	4102.55	13.5393
13441	all vOTUs	4107.35	9.76716
13469	all vOTUs	4113.75	8.07123
13497	all vOTUs	4119.5	11.0573
13525	all vOTUs	4121.8	8.73348
13553	all vOTUs	4129.8	9.45126
13581	all vOTUs	4135.4	8.72625
13609	all vOTUs	4145.75	8.57091
13637	all vOTUs	4148.1	9.96784
13665	all vOTUs	4153.85	7.00582
13693	all vOTUs	4159.4	9.33809
13721	all vOTUs	4165.05	10.6991
13749	all vOTUs	4171.4	8.86982
13777	all vOTUs	4175.55	7.28716
13805	all vOTUs	4181.75	7.9926
13833	all vOTUs	4186.65	6.76115
13861	all vOTUs	4192.65	7.03581
13889	all vOTUs	4198.25	8.54631
13917	all vOTUs	4205	5.94714
13945	all vOTUs	4209	6.39078
13973	all vOTUs	4214.45	4.28553
14001	all vOTUs	4217.45	4.95745
14029	all vOTUs	4224.65	6.79996
14057	all vOTUs	4230.5	4.66228
14085	all vOTUs	4236.15	4.42808
14113	all vOTUs	4243.15	4.80433
14141	all vOTUs	4247.05	4.00625
14169	all vOTUs	4252.65	3.13344
14197	all vOTUs	4257.7	2.02874
1	no singletons	1	0
24	no singletons	23	0.794719
47	no singletons	44.3	1.71985
70	no singletons	63.35	2.68083
93	no singletons	79.5	3.66348
116	no singletons	99.35	4.23364
139	no singletons	115.95	4.48946
162	no singletons	132.6	4.41767
185	no singletons	144.1	5.8029
208	no singletons	160.9	5.0252
231	no singletons	175.8	8.45795
254	no singletons	190.45	5.57697
277	no singletons	202.25	6.92725
300	no singletons	217.2	5.64381
323	no singletons	231.6	7.14806
346	no singletons	239.95	10.0916
369	no singletons	256.45	8.90579
392	no singletons	267.25	8.11026
415	no singletons	277.6	8.23599
438	no singletons	288.3	6.63404
461	no singletons	301.2	6.9857
484	no singletons	307.45	9.90202
507	no singletons	321.65	10.6389
530	no singletons	337.95	10.2314
553	no singletons	340.25	10.1456
576	no singletons	354.9	11.8761
599	no singletons	363.85	11.9529
622	no singletons	374.95	7.23642
645	no singletons	385.45	12.382
668	no singletons	393.75	10.5575
691	no singletons	403	9.01461
714	no singletons	412.1	9.61851
737	no singletons	424.7	11.2489
760	no singletons	430.9	13.1185
783	no singletons	439.3	9.58123
806	no singletons	449.05	8.91761
829	no singletons	460.85	7.90253
852	no singletons	468.5	12.0809
875	no singletons	476.15	11.9132
898	no singletons	484.5	10.6845
921	no singletons	492.3	14.0866
944	no singletons	501.8	12.2758
967	no singletons	509.95	14.9964
990	no singletons	519.3	16.5914
1013	no singletons	522.95	10.7873
1036	no singletons	530.8	12.7923
1059	no singletons	542.1	12.1434
1082	no singletons	545.8	10.581
1105	no singletons	556.95	10.2878
1128	no singletons	558.55	16.5894
1151	no singletons	576.15	11.7799
1174	no singletons	577.65	11.6541
1197	no singletons	588.75	14.8426
1220	no singletons	592.9	12.5945
1243	no singletons	601.65	14.7408
1266	no singletons	607.45	10.5505
1289	no singletons	611.85	13.6662
1312	no singletons	624.35	11.5407
1335	no singletons	631.1	13.0622
1358	no singletons	633.95	12.1849
1381	no singletons	644.55	10.9134
1404	no singletons	647.5	15.5614
1427	no singletons	655.65	11.1368
1450	no singletons	663.5	11.861
1473	no singletons	668.2	11.4644
1496	no singletons	673.85	12.529
1519	no singletons	681.55	12.0982
1542	no singletons	686.65	8.92822
1565	no singletons	688.4	9.75705
1588	no singletons	704	13.719
1611	no singletons	703.55	13.0161
1634	no singletons	714.4	13.574
1657	no singletons	715.35	15.452
1680	no singletons	723.3	17.8623
1703	no singletons	724.05	16.5067
1726	no singletons	734.3	14.32
1749	no singletons	743.55	10.9951
1772	no singletons	749.8	13.2132
1795	no singletons	750	15.7914
1818	no singletons	756.35	13.6277
1841	no singletons	765.15	14.4196
1864	no singletons	773.55	17.1694
1887	no singletons	771.5	15.0595
1910	no singletons	774.3	15.9113
1933	no singletons	788.7	13.0711
1956	no singletons	789.9	13.5643
1979	no singletons	797.05	15.9686
2002	no singletons	802.65	13.7851
2025	no singletons	810.2	16.2079
2048	no singletons	807.8	13.5204
2071	no singletons	816.55	12.8779
2094	no singletons	820.15	12.7786
2117	no singletons	821.35	18.1667
2140	no singletons	832.1	16.5558
2163	no singletons	833.75	10.1093
2186	no singletons	844.3	12.5031
2209	no singletons	848.45	15.8462
2232	no singletons	851.85	18.4085
2255	no singletons	860.8	13.3124
2278	no singletons	860.9	12.4262
2301	no singletons	861.45	14.0693
2324	no singletons	876.7	12.3761
2347	no singletons	879.6	14.4419
2370	no singletons	883.05	17.8015
2393	no singletons	883.3	12.4736
2416	no singletons	894	9.54215
2439	no singletons	895.4	11.2549
2462	no singletons	899.65	13.156
2485	no singletons	907.45	12.7133
2508	no singletons	909.6	15.391
2531	no singletons	911.3	14.8859
2554	no singletons	918	15.8047
2577	no singletons	922.1	16.0358
2600	no singletons	930.7	12.9131
2623	no singletons	931.05	13.8582
2646	no singletons	933.7	12.8149
2669	no singletons	943.3	17.7382
2692	no singletons	941.2	17.7129
2715	no singletons	947.65	21.668
2738	no singletons	950.75	15.1027
2761	no singletons	951.8	18.512
2784	no singletons	965.2	14.4061
2807	no singletons	963.6	15.3774
2830	no singletons	964.9	14.1529
2853	no singletons	973.6	10.4146
2876	no singletons	978.1	14.3707
2899	no singletons	985.45	9.16788
2922	no singletons	990.1	16.2639
2945	no singletons	992.9	12.7399
2968	no singletons	994.8	17.5577
2991	no singletons	990.9	15.1793
3014	no singletons	1004.35	10.7129
3037	no singletons	1004.5	15.9588
3060	no singletons	1004.1	16.964
3083	no singletons	1014.25	17.2409
3106	no singletons	1013.4	16.6778
3129	no singletons	1018	14.9666
3152	no singletons	1022.4	14.7769
3175	no singletons	1027.3	15.1626
3198	no singletons	1029.25	19.3822
3221	no singletons	1033.75	11.6433
3244	no singletons	1043.6	13.0562
3267	no singletons	1039.85	14.2285
3290	no singletons	1045.4	17.3217
3313	no singletons	1043.65	16.712
3336	no singletons	1054.7	16.2646
3359	no singletons	1054.3	15.1661
3382	no singletons	1064.4	13.8123
3405	no singletons	1064	11.0787
3428	no singletons	1064.7	12.0267
3451	no singletons	1067.45	12.8246
3474	no singletons	1071.4	12.9631
3497	no singletons	1078.7	14.5316
3520	no singletons	1074	11.4524
3543	no singletons	1076.9	11.2151
3566	no singletons	1077.9	9.95728
3589	no singletons	1092.8	9.05887
3612	no singletons	1095.05	16.2529
3635	no singletons	1100.7	12.7531
3658	no singletons	1104.6	12.9874
3681	no singletons	1102.4	12.6174
3704	no singletons	1095.8	14.6955
3727	no singletons	1111.65	13.323
3750	no singletons	1110.35	15.8555
3773	no singletons	1114.3	14.7794
3796	no singletons	1110.4	10.9468
3819	no singletons	1120.8	16.2338
3842	no singletons	1119.35	13.9067
3865	no singletons	1124.55	12.2237
3888	no singletons	1126.25	13.2581
3911	no singletons	1138.1	12.3625
3934	no singletons	1139.55	10.0183
3957	no singletons	1132.3	11.6307
3980	no singletons	1139.95	14.2846
4003	no singletons	1144.6	13.5585
4026	no singletons	1147.05	13.2326
4049	no singletons	1145.9	16.6003
4072	no singletons	1155.7	8.97423
4095	no singletons	1152.2	14.9828
4118	no singletons	1158.6	11.2736
4141	no singletons	1161.4	15.4525
4164	no singletons	1168.05	8.19804
4187	no singletons	1163.35	12.0624
4210	no singletons	1166.5	12.1374
4233	no singletons	1172.15	12.0886
4256	no singletons	1173.75	13.3214
4279	no singletons	1175.6	15.7092
4302	no singletons	1177.75	10.637
4325	no singletons	1184.9	15.2035
4348	no singletons	1187.8	12.1595
4371	no singletons	1188.1	12.8551
4394	no singletons	1189.2	11.5421
4417	no singletons	1189.95	13.2604
4440	no singletons	1192.9	14.4874
4463	no singletons	1197	16.3385
4486	no singletons	1200.05	15.0559
4509	no singletons	1199.7	14.1611
4532	no singletons	1205.15	13.9596
4555	no singletons	1209.25	14.2676
4578	no singletons	1213.35	14.1357
4601	no singletons	1215.75	12.2297
4624	no singletons	1212.95	15.0909
4647	no singletons	1216.6	10.5101
4670	no singletons	1221.45	13.9453
4693	no singletons	1223.35	16.4165
4716	no singletons	1229.65	19.2279
4739	no singletons	1231.45	10.5155
4762	no singletons	1227.35	8.94589
4785	no singletons	1233.5	13.1489
4808	no singletons	1234.5	14.0619
4831	no singletons	1240.2	10.3801
4854	no singletons	1238.5	9.24804
4877	no singletons	1244.15	18.1493
4900	no singletons	1245.8	12.4461
4923	no singletons	1242.55	13.9566
4946	no singletons	1246.05	10.0916
4969	no singletons	1251.35	13.4136
4992	no singletons	1252.4	14.0503
5015	no singletons	1255.35	11.3429
5038	no singletons	1259.35	14.6261
5061	no singletons	1261.25	11.4242
5084	no singletons	1261.4	13.3748
5107	no singletons	1262.6	11.7491
5130	no singletons	1267.4	11.0186
5153	no singletons	1265.4	13.5429
5176	no singletons	1271.7	9.80923
5199	no singletons	1274.55	10.2056
5222	no singletons	1278.1	14.0222
5245	no singletons	1279.65	10.5295
5268	no singletons	1280.3	14.6794
5291	no singletons	1282.3	13.9401
5314	no singletons	1282.95	8.8762
5337	no singletons	1285.95	8.78081
5360	no singletons	1286.1	10.1769
5383	no singletons	1290	8.96191
5406	no singletons	1288	14.0825
5429	no singletons	1297.15	13.208
5452	no singletons	1295.8	13.0368
5475	no singletons	1295.6	16.6208
5498	no singletons	1299.75	11.6161
5521	no singletons	1302.05	9.64351
5544	no singletons	1301.45	8.89988
5567	no singletons	1303.5	15.463
5590	no singletons	1308.9	14.6535
5613	no singletons	1305.9	16.0588
5636	no singletons	1309.85	12.3086
5659	no singletons	1311.9	10.8332
5682	no singletons	1318.35	14.4487
5705	no singletons	1312.85	16.2457
5728	no singletons	1316.9	9.68939
5751	no singletons	1318.45	14.1551
5774	no singletons	1321.35	11.2263
5797	no singletons	1325.1	11.4382
5820	no singletons	1328.95	13.5043
5843	no singletons	1322.3	10.1831
5866	no singletons	1329.65	10.184
5889	no singletons	1333.9	12.9123
5912	no singletons	1330.6	10.8792
5935	no singletons	1335.6	10.3537
5958	no singletons	1329.7	13.4129
5981	no singletons	1340.75	11.2244
6004	no singletons	1339.5	9.96573
6027	no singletons	1339.25	10.6468
6050	no singletons	1345.95	11.7315
6073	no singletons	1345.15	8.14523
6096	no singletons	1346.5	11.6371
6119	no singletons	1354.3	8.85616
6142	no singletons	1342.8	10.3548
6165	no singletons	1355.7	14.8328
6188	no singletons	1353.4	10.8647
6211	no singletons	1352.5	11.5736
6234	no singletons	1352.85	6.47485
6257	no singletons	1357.55	11.4408
6280	no singletons	1360.75	9.96771
6303	no singletons	1361.5	10.7532
6326	no singletons	1362	9.26794
6349	no singletons	1366.95	11.9889
6372	no singletons	1361.5	10.0289
6395	no singletons	1367.55	9.8967
6418	no singletons	1364.75	11.0114
6441	no singletons	1369.75	9.46392
6464	no singletons	1368.5	9.28213
6487	no singletons	1373.4	9.36061
6510	no singletons	1375.5	9.48406
6533	no singletons	1374.75	10.3663
6556	no singletons	1382.55	10.5704
6579	no singletons	1378.85	11.7575
6602	no singletons	1378.35	8.96939
6625	no singletons	1379.65	9.79944
6648	no singletons	1381.05	11.019
6671	no singletons	1379.3	7.91468
6694	no singletons	1384.75	9.35766
6717	no singletons	1389.4	7.37992
6740	no singletons	1389.15	8.82147
6763	no singletons	1385.9	9.25032
6786	no singletons	1390.65	8.68923
6809	no singletons	1390.8	10.3395
6832	no singletons	1394.85	5.30417
6855	no singletons	1393.4	8.76836
6878	no singletons	1398.35	10.184
6901	no singletons	1397.75	6.23973
6924	no singletons	1399.5	8.26215
6947	no singletons	1399.95	9.18509
6970	no singletons	1400.8	11.1384
6993	no singletons	1404.4	9.16745
7016	no singletons	1402.1	8.80132
7039	no singletons	1409.65	9.48836
7062	no singletons	1403.55	10.9999
7085	no singletons	1405.8	10.6997
7108	no singletons	1405.2	7.6475
7131	no singletons	1410.95	8.65402
7154	no singletons	1411.75	12.1563
7177	no singletons	1413.1	9.36904
7200	no singletons	1418.5	7.88403
7223	no singletons	1411.75	7.81278
7246	no singletons	1415.5	8.04919
7269	no singletons	1418.5	8.83474
7292	no singletons	1418.8	8.69725
7315	no singletons	1418.15	8.71342
7338	no singletons	1426.5	6.77068
7361	no singletons	1422.8	7.66125
7384	no singletons	1417.05	8.30647
7407	no singletons	1424.2	11.0673
7430	no singletons	1427.35	9.45502
7453	no singletons	1430.95	10.0078
7476	no singletons	1428.75	11.1727
7499	no singletons	1429.8	9.666
7522	no singletons	1428.45	6.19401
7545	no singletons	1431.9	6.57667
7568	no singletons	1431.3	7.21183
7591	no singletons	1433.1	9.80816
7614	no singletons	1433.65	7.11762
7637	no singletons	1431.35	8.36204
7660	no singletons	1437.4	7.25041
7683	no singletons	1434.9	8.04527
7706	no singletons	1441.4	7.65987
7729	no singletons	1438.55	6.55724
7752	no singletons	1438.55	5.43357
7775	no singletons	1440.95	10.5205
7798	no singletons	1444.15	7.61076
7821	no singletons	1445.9	7.68389
7844	no singletons	1443.55	6.6923
7867	no singletons	1445.15	7.78173
7890	no singletons	1446.95	9.4115
7913	no singletons	1445.35	6.69072
7936	no singletons	1445.4	8.75635
7959	no singletons	1448.65	8.62844
7982	no singletons	1453.8	8.21808
8005	no singletons	1454.5	6.87865
8028	no singletons	1451.4	8.91126
8051	no singletons	1451.05	6.29515
8074	no singletons	1454.6	5.95951
8097	no singletons	1454.65	7.74104
8120	no singletons	1453	7.9273
8143	no singletons	1456.7	8.68816
8166	no singletons	1454.6	6.04718
8189	no singletons	1459.5	6.13446
8212	no singletons	1458.15	7.14714
8235	no singletons	1458.6	7.5142
8258	no singletons	1463.2	5.76377
8281	no singletons	1459.25	5.85684
8304	no singletons	1462.3	6.36685
8327	no singletons	1463.75	7.28282
8350	no singletons	1461.25	7.23933
8373	no singletons	1462.75	5.44711
8396	no singletons	1466.35	7.78849
8419	no singletons	1466.15	6.25153
8442	no singletons	1465.55	5.73516
8465	no singletons	1466.55	4.33438
8488	no singletons	1465.85	6.40949
8511	no singletons	1468.9	6.65622
8534	no singletons	1470	7.2184
8557	no singletons	1470.85	5.58452
8580	no singletons	1472.2	6.70899
8603	no singletons	1471.7	5.78655
8626	no singletons	1471.3	5.40078
8649	no singletons	1472.05	4.96806
8672	no singletons	1473.3	4.94283
8695	no singletons	1473.25	5.82982
8718	no singletons	1472.5	6.29536
8741	no singletons	1474.45	6.12566
8764	no singletons	1476.7	5.12065
8787	no singletons	1475.8	7.35277
8810	no singletons	1476.6	5.47146
8833	no singletons	1477.7	5.07937
8856	no singletons	1479.85	6.25153
8879	no singletons	1478.1	4.97256
8902	no singletons	1480.8	4.57223
8925	no singletons	1479.7	6.34201
8948	no singletons	1480.3	6.49777
8971	no singletons	1480.15	5.36337
8994	no singletons	1482.75	3.98517
9017	no singletons	1486.3	4.76942
9040	no singletons	1485.3	4.56647
9063	no singletons	1483.8	2.72609
9086	no singletons	1487.1	5.54313
9109	no singletons	1486.1	5.25056
9132	no singletons	1486.75	4.95108
9155	no singletons	1489	5.61951
9178	no singletons	1487.45	4.74036
9201	no singletons	1486.85	5.72414
9224	no singletons	1489.35	4.34408
9247	no singletons	1489.1	4.72284
9270	no singletons	1488.05	3.87264
9293	no singletons	1489.15	4.57999
9316	no singletons	1490.9	3.66922
9339	no singletons	1493.45	5.18576
9362	no singletons	1492.45	3.5165
9385	no singletons	1492.6	4.32131
9408	no singletons	1493.3	4.28092
9431	no singletons	1495	4.47214
9454	no singletons	1493.05	3.81789
9477	no singletons	1493.8	4.43194
9500	no singletons	1493.15	4.65974
9523	no singletons	1496.55	3.59056
9546	no singletons	1494.8	3.56297
9569	no singletons	1497.45	2.98196
9592	no singletons	1495.3	3.98814
9615	no singletons	1497.85	4.0946
9638	no singletons	1497.45	5.47218
9661	no singletons	1497.65	4.86962
9684	no singletons	1498.15	3.54334
9707	no singletons	1498.35	4.38028
9730	no singletons	1499.15	2.90689
9753	no singletons	1496.95	3.85903
9776	no singletons	1500.35	3.376
9799	no singletons	1499.35	3.48342
9822	no singletons	1500.65	3.36037
9845	no singletons	1500.95	3.39466
9868	no singletons	1500.55	4.01936
9891	no singletons	1501.55	4.2609
9914	no singletons	1501.4	3.21837
9937	no singletons	1501.65	3.26505
9960	no singletons	1502.7	2.86724
9983	no singletons	1503.25	3.12671
10006	no singletons	1503.9	3.12713
10029	no singletons	1503.9	2.91818
10052	no singletons	1504.3	2.97534
10075	no singletons	1505.6	2.77963
10098	no singletons	1505.1	2.44734
10121	no singletons	1506.75	1.83174
10144	no singletons	1505.4	3.16893
10167	no singletons	1506.55	2.78104
10190	no singletons	1506.25	2.76967
10213	no singletons	1506.5	3.06937
10236	no singletons	1507.3	1.83819
10259	no singletons	1506.25	1.74341
10282	no singletons	1507.55	2.52305
10305	no singletons	1507.45	2.66508
10328	no singletons	1507.9	2.5526
10351	no singletons	1508.2	1.90843
10374	no singletons	1507.75	2.0995
10397	no singletons	1507.95	2.32775
10420	no singletons	1509.45	2.4165
10443	no singletons	1508.4	2.47939
10466	no singletons	1509.15	1.69442
10489	no singletons	1509.15	2.03328
10512	no singletons	1509.15	2.25424
10535	no singletons	1509.95	1.63755
10558	no singletons	1510.1	1.58612
10581	no singletons	1510	1.89181
10604	no singletons	1510.25	2.07428
10627	no singletons	1511.05	1.60509
10650	no singletons	1510.3	2.17885
10673	no singletons	1511.2	1.19649
10696	no singletons	1511.1	1.41049
10719	no singletons	1511.25	1.61815
10742	no singletons	1511.4	1.56945
10765	no singletons	1511.05	1.82021
10788	no singletons	1511.6	1.42902
10811	no singletons	1511.85	1.26803
10834	no singletons	1512.15	1.38697
10857	no singletons	1512.05	1.19097
10880	no singletons	1512.65	1.63111
10903	no singletons	1512.75	1.16416
10926	no singletons	1512.35	1.13671
10949	no singletons	1512.7	1.0311
10972	no singletons	1512.3	1.41793
10995	no singletons	1512.7	1.34164
11018	no singletons	1512.85	0.933302
11041	no singletons	1513.35	0.812728
11064	no singletons	1513.35	0.988087
11087	no singletons	1513.4	0.680557
11110	no singletons	1513.3	0.732695
11133	no singletons	1513.4	0.680557
11156	no singletons	1513.65	0.587143
11179	no singletons	1513.6	0.598243
11202	no singletons	1513.6	0.598243
11225	no singletons	1513.8	0.410391
11248	no singletons	1513.85	0.366348
11271	no singletons	1513.65	0.587143
11294	no singletons	1513.8	0.410391
11317	no singletons	1513.8	0.410391
11340	no singletons	1513.9	0.307794
11363	no singletons	1513.9	0.307794
11386	no singletons	1513.9	0.307794
11409	no singletons	1514	0
11432	no singletons	1514	0
11455	no singletons	1514	0

## Sheet: fig4b
Cluster	GPD	GVD	MGV	OVD	RefSeq	VMGC-v
AC_000006.1	N	N	N	N	Y	N
AC_000010.1	N	N	N	N	Y	N
AC_000017.1	N	N	Y	N	Y	N
AC_000018.1	N	N	Y	N	Y	N
AC_000020.1	N	N	N	N	Y	N
AC_000189.1	N	N	N	N	Y	N
AC_000192.1	N	N	N	N	Y	N
Altabtbaei_2021_02.k141_296648	N	N	N	Y	N	N
Altabtbaei_2021_02.k141_439831	N	N	N	Y	N	N
Altabtbaei_2021_03.k141_103957	N	N	N	Y	N	N
Altabtbaei_2021_04.k141_241302_1	N	N	N	Y	N	N
Altabtbaei_2021_10.k141_42052_1	N	N	N	Y	N	N
Altabtbaei_2021_13.k141_17755	N	N	N	Y	N	N
Altabtbaei_2021_16.k141_121464_1	N	N	N	Y	N	N
Altabtbaei_2021_19.k141_19515	N	N	N	Y	N	N
Altabtbaei_2021_20.k141_182079	N	N	N	Y	N	N
Altabtbaei_2021_20.k141_188927	N	N	N	Y	N	N
Altabtbaei_2021_21.k141_185618	N	N	N	Y	N	N
Altabtbaei_2021_21.k141_192428_1	N	N	N	Y	N	N
Altabtbaei_2021_21.k141_22262	N	N	N	Y	N	N
Altabtbaei_2021_21.k141_50924	N	N	N	Y	N	N
Altabtbaei_2021_22.k141_177306	N	N	N	Y	N	N
Altabtbaei_2021_22.k141_195686	N	N	N	Y	N	N
Altabtbaei_2021_22.k141_24167	N	N	N	Y	N	N
Altabtbaei_2021_22.k141_40994_1	N	N	N	Y	N	N
Altabtbaei_2021_22.k141_41967	N	N	N	Y	N	N
Altabtbaei_2021_23.k141_165633	N	N	N	Y	N	N
Altabtbaei_2021_24.k141_12547	N	N	N	Y	N	N
Altabtbaei_2021_25.k141_162905	N	N	N	Y	N	N
Altabtbaei_2021_28.k141_46604_1	N	N	N	Y	N	N
Altabtbaei_2021_30.k141_105265	N	N	N	Y	N	N
Altabtbaei_2021_30.k141_113643_1	N	N	N	Y	N	N
Altabtbaei_2021_30.k141_130607	N	N	N	Y	N	N
Altabtbaei_2021_30.k141_136133	N	N	N	Y	N	N
Altabtbaei_2021_30.k141_147965_1	N	N	N	Y	N	N
Altabtbaei_2021_30.k141_148813	N	N	N	Y	N	N
Altabtbaei_2021_30.k141_162784_1	N	N	N	Y	N	N
Altabtbaei_2021_30.k141_190737_1	N	N	N	Y	N	N
Altabtbaei_2021_30.k141_21762	N	N	N	Y	N	N
Altabtbaei_2021_30.k141_36317_1	N	N	N	Y	N	N
Altabtbaei_2021_30.k141_44401_1	N	N	N	Y	N	N
Altabtbaei_2021_30.k141_64989	N	N	N	Y	N	N
Altabtbaei_2021_30.k141_71852	N	N	N	Y	N	N
Altabtbaei_2021_30.k141_72177	N	N	N	Y	N	N
Altabtbaei_2021_30.k141_76105	N	N	N	Y	N	N
Altabtbaei_2021_30.k141_82964	N	N	N	Y	N	N
Altabtbaei_2021_30.k141_84646	N	N	N	Y	N	N
Altabtbaei_2021_30.k141_84715	N	N	N	Y	N	N
Altabtbaei_2021_30.k141_95013	N	N	N	Y	N	N
Altabtbaei_2021_32.k141_268070	N	N	N	Y	N	N
Altabtbaei_2021_34.k141_157559	N	N	N	Y	N	N
Altabtbaei_2021_34.k141_16264	N	N	N	Y	N	N
Altabtbaei_2021_34.k141_178831	N	N	N	Y	N	N
Altabtbaei_2021_34.k141_262922	N	N	N	Y	N	N
Altabtbaei_2021_34.k141_334726	N	N	N	Y	N	N
Altabtbaei_2021_34.k141_389988	N	N	N	Y	N	N
Altabtbaei_2021_35.k141_463641	N	N	N	Y	N	N
Altabtbaei_2021_39.k141_497345	N	N	N	Y	N	N
Altabtbaei_2021_41.k141_394081	N	N	N	Y	N	N
Altabtbaei_2021_41.k141_60442	N	N	N	Y	N	N
Altabtbaei_2021_41.k141_80296	N	N	N	Y	N	N
Altabtbaei_2021_43.k141_143062	N	N	N	Y	N	N
Altabtbaei_2021_43.k141_212472	N	N	N	Y	N	N
Altabtbaei_2021_44.k141_125680	N	N	N	Y	N	N
Altabtbaei_2021_44.k141_26859	N	N	N	Y	N	N
Altabtbaei_2021_47.k141_165433	N	N	N	Y	N	N
Altabtbaei_2021_47.k141_171339	N	N	N	Y	N	N
Altabtbaei_2021_47.k141_187373	N	N	N	Y	N	N
Altabtbaei_2021_47.k141_194688	N	N	N	Y	N	N
Altabtbaei_2021_47.k141_244007	N	N	N	Y	N	N
Altabtbaei_2021_47.k141_249350	N	N	N	Y	N	N
Altabtbaei_2021_47.k141_265006	N	N	N	Y	N	N
Altabtbaei_2021_47.k141_285277	N	N	N	Y	N	N
Altabtbaei_2021_47.k141_331799	N	N	N	Y	N	N
Altabtbaei_2021_47.k141_366488	N	N	N	Y	N	N
Altabtbaei_2021_47.k141_67895	N	N	N	Y	N	N
Altabtbaei_2021_49.k141_122916	N	N	N	Y	N	N
Altabtbaei_2021_49.k141_12551	N	N	N	Y	N	N
Altabtbaei_2021_49.k141_149498	N	N	N	Y	N	N
Altabtbaei_2021_49.k141_26380	N	N	N	Y	N	N
Altabtbaei_2021_49.k141_33235	N	N	N	Y	N	N
Altabtbaei_2021_49.k141_6731	N	N	N	Y	N	N
Altabtbaei_2021_49.k141_88289	N	N	N	Y	N	N
Altabtbaei_2021_50.k141_104833	N	N	N	Y	N	N
Altabtbaei_2021_56.k141_145483_1	N	N	N	Y	N	N
Altabtbaei_2021_56.k141_221348_1	N	N	N	Y	N	N
Altabtbaei_2021_56.k141_252839_1	N	N	N	Y	N	N
Altabtbaei_2021_57.k141_168995	N	N	N	Y	N	N
Altabtbaei_2021_57.k141_268960	N	N	N	Y	N	N
Altabtbaei_2021_57.k141_80891	N	N	N	Y	N	N
Altabtbaei_2021_58.k141_121055	N	N	N	Y	N	N
Altabtbaei_2021_58.k141_123335	N	N	N	Y	N	N
Altabtbaei_2021_58.k141_254435	N	N	N	Y	N	N
Altabtbaei_2021_58.k141_278557	N	N	N	Y	N	N
Altabtbaei_2021_58.k141_301973	N	N	N	Y	N	N
Altabtbaei_2021_58.k141_356321	N	N	N	Y	N	N
Altabtbaei_2021_58.k141_360107	N	N	N	Y	N	N
Altabtbaei_2021_58.k141_417263	N	N	N	Y	N	N
Altabtbaei_2021_61.k141_113276_1	N	N	N	Y	N	N
Altabtbaei_2021_61.k141_123069	N	N	N	Y	N	N
Altabtbaei_2021_61.k141_24151	N	N	N	Y	N	N
Altabtbaei_2021_63.k141_62716	N	N	N	Y	N	N
Altabtbaei_2021_66.k141_105693_1	N	N	N	Y	N	N
Altabtbaei_2021_66.k141_158285_1	N	N	N	Y	N	N
Altabtbaei_2021_66.k141_174799	N	N	N	Y	N	N
Altabtbaei_2021_66.k141_187732	N	N	N	Y	N	N
Altabtbaei_2021_66.k141_190652	N	N	N	Y	N	N
Altabtbaei_2021_66.k141_226968	N	N	N	Y	N	N
Altabtbaei_2021_66.k141_228397	N	N	N	Y	N	N
Altabtbaei_2021_66.k141_230911	N	N	N	Y	N	N
Altabtbaei_2021_66.k141_243940	N	N	N	Y	N	N
Altabtbaei_2021_66.k141_25628	N	N	N	Y	N	N
Altabtbaei_2021_66.k141_4287	N	N	N	Y	N	N
Altabtbaei_2021_66.k141_64956_1	N	N	N	Y	N	N
Altabtbaei_2021_66.k141_72628	N	N	N	Y	N	N
Altabtbaei_2021_66.k141_84572	N	N	N	Y	N	N
Altabtbaei_2021_66.k141_94978_1	N	N	N	Y	N	N
Altabtbaei_2021_67.k141_193484	N	N	N	Y	N	N
Altabtbaei_2021_67.k141_28877_1	N	N	N	Y	N	N
Altabtbaei_2021_68.k141_116954	N	N	N	Y	N	N
Altabtbaei_2021_68.k141_118678	N	N	N	Y	N	N
Altabtbaei_2021_68.k141_166327	N	N	N	Y	N	N
Altabtbaei_2021_68.k141_170061	N	N	N	Y	N	N
Altabtbaei_2021_68.k141_93012	N	N	N	Y	N	N
Altabtbaei_2021_68.k141_94243	N	N	N	Y	N	N
Brito_2019_002.k121_10610	N	N	N	Y	N	N
Brito_2019_002.k121_19495	N	N	N	Y	N	N
Brito_2019_002.k121_24508	N	N	N	Y	N	N
Brito_2019_007.k121_13106_1	N	N	N	Y	N	N
Brito_2019_007.k121_18919	N	N	N	Y	N	N
Brito_2019_008.k121_2874	N	N	N	Y	N	N
Brito_2019_009.k121_12983	N	N	N	Y	N	N
Brito_2019_009.k121_6646	N	N	N	Y	N	N
Brito_2019_010.k121_20948	N	N	N	Y	N	N
Brito_2019_011.k121_19325	N	N	N	Y	N	N
Brito_2019_011.k121_23690	N	N	N	Y	N	N
Brito_2019_011.k121_32088	N	N	N	Y	N	N
Brito_2019_011.k121_45966	N	N	N	Y	N	N
Brito_2019_012.k121_27456	N	N	N	Y	N	N
Brito_2019_012.k121_74577	N	N	N	Y	N	N
Brito_2019_012.k121_74581	N	N	N	Y	N	N
Brito_2019_012.k121_9490	N	N	N	Y	N	N
Brito_2019_012.k121_9830	N	N	N	Y	N	N
Brito_2019_013.k121_14566_1	N	N	N	Y	N	N
Brito_2019_013.k121_19650	N	N	N	Y	N	N
Brito_2019_013.k121_20811	N	N	N	Y	N	N
Brito_2019_013.k121_22842	N	N	N	Y	N	N
Brito_2019_013.k121_35564	N	N	N	Y	N	N
Brito_2019_013.k121_42674	N	N	N	Y	N	N
Brito_2019_013.k121_44545_1	N	N	N	Y	N	N
Brito_2019_013.k121_48382	N	N	N	Y	N	N
Brito_2019_013.k121_57241	N	N	N	Y	N	N
Brito_2019_013.k121_60489	N	N	N	Y	N	N
Brito_2019_013.k121_60490	N	N	N	Y	N	N
Brito_2019_013.k121_60496	N	N	N	Y	N	N
Brito_2019_014.k121_59989	N	N	N	Y	N	N
Brito_2019_014.k121_65619	N	N	N	Y	N	N
Brito_2019_017.k121_5780	N	N	N	Y	N	N
Brito_2019_020.k121_13277	N	N	N	Y	N	N
Brito_2019_020.k121_27269	N	N	N	Y	N	N
Brito_2019_020.k121_44762	N	N	N	Y	N	N
Brito_2019_020.k121_48846	N	N	N	Y	N	N
Brito_2019_020.k121_9491	N	N	N	Y	N	N
Brito_2019_022.k121_5700	N	N	N	Y	N	N
Brito_2019_022.k121_7032	N	N	N	Y	N	N
Brito_2019_026.k121_6696	N	N	N	Y	N	N
Brito_2019_027.k121_1405	N	N	N	Y	N	N
Brito_2019_027.k121_25552	N	N	N	Y	N	N
Brito_2019_027.k121_30143	N	N	N	Y	N	N
Brito_2019_029.k121_34589	N	N	N	Y	N	N
Brito_2019_029.k121_41890	N	N	N	Y	N	N
Brito_2019_029.k121_41891	N	N	N	Y	N	N
Brito_2019_029.k121_41892	N	N	N	Y	N	N
Brito_2019_029.k121_9747	N	N	N	Y	N	N
Brito_2019_031.k121_22201	N	N	N	Y	N	N
Brito_2019_032.k121_15707	N	N	N	Y	N	N
Brito_2019_032.k121_36501	N	N	N	Y	N	N
Brito_2019_032.k121_40389	N	N	N	Y	N	N
Brito_2019_032.k121_4364	N	N	N	Y	N	N
Brito_2019_032.k121_44718	N	N	N	Y	N	N
Brito_2019_032.k121_57530	N	N	N	Y	N	N
Brito_2019_032.k121_66514	N	N	N	Y	N	N
Brito_2019_032.k121_74205	N	N	N	Y	N	N
Brito_2019_032.k121_76239	N	N	N	Y	N	N
Brito_2019_032.k121_76454_1	N	N	N	Y	N	N
Brito_2019_032.k121_78984	N	N	N	Y	N	N
Brito_2019_034.k121_14201	N	N	N	Y	N	N
Brito_2019_034.k121_16766	N	N	N	Y	N	N
Brito_2019_034.k121_26724	N	N	N	Y	N	N
Brito_2019_034.k121_29772	N	N	N	Y	N	N
Brito_2019_037.k121_12425	N	N	N	Y	N	N
Brito_2019_038.k121_35570	N	N	N	Y	N	N
Brito_2019_040.k121_12232	N	N	N	Y	N	N
Brito_2019_040.k121_1428	N	N	N	Y	N	N
Brito_2019_040.k121_2271	N	N	N	Y	N	N
Brito_2019_040.k121_24233	N	N	N	Y	N	N
Brito_2019_040.k121_6019	N	N	N	Y	N	N
Brito_2019_043.k121_26957	N	N	N	Y	N	N
Brito_2019_043.k121_32633	N	N	N	Y	N	N
Brito_2019_043.k121_53194	N	N	N	Y	N	N
Brito_2019_043.k121_75710	N	N	N	Y	N	N
Brito_2019_043.k121_9010	N	N	N	Y	N	N
Brito_2019_044.k121_105651	N	N	N	Y	N	N
Brito_2019_044.k121_108212	N	N	N	Y	N	N
Brito_2019_044.k121_113376	N	N	N	Y	N	N
Brito_2019_044.k121_121823	N	N	N	Y	N	N
Brito_2019_044.k121_126323	N	N	N	Y	N	N
Brito_2019_044.k121_130989	N	N	N	Y	N	N
Brito_2019_044.k121_131385	N	N	N	Y	N	N
Brito_2019_044.k121_141686	N	N	N	Y	N	N
Brito_2019_044.k121_141688	N	N	N	Y	N	N
Brito_2019_044.k121_30495	N	N	N	Y	N	N
Brito_2019_044.k121_34125	N	N	N	Y	N	N
Brito_2019_044.k121_59415	N	N	N	Y	N	N
Brito_2019_044.k121_62796	N	N	N	Y	N	N
Brito_2019_044.k121_70413	N	N	N	Y	N	N
Brito_2019_044.k121_70703	N	N	N	Y	N	N
Brito_2019_044.k121_72639_1	N	N	N	Y	N	N
Brito_2019_044.k121_75319	N	N	N	Y	N	N
Brito_2019_044.k121_91691	N	N	N	Y	N	N
Brito_2019_044.k121_94531	N	N	N	Y	N	N
Brito_2019_052.k121_11412	N	N	N	Y	N	N
Brito_2019_052.k121_12864	N	N	N	Y	N	N
Brito_2019_052.k121_9171	N	N	N	Y	N	N
Brito_2019_053.k121_17104	N	N	N	Y	N	N
Brito_2019_053.k121_20777	N	N	N	Y	N	N
Brito_2019_054.k121_32569	N	N	N	Y	N	N
Brito_2019_054.k121_33666	N	N	N	Y	N	N
Brito_2019_054.k121_35341	N	N	N	Y	N	N
Brito_2019_054.k121_36783	N	N	N	Y	N	N
Brito_2019_054.k121_3796	N	N	N	Y	N	N
Brito_2019_054.k121_43469	N	N	N	Y	N	N
Brito_2019_054.k121_65840	N	N	N	Y	N	N
Brito_2019_054.k121_77506	N	N	N	Y	N	N
Brito_2019_054.k121_86201	N	N	N	Y	N	N
Brito_2019_055.k121_1211	N	N	N	Y	N	N
Brito_2019_055.k121_14433	N	N	N	Y	N	N
Brito_2019_055.k121_3454	N	N	N	Y	N	N
Brito_2019_056.k121_7254	N	N	N	Y	N	N
Brito_2019_056.k121_7625	N	N	N	Y	N	N
Brito_2019_057.k121_14381	N	N	N	Y	N	N
Brito_2019_057.k121_27567	N	N	N	Y	N	N
Brito_2019_058.k121_17012	N	N	N	Y	N	N
Brito_2019_058.k121_29898	N	N	N	Y	N	N
Brito_2019_058.k121_34084	N	N	N	Y	N	N
Brito_2019_058.k121_49398	N	N	N	Y	N	N
Brito_2019_058.k121_5438	N	N	N	Y	N	N
Brito_2019_059.k121_108765	N	N	N	Y	N	N
Brito_2019_059.k121_113665	N	N	N	Y	N	N
Brito_2019_059.k121_114307	N	N	N	Y	N	N
Brito_2019_059.k121_115659	N	N	N	Y	N	N
Brito_2019_059.k121_117950	N	N	N	Y	N	N
Brito_2019_059.k121_122414	N	N	N	Y	N	N
Brito_2019_059.k121_12535	N	N	N	Y	N	N
Brito_2019_059.k121_13775	N	N	N	Y	N	N
Brito_2019_059.k121_23120	N	N	N	Y	N	N
Brito_2019_059.k121_23557	N	N	N	Y	N	N
Brito_2019_059.k121_25615	N	N	N	Y	N	N
Brito_2019_059.k121_26948	N	N	N	Y	N	N
Brito_2019_059.k121_40185	N	N	N	Y	N	N
Brito_2019_059.k121_41084	N	N	N	Y	N	N
Brito_2019_059.k121_43186	N	N	N	Y	N	N
Brito_2019_059.k121_46396	N	N	N	Y	N	N
Brito_2019_059.k121_54027	N	N	N	Y	N	N
Brito_2019_059.k121_57269	N	N	N	Y	N	N
Brito_2019_059.k121_57731	N	N	N	Y	N	N
Brito_2019_059.k121_58043	N	N	N	Y	N	N
Brito_2019_059.k121_60084	N	N	N	Y	N	N
Brito_2019_059.k121_60819	N	N	N	Y	N	N
Brito_2019_059.k121_63626	N	N	N	Y	N	N
Brito_2019_059.k121_66283	N	N	N	Y	N	N
Brito_2019_059.k121_69331	N	N	N	Y	N	N
Brito_2019_059.k121_69408	N	N	N	Y	N	N
Brito_2019_059.k121_70711	N	N	N	Y	N	N
Brito_2019_059.k121_74077	N	N	N	Y	N	N
Brito_2019_059.k121_77838	N	N	N	Y	N	N
Brito_2019_059.k121_81047	N	N	N	Y	N	N
Brito_2019_060.k121_11960	N	N	N	Y	N	N
Brito_2019_060.k121_1919	N	N	N	Y	N	N
Brito_2019_060.k121_4975	N	N	N	Y	N	N
Brito_2019_060.k121_5891	N	N	N	Y	N	N
Brito_2019_061.k121_72306	N	N	N	Y	N	N
Brito_2019_062.k121_49602	N	N	N	Y	N	N
Brito_2019_062.k121_5377	N	N	N	Y	N	N
Brito_2019_062.k121_7657	N	N	N	Y	N	N
Brito_2019_063.k121_101754	N	N	N	Y	N	N
Brito_2019_063.k121_103670_1	N	N	N	Y	N	N
Brito_2019_063.k121_113882	N	N	N	Y	N	N
Brito_2019_063.k121_117134	N	N	N	Y	N	N
Brito_2019_063.k121_121616	N	N	N	Y	N	N
Brito_2019_063.k121_12183	N	N	N	Y	N	N
Brito_2019_063.k121_133198	N	N	N	Y	N	N
Brito_2019_063.k121_137112_1	N	N	N	Y	N	N
Brito_2019_063.k121_139929	N	N	N	Y	N	N
Brito_2019_063.k121_140698	N	N	N	Y	N	N
Brito_2019_063.k121_144518	N	N	N	Y	N	N
Brito_2019_063.k121_150240	N	N	N	Y	N	N
Brito_2019_063.k121_16453	N	N	N	Y	N	N
Brito_2019_063.k121_18945	N	N	N	Y	N	N
Brito_2019_063.k121_23542	N	N	N	Y	N	N
Brito_2019_063.k121_23769	N	N	N	Y	N	N
Brito_2019_063.k121_25526	N	N	N	Y	N	N
Brito_2019_063.k121_31300	N	N	N	Y	N	N
Brito_2019_063.k121_32700	N	N	N	Y	N	N
Brito_2019_063.k121_35554	N	N	N	Y	N	N
Brito_2019_063.k121_51523	N	N	N	Y	N	N
Brito_2019_063.k121_7330	N	N	N	Y	N	N
Brito_2019_063.k121_7397	N	N	N	Y	N	N
Brito_2019_063.k121_76717	N	N	N	Y	N	N
Brito_2019_063.k121_77450	N	N	N	Y	N	N
Brito_2019_063.k121_79246	N	N	N	Y	N	N
Brito_2019_063.k121_90668	N	N	N	Y	N	N
Brito_2019_064.k121_8611	N	N	N	Y	N	N
Brito_2019_066.k121_28238	N	N	N	Y	N	N
Brito_2019_066.k121_28825	N	N	N	Y	N	N
Brito_2019_066.k121_39692	N	N	N	Y	N	N
Brito_2019_067.k121_11726	N	N	N	Y	N	N
Brito_2019_067.k121_22563	N	N	N	Y	N	N
Brito_2019_067.k121_25847	N	N	N	Y	N	N
Brito_2019_067.k121_27900	N	N	N	Y	N	N
Brito_2019_067.k121_29610	N	N	N	Y	N	N
Brito_2019_067.k121_33165	N	N	N	Y	N	N
Brito_2019_067.k121_34153	N	N	N	Y	N	N
Brito_2019_067.k121_35240	N	N	N	Y	N	N
Brito_2019_067.k121_39162	N	N	N	Y	N	N
Brito_2019_067.k121_39526	N	N	N	Y	N	N
Brito_2019_067.k121_40042	N	N	N	Y	N	N
Brito_2019_067.k121_42211_1	N	N	N	Y	N	N
Brito_2019_067.k121_48944	N	N	N	Y	N	N
Brito_2019_067.k121_49888	N	N	N	Y	N	N
Brito_2019_067.k121_50259	N	N	N	Y	N	N
Brito_2019_067.k121_54699	N	N	N	Y	N	N
Brito_2019_067.k121_56923	N	N	N	Y	N	N
Brito_2019_067.k121_5800	N	N	N	Y	N	N
Brito_2019_067.k121_59403	N	N	N	Y	N	N
Brito_2019_067.k121_63079	N	N	N	Y	N	N
Brito_2019_067.k121_64557	N	N	N	Y	N	N
Brito_2019_067.k121_65918	N	N	N	Y	N	N
Brito_2019_067.k121_68642	N	N	N	Y	N	N
Brito_2019_067.k121_6995	N	N	N	Y	N	N
Brito_2019_067.k121_78839	N	N	N	Y	N	N
Brito_2019_067.k121_78859	N	N	N	Y	N	N
Brito_2019_067.k121_89549	N	N	N	Y	N	N
Brito_2019_067.k121_91810	N	N	N	Y	N	N
Brito_2019_067.k121_92747	N	N	N	Y	N	N
Brito_2019_067.k121_93513	N	N	N	Y	N	N
Brito_2019_067.k121_9906	N	N	N	Y	N	N
Brito_2019_069.k121_14897	N	N	N	Y	N	N
Brito_2019_069.k121_20941	N	N	N	Y	N	N
Brito_2019_069.k121_27865	N	N	N	Y	N	N
Brito_2019_069.k121_28075	N	N	N	Y	N	N
Brito_2019_069.k121_30137	Y	N	N	Y	N	N
Brito_2019_069.k121_30139	N	N	N	Y	N	N
Brito_2019_069.k121_4382	N	N	N	Y	N	N
Brito_2019_069.k121_5457	N	N	N	Y	N	N
Brito_2019_070.k121_44376	N	N	N	Y	N	N
Brito_2019_070.k121_6200	N	N	N	Y	N	N
Brito_2019_072.k121_12844	N	N	N	Y	N	N
Brito_2019_072.k121_3755	N	N	N	Y	N	N
Brito_2019_072.k121_8612	N	N	N	Y	N	N
Brito_2019_073.k121_18471	N	N	N	Y	N	N
Brito_2019_073.k121_26125	N	N	N	Y	N	N
Brito_2019_073.k121_35145	N	N	N	Y	N	N
Brito_2019_073.k121_40944	N	N	N	Y	N	N
Brito_2019_073.k121_42505	N	N	N	Y	N	N
Brito_2019_073.k121_46989	N	N	N	Y	N	N
Brito_2019_073.k121_49815	N	N	N	Y	N	N
Brito_2019_073.k121_50911	N	N	N	Y	N	N
Brito_2019_073.k121_52412	N	N	N	Y	N	N
Brito_2019_073.k121_53257	N	N	N	Y	N	N
Brito_2019_073.k121_6500	N	N	N	Y	N	N
Brito_2019_073.k121_66339	N	N	N	Y	N	N
Brito_2019_073.k121_78208	N	N	N	Y	N	N
Brito_2019_073.k121_79614	N	N	N	Y	N	N
Brito_2019_073.k121_85193	N	N	N	Y	N	N
Brito_2019_073.k121_91669	N	N	N	Y	N	N
Brito_2019_073.k121_92819	N	N	N	Y	N	N
Brito_2019_073.k121_98640	N	N	N	Y	N	N
Brito_2019_074.k121_1458	N	N	N	Y	N	N
Brito_2019_074.k121_22268	N	N	N	Y	N	N
Brito_2019_074.k121_26580	N	N	N	Y	N	N
Brito_2019_074.k121_31203	N	N	N	Y	N	N
Brito_2019_074.k121_34324	N	N	N	Y	N	N
Brito_2019_074.k121_42901	N	N	N	Y	N	N
Brito_2019_074.k121_45999	N	N	N	Y	N	N
Brito_2019_074.k121_5207	N	N	N	Y	N	N
Brito_2019_074.k121_54932	N	N	N	Y	N	N
Brito_2019_074.k121_79920	N	N	N	Y	N	N
Brito_2019_074.k121_81474	N	N	N	Y	N	N
Brito_2019_074.k121_81945	N	N	N	Y	N	N
Brito_2019_074.k121_86094_1	N	N	N	Y	N	N
Brito_2019_074.k121_86100	N	N	N	Y	N	N
Brito_2019_074.k121_90201	N	N	N	Y	N	N
Brito_2019_074.k121_91567	N	N	N	Y	N	N
Brito_2019_075.k121_106529	N	N	N	Y	N	N
Brito_2019_075.k121_12401	N	N	N	Y	N	N
Brito_2019_075.k121_137365	N	N	N	Y	N	N
Brito_2019_075.k121_139515	N	N	N	Y	N	N
Brito_2019_075.k121_141358	N	N	N	Y	N	N
Brito_2019_075.k121_143817	N	N	N	Y	N	N
Brito_2019_075.k121_143825	N	N	N	Y	N	N
Brito_2019_075.k121_17338	N	N	N	Y	N	N
Brito_2019_075.k121_24676	N	N	N	Y	N	N
Brito_2019_075.k121_27553	N	N	N	Y	N	N
Brito_2019_075.k121_33815	N	N	N	Y	N	N
Brito_2019_075.k121_34248	N	N	N	Y	N	N
Brito_2019_075.k121_35350	N	N	N	Y	N	N
Brito_2019_075.k121_38364	N	N	N	Y	N	N
Brito_2019_075.k121_39178	N	N	N	Y	N	N
Brito_2019_075.k121_47823	N	N	N	Y	N	N
Brito_2019_075.k121_6015	N	N	N	Y	N	N
Brito_2019_075.k121_60498	N	N	N	Y	N	N
Brito_2019_075.k121_65477	N	N	N	Y	N	N
Brito_2019_075.k121_69181	N	N	N	Y	N	N
Brito_2019_075.k121_70997	N	N	N	Y	N	N
Brito_2019_075.k121_7351	N	N	N	Y	N	N
Brito_2019_075.k121_77973	N	N	N	Y	N	N
Brito_2019_075.k121_80563	N	N	N	Y	N	N
Brito_2019_075.k121_81330	N	N	N	Y	N	N
Brito_2019_075.k121_92793	N	N	N	Y	N	N
Brito_2019_075.k121_95790_1	N	N	N	Y	N	N
Brito_2019_077.k121_12572	N	N	N	Y	N	N
Brito_2019_077.k121_16917	N	N	N	Y	N	N
Brito_2019_077.k121_8092	N	N	N	Y	N	N
Brito_2019_078.k121_1189	N	N	N	Y	N	N
Brito_2019_078.k121_2249	N	N	N	Y	N	N
Brito_2019_078.k121_22603	N	N	N	Y	N	N
Brito_2019_078.k121_25683	N	N	N	Y	N	N
Brito_2019_078.k121_35572	N	N	N	Y	N	N
Brito_2019_078.k121_3687	N	N	N	Y	N	N
Brito_2019_078.k121_37020	N	N	N	Y	N	N
Brito_2019_078.k121_39037	N	N	N	Y	N	N
Brito_2019_078.k121_44301	N	N	N	Y	N	N
Brito_2019_078.k121_4497	N	N	N	Y	N	N
Brito_2019_078.k121_48810	N	N	N	Y	N	N
Brito_2019_078.k121_52367	N	N	N	Y	N	N
Brito_2019_079.k121_13015	N	N	N	Y	N	N
Brito_2019_079.k121_3323	N	N	N	Y	N	N
Brito_2019_079.k121_41745	N	N	N	Y	N	N
Brito_2019_079.k121_66624	N	N	N	Y	N	N
Brito_2019_079.k121_86309	N	N	N	Y	N	N
Brito_2019_082.k121_100573	N	N	N	Y	N	N
Brito_2019_082.k121_100923	N	N	N	Y	N	N
Brito_2019_082.k121_101915	N	N	N	Y	N	N
Brito_2019_082.k121_118049	N	N	N	Y	N	N
Brito_2019_082.k121_120657	N	N	N	Y	N	N
Brito_2019_082.k121_121651	N	N	N	Y	N	N
Brito_2019_082.k121_123524	N	N	N	Y	N	N
Brito_2019_082.k121_125457	N	N	N	Y	N	N
Brito_2019_082.k121_125748	N	N	N	Y	N	N
Brito_2019_082.k121_126922	N	N	N	Y	N	N
Brito_2019_082.k121_128014	N	N	N	Y	N	N
Brito_2019_082.k121_128016	N	N	N	Y	N	N
Brito_2019_082.k121_12903	N	N	N	Y	N	N
Brito_2019_082.k121_1726	N	N	N	Y	N	N
Brito_2019_082.k121_2333	N	N	N	Y	N	N
Brito_2019_082.k121_24101	N	N	N	Y	N	N
Brito_2019_082.k121_24718	N	N	N	Y	N	N
Brito_2019_082.k121_27663	N	N	N	Y	N	N
Brito_2019_082.k121_31808	N	N	N	Y	N	N
Brito_2019_082.k121_41132	N	N	N	Y	N	N
Brito_2019_082.k121_41364	N	N	N	Y	N	N
Brito_2019_082.k121_44423	N	N	N	Y	N	N
Brito_2019_082.k121_44997	N	N	N	Y	N	N
Brito_2019_082.k121_46636	N	N	N	Y	N	N
Brito_2019_082.k121_48435	N	N	N	Y	N	N
Brito_2019_082.k121_48614	N	N	N	Y	N	N
Brito_2019_082.k121_48768	N	N	N	Y	N	N
Brito_2019_082.k121_49265	N	N	N	Y	N	N
Brito_2019_082.k121_51604	N	N	N	Y	N	N
Brito_2019_082.k121_5872	N	N	N	Y	N	N
Brito_2019_082.k121_70576	N	N	N	Y	N	N
Brito_2019_082.k121_71441	N	N	N	Y	N	N
Brito_2019_082.k121_71896	N	N	N	Y	N	N
Brito_2019_082.k121_7466	N	N	N	Y	N	N
Brito_2019_082.k121_83494	N	N	N	Y	N	N
Brito_2019_082.k121_9407_1	N	N	N	Y	N	N
Brito_2019_082.k121_98320	N	N	N	Y	N	N
Brito_2019_083.k121_34892	N	N	N	Y	N	N
Brito_2019_084.k121_14362	N	N	N	Y	N	N
Brito_2019_084.k121_20885	N	N	N	Y	N	N
Brito_2019_084.k121_7067	N	N	N	Y	N	N
Brito_2019_086.k121_2195	N	N	N	Y	N	N
Brito_2019_087.k121_3970	N	N	N	Y	N	N
Brito_2019_087.k121_4606	N	N	N	Y	N	N
Brito_2019_088.k121_7405	N	N	N	Y	N	N
Brito_2019_089.k121_22962	N	N	N	Y	N	N
Brito_2019_089.k121_24091	N	N	N	Y	N	N
Brito_2019_089.k121_28014	N	N	N	Y	N	N
Brito_2019_089.k121_3031	N	N	N	Y	N	N
Brito_2019_089.k121_6916	N	N	N	Y	N	N
Brito_2019_090.k121_10274	N	N	N	Y	N	N
Brito_2019_090.k121_14697_1	N	N	N	Y	N	N
Brito_2019_090.k121_19421_1	N	N	N	Y	N	N
Brito_2019_090.k121_20732_1	N	N	N	Y	N	N
Brito_2019_091.k121_22844	N	N	N	Y	N	N
Brito_2019_091.k121_27016	N	N	N	Y	N	N
Brito_2019_091.k121_2986_1	N	N	N	Y	N	N
Brito_2019_091.k121_31328	N	N	N	Y	N	N
Brito_2019_091.k121_36630	N	N	N	Y	N	N
Brito_2019_091.k121_43192	N	N	N	Y	N	N
Brito_2019_091.k121_57602	N	N	N	Y	N	N
Brito_2019_091.k121_75854	N	N	N	Y	N	N
Brito_2019_091.k121_85881	N	N	N	Y	N	N
Brito_2019_091.k121_85886	N	N	N	Y	N	N
Brito_2019_091.k121_8971	N	N	N	Y	N	N
Brito_2019_091.k121_9254	N	N	N	Y	N	N
Brito_2019_092.k121_20168_1	N	N	N	Y	N	N
Brito_2019_092.k121_5916	N	N	N	Y	N	N
Brito_2019_093.k121_14646	N	N	N	Y	N	N
Brito_2019_096.k121_17471	N	N	N	Y	N	N
Brito_2019_096.k121_18676	N	N	N	Y	N	N
Brito_2019_098.k121_15036	N	N	N	Y	N	N
Brito_2019_098.k121_19041	N	N	N	Y	N	N
Brito_2019_098.k121_19090	N	N	N	Y	N	N
Brito_2019_098.k121_22705	N	N	N	Y	N	N
Brito_2019_098.k121_26260	N	N	N	Y	N	N
Brito_2019_098.k121_31122	N	N	N	Y	N	N
Brito_2019_098.k121_33441	N	N	N	Y	N	N
Brito_2019_098.k121_34467	N	N	N	Y	N	N
Brito_2019_098.k121_35699_1	N	N	N	Y	N	N
Brito_2019_098.k121_41013	N	N	N	Y	N	N
Brito_2019_098.k121_44856	N	N	N	Y	N	N
Brito_2019_098.k121_46031	N	N	N	Y	N	N
Brito_2019_098.k121_51935	N	N	N	Y	N	N
Brito_2019_098.k121_54996	N	N	N	Y	N	N
Brito_2019_098.k121_60546	N	N	N	Y	N	N
Brito_2019_098.k121_61254	N	N	N	Y	N	N
Brito_2019_098.k121_61256	N	N	N	Y	N	N
Brito_2019_099.k121_5415	N	N	N	Y	N	N
Brito_2019_101.k121_28943	N	N	N	Y	N	N
Brito_2019_102.k121_18218	N	N	N	Y	N	N
Brito_2019_102.k121_26632	N	N	N	Y	N	N
Brito_2019_102.k121_30449	N	N	N	Y	N	N
Brito_2019_102.k121_31346	N	N	N	Y	N	N
Brito_2019_102.k121_31347	N	N	N	Y	N	N
Brito_2019_102.k121_7939	N	N	N	Y	N	N
Brito_2019_103.k121_29720	N	N	N	Y	N	N
Brito_2019_103.k121_46480	N	N	N	Y	N	N
Brito_2019_103.k121_52381	N	N	N	Y	N	N
Brito_2019_103.k121_58221	N	N	N	Y	N	N
Brito_2019_103.k121_60082	N	N	N	Y	N	N
Brito_2019_103.k121_60575	N	N	N	Y	N	N
Brito_2019_103.k121_60576	N	N	N	Y	N	N
Brito_2019_105.k121_11882	N	N	N	Y	N	N
Brito_2019_105.k121_20831	N	N	N	Y	N	N
Brito_2019_105.k121_8492	N	N	N	Y	N	N
Brito_2019_106.k121_16663	N	N	N	Y	N	N
Brito_2019_106.k121_22376	N	N	N	Y	N	N
Brito_2019_106.k121_37995	N	N	N	Y	N	N
Brito_2019_106.k121_44204	N	N	N	Y	N	N
Brito_2019_106.k121_45858	N	N	N	Y	N	N
Brito_2019_106.k121_47836	N	N	N	Y	N	N
Brito_2019_106.k121_52907	N	N	N	Y	N	N
Brito_2019_106.k121_62841	N	N	N	Y	N	N
Brito_2019_106.k121_65949	N	N	N	Y	N	N
Brito_2019_106.k121_74256	N	N	N	Y	N	N
Brito_2019_106.k121_9365	N	N	N	Y	N	N
Brito_2019_108.k121_11754	N	N	N	Y	N	N
Brito_2019_109.k121_14782	N	N	N	Y	N	N
Brito_2019_109.k121_23024	N	N	N	Y	N	N
Brito_2019_109.k121_41175	N	N	N	Y	N	N
Brito_2019_110.k121_13401	N	N	N	Y	N	N
Brito_2019_110.k121_13404	N	N	N	Y	N	N
Brito_2019_110.k121_13406	N	N	N	Y	Y	Y
Brito_2019_110.k121_5980	N	N	N	Y	N	N
Brito_2019_111.k121_12564	N	N	N	Y	N	N
Brito_2019_112.k121_11164	N	N	N	Y	N	N
Brito_2019_112.k121_13897_1	N	N	N	Y	N	N
Brito_2019_112.k121_15296	N	N	N	Y	N	N
Brito_2019_112.k121_16936	N	N	N	Y	N	N
Brito_2019_112.k121_17274	N	N	N	Y	N	N
Brito_2019_112.k121_18566	N	N	N	Y	N	N
Brito_2019_112.k121_18967	N	N	N	Y	N	N
Brito_2019_112.k121_23377_1	N	N	N	Y	N	N
Brito_2019_112.k121_31639	N	N	N	Y	N	N
Brito_2019_112.k121_35504	N	N	N	Y	N	N
Brito_2019_112.k121_36405	N	N	N	Y	N	N
Brito_2019_112.k121_36633	N	N	N	Y	N	N
Brito_2019_112.k121_37779	N	N	N	Y	N	N
Brito_2019_112.k121_43289	N	N	N	Y	N	N
Brito_2019_112.k121_49624	N	N	N	Y	N	N
Brito_2019_112.k121_57995	N	N	N	Y	N	N
Brito_2019_112.k121_58661_1	N	N	N	Y	N	N
Brito_2019_112.k121_63141	N	N	N	Y	N	N
Brito_2019_112.k121_64053	N	N	N	Y	N	N
Brito_2019_113.k121_20423	N	N	N	Y	N	N
Brito_2019_113.k121_38441	N	N	N	Y	N	N
Brito_2019_114.k121_10216	N	N	N	Y	N	N
Brito_2019_114.k121_44865	N	N	N	Y	N	N
Brito_2019_115.k121_12022	N	N	N	Y	N	N
Brito_2019_116.k121_102494	N	N	N	Y	N	N
Brito_2019_116.k121_116907	N	N	N	Y	N	N
Brito_2019_116.k121_118718	N	N	N	Y	N	N
Brito_2019_116.k121_120226	N	N	N	Y	N	N
Brito_2019_116.k121_120233	N	N	N	Y	N	N
Brito_2019_116.k121_120234	N	N	N	Y	N	N
Brito_2019_116.k121_1946	N	N	N	Y	N	N
Brito_2019_116.k121_64823_1	N	N	N	Y	N	N
Brito_2019_116.k121_66481	N	N	N	Y	N	N
Brito_2019_118.k121_15738	N	N	N	Y	N	N
Brito_2019_118.k121_16983	N	N	N	Y	N	N
Brito_2019_118.k121_23067	N	N	N	Y	N	N
Brito_2019_118.k121_25484	N	N	N	Y	N	N
Brito_2019_118.k121_27587	N	N	N	Y	N	N
Brito_2019_118.k121_27598	N	N	N	Y	N	N
Brito_2019_118.k121_31163	N	N	N	Y	N	N
Brito_2019_118.k121_32840	N	N	N	Y	N	N
Brito_2019_118.k121_53757	N	N	N	Y	N	N
Brito_2019_118.k121_60054_1	N	N	Y	Y	N	N
Brito_2019_118.k121_63504	N	N	N	Y	N	N
Brito_2019_118.k121_63561	N	N	N	Y	N	N
Brito_2019_118.k121_74733	N	N	N	Y	N	N
Brito_2019_118.k121_74880	N	N	N	Y	N	N
Brito_2019_119.k121_22736	N	N	N	Y	N	N
Brito_2019_120.k121_16683	N	N	N	Y	N	N
Brito_2019_120.k121_20830	N	N	N	Y	N	N
Brito_2019_120.k121_30357	N	N	N	Y	N	N
Brito_2019_120.k121_33398	N	N	N	Y	N	N
Brito_2019_120.k121_38449	N	N	N	Y	N	N
Brito_2019_120.k121_48243	N	N	N	Y	N	N
Brito_2019_120.k121_8548	N	N	N	Y	N	N
Brito_2019_121.k121_20095	N	N	N	Y	N	N
Brito_2019_122.k121_118655	N	N	N	Y	N	N
Brito_2019_122.k121_144600	N	N	N	Y	N	N
Brito_2019_122.k121_158693	N	N	N	Y	N	N
Brito_2019_122.k121_165704	N	N	N	Y	N	N
Brito_2019_122.k121_166689	N	N	N	Y	N	N
Brito_2019_122.k121_167080	N	N	N	Y	N	N
Brito_2019_122.k121_40505	N	N	N	Y	N	N
Brito_2019_122.k121_45662	N	N	N	Y	N	N
Brito_2019_122.k121_63590	N	N	N	Y	N	N
Brito_2019_122.k121_95546	N	N	N	Y	N	N
Brito_2019_123.k121_8877	N	N	N	Y	N	N
Brito_2019_124.k121_13263	N	N	N	Y	N	N
Brito_2019_124.k121_24416	N	N	N	Y	N	N
Brito_2019_124.k121_4026	N	N	N	Y	N	N
Brito_2019_124.k121_41876	N	N	N	Y	N	N
Brito_2019_124.k121_41877	N	N	N	Y	N	N
Brito_2019_125.k121_12203	N	N	N	Y	N	N
Brito_2019_125.k121_15169	N	N	N	Y	N	N
Brito_2019_125.k121_15788	N	N	N	Y	N	N
Brito_2019_127.k121_32825	N	N	N	Y	N	N
Brito_2019_127.k121_55896	N	N	N	Y	N	N
Brito_2019_127.k121_56255	N	N	N	Y	N	N
Brito_2019_127.k121_63512	N	N	N	Y	N	N
Brito_2019_127.k121_78006	N	N	N	Y	N	N
Brito_2019_127.k121_84617	N	N	N	Y	N	N
Brito_2019_127.k121_85838	N	N	N	Y	N	N
Brito_2019_127.k121_85842	N	Y	N	Y	N	N
Brito_2019_127.k121_85848	N	N	N	Y	N	N
Brito_2019_127.k121_9663	N	N	N	Y	N	N
Brito_2019_128.k121_33515	N	N	N	Y	N	N
Brito_2019_129.k121_12614	N	N	N	Y	N	N
Brito_2019_129.k121_33331	N	N	N	Y	N	N
Brito_2019_129.k121_7341_1	N	N	N	Y	N	N
Brito_2019_130.k121_105720	N	N	N	Y	N	N
Brito_2019_130.k121_107780	N	N	N	Y	N	N
Brito_2019_130.k121_109937	N	N	N	Y	N	N
Brito_2019_130.k121_110838	N	N	N	Y	N	N
Brito_2019_130.k121_111459	N	N	N	Y	N	N
Brito_2019_130.k121_112500	N	N	N	Y	N	N
Brito_2019_130.k121_112617	N	N	N	Y	N	N
Brito_2019_130.k121_13706	N	N	N	Y	N	N
Brito_2019_130.k121_15618	N	N	N	Y	N	N
Brito_2019_130.k121_18481	N	N	N	Y	N	N
Brito_2019_130.k121_24644	N	N	N	Y	N	N
Brito_2019_130.k121_25876	N	N	N	Y	N	N
Brito_2019_130.k121_27415	N	N	N	Y	N	N
Brito_2019_130.k121_2746	N	N	N	Y	N	N
Brito_2019_130.k121_30097	N	N	N	Y	N	N
Brito_2019_130.k121_30172	N	N	N	Y	N	N
Brito_2019_130.k121_32915	N	N	N	Y	N	N
Brito_2019_130.k121_33985	N	N	N	Y	N	N
Brito_2019_130.k121_35643	N	N	N	Y	N	N
Brito_2019_130.k121_36372_1	N	N	N	Y	N	N
Brito_2019_130.k121_37955	N	N	N	Y	N	N
Brito_2019_130.k121_40724	N	N	N	Y	N	N
Brito_2019_130.k121_45751	N	N	N	Y	N	N
Brito_2019_130.k121_60208	N	N	N	Y	N	N
Brito_2019_130.k121_6030	N	N	N	Y	N	N
Brito_2019_130.k121_61950	N	N	N	Y	N	N
Brito_2019_130.k121_65302	N	N	N	Y	N	N
Brito_2019_130.k121_69144	N	N	N	Y	N	N
Brito_2019_130.k121_73965	N	N	N	Y	N	N
Brito_2019_130.k121_74570	N	N	N	Y	N	N
Brito_2019_130.k121_75022	N	N	N	Y	N	N
Brito_2019_130.k121_78513_1	N	N	N	Y	N	N
Brito_2019_130.k121_82201	N	N	N	Y	N	N
Brito_2019_130.k121_85754	N	N	N	Y	N	N
Brito_2019_130.k121_87666	N	N	N	Y	N	N
Brito_2019_130.k121_91928	N	N	N	Y	N	N
Brito_2019_130.k121_92032_1	N	N	N	Y	N	N
Brito_2019_130.k121_97216	N	N	N	Y	N	N
Brito_2019_132.k121_19194	N	Y	N	Y	N	N
Brito_2019_132.k121_19195	N	N	N	Y	N	N
Brito_2019_134.k121_9922	N	N	Y	Y	N	N
Brito_2019_135.k121_106793	N	N	N	Y	N	N
Brito_2019_135.k121_111793	N	N	N	Y	N	N
Brito_2019_135.k121_117665	N	N	N	Y	N	N
Brito_2019_135.k121_119368	N	N	N	Y	N	N
Brito_2019_135.k121_42397	N	N	N	Y	N	N
Brito_2019_135.k121_43460	N	N	N	Y	N	N
Brito_2019_135.k121_44769	N	N	N	Y	N	N
Brito_2019_135.k121_46182	N	N	N	Y	N	N
Brito_2019_135.k121_52837	N	N	N	Y	N	N
Brito_2019_135.k121_66579	N	N	N	Y	N	N
Brito_2019_136.k121_1760	N	N	N	Y	N	N
Brito_2019_136.k121_20699	N	N	N	Y	N	N
Brito_2019_136.k121_3772	N	N	N	Y	N	N
Brito_2019_136.k121_40983	N	N	N	Y	N	N
Brito_2019_136.k121_51798	N	N	N	Y	N	N
Brito_2019_136.k121_6528	N	N	N	Y	N	N
Brito_2019_138.k121_12734	N	N	N	Y	N	N
Brito_2019_138.k121_31804	N	N	N	Y	N	N
Brito_2019_138.k121_36026	N	N	N	Y	N	N
Brito_2019_138.k121_36027	N	N	N	Y	N	N
Brito_2019_139.k121_20313	N	N	N	Y	N	N
Brito_2019_139.k121_3012	N	N	N	Y	N	N
Brito_2019_139.k121_30167	N	N	N	Y	N	N
Brito_2019_139.k121_31559	N	N	N	Y	N	N
Brito_2019_139.k121_39838	N	N	N	Y	N	N
Brito_2019_139.k121_41303	N	N	N	Y	N	N
Brito_2019_140.k121_31222	N	N	N	Y	N	N
Brito_2019_140.k121_31373	N	N	N	Y	N	N
Brito_2019_140.k121_34009	N	N	N	Y	N	N
Brito_2019_140.k121_34057	N	N	N	Y	N	N
Brito_2019_142.k121_23747	N	N	N	Y	N	N
Brito_2019_143.k121_12382	N	N	N	Y	N	N
Brito_2019_143.k121_219	N	N	N	Y	N	N
Brito_2019_143.k121_24998	N	N	N	Y	N	N
Brito_2019_144.k121_40380	N	N	N	Y	N	N
Brito_2019_144.k121_43932	N	N	N	Y	N	N
Brito_2019_144.k121_56531	N	N	N	Y	N	N
Brito_2019_145.k121_4202	N	N	N	Y	N	N
Brito_2019_145.k121_7454	N	N	N	Y	N	N
Brito_2019_146.k121_41717	N	N	N	Y	N	N
Brito_2019_146.k121_42809	N	N	N	Y	N	N
Brito_2019_146.k121_51563	N	N	N	Y	N	N
Brito_2019_146.k121_77300	N	N	N	Y	N	N
Brito_2019_146.k121_80336_1	N	N	N	Y	N	N
Brito_2019_146.k121_87604	N	N	N	Y	N	N
Brito_2019_146.k121_90818	N	N	N	Y	N	N
Brito_2019_147.k121_11545	N	N	N	Y	N	N
Brito_2019_147.k121_2364	N	N	N	Y	N	N
Brito_2019_148.k121_21875	N	N	N	Y	N	N
Brito_2019_149.k121_103623	N	N	N	Y	N	N
Brito_2019_149.k121_107633	N	N	N	Y	N	N
Brito_2019_149.k121_109675	N	N	N	Y	N	N
Brito_2019_149.k121_111212	N	N	N	Y	N	N
Brito_2019_149.k121_113156	N	N	N	Y	N	N
Brito_2019_149.k121_114918	N	N	N	Y	N	N
Brito_2019_149.k121_118107	N	N	N	Y	N	N
Brito_2019_149.k121_118469	N	N	N	Y	N	N
Brito_2019_149.k121_119177	N	N	N	Y	N	N
Brito_2019_149.k121_125701	N	N	N	Y	N	N
Brito_2019_149.k121_130392	N	N	N	Y	N	N
Brito_2019_149.k121_133101	N	N	N	Y	N	N
Brito_2019_149.k121_135454	N	N	N	Y	N	N
Brito_2019_149.k121_135606	N	N	N	Y	N	N
Brito_2019_149.k121_139842	N	N	N	Y	N	N
Brito_2019_149.k121_141063	N	N	N	Y	N	N
Brito_2019_149.k121_146184	N	N	N	Y	N	N
Brito_2019_149.k121_15225	N	N	N	Y	N	N
Brito_2019_149.k121_153706	N	N	N	Y	N	N
Brito_2019_149.k121_154180	N	N	N	Y	N	N
Brito_2019_149.k121_155504	N	N	N	Y	N	N
Brito_2019_149.k121_15980	N	N	N	Y	N	N
Brito_2019_149.k121_163561	N	N	N	Y	N	N
Brito_2019_149.k121_164919_1	N	N	N	Y	N	N
Brito_2019_149.k121_16637	N	N	N	Y	N	N
Brito_2019_149.k121_166431	N	N	N	Y	N	N
Brito_2019_149.k121_167795	N	N	N	Y	N	N
Brito_2019_149.k121_169462	N	N	N	Y	N	N
Brito_2019_149.k121_170595	N	N	N	Y	N	N
Brito_2019_149.k121_17122	N	N	N	Y	N	N
Brito_2019_149.k121_172601	N	N	N	Y	N	N
Brito_2019_149.k121_175953_1	N	N	N	Y	N	N
Brito_2019_149.k121_177251	N	N	N	Y	N	N
Brito_2019_149.k121_177283	N	N	N	Y	N	N
Brito_2019_149.k121_177591	N	N	N	Y	N	N
Brito_2019_149.k121_189293	N	N	N	Y	N	N
Brito_2019_149.k121_194807_1	N	N	N	Y	N	N
Brito_2019_149.k121_196804	N	N	N	Y	N	N
Brito_2019_149.k121_196877	N	N	N	Y	N	N
Brito_2019_149.k121_203310	N	N	N	Y	N	N
Brito_2019_149.k121_20397	N	N	N	Y	N	N
Brito_2019_149.k121_206310	N	N	N	Y	N	N
Brito_2019_149.k121_207215	N	N	N	Y	N	N
Brito_2019_149.k121_210003	N	N	N	Y	N	N
Brito_2019_149.k121_215832	N	N	N	Y	N	N
Brito_2019_149.k121_215834	N	N	N	Y	N	N
Brito_2019_149.k121_215837	N	N	N	Y	N	N
Brito_2019_149.k121_215838	N	N	N	Y	N	N
Brito_2019_149.k121_215844	N	N	N	Y	N	N
Brito_2019_149.k121_215848	N	N	N	Y	N	N
Brito_2019_149.k121_215849	N	N	N	Y	N	N
Brito_2019_149.k121_215851	N	N	N	Y	N	N
Brito_2019_149.k121_215860	N	N	N	Y	N	N
Brito_2019_149.k121_21999	N	N	N	Y	N	N
Brito_2019_149.k121_2249_1	N	N	N	Y	N	N
Brito_2019_149.k121_23844	N	N	N	Y	N	N
Brito_2019_149.k121_28941	N	N	N	Y	N	N
Brito_2019_149.k121_29350	N	N	N	Y	N	N
Brito_2019_149.k121_29678	N	N	N	Y	N	N
Brito_2019_149.k121_40855	N	N	N	Y	N	N
Brito_2019_149.k121_44321	N	N	N	Y	N	N
Brito_2019_149.k121_44757	N	N	N	Y	N	N
Brito_2019_149.k121_45449	N	N	N	Y	N	N
Brito_2019_149.k121_46036	N	N	N	Y	N	N
Brito_2019_149.k121_50301	N	N	N	Y	N	N
Brito_2019_149.k121_5179	N	N	N	Y	N	N
Brito_2019_149.k121_58040	Y	N	N	Y	N	N
Brito_2019_149.k121_61586	N	N	N	Y	N	N
Brito_2019_149.k121_63421	N	N	N	Y	N	N
Brito_2019_149.k121_6394	N	N	N	Y	N	N
Brito_2019_149.k121_6992	N	N	N	Y	N	N
Brito_2019_149.k121_70915	N	N	N	Y	N	N
Brito_2019_149.k121_76381_1	N	N	N	Y	N	N
Brito_2019_149.k121_77450	N	N	N	Y	N	N
Brito_2019_149.k121_79899	N	N	N	Y	N	N
Brito_2019_149.k121_84994	N	N	N	Y	N	N
Brito_2019_149.k121_8838	N	N	N	Y	N	N
Brito_2019_149.k121_9106	N	N	N	Y	N	N
Brito_2019_149.k121_93056	N	N	N	Y	N	N
Brito_2019_149.k121_94183	N	N	N	Y	N	N
Brito_2019_149.k121_94584	N	N	N	Y	N	N
Brito_2019_152.k121_36203	N	N	N	Y	N	N
Brito_2019_152.k121_36871	N	N	N	Y	N	N
Brito_2019_152.k121_39705	N	N	N	Y	N	N
Brito_2019_152.k121_39781	N	N	N	Y	N	N
Brito_2019_153.k121_101345	N	N	N	Y	N	N
Brito_2019_153.k121_106919	N	N	N	Y	N	N
Brito_2019_153.k121_106974	N	N	N	Y	N	N
Brito_2019_153.k121_106975	N	N	N	Y	N	N
Brito_2019_153.k121_11195	N	N	N	Y	N	N
Brito_2019_153.k121_12871	N	N	N	Y	N	N
Brito_2019_153.k121_40949	N	N	N	Y	N	N
Brito_2019_153.k121_41592	N	N	N	Y	N	N
Brito_2019_153.k121_57180	N	N	N	Y	N	N
Brito_2019_153.k121_61153	N	N	N	Y	N	N
Brito_2019_153.k121_62598	N	N	N	Y	N	N
Brito_2019_153.k121_67434	N	N	N	Y	N	N
Brito_2019_153.k121_70575	N	N	N	Y	N	N
Brito_2019_153.k121_72759	N	N	N	Y	N	N
Brito_2019_153.k121_8714	N	N	N	Y	N	N
Brito_2019_153.k121_91599	N	N	N	Y	N	N
Brito_2019_153.k121_98327	N	N	N	Y	N	N
Brito_2019_154.k121_21251	N	N	N	Y	N	N
Brito_2019_155.k121_22842	N	N	N	Y	N	N
Brito_2019_156.k121_10928	N	N	N	Y	N	N
Brito_2019_156.k121_111235	N	N	N	Y	N	N
Brito_2019_156.k121_117047	N	N	N	Y	N	N
Brito_2019_156.k121_119880	N	N	N	Y	N	N
Brito_2019_156.k121_17235_1	N	N	N	Y	N	N
Brito_2019_156.k121_27654_1	N	N	N	Y	N	N
Brito_2019_156.k121_30740	N	N	N	Y	N	N
Brito_2019_156.k121_35858	N	N	N	Y	N	N
Brito_2019_156.k121_4787	N	N	N	Y	N	N
Brito_2019_156.k121_62370	N	N	N	Y	N	N
Brito_2019_156.k121_62485	N	N	N	Y	N	N
Brito_2019_156.k121_62866	N	N	N	Y	N	N
Brito_2019_156.k121_67438	N	N	N	Y	N	N
Brito_2019_156.k121_77092	N	N	N	Y	N	N
Brito_2019_156.k121_78809_1	N	N	N	Y	N	N
Brito_2019_156.k121_84401	N	N	N	Y	N	N
Brito_2019_156.k121_90650	N	N	N	Y	N	N
Brito_2019_158.k121_11981	N	N	N	Y	N	N
Brito_2019_158.k121_1598	N	N	N	Y	N	N
Brito_2019_158.k121_49849	N	N	N	Y	N	N
Brito_2019_158.k121_5228	N	N	N	Y	N	N
Brito_2019_158.k121_5642	N	N	N	Y	N	N
Brito_2019_158.k121_7016	N	N	N	Y	N	N
Brito_2019_158.k121_9596	N	N	N	Y	N	N
Brito_2019_159.k121_26045_1	N	N	N	Y	N	N
Brito_2019_160.k121_7762	N	N	N	Y	N	N
Brito_2019_161.k121_17154	N	N	N	Y	N	N
Brito_2019_161.k121_19188	N	N	N	Y	N	N
Brito_2019_161.k121_29708	N	N	N	Y	N	N
Brito_2019_163.k121_15882	N	N	N	Y	N	N
Brito_2019_163.k121_18212	N	N	N	Y	N	N
Brito_2019_163.k121_23206	N	N	N	Y	N	N
Brito_2019_163.k121_32815	N	N	N	Y	N	N
Brito_2019_163.k121_35548	N	N	N	Y	N	N
Brito_2019_163.k121_38092	N	N	N	Y	N	N
Brito_2019_163.k121_41440	N	N	N	Y	N	N
Brito_2019_163.k121_49877_1	N	N	N	Y	N	N
Brito_2019_163.k121_52361	N	N	N	Y	N	N
Brito_2019_163.k121_54304	N	N	N	Y	N	N
Brito_2019_163.k121_54794	N	N	N	Y	N	N
Brito_2019_163.k121_5592	N	N	N	Y	N	N
Brito_2019_163.k121_55988	N	N	N	Y	N	N
Brito_2019_163.k121_57894	N	N	N	Y	N	N
Brito_2019_163.k121_58346	N	N	N	Y	N	N
Brito_2019_163.k121_63641	N	N	N	Y	N	N
Brito_2019_163.k121_66661	N	N	N	Y	N	N
Brito_2019_163.k121_68122	N	N	N	Y	N	N
Brito_2019_163.k121_75565	N	N	N	Y	N	N
Brito_2019_163.k121_86119	N	N	N	Y	N	N
Brito_2019_163.k121_92059	N	N	N	Y	N	N
Brito_2019_163.k121_93013	N	N	N	Y	N	N
Brito_2019_163.k121_93063	N	N	N	Y	N	N
Brito_2019_163.k121_95403	N	N	N	Y	N	N
Brito_2019_163.k121_96117	N	N	N	Y	N	N
Brito_2019_165.k121_21131	N	N	N	Y	N	N
Brito_2019_165.k121_29889_1	N	N	N	Y	N	N
Brito_2019_165.k121_32279	N	N	N	Y	N	N
Brito_2019_165.k121_37803	N	N	N	Y	N	N
Brito_2019_166.k121_20031	N	N	N	Y	N	N
Brito_2019_166.k121_2211	N	N	N	Y	N	N
Brito_2019_166.k121_23069	N	N	N	Y	N	N
Brito_2019_166.k121_24177	N	N	N	Y	N	N
Brito_2019_166.k121_25951	N	N	N	Y	N	N
Brito_2019_166.k121_28421	N	N	N	Y	N	N
Brito_2019_166.k121_39148	N	N	N	Y	N	N
Brito_2019_166.k121_39587	N	N	N	Y	N	N
Brito_2019_166.k121_40259	N	N	N	Y	N	N
Brito_2019_166.k121_46716	N	N	N	Y	N	N
Brito_2019_166.k121_50452	N	N	N	Y	N	N
Brito_2019_166.k121_51685	N	N	N	Y	N	N
Brito_2019_166.k121_61001	N	N	N	Y	N	N
Brito_2019_166.k121_69053	N	N	N	Y	N	N
Brito_2019_166.k121_73175	N	N	N	Y	N	N
Brito_2019_166.k121_77121	N	N	N	Y	N	N
Brito_2019_166.k121_79046	N	N	Y	Y	N	N
Brito_2019_166.k121_9001_1	N	N	N	Y	N	N
Brito_2019_168.k121_32593_1	N	N	N	Y	N	N
Brito_2019_168.k121_33284	N	N	N	Y	N	N
Brito_2019_168.k121_33462	N	N	N	Y	N	N
Brito_2019_168.k121_43719	N	N	N	Y	N	N
Brito_2019_168.k121_48747_1	N	N	Y	Y	N	N
Brito_2019_168.k121_50371	N	N	N	Y	N	N
Brito_2019_168.k121_57162	N	N	N	Y	N	N
Brito_2019_168.k121_57740	N	N	N	Y	N	N
Brito_2019_168.k121_57802	N	N	N	Y	N	N
Brito_2019_168.k121_58735	N	N	N	Y	N	N
Brito_2019_168.k121_63944	N	N	N	Y	N	N
Brito_2019_168.k121_64938	N	N	N	Y	N	N
Brito_2019_168.k121_79757	N	N	N	Y	N	N
Brito_2019_171.k121_16418	N	N	N	Y	N	N
Brito_2019_172.k121_11377	N	N	N	Y	N	N
Brito_2019_172.k121_14492	N	N	N	Y	N	N
Brito_2019_172.k121_16663	N	N	N	Y	N	N
Brito_2019_172.k121_19895	N	N	N	Y	N	N
Brito_2019_172.k121_26991	N	N	N	Y	N	N
Brito_2019_172.k121_31984	N	N	N	Y	N	N
Brito_2019_172.k121_35324	N	N	N	Y	N	N
Brito_2019_172.k121_4012	N	N	N	Y	N	N
Brito_2019_172.k121_40300	N	N	N	Y	N	N
Brito_2019_172.k121_43137	N	N	N	Y	N	N
Brito_2019_172.k121_47300_1	N	N	N	Y	N	N
Brito_2019_172.k121_54994	N	N	N	Y	N	N
Brito_2019_172.k121_56147	N	N	N	Y	N	N
Brito_2019_172.k121_71693	N	N	N	Y	N	N
Brito_2019_172.k121_76663	N	N	N	Y	N	N
Brito_2019_172.k121_77047	N	N	N	Y	N	N
Brito_2019_173.k121_103922_1	N	N	N	Y	N	N
Brito_2019_173.k121_107493	N	N	N	Y	N	N
Brito_2019_173.k121_107668	N	N	N	Y	N	N
Brito_2019_173.k121_111239_1	N	N	N	Y	N	N
Brito_2019_173.k121_31426	N	N	N	Y	N	N
Brito_2019_173.k121_64484	N	N	N	Y	N	N
Brito_2019_173.k121_69551	N	N	N	Y	N	N
Brito_2019_173.k121_7552	N	N	N	Y	N	N
Brito_2019_173.k121_76059	N	N	N	Y	N	N
Brito_2019_173.k121_77301	N	N	N	Y	N	N
Brito_2019_174.k121_23684_1	N	N	N	Y	N	N
Brito_2019_174.k121_26315	N	N	N	Y	N	N
Brito_2019_174.k121_30063	N	N	N	Y	N	N
Brito_2019_175.k121_19895	N	N	N	Y	N	N
Brito_2019_175.k121_20037	N	N	N	Y	N	N
Brito_2019_175.k121_20393	N	N	N	Y	N	N
Brito_2019_175.k121_20881	N	N	N	Y	N	N
Brito_2019_175.k121_27368	N	N	N	Y	N	N
Brito_2019_176.k121_22263	N	N	N	Y	N	N
Brito_2019_176.k121_33172	N	N	N	Y	N	N
Brito_2019_176.k121_38810	N	N	N	Y	N	N
Brito_2019_176.k121_49855	N	N	N	Y	N	N
Brito_2019_176.k121_9577	N	N	N	Y	N	N
Brito_2019_177.k121_19900	N	N	N	Y	N	N
Brito_2019_177.k121_29416	N	N	N	Y	N	N
Brito_2019_177.k121_38014	N	N	N	Y	N	N
Brito_2019_178.k121_10251	N	N	N	Y	N	N
Brito_2019_180.k121_11798	N	N	N	Y	N	N
Brito_2019_180.k121_15482_1	N	N	N	Y	N	N
Brito_2019_181.k121_28570	N	N	N	Y	N	N
Brito_2019_182.k121_10785	N	N	N	Y	N	N
Brito_2019_182.k121_12654	N	N	N	Y	N	N
Brito_2019_182.k121_13094	N	N	N	Y	N	N
Brito_2019_182.k121_14104	N	N	N	Y	N	N
Brito_2019_182.k121_22562	N	N	N	Y	N	N
Brito_2019_182.k121_8757	N	N	N	Y	N	N
Brito_2019_183.k121_11781_1	N	N	N	Y	N	N
Brito_2019_183.k121_12768	N	N	N	Y	N	N
Brito_2019_183.k121_13030_1	N	N	N	Y	N	N
Brito_2019_183.k121_18680	N	N	N	Y	N	N
Brito_2019_183.k121_20179	N	N	N	Y	N	N
Brito_2019_183.k121_2223	N	N	N	Y	N	N
Brito_2019_183.k121_22752	N	N	N	Y	N	N
Brito_2019_183.k121_23495	N	N	N	Y	N	N
Brito_2019_183.k121_23566	N	N	N	Y	N	N
Brito_2019_183.k121_2384	N	N	N	Y	N	N
Brito_2019_183.k121_27949	N	N	N	Y	N	N
Brito_2019_183.k121_31012	N	N	N	Y	N	N
Brito_2019_183.k121_36507	N	N	N	Y	N	N
Brito_2019_183.k121_36888	N	N	N	Y	N	N
Brito_2019_183.k121_39917	N	N	N	Y	N	N
Brito_2019_183.k121_42044	N	N	N	Y	N	N
Brito_2019_183.k121_43043	N	N	N	Y	N	N
Brito_2019_183.k121_4740	N	N	N	Y	N	N
Brito_2019_183.k121_48224	N	N	N	Y	N	N
Brito_2019_183.k121_49368	N	N	N	Y	N	N
Brito_2019_183.k121_51460	N	N	N	Y	N	N
Brito_2019_183.k121_51877	N	N	N	Y	N	N
Brito_2019_183.k121_54433	N	N	N	Y	N	N
Brito_2019_183.k121_54484	N	N	N	Y	N	N
Brito_2019_183.k121_54813	N	N	N	Y	N	N
Brito_2019_183.k121_62454	N	N	N	Y	N	N
Brito_2019_183.k121_63446	N	N	N	Y	N	N
Brito_2019_183.k121_6799_1	N	N	N	Y	N	N
Brito_2019_183.k121_69284	N	N	N	Y	N	N
Brito_2019_183.k121_70260	N	N	N	Y	N	N
Brito_2019_183.k121_70797	N	N	N	Y	N	N
Brito_2019_183.k121_71452	N	N	N	Y	N	N
Brito_2019_183.k121_72281	N	N	N	Y	N	N
Brito_2019_183.k121_72293	N	N	N	Y	N	N
Brito_2019_183.k121_72323	N	N	N	Y	N	N
Brito_2019_184.k121_12729	N	N	N	Y	N	N
Brito_2019_184.k121_19252	N	N	N	Y	N	N
Brito_2019_184.k121_27931	N	N	N	Y	N	N
Brito_2019_184.k121_29794	N	N	N	Y	N	N
Brito_2019_184.k121_36699	N	N	N	Y	N	N
Brito_2019_184.k121_51480	N	N	N	Y	N	N
Brito_2019_184.k121_7684	N	N	N	Y	N	N
Brito_2019_185.k121_106118	N	N	N	Y	N	N
Brito_2019_185.k121_106627	N	N	N	Y	N	N
Brito_2019_185.k121_110260	N	N	Y	Y	N	N
Brito_2019_185.k121_111688	N	N	N	Y	N	N
Brito_2019_185.k121_113890	N	N	N	Y	N	N
Brito_2019_185.k121_114537	N	N	N	Y	N	N
Brito_2019_185.k121_11635	N	N	N	Y	N	N
Brito_2019_185.k121_11710	N	N	N	Y	N	N
Brito_2019_185.k121_125137	N	N	N	Y	N	N
Brito_2019_185.k121_134973	N	N	N	Y	N	N
Brito_2019_185.k121_136012	N	N	N	Y	N	N
Brito_2019_185.k121_138156	N	N	N	Y	N	N
Brito_2019_185.k121_143951	N	N	N	Y	N	N
Brito_2019_185.k121_145495	N	N	N	Y	N	N
Brito_2019_185.k121_15050	N	N	N	Y	N	N
Brito_2019_185.k121_20628	N	N	N	Y	N	N
Brito_2019_185.k121_30400	N	N	N	Y	N	N
Brito_2019_185.k121_3319	N	N	N	Y	N	N
Brito_2019_185.k121_4341	N	N	N	Y	N	N
Brito_2019_185.k121_56705	N	N	N	Y	N	N
Brito_2019_185.k121_64092	N	N	N	Y	N	N
Brito_2019_185.k121_67142	N	N	N	Y	N	N
Brito_2019_185.k121_72718	N	N	N	Y	N	N
Brito_2019_185.k121_73294	N	N	Y	Y	N	N
Brito_2019_185.k121_76568	N	N	N	Y	N	N
Brito_2019_185.k121_77949	N	N	N	Y	N	N
Brito_2019_185.k121_78502_1	N	N	N	Y	N	N
Brito_2019_185.k121_79121	N	N	N	Y	N	N
Brito_2019_185.k121_86046	N	N	N	Y	N	N
Brito_2019_185.k121_96142	N	N	N	Y	N	N
Brito_2019_185.k121_96664	N	N	N	Y	N	N
Brito_2019_185.k121_98414	N	N	N	Y	N	N
Brito_2019_185.k121_99026	N	N	N	Y	N	N
Brito_2019_185.k121_99984	N	N	N	Y	N	N
Brito_2019_186.k121_106460	N	N	N	Y	N	N
Brito_2019_186.k121_106576	N	N	N	Y	N	N
Brito_2019_186.k121_10758	N	N	N	Y	N	N
Brito_2019_186.k121_116530	N	N	N	Y	N	N
Brito_2019_186.k121_119463_1	N	N	N	Y	N	N
Brito_2019_186.k121_119542_1	N	N	N	Y	N	N
Brito_2019_186.k121_124675	N	N	N	Y	N	N
Brito_2019_186.k121_132383	N	N	N	Y	N	N
Brito_2019_186.k121_135370	N	N	N	Y	N	N
Brito_2019_186.k121_17349	N	N	N	Y	N	N
Brito_2019_186.k121_29850	N	N	N	Y	N	N
Brito_2019_186.k121_35461	N	N	N	Y	N	N
Brito_2019_186.k121_43452	N	N	N	Y	N	N
Brito_2019_186.k121_53542	N	N	N	Y	N	N
Brito_2019_186.k121_54872	N	N	N	Y	N	N
Brito_2019_186.k121_65975	N	N	N	Y	N	N
Brito_2019_186.k121_66689	N	N	N	Y	N	N
Brito_2019_186.k121_69521	N	N	N	Y	N	N
Brito_2019_186.k121_7243	N	N	N	Y	N	N
Brito_2019_186.k121_73387	N	N	N	Y	N	N
Brito_2019_186.k121_7521	N	N	N	Y	N	N
Brito_2019_186.k121_91076	N	N	N	Y	N	N
Brito_2019_186.k121_93393	N	N	N	Y	N	N
Brito_2019_186.k121_98093	N	N	N	Y	N	N
Brito_2019_187.k121_11651	N	N	N	Y	N	N
Brito_2019_187.k121_30681	N	N	N	Y	N	N
Brito_2019_187.k121_39468	N	N	N	Y	N	N
Brito_2019_187.k121_41580	N	N	N	Y	N	N
Brito_2019_187.k121_44552	N	N	N	Y	N	N
Brito_2019_187.k121_45048	N	N	N	Y	N	N
Brito_2019_187.k121_49320	N	N	N	Y	N	N
Brito_2019_187.k121_49500	N	N	N	Y	N	N
Brito_2019_187.k121_53001	N	N	N	Y	N	N
Brito_2019_187.k121_65444	N	N	N	Y	N	N
Brito_2019_187.k121_6812_1	N	N	N	Y	N	N
Brito_2019_187.k121_72831	N	N	N	Y	N	N
Brito_2019_187.k121_74286	N	N	N	Y	N	N
Brito_2019_187.k121_75978	N	N	N	Y	N	N
Brito_2019_187.k121_82915	N	N	N	Y	N	N
Brito_2019_187.k121_82918	N	N	N	Y	N	N
Brito_2019_188.k121_15657	N	N	N	Y	N	N
Brito_2019_188.k121_36799	N	N	N	Y	N	N
Brito_2019_188.k121_40678	N	N	N	Y	N	N
Brito_2019_188.k121_47100	N	N	N	Y	N	N
Brito_2019_188.k121_58915	N	N	N	Y	N	N
Brito_2019_188.k121_65442	N	N	N	Y	N	N
Brito_2019_188.k121_65817	N	N	N	Y	N	N
Brito_2019_188.k121_68242	N	N	N	Y	N	N
Brito_2019_189.k121_11212	N	N	N	Y	N	N
Brito_2019_189.k121_11977	N	N	N	Y	N	N
Brito_2019_189.k121_13666	N	N	N	Y	N	N
Brito_2019_189.k121_1903_1	N	N	N	Y	N	N
Brito_2019_189.k121_24373	N	N	N	Y	N	N
Brito_2019_189.k121_8090_1	N	N	N	Y	N	N
Brito_2019_190.k121_36591	N	N	N	Y	N	N
Brito_2019_191.k121_10553	N	N	N	Y	N	N
Brito_2019_191.k121_11621	N	N	N	Y	N	N
Brito_2019_191.k121_12037	N	N	N	Y	N	N
Brito_2019_192.k121_22129	N	N	N	Y	N	N
Brito_2019_192.k121_28839	N	N	N	Y	N	N
Brito_2019_192.k121_37838_1	N	N	N	Y	N	N
Brito_2019_192.k121_51206	N	N	N	Y	N	N
Brito_2019_192.k121_83224	N	N	N	Y	N	N
Brito_2019_192.k121_94929	N	N	N	Y	N	N
Brito_2019_192.k121_9964	N	N	N	Y	N	N
Brito_2019_193.k121_11925	N	N	N	Y	N	N
Brito_2019_193.k121_15122	N	N	N	Y	N	N
Brito_2019_193.k121_2908	N	N	N	Y	N	N
Brito_2019_194.k121_20104	N	N	N	Y	N	N
Brito_2019_195.k121_12532	N	N	N	Y	N	N
Brito_2019_195.k121_13180	N	N	N	Y	N	N
Brito_2019_195.k121_1992	N	N	N	Y	N	N
Brito_2019_195.k121_30754	N	N	N	Y	N	N
Brito_2019_195.k121_47323	N	N	N	Y	N	N
Brito_2019_195.k121_4747	N	N	N	Y	N	N
Brito_2019_195.k121_47984	N	N	N	Y	N	N
Brito_2019_195.k121_49452	N	N	N	Y	N	N
Brito_2019_195.k121_58596	N	N	N	Y	N	N
Brito_2019_195.k121_64926	N	N	N	Y	N	N
Brito_2019_195.k121_6853	N	N	N	Y	N	N
Brito_2019_195.k121_69733	N	N	N	Y	N	N
Brito_2019_195.k121_79415	N	N	N	Y	N	N
Brito_2019_195.k121_85606	N	N	N	Y	N	N
Brito_2019_195.k121_88001	N	N	N	Y	N	N
Brito_2019_195.k121_93802	N	N	N	Y	N	N
Brito_2019_195.k121_97681	N	N	N	Y	N	N
Brito_2019_195.k121_99184_1	N	N	N	Y	N	N
Brito_2019_195.k121_99582	N	N	N	Y	N	N
Brito_2019_195.k121_99585	N	N	N	Y	N	N
Brito_2019_197.k121_6177	N	N	N	Y	N	N
Brito_2019_197.k121_8377	N	N	N	Y	N	N
Brito_2019_198.k121_104380	N	N	N	Y	N	N
Brito_2019_198.k121_104786	N	N	N	Y	N	N
Brito_2019_198.k121_104788	N	N	N	Y	N	N
Brito_2019_198.k121_28711	N	N	N	Y	N	N
Brito_2019_198.k121_28753_1	N	N	N	Y	N	N
Brito_2019_198.k121_49645	N	N	N	Y	N	N
Brito_2019_198.k121_64563	N	N	N	Y	N	N
Brito_2019_198.k121_70498	N	N	N	Y	N	N
Brito_2019_198.k121_96308	N	N	N	Y	N	N
Brito_2019_199.k121_10063	N	N	N	Y	N	N
Brito_2019_199.k121_14072	N	N	N	Y	N	N
Brito_2019_199.k121_24240	N	N	N	Y	N	N
Brito_2019_199.k121_27537	N	N	N	Y	N	N
Brito_2019_199.k121_32906	N	N	N	Y	N	N
Brito_2019_199.k121_34093	N	N	N	Y	N	N
Brito_2019_199.k121_37395	N	N	N	Y	N	N
Brito_2019_200.k121_32480	N	N	N	Y	N	N
Brito_2019_200.k121_5313	N	N	N	Y	N	N
Brito_2019_201.k121_100152	N	N	N	Y	N	N
Brito_2019_201.k121_101304	N	N	N	Y	N	N
Brito_2019_201.k121_101800	N	N	N	Y	N	N
Brito_2019_201.k121_13426	N	N	N	Y	N	N
Brito_2019_201.k121_14163	N	N	N	Y	N	N
Brito_2019_201.k121_19954	N	N	N	Y	N	N
Brito_2019_201.k121_20932_1	N	N	N	Y	N	N
Brito_2019_201.k121_2350	N	N	N	Y	N	N
Brito_2019_201.k121_24664	N	N	N	Y	N	N
Brito_2019_201.k121_25817	N	N	N	Y	N	N
Brito_2019_201.k121_28394	N	N	N	Y	N	N
Brito_2019_201.k121_28479	N	N	N	Y	N	N
Brito_2019_201.k121_30228	N	N	N	Y	N	N
Brito_2019_201.k121_30416	N	N	N	Y	N	N
Brito_2019_201.k121_30765	N	N	N	Y	N	N
Brito_2019_201.k121_32474_1	N	N	N	Y	N	N
Brito_2019_201.k121_33084	N	N	N	Y	N	N
Brito_2019_201.k121_35525	N	N	N	Y	N	N
Brito_2019_201.k121_40913	N	N	N	Y	N	N
Brito_2019_201.k121_45155	N	N	N	Y	N	N
Brito_2019_201.k121_45507	N	N	N	Y	N	N
Brito_2019_201.k121_47802	N	N	N	Y	N	N
Brito_2019_201.k121_5159	N	N	N	Y	N	N
Brito_2019_201.k121_58590	N	N	N	Y	N	N
Brito_2019_201.k121_59619	N	N	N	Y	N	N
Brito_2019_201.k121_61787	N	N	N	Y	N	N
Brito_2019_201.k121_63602	N	N	N	Y	N	N
Brito_2019_201.k121_65829	N	N	N	Y	N	N
Brito_2019_201.k121_67204	N	N	N	Y	N	N
Brito_2019_201.k121_68173	N	N	N	Y	N	N
Brito_2019_201.k121_68690_1	N	N	N	Y	N	N
Brito_2019_201.k121_71644	N	N	N	Y	N	N
Brito_2019_201.k121_75312	N	N	N	Y	N	N
Brito_2019_201.k121_76359	N	N	N	Y	N	N
Brito_2019_201.k121_81990_1	N	N	N	Y	N	N
Brito_2019_201.k121_82282	N	N	N	Y	N	N
Brito_2019_201.k121_8615	N	N	N	Y	N	N
Brito_2019_201.k121_8998	N	N	N	Y	N	N
Brito_2019_201.k121_9150_1	N	N	N	Y	N	N
Brito_2019_201.k121_91945	N	N	N	Y	N	N
Brito_2019_201.k121_94814	N	N	N	Y	N	N
Brito_2019_202.k121_104057	N	N	N	Y	N	N
Brito_2019_202.k121_105247	N	N	N	Y	N	N
Brito_2019_202.k121_110402	N	N	N	Y	N	N
Brito_2019_202.k121_113390	N	N	N	Y	N	N
Brito_2019_202.k121_11427	N	N	N	Y	N	N
Brito_2019_202.k121_114700	N	N	N	Y	N	N
Brito_2019_202.k121_123605	N	N	N	Y	N	N
Brito_2019_202.k121_123942	N	N	N	Y	N	N
Brito_2019_202.k121_123943	N	N	N	Y	N	N
Brito_2019_202.k121_123944	N	N	N	Y	N	N
Brito_2019_202.k121_123945	N	N	N	Y	N	N
Brito_2019_202.k121_17309	N	N	N	Y	N	N
Brito_2019_202.k121_27162	N	N	N	Y	N	N
Brito_2019_202.k121_35993	N	N	N	Y	N	N
Brito_2019_202.k121_45813_1	N	N	N	Y	N	N
Brito_2019_202.k121_48383	N	N	N	Y	N	N
Brito_2019_202.k121_48796	N	N	N	Y	N	N
Brito_2019_202.k121_49441	N	N	N	Y	N	N
Brito_2019_202.k121_50033	N	N	N	Y	N	N
Brito_2019_202.k121_5586	N	N	N	Y	N	N
Brito_2019_202.k121_56412	N	N	N	Y	N	N
Brito_2019_202.k121_66268	N	N	N	Y	N	N
Brito_2019_202.k121_72427	N	N	N	Y	N	N
Brito_2019_202.k121_79522	N	N	N	Y	N	N
Brito_2019_202.k121_82770	N	N	N	Y	N	N
Brito_2019_202.k121_85040	N	N	N	Y	N	N
Brito_2019_202.k121_85219_1	N	N	N	Y	N	N
Brito_2019_202.k121_87059	N	N	N	Y	N	N
Brito_2019_202.k121_89790	N	N	N	Y	N	N
Brito_2019_202.k121_94188	N	N	N	Y	N	N
Brito_2019_202.k121_94692	N	N	N	Y	N	N
Brito_2019_202.k121_95988	N	N	N	Y	N	N
Brito_2019_203.k121_16628	N	N	N	Y	N	N
Brito_2019_203.k121_21358_1	N	N	N	Y	N	N
Brito_2019_203.k121_23018	N	N	N	Y	N	N
Brito_2019_203.k121_30072	N	N	N	Y	N	N
Brito_2019_203.k121_30947	N	N	N	Y	N	N
Brito_2019_203.k121_43651	N	N	N	Y	N	N
Brito_2019_203.k121_43914	N	N	N	Y	N	N
Brito_2019_203.k121_54833	N	N	N	Y	N	N
Brito_2019_203.k121_59014_1	N	N	N	Y	N	N
Brito_2019_203.k121_60071	N	N	N	Y	N	N
Brito_2019_208.k121_22305	N	N	N	Y	N	N
Brito_2019_208.k121_22915	N	N	N	Y	N	N
Brito_2019_208.k121_25884	N	N	N	Y	N	N
Brito_2019_208.k121_67294	N	N	N	Y	N	N
Brito_2019_208.k121_79153_1	N	N	N	Y	N	N
Brito_2019_208.k121_85106	N	N	N	Y	N	N
Brito_2019_208.k121_8682	N	N	N	Y	N	N
Brito_2019_208.k121_88514	N	N	N	Y	N	N
Brito_2019_208.k121_92065	N	N	N	Y	N	N
Brito_2019_208.k121_92066	N	Y	N	Y	N	N
Brito_2019_208.k121_92068	N	N	N	Y	N	N
Brito_2019_208.k121_9222	N	N	N	Y	N	N
Brito_2019_209.k121_44341	N	N	N	Y	N	N
Brito_2019_209.k121_6146	N	N	N	Y	N	N
Brito_2019_209.k121_73459	N	N	N	Y	N	N
Brito_2019_209.k121_82315_1	N	N	N	Y	N	N
Brito_2019_210.k121_18802	N	N	N	Y	N	N
Brito_2019_210.k121_25108_1	N	N	N	Y	N	N
Brito_2019_210.k121_35020	N	N	N	Y	N	N
Brito_2019_210.k121_49139	N	N	N	Y	N	N
Brito_2019_210.k121_49914	N	N	N	Y	N	N
Brito_2019_210.k121_53799	N	N	N	Y	N	N
Brito_2019_210.k121_54869	N	N	N	Y	N	N
Brito_2019_210.k121_6551_1	N	N	N	Y	N	N
Brito_2019_210.k121_8461	N	N	N	Y	N	N
Brito_2019_210.k121_9477	N	N	N	Y	N	N
Brito_2019_211.k121_32352	N	N	N	Y	N	N
Brito_2019_211.k121_48400	N	N	N	Y	N	N
Brito_2019_211.k121_4852	N	N	N	Y	N	N
Brito_2019_211.k121_49810	N	N	N	Y	N	N
Brito_2019_211.k121_88983	N	N	N	Y	N	N
Brito_2019_212.k121_100649	N	N	N	Y	N	N
Brito_2019_212.k121_101385	N	N	N	Y	N	Y
Brito_2019_212.k121_113318	N	N	N	Y	N	N
Brito_2019_212.k121_118676	N	N	N	Y	N	N
Brito_2019_212.k121_121369	N	N	N	Y	N	N
Brito_2019_212.k121_122904	N	N	N	Y	N	N
Brito_2019_212.k121_122905	N	N	N	Y	N	N
Brito_2019_212.k121_18146	N	N	N	Y	N	N
Brito_2019_212.k121_32646	N	N	N	Y	N	N
Brito_2019_212.k121_40032	N	N	N	Y	N	N
Brito_2019_212.k121_42140	N	N	N	Y	N	N
Brito_2019_212.k121_4940	N	N	N	Y	N	N
Brito_2019_212.k121_67716	N	N	N	Y	N	N
Brito_2019_212.k121_68313	N	N	N	Y	N	N
Brito_2019_212.k121_71863	N	N	N	Y	N	N
Brito_2019_212.k121_79153	N	N	N	Y	N	N
Brito_2019_213.k121_11795_1	N	N	N	Y	N	N
Brito_2019_213.k121_5826	N	N	N	Y	N	N
Brito_2019_216.k121_17531	N	N	N	Y	N	N
Brito_2019_216.k121_21922	N	N	N	Y	N	N
Brito_2019_216.k121_43728	N	N	N	Y	N	N
Brito_2019_216.k121_45533	N	N	N	Y	N	N
Brito_2019_216.k121_8585	N	N	N	Y	N	N
Brito_2019_216.k121_9508	N	N	N	Y	N	N
Brito_2019_217.k121_18222	N	N	N	Y	N	N
Brito_2019_217.k121_23881	N	N	N	Y	N	N
Brito_2019_217.k121_36192	N	N	N	Y	N	N
Brito_2019_217.k121_36380	N	N	N	Y	N	N
Brito_2019_217.k121_38061	N	N	N	Y	N	N
Brito_2019_217.k121_45241	N	N	N	Y	N	N
Brito_2019_217.k121_46500_1	N	N	N	Y	N	N
Brito_2019_217.k121_47773	N	N	N	Y	N	N
Brito_2019_217.k121_53626	N	N	N	Y	N	N
Brito_2019_217.k121_65982	N	N	N	Y	N	N
Brito_2019_217.k121_8605	N	N	N	Y	N	N
Brito_2019_218.k121_19555	N	N	N	Y	N	N
Brito_2019_220.k121_22387	N	N	N	Y	N	N
Brito_2019_220.k121_52075	N	N	N	Y	N	N
Brito_2019_220.k121_92630	N	N	N	Y	N	N
Brito_2019_220.k121_99203	N	N	N	Y	N	N
Brito_2019_221.k121_12646	N	N	N	Y	N	N
Brito_2019_221.k121_9502	N	N	N	Y	N	N
Brito_2019_222.k121_18425	N	N	N	Y	N	N
Brito_2019_222.k121_22129	N	N	N	Y	N	N
Brito_2019_222.k121_26699	N	N	N	Y	N	N
Brito_2019_222.k121_37407	N	N	N	Y	N	N
Brito_2019_222.k121_41092	N	N	N	Y	N	N
Brito_2019_222.k121_42669	N	N	N	Y	N	N
Brito_2019_222.k121_54775	N	N	N	Y	N	N
Brito_2019_222.k121_63462	N	N	N	Y	N	N
Brito_2019_222.k121_68939	N	N	N	Y	N	N
Brito_2019_222.k121_7241	N	N	N	Y	N	N
Brito_2019_223.k121_109920	N	N	N	Y	N	N
Brito_2019_223.k121_12611_1	N	N	N	Y	N	N
Brito_2019_223.k121_14731	N	N	N	Y	N	N
Brito_2019_223.k121_37583	N	N	N	Y	N	N
Brito_2019_224.k121_10941	N	N	N	Y	N	N
Brito_2019_224.k121_12879	N	N	N	Y	N	N
Brito_2019_224.k121_12994	N	Y	N	Y	N	N
Brito_2019_224.k121_20532	N	N	N	Y	N	N
Brito_2019_224.k121_27155	N	N	N	Y	N	N
Brito_2019_224.k121_35614	N	N	N	Y	N	N
Brito_2019_224.k121_37463	N	N	N	Y	N	N
Brito_2019_224.k121_4008	N	N	N	Y	N	N
Brito_2019_224.k121_41624	N	N	N	Y	N	N
Brito_2019_224.k121_7098	N	N	N	Y	N	N
Brito_2019_225.k121_12735	N	N	N	Y	N	N
Brito_2019_225.k121_16716	N	N	N	Y	N	N
Brito_2019_225.k121_17825	N	N	N	Y	N	N
Brito_2019_225.k121_17924	N	N	N	Y	N	N
Brito_2019_225.k121_21087	N	N	N	Y	N	N
Brito_2019_225.k121_23290	N	N	N	Y	N	N
Brito_2019_225.k121_36181_1	N	N	N	Y	N	N
Brito_2019_225.k121_4692	N	N	N	Y	N	N
Brito_2019_225.k121_62367	N	N	N	Y	N	N
Brito_2019_225.k121_69627	N	N	N	Y	N	N
Brito_2019_225.k121_72371	N	N	N	Y	N	N
Brito_2019_225.k121_82835_1	N	N	N	Y	N	N
Brito_2019_225.k121_84549	N	N	N	Y	N	N
Brito_2019_225.k121_86858_1	N	N	N	Y	N	N
Brito_2019_225.k121_90194	N	N	N	Y	N	N
Brito_2019_225.k121_9149	N	N	N	Y	N	N
Brito_2019_226.k121_101046_1	N	N	N	Y	N	N
Brito_2019_226.k121_108732	N	N	N	Y	N	N
Brito_2019_226.k121_119481	N	N	N	Y	N	N
Brito_2019_226.k121_121068	N	N	N	Y	N	N
Brito_2019_226.k121_122197	N	N	N	Y	N	N
Brito_2019_226.k121_12565	N	N	N	Y	N	N
Brito_2019_226.k121_15978	N	N	N	Y	N	N
Brito_2019_226.k121_22192	N	N	N	Y	N	N
Brito_2019_226.k121_40784	N	N	N	Y	N	N
Brito_2019_226.k121_44222	N	N	N	Y	N	N
Brito_2019_226.k121_5849	N	N	N	Y	N	N
Brito_2019_226.k121_60176_1	N	N	N	Y	N	N
Brito_2019_226.k121_62578	N	N	N	Y	N	N
Brito_2019_226.k121_65784	N	N	N	Y	N	N
Brito_2019_226.k121_68473	N	N	N	Y	N	N
Brito_2019_226.k121_74130	N	N	N	Y	N	N
Brito_2019_226.k121_75280	N	N	N	Y	N	N
Brito_2019_226.k121_82235	N	N	N	Y	N	N
Brito_2019_226.k121_85876	N	N	N	Y	N	N
Brito_2019_226.k121_93526	N	N	N	Y	N	N
Brito_2019_226.k121_93990	N	N	N	Y	N	N
Brito_2019_226.k121_94852_1	N	N	N	Y	N	N
Brito_2019_227.k121_15483	N	N	N	Y	N	N
Brito_2019_227.k121_17241	N	N	N	Y	N	N
Brito_2019_227.k121_17793	N	N	N	Y	N	N
Brito_2019_227.k121_18638	N	N	N	Y	N	N
Brito_2019_227.k121_28751	N	N	N	Y	N	N
Brito_2019_227.k121_34812	N	N	N	Y	N	N
Brito_2019_227.k121_36201	N	N	N	Y	N	N
Brito_2019_227.k121_39633	N	N	N	Y	N	N
Brito_2019_227.k121_40061_1	N	N	N	Y	N	N
Brito_2019_227.k121_40279	N	N	N	Y	N	N
Brito_2019_227.k121_40994	N	N	N	Y	N	N
Brito_2019_227.k121_44700	N	N	N	Y	N	N
Brito_2019_227.k121_51656	N	N	N	Y	N	N
Brito_2019_227.k121_56309	N	N	N	Y	N	N
Brito_2019_227.k121_8142	N	N	N	Y	N	N
Brito_2019_229.k121_35756	N	N	N	Y	N	N
Brito_2019_229.k121_38143	N	N	N	Y	N	N
Brito_2019_229.k121_42548	N	N	N	Y	N	N
Brito_2019_229.k121_48346	N	N	N	Y	N	N
Brito_2019_230.k121_13305	N	N	N	Y	N	N
Brito_2019_230.k121_15333	N	N	N	Y	N	N
Brito_2019_230.k121_18433	N	N	N	Y	N	N
Brito_2019_230.k121_18499	N	N	N	Y	N	N
Brito_2019_230.k121_45563	N	N	N	Y	N	N
Brito_2019_230.k121_47266	N	N	N	Y	N	N
Brito_2019_230.k121_52109_1	N	N	N	Y	N	N
Brito_2019_230.k121_56665	N	N	N	Y	N	N
Brito_2019_230.k121_74164	N	N	N	Y	N	N
Brito_2019_230.k121_85515	N	N	N	Y	N	N
Brito_2019_231.k121_12091	N	N	N	Y	N	N
Brito_2019_231.k121_12829	N	N	N	Y	N	N
Brito_2019_231.k121_19295	N	N	N	Y	N	N
Brito_2019_231.k121_24031	N	N	N	Y	N	N
Brito_2019_231.k121_6379	N	N	N	Y	N	N
Brito_2019_232.k121_14108	N	N	N	Y	N	N
Brito_2019_232.k121_40801	N	N	N	Y	N	N
Brito_2019_232.k121_41195	N	N	N	Y	N	N
Brito_2019_232.k121_48930	N	N	N	Y	N	N
Brito_2019_232.k121_52854	N	N	N	Y	N	N
Brito_2019_232.k121_52867	N	N	N	Y	N	N
Brito_2019_232.k121_6373	N	N	N	Y	N	N
Brito_2019_234.k121_10880	N	N	N	Y	N	N
Brito_2019_234.k121_25547	N	N	N	Y	N	N
Brito_2019_235.k121_14436	N	N	N	Y	N	N
Brito_2019_235.k121_15310	N	N	N	Y	N	N
Brito_2019_235.k121_18847	N	N	N	Y	N	N
Brito_2019_235.k121_28708	N	N	N	Y	N	N
Brito_2019_235.k121_8028	N	N	N	Y	N	N
Brito_2019_237.k121_12603	N	N	N	Y	N	N
Brito_2019_237.k121_24782	N	N	N	Y	N	N
Brito_2019_237.k121_26318	N	N	N	Y	N	N
Brito_2019_237.k121_28872	N	N	N	Y	N	N
Brito_2019_237.k121_36047	N	N	N	Y	N	N
Brito_2019_237.k121_40211	N	N	N	Y	N	N
Brito_2019_237.k121_56825	N	N	N	Y	N	N
Brito_2019_237.k121_57731	N	N	N	Y	N	N
Brito_2019_237.k121_58296	N	N	N	Y	N	N
Brito_2019_237.k121_68658	N	N	N	Y	N	N
Brito_2019_237.k121_69819	N	N	N	Y	N	N
Brito_2019_237.k121_7523	N	N	N	Y	N	N
Brito_2019_237.k121_77289	N	N	N	Y	N	N
Brito_2019_237.k121_8797	N	N	N	Y	N	N
Brito_2019_239.k121_10103	N	N	N	Y	N	N
Brito_2019_239.k121_12597	N	N	N	Y	N	N
Brito_2019_239.k121_13784	N	N	N	Y	N	N
Brito_2019_239.k121_19882	N	N	N	Y	N	N
Brito_2019_239.k121_23642	N	N	N	Y	N	N
Brito_2019_241.k121_10881	N	N	N	Y	N	N
Brito_2019_241.k121_12559	N	N	N	Y	N	N
Brito_2019_241.k121_12808	N	N	N	Y	N	N
Brito_2019_241.k121_15685	N	N	N	Y	N	N
Brito_2019_241.k121_15871	N	N	N	Y	N	N
Brito_2019_241.k121_19395	N	N	N	Y	N	N
Brito_2019_241.k121_22855	N	N	N	Y	N	N
Brito_2019_241.k121_23743	N	N	N	Y	N	N
Brito_2019_241.k121_24993	N	N	N	Y	N	N
Brito_2019_241.k121_26449	N	N	N	Y	N	N
Brito_2019_241.k121_33968	N	N	N	Y	N	N
Brito_2019_241.k121_38913	N	N	N	Y	N	N
Brito_2019_241.k121_42019	N	N	N	Y	N	N
Brito_2019_241.k121_44801	N	N	N	Y	N	N
Brito_2019_241.k121_47139	N	N	N	Y	N	N
Brito_2019_241.k121_51395_1	N	N	N	Y	N	N
Brito_2019_241.k121_52497	N	N	N	Y	N	N
Brito_2019_241.k121_5356	N	N	N	Y	N	N
Brito_2019_241.k121_53669	N	N	N	Y	N	N
Brito_2019_241.k121_53780	N	N	N	Y	N	N
Brito_2019_241.k121_63243	N	N	N	Y	N	N
Brito_2019_241.k121_66660	N	N	N	Y	N	N
Brito_2019_241.k121_68787	N	N	N	Y	N	N
Brito_2019_241.k121_68812	N	N	N	Y	N	N
Broecker_Sample_ID29-1191-0_NODE_1524_length_8276_cov_8.926043	N	Y	N	N	N	N
Broecker_Sample_ID29-1191-0_NODE_1826_length_7254_cov_8.801361	N	Y	N	N	N	N
Broecker_Sample_ID29-1191-0_NODE_2048_length_6665_cov_14.955068	N	Y	N	N	N	N
Broecker_Sample_ID29-1191-0_NODE_364_length_23296_cov_8.034035	N	Y	N	N	N	N
Broecker_Sample_ID29-1191-0_NODE_881_length_12231_cov_17.324573	N	Y	N	N	N	N
Broecker_Sample_ID29-1191-0_NODE_952_length_11499_cov_5.112985	N	Y	N	N	N	N
Broecker_Sample_ID29-1191-3_NODE_1210_length_6284_cov_3.820677	N	Y	N	N	N	N
Broecker_Sample_ID29-1191-3_NODE_381_length_14378_cov_2.795364	N	Y	N	N	N	N
Broecker_Sample_ID29-1192-0_NODE_1406_length_9387_cov_3.922096	N	Y	N	N	N	N
Broecker_Sample_ID29-1192-0_NODE_1566_length_8626_cov_2.555361	N	Y	N	N	N	N
Broecker_Sample_ID29-1192-0_NODE_1718_length_7884_cov_2.240644	N	Y	N	N	N	N
Broecker_Sample_ID29-1192-0_NODE_1992_length_6996_cov_6.475436	N	Y	N	N	N	N
Broecker_Sample_ID29-1192-0_NODE_2299_length_6143_cov_2.917871	N	Y	N	N	N	N
Broecker_Sample_ID29-1192-0_NODE_2656_length_5395_cov_2.445880	N	Y	N	N	N	N
Broecker_Sample_ID29-1192-0_NODE_2701_length_5339_cov_2.627176	N	Y	N	N	N	N
Broecker_Sample_ID29-1192-0_NODE_2896_length_5046_cov_4.049890	N	Y	N	N	N	N
Broecker_Sample_ID29-1192-0_NODE_441_length_22475_cov_57.549509	N	Y	N	N	N	N
Broecker_Sample_ID29-1192-0_NODE_84_length_88214_cov_60.298688	Y	Y	Y	N	N	N
Broecker_Sample_ID29-1192-0_NODE_991_length_12423_cov_4.535899	N	Y	N	N	N	N
Broecker_Sample_ID29-1192-4_NODE_1215_length_6176_cov_11.585035	N	Y	N	N	N	N
Broecker_Sample_ID29-1192-4_NODE_522_length_14236_cov_4.115577	N	Y	N	N	N	N
Broecker_Sample_ID29-1193-0_NODE_1665_length_8912_cov_14.103308	N	Y	N	N	N	N
Broecker_Sample_ID29-1193-0_NODE_2859_length_5823_cov_2.295596	N	Y	N	N	N	N
Broecker_Sample_ID29-1193-0_NODE_3050_length_5532_cov_3.158846	N	Y	N	N	N	N
Broecker_Sample_ID29-1193-0_NODE_3165_length_5377_cov_8.867907	N	Y	N	N	N	N
Broecker_Sample_ID29-1193-0_NODE_552_length_20351_cov_8.841791	N	Y	N	N	N	N
Broecker_Sample_ID29-1193-5_NODE_1033_length_6870_cov_5.203522	N	Y	N	N	N	N
Broecker_Sample_ID29-1193-5_NODE_1277_length_5679_cov_2.197013	N	Y	N	N	N	N
Broecker_Sample_ID29-1193-5_NODE_1429_length_5169_cov_3.948573	N	Y	N	N	N	N
Broecker_Sample_ID29-1193-5_NODE_762_length_9004_cov_4.303609	N	Y	N	N	N	N
Broecker_Sample_ID29-1193-5_NODE_873_length_8007_cov_5.648642	N	Y	N	N	N	N
Broecker_Sample_ID29-1193-5_NODE_890_length_7843_cov_5.251284	N	Y	N	N	N	N
Broecker_Sample_ID29-1194-0_NODE_1055_length_20643_cov_2.694385	N	Y	N	N	N	N
Broecker_Sample_ID29-1194-0_NODE_1430_length_16271_cov_6.467070	N	Y	N	N	N	N
Broecker_Sample_ID29-1194-0_NODE_1479_length_15641_cov_3.413448	N	Y	N	N	N	N
Broecker_Sample_ID29-1194-0_NODE_1902_length_12391_cov_4.542234	N	Y	N	N	N	N
Broecker_Sample_ID29-1194-0_NODE_2168_length_10568_cov_3.650243	N	Y	N	N	N	N
Broecker_Sample_ID29-1194-0_NODE_2568_length_8777_cov_7.275854	N	Y	N	N	N	N
Broecker_Sample_ID29-1194-0_NODE_2584_length_8714_cov_3.614043	N	Y	N	N	N	N
Broecker_Sample_ID29-1194-0_NODE_2609_length_8616_cov_16.591987	N	Y	N	N	N	N
Broecker_Sample_ID29-1194-0_NODE_2695_length_8292_cov_3.012140	N	Y	N	N	N	N
Broecker_Sample_ID29-1194-0_NODE_288_length_50381_cov_4.132417	Y	Y	Y	N	N	N
Broecker_Sample_ID29-1194-0_NODE_2985_length_7320_cov_19.219133	N	Y	N	N	N	N
Broecker_Sample_ID29-1194-0_NODE_3028_length_7214_cov_4.458723	N	Y	N	N	N	N
Broecker_Sample_ID29-1194-0_NODE_3045_length_7163_cov_2.176140	N	Y	N	N	N	N
Broecker_Sample_ID29-1194-0_NODE_3113_length_6966_cov_2.092317	N	Y	N	N	N	N
Broecker_Sample_ID29-1194-0_NODE_3221_length_6694_cov_2.923784	N	Y	N	N	N	N
Broecker_Sample_ID29-1194-0_NODE_3257_length_6614_cov_3.241500	N	Y	N	N	N	N
Broecker_Sample_ID29-1194-0_NODE_3263_length_6593_cov_1.762924	N	Y	N	N	N	N
Broecker_Sample_ID29-1194-0_NODE_3537_length_5995_cov_2.090741	N	Y	N	N	N	N
Broecker_Sample_ID29-1194-0_NODE_3737_length_5655_cov_2.687143	N	Y	N	N	N	N
Broecker_Sample_ID29-1194-0_NODE_3831_length_5512_cov_2.249221	N	Y	N	N	N	N
Broecker_Sample_ID29-1194-0_NODE_3875_length_5436_cov_2.047946	N	Y	N	N	N	N
Broecker_Sample_ID29-1194-0_NODE_5989_length_3345_cov_3.456231	N	Y	N	N	N	N
Broecker_Sample_ID29-1194-0_NODE_943_length_23011_cov_4.909261	Y	Y	N	N	N	N
Broecker_Sample_ID29-1194-6_NODE_446_length_12165_cov_1.679769	N	Y	N	N	N	N
Caselli_2020_003.k141_28153	N	N	N	Y	N	N
Caselli_2020_003.k141_28640_1	N	N	N	Y	N	N
Caselli_2020_012.k141_28356	N	N	N	Y	N	N
Caselli_2020_012.k141_29391	N	N	N	Y	N	N
Caselli_2020_015.k141_2691	N	N	N	Y	N	N
Caselli_2020_015.k141_35057	N	N	N	Y	N	N
Caselli_2020_015.k141_40091	N	N	N	Y	N	N
Caselli_2020_015.k141_48695	N	N	N	Y	N	N
Caselli_2020_015.k141_56971	N	N	N	Y	N	N
Caselli_2020_019.k141_57864	N	N	N	Y	N	N
Caselli_2020_023.k141_10694	N	N	N	Y	N	N
Caselli_2020_023.k141_22982	N	N	N	Y	N	N
Caselli_2020_023.k141_36916	N	N	N	Y	N	N
Caselli_2020_023.k141_43788	N	N	N	Y	N	N
Caselli_2020_023.k141_48486	N	N	N	Y	N	N
Caselli_2020_023.k141_57003	N	N	N	Y	N	N
Caselli_2020_023.k141_57894	N	N	N	Y	N	N
Caselli_2020_023.k141_59983	N	N	N	Y	N	N
Caselli_2020_024.k141_26760	N	N	N	Y	N	N
Caselli_2020_024.k141_7042	N	N	N	Y	N	N
Caselli_2020_027.k141_15387	N	N	N	Y	N	N
Caselli_2020_027.k141_58834	N	N	N	Y	N	N
Caselli_2020_027.k141_96430	N	N	N	Y	N	N
Caselli_2020_028.k141_1961	N	N	N	Y	N	N
Caselli_2020_028.k141_9241	N	N	N	Y	N	N
Caselli_2020_030.k141_32190	N	N	N	Y	N	N
Caselli_2020_030.k141_3721	N	N	N	Y	N	N
Caselli_2020_031.k141_27693	N	N	N	Y	N	N
Caselli_2020_031.k141_33841	N	N	N	Y	N	N
Caselli_2020_031.k141_4497	N	N	N	Y	N	N
Caselli_2020_031.k141_5640	N	N	N	Y	N	N
Caselli_2020_031.k141_69474	N	N	N	Y	N	N
Caselli_2020_033.k141_66196	N	N	N	Y	N	N
Caselli_2020_033.k141_96412	N	N	N	Y	N	N
Caselli_2020_035.k141_6366	N	N	N	Y	N	N
Caselli_2020_036.k141_46580_1	N	N	N	Y	N	N
Caselli_2020_036.k141_63689	N	N	N	Y	N	N
Caselli_2020_036.k141_6711	N	N	N	Y	N	N
Caselli_2020_036.k141_7957	N	N	N	Y	N	N
Caselli_2020_038.k141_31869	N	N	N	Y	N	N
Caselli_2020_039.k141_103515	N	N	N	Y	N	N
Caselli_2020_039.k141_18537	N	N	N	Y	N	N
Caselli_2020_039.k141_21227	N	N	N	Y	N	N
Caselli_2020_039.k141_21648	N	N	N	Y	N	N
Caselli_2020_039.k141_23955	N	N	N	Y	N	N
Caselli_2020_039.k141_25183	N	N	N	Y	N	N
Caselli_2020_039.k141_3586	N	N	N	Y	N	N
Caselli_2020_039.k141_4437	N	N	N	Y	N	N
Caselli_2020_039.k141_45867	N	N	N	Y	N	N
Caselli_2020_039.k141_49771	N	N	N	Y	N	N
Caselli_2020_039.k141_50374	N	N	N	Y	N	N
Caselli_2020_039.k141_62307	N	N	N	Y	N	N
Caselli_2020_039.k141_63311	N	N	N	Y	N	N
Caselli_2020_039.k141_69034	N	N	N	Y	N	N
Caselli_2020_039.k141_69360	N	N	N	Y	N	N
Caselli_2020_039.k141_76500	N	N	N	Y	N	N
Caselli_2020_039.k141_77407	N	N	N	Y	N	N
Caselli_2020_039.k141_78719	N	N	N	Y	N	N
Caselli_2020_039.k141_79291	N	N	N	Y	N	N
Caselli_2020_039.k141_80313	N	N	N	Y	N	N
Caselli_2020_039.k141_91285	N	N	N	Y	N	N
Caselli_2020_039.k141_94457	N	N	N	Y	N	N
Caselli_2020_039.k141_94999	N	N	N	Y	N	N
Caselli_2020_039.k141_97782	N	N	N	Y	N	N
Caselli_2020_039.k141_98804	N	N	N	Y	N	N
Caselli_2020_044.k141_18753	N	N	N	Y	N	N
Caselli_2020_044.k141_21986	N	N	N	Y	N	N
Caselli_2020_046.k141_9079	N	N	N	Y	N	N
Caselli_2020_047.k141_5531	N	N	N	Y	N	N
Caselli_2020_047.k141_69723	N	N	N	Y	N	N
Caselli_2020_047.k141_93730	N	N	N	Y	N	N
Caselli_2020_051.k141_28006	N	N	N	Y	N	N
Caselli_2020_051.k141_44531	N	N	N	Y	N	N
Caselli_2020_054.k141_10206_1	N	N	N	Y	N	N
Caselli_2020_054.k141_10492	N	N	N	Y	N	N
Caselli_2020_054.k141_11424_1	N	N	N	Y	N	N
Caselli_2020_054.k141_17811_1	N	N	N	Y	N	N
Caselli_2020_054.k141_20900	N	N	N	Y	N	N
Caselli_2020_054.k141_21635	N	N	N	Y	N	N
Caselli_2020_054.k141_32481	N	N	Y	Y	N	N
Caselli_2020_054.k141_5554_1	N	N	N	Y	N	N
Caselli_2020_054.k141_828_1	N	N	N	Y	N	N
Caselli_2020_055.k141_13114	N	N	N	Y	N	N
Caselli_2020_055.k141_23505	N	N	N	Y	N	N
Caselli_2020_055.k141_31642	N	N	N	Y	N	N
Caselli_2020_055.k141_35008	N	N	N	Y	N	N
Caselli_2020_055.k141_35357	N	N	N	Y	N	N
Caselli_2020_055.k141_40633	N	N	N	Y	N	N
Caselli_2020_055.k141_50351	N	N	N	Y	N	N
Caselli_2020_055.k141_60494	N	N	N	Y	N	N
Caselli_2020_055.k141_64976	N	N	N	Y	N	N
Caselli_2020_055.k141_72253	N	N	N	Y	N	N
Caselli_2020_055.k141_75888	N	N	N	Y	N	N
Caselli_2020_057.k141_63017	N	N	N	Y	N	N
Caselli_2020_059.k141_66138	N	N	N	Y	N	N
Caselli_2020_060.k141_5767	N	N	N	Y	N	N
Caselli_2020_061.k141_63892	N	N	N	Y	N	N
Caselli_2020_062.k141_16705	N	N	N	Y	N	N
Caselli_2020_062.k141_19809	N	N	N	Y	N	N
Caselli_2020_064.k141_26617	N	N	N	Y	N	N
Caselli_2020_064.k141_28828	N	N	N	Y	N	N
Caselli_2020_064.k141_31625	N	N	N	Y	N	N
Caselli_2020_064.k141_34822	N	N	N	Y	N	N
Caselli_2020_064.k141_3594	N	N	N	Y	N	N
Caselli_2020_064.k141_36972	N	N	N	Y	N	N
Caselli_2020_064.k141_50962	N	N	N	Y	N	N
Caselli_2020_064.k141_55228	N	N	N	Y	N	N
Caselli_2020_064.k141_55730	N	N	N	Y	N	N
Caselli_2020_064.k141_63002	N	N	N	Y	N	N
Caselli_2020_064.k141_63925	N	N	N	Y	N	N
Caselli_2020_064.k141_67137	N	N	N	Y	N	N
Caselli_2020_064.k141_72287	N	N	N	Y	N	N
Caselli_2020_064.k141_74986	N	N	N	Y	N	N
Caselli_2020_064.k141_87496	N	N	N	Y	N	N
Caselli_2020_064.k141_88219	N	N	N	Y	N	N
Caselli_2020_067.k141_10254	N	N	N	Y	N	N
Caselli_2020_067.k141_11497	N	N	N	Y	N	N
Caselli_2020_067.k141_11919	N	N	N	Y	N	N
Caselli_2020_067.k141_26616	N	N	N	Y	N	N
Caselli_2020_067.k141_40018	N	N	N	Y	N	N
Caselli_2020_067.k141_41489	N	N	N	Y	N	N
Caselli_2020_067.k141_47801	N	N	N	Y	N	N
Caselli_2020_067.k141_67801	N	N	N	Y	N	N
Caselli_2020_067.k141_68237	N	N	N	Y	N	N
Caselli_2020_067.k141_72377	N	N	N	Y	N	N
Caselli_2020_067.k141_74203	N	N	N	Y	N	N
Caselli_2020_067.k141_77280	N	N	N	Y	N	N
Caselli_2020_068.k141_10262	N	N	N	Y	N	N
Caselli_2020_068.k141_12593	N	N	N	Y	N	N
Caselli_2020_068.k141_21144_1	N	N	N	Y	N	N
Caselli_2020_068.k141_29428	N	N	N	Y	N	N
Caselli_2020_068.k141_39326	N	N	N	Y	N	N
Caselli_2020_068.k141_41829	N	N	N	Y	N	N
Caselli_2020_068.k141_43316_1	N	N	N	Y	N	N
Caselli_2020_068.k141_53602	N	N	N	Y	N	N
Caselli_2020_068.k141_54414	N	N	N	Y	N	N
Caselli_2020_068.k141_6953	N	N	N	Y	N	N
Caselli_2020_071.k141_10066	N	N	N	Y	N	N
Caselli_2020_071.k141_13067	N	N	N	Y	N	N
Caselli_2020_071.k141_14629	N	N	N	Y	N	N
Caselli_2020_071.k141_21965	N	N	N	Y	N	N
Caselli_2020_071.k141_28563	N	N	N	Y	N	N
Caselli_2020_071.k141_42484	N	N	N	Y	N	N
Caselli_2020_071.k141_58647	N	N	N	Y	N	N
Caselli_2020_071.k141_65721	N	N	N	Y	N	N
Caselli_2020_071.k141_77025	N	N	N	Y	N	N
Caselli_2020_071.k141_83147	N	N	N	Y	N	N
Caselli_2020_073.k141_15792	N	N	N	Y	N	N
Caselli_2020_073.k141_20878	N	N	N	Y	N	N
Caselli_2020_073.k141_42558	N	N	N	Y	N	N
Caselli_2020_075.k141_24029	N	N	N	Y	N	N
Caselli_2020_075.k141_24696	N	N	N	Y	N	N
Caselli_2020_075.k141_3558	N	N	N	Y	N	N
Caselli_2020_075.k141_35743	N	N	N	Y	N	N
Caselli_2020_075.k141_56003	N	N	N	Y	N	N
Caselli_2020_077.k141_14595	N	N	N	Y	N	N
Caselli_2020_078.k141_40714	N	N	N	Y	N	N
Caselli_2020_079.k141_30849	N	N	N	Y	N	N
Caselli_2020_079.k141_57852	N	N	N	Y	N	N
Caselli_2020_079.k141_59685	N	N	N	Y	N	N
Caselli_2020_080.k141_28039	N	N	N	Y	N	N
Caselli_2020_080.k141_91936_1	N	N	N	Y	N	N
Caselli_2020_081.k141_10363	N	N	N	Y	N	N
Caselli_2020_081.k141_33475	N	N	N	Y	N	N
Caselli_2020_081.k141_33609	N	N	N	Y	N	N
Caselli_2020_087.k141_14539	N	N	N	Y	N	N
Caselli_2020_087.k141_21604	N	N	N	Y	N	N
Caselli_2020_087.k141_26291	N	N	N	Y	N	N
Caselli_2020_087.k141_27827	N	N	N	Y	N	N
Caselli_2020_087.k141_31212	N	N	N	Y	N	N
Caselli_2020_087.k141_4968	N	N	N	Y	N	N
Caselli_2020_087.k141_65533	N	N	N	Y	N	N
Caselli_2020_087.k141_82948	N	N	N	Y	N	N
Caselli_2020_087.k141_8851	N	N	N	Y	N	N
Caselli_2020_089.k141_54327	N	N	N	Y	N	N
Caselli_2020_089.k141_7876	N	N	N	Y	N	N
Caselli_2020_091.k141_15740	N	N	N	Y	N	N
Caselli_2020_091.k141_29807	N	N	N	Y	N	N
Caselli_2020_091.k141_31507	N	N	N	Y	N	N
Caselli_2020_091.k141_3655	N	N	N	Y	N	N
Caselli_2020_091.k141_43429	N	N	N	Y	N	N
Caselli_2020_091.k141_48458	N	N	N	Y	N	N
Caselli_2020_091.k141_65784	N	N	N	Y	N	N
Caselli_2020_091.k141_8897	N	N	N	Y	N	N
Caselli_2020_092.k141_40141	N	N	N	Y	N	N
Caselli_2020_094.k141_27808	N	N	N	Y	N	N
Caselli_2020_094.k141_45920	N	N	N	Y	N	N
Caselli_2020_095.k141_19440	N	N	N	Y	N	N
Caselli_2020_095.k141_30881	N	N	N	Y	N	N
Caselli_2020_095.k141_32143	N	N	N	Y	N	N
Caselli_2020_095.k141_32771	N	N	N	Y	N	N
Caselli_2020_095.k141_32929	N	N	N	Y	N	N
Caselli_2020_095.k141_37703	N	N	N	Y	N	N
Caselli_2020_095.k141_3772_1	N	N	N	Y	N	N
Caselli_2020_095.k141_42678	N	N	N	Y	N	N
Caselli_2020_095.k141_45881	N	N	N	Y	N	N
Caselli_2020_095.k141_48402	N	N	N	Y	N	N
Caselli_2020_095.k141_53663	N	N	N	Y	N	N
Caselli_2020_095.k141_55251	N	N	N	Y	N	N
Caselli_2020_095.k141_61232	N	N	N	Y	N	N
Caselli_2020_095.k141_67249	N	N	N	Y	N	N
Caselli_2020_095.k141_67910	N	N	N	Y	N	N
Caselli_2020_095.k141_68570	N	N	N	Y	N	N
Caselli_2020_095.k141_73799	N	N	N	Y	N	N
Caselli_2020_095.k141_7429	N	N	N	Y	N	N
Caselli_2020_095.k141_81408	N	N	N	Y	N	N
Caselli_2020_095.k141_81791	N	N	N	Y	N	N
Caselli_2020_095.k141_83241	N	N	N	Y	N	N
Caselli_2020_095.k141_85217	N	N	N	Y	N	N
Caselli_2020_095.k141_88946	N	N	N	Y	N	N
Caselli_2020_095.k141_90216	N	N	N	Y	N	N
Caselli_2020_095.k141_97015	N	N	N	Y	N	N
Caselli_2020_099.k141_29752	Y	N	N	Y	N	N
Caselli_2020_100.k141_41080	N	N	N	Y	N	N
Caselli_2020_102.k141_29089	N	N	N	Y	N	N
Caselli_2020_102.k141_54203	N	N	N	Y	N	N
Caselli_2020_102.k141_72406	N	N	N	Y	N	N
Caselli_2020_103.k141_19974	N	N	N	Y	N	N
Caselli_2020_103.k141_32701	N	N	N	Y	N	N
Caselli_2020_107.k141_17263	N	N	N	Y	N	N
Caselli_2020_107.k141_23162	N	N	N	Y	N	N
Caselli_2020_107.k141_48173	N	N	N	Y	N	N
Caselli_2020_107.k141_49631	N	N	N	Y	N	N
Caselli_2020_111.k141_100624	N	N	N	Y	N	N
Caselli_2020_111.k141_115203	N	N	N	Y	N	N
Caselli_2020_111.k141_29254	N	N	N	Y	N	N
Caselli_2020_111.k141_38519	N	N	N	Y	N	N
Caselli_2020_111.k141_43083	N	N	N	Y	N	N
Caselli_2020_111.k141_50632_1	N	N	N	Y	N	N
Caselli_2020_111.k141_50952	N	N	N	Y	N	N
Caselli_2020_111.k141_53945	N	N	N	Y	N	N
Caselli_2020_111.k141_58538	N	N	N	Y	N	N
Caselli_2020_111.k141_64022	N	N	N	Y	N	N
Caselli_2020_111.k141_7493	N	N	N	Y	N	N
Caselli_2020_115.k141_26639	N	N	N	Y	N	N
Caselli_2020_115.k141_39810	N	N	N	Y	N	N
Caselli_2020_115.k141_52050	N	N	N	Y	N	N
Caselli_2020_115.k141_53312_1	N	N	N	Y	N	N
Caselli_2020_115.k141_66351	N	N	N	Y	N	N
Caselli_2020_115.k141_69322	N	N	N	Y	N	N
Caselli_2020_116.k141_18326	N	N	N	Y	N	N
Caselli_2020_116.k141_21067	N	N	N	Y	N	N
Caselli_2020_116.k141_23279	N	N	N	Y	N	N
Caselli_2020_116.k141_32876	N	N	N	Y	N	N
Caselli_2020_116.k141_33987_1	N	N	N	Y	N	N
Caselli_2020_116.k141_68408	N	N	N	Y	N	N
Caselli_2020_116.k141_7097	N	N	N	Y	N	N
Caselli_2020_116.k141_77876_1	N	N	N	Y	N	N
Caselli_2020_116.k141_79968	N	N	N	Y	N	N
Caselli_2020_116.k141_8677	N	N	N	Y	N	N
Caselli_2020_116.k141_88573	N	N	N	Y	N	N
Caselli_2020_118.k141_24026	N	N	N	Y	N	N
Caselli_2020_118.k141_4095	N	N	N	Y	N	N
Caselli_2020_118.k141_6562	N	N	N	Y	N	N
Caselli_2020_121.k141_42395	N	N	N	Y	N	N
Caselli_2020_123.k141_1090	N	N	N	Y	N	N
Caselli_2020_123.k141_2981	N	N	N	Y	N	N
Caselli_2020_123.k141_42836	N	N	N	Y	N	N
Caselli_2020_123.k141_43339	N	N	N	Y	N	N
Caselli_2020_124.k141_70678	N	N	N	Y	N	N
Caselli_2020_124.k141_82900	N	N	N	Y	N	N
Caselli_2020_124.k141_84526	N	N	N	Y	N	N
Caselli_2020_125.k141_49849	N	N	N	Y	N	N
Caselli_2020_126.k141_47622	N	N	N	Y	N	N
Caselli_2020_126.k141_53274_1	N	N	N	Y	N	N
Caselli_2020_126.k141_6592	N	N	N	Y	N	N
Caselli_2020_127.k141_12909_1	N	N	N	Y	N	N
Caselli_2020_127.k141_72419	N	N	N	Y	N	N
Caselli_2020_128.k141_53781	N	N	N	Y	N	N
Caselli_2020_131.k141_39743	N	N	N	Y	N	N
Caselli_2020_131.k141_43778	N	N	N	Y	N	N
Caselli_2020_131.k141_64426	N	N	N	Y	N	N
Caselli_2020_133.k141_17268	N	N	N	Y	N	N
Caselli_2020_134.k141_30257	N	N	N	Y	N	N
Caselli_2020_134.k141_70669	N	N	N	Y	N	N
Caselli_2020_135.k141_36795	N	N	N	Y	N	N
Caselli_2020_135.k141_44273	N	N	N	Y	N	N
Caselli_2020_135.k141_55738	N	N	N	Y	N	N
Caselli_2020_135.k141_5679	N	N	N	Y	N	N
Caselli_2020_137.k141_37587	N	N	N	Y	N	N
Caselli_2020_139.k141_38392	N	N	N	Y	N	N
Caselli_2020_139.k141_49189	N	N	N	Y	N	N
Caselli_2020_139.k141_67495	N	N	N	Y	N	N
Caselli_2020_142.k141_15285	N	N	N	Y	N	N
Caselli_2020_142.k141_32138	N	N	N	Y	N	N
Caselli_2020_143.k141_38043	N	N	N	Y	N	N
Caselli_2020_143.k141_38545	N	N	N	Y	N	N
Caselli_2020_143.k141_43210	N	N	N	Y	N	N
Caselli_2020_143.k141_461	N	N	N	Y	N	N
Caselli_2020_143.k141_47723	N	N	N	Y	N	N
Caselli_2020_143.k141_53206	N	N	N	Y	N	N
Caselli_2020_143.k141_61062	N	N	N	Y	N	N
Caselli_2020_143.k141_72066	N	N	N	Y	N	N
Caselli_2020_145.k141_14461	N	N	N	Y	N	N
Caselli_2020_145.k141_47285	N	N	N	Y	N	N
Caselli_2020_146.k141_25101	N	N	N	Y	N	N
Caselli_2020_147.k141_32915	N	N	N	Y	N	N
Caselli_2020_147.k141_44675	N	N	N	Y	N	N
Caselli_2020_148.k141_16336	N	N	N	Y	N	N
Caselli_2020_148.k141_32206	N	N	N	Y	N	N
Caselli_2020_148.k141_49963	N	N	N	Y	N	N
Caselli_2020_148.k141_5070_1	N	N	N	Y	N	N
Caselli_2020_148.k141_51874	N	N	N	Y	N	N
Caselli_2020_148.k141_54156	N	N	N	Y	N	N
Caselli_2020_151.k141_12139	N	N	N	Y	N	N
Caselli_2020_151.k141_20040	N	N	N	Y	N	N
Caselli_2020_151.k141_26878	N	N	N	Y	N	N
Caselli_2020_151.k141_50626	N	N	N	Y	N	N
Caselli_2020_151.k141_51045	N	N	N	Y	N	N
Caselli_2020_151.k141_57891	N	N	N	Y	N	N
Caselli_2020_151.k141_63746	N	N	N	Y	N	N
Caselli_2020_151.k141_64557	N	N	N	Y	N	N
Caselli_2020_151.k141_65426	N	N	N	Y	N	N
Caselli_2020_151.k141_74605	N	N	N	Y	N	N
Caselli_2020_151.k141_78553	N	N	N	Y	N	N
Caselli_2020_151.k141_82527_1	N	N	N	Y	N	N
Caselli_2020_155.k141_34206	N	N	N	Y	N	N
Caselli_2020_155.k141_38740	N	N	N	Y	N	N
Caselli_2020_155.k141_40637	N	N	N	Y	N	N
Caselli_2020_155.k141_44249	N	N	N	Y	N	N
Caselli_2020_155.k141_47512	N	N	N	Y	N	N
Caselli_2020_155.k141_56205	N	N	N	Y	N	N
Caselli_2020_155.k141_61766	N	N	N	Y	N	N
Caselli_2020_156.k141_6336	N	N	N	Y	N	N
Caselli_2020_158.k141_10576	N	N	N	Y	N	N
Caselli_2020_158.k141_16837	N	N	N	Y	N	N
Caselli_2020_158.k141_29339	N	N	N	Y	N	N
Caselli_2020_158.k141_3331	N	N	N	Y	N	N
Caselli_2020_158.k141_7870	N	N	N	Y	N	N
Caselli_2020_159.k141_21264	N	N	N	Y	N	N
Caselli_2020_159.k141_29947	N	N	N	Y	N	N
Caselli_2020_159.k141_34820	N	N	N	Y	N	N
Caselli_2020_159.k141_4157	N	N	N	Y	N	N
Caselli_2020_159.k141_50699	N	N	N	Y	N	N
Caselli_2020_159.k141_56003	N	N	N	Y	N	N
Chehoud_control_1_NODE_3_length_6477_cov_3.409063	N	Y	N	N	N	N
Chehoud_control_1_NODE_4_length_5694_cov_913.928533	N	Y	N	N	N	N
Chehoud_control_1_NODE_9_length_3014_cov_287.683001	N	Y	N	N	N	N
Chehoud_control_2_NODE_1_length_48115_cov_27.751977	N	Y	N	N	N	N
Chehoud_control_2_NODE_103_length_7131_cov_14.078434	N	Y	N	N	N	N
Chehoud_control_2_NODE_107_length_6866_cov_20.761269	N	Y	N	N	N	N
Chehoud_control_2_NODE_129_length_6176_cov_8.288025	N	Y	N	N	N	N
Chehoud_control_2_NODE_133_length_6122_cov_5.936542	N	Y	N	N	N	N
Chehoud_control_2_NODE_138_length_5957_cov_6.923246	N	Y	N	N	N	N
Chehoud_control_2_NODE_155_length_5500_cov_12.434343	N	Y	N	N	N	N
Chehoud_control_2_NODE_158_length_5403_cov_12.149963	N	Y	N	N	N	N
Chehoud_control_2_NODE_25_length_17868_cov_71.012463	N	Y	N	N	N	N
Chehoud_control_2_NODE_39_length_13528_cov_48.255400	N	Y	N	N	N	N
Chehoud_control_2_NODE_4_length_38026_cov_24.346449	N	Y	N	N	N	N
Chehoud_control_2_NODE_5_length_37879_cov_21.391392	N	Y	N	N	N	N
Chehoud_control_2_NODE_52_length_11083_cov_6.893090	N	Y	N	N	N	N
Chehoud_control_2_NODE_63_length_10031_cov_24.182037	N	Y	N	N	N	N
Chehoud_control_2_NODE_7_length_34120_cov_45.113283	N	Y	N	N	N	N
Chehoud_control_2_NODE_73_length_9189_cov_5.848259	N	Y	N	N	N	N
Chehoud_control_2_NODE_8_length_33848_cov_101.073092	N	Y	N	N	N	N
Chehoud_control_2_NODE_96_length_7364_cov_9.208373	N	Y	N	N	N	N
Chehoud_control_3_NODE_12_length_23094_cov_14.243153	N	Y	N	N	N	N
Chehoud_control_3_NODE_13_length_22978_cov_9.929067	N	Y	N	N	N	N
Chehoud_control_3_NODE_14_length_22485_cov_9.183683	N	Y	N	N	N	N
Chehoud_donor_NODE_10_length_34366_cov_37.032089	N	Y	N	N	N	N
Chehoud_donor_NODE_106_length_5855_cov_4070.194483	N	Y	N	N	N	N
Chehoud_donor_NODE_109_length_5774_cov_8.922014	N	Y	N	N	N	N
Chehoud_donor_NODE_119_length_5498_cov_4.564946	N	Y	N	N	N	N
Chehoud_donor_NODE_127_length_5287_cov_5.145451	N	Y	N	N	N	N
Chehoud_donor_NODE_131_length_5160_cov_46.989814	N	Y	N	N	N	N
Chehoud_donor_NODE_36_length_15232_cov_65.875469	N	Y	N	N	N	N
Chehoud_donor_NODE_37_length_14694_cov_6.201721	N	Y	N	N	N	N
Chehoud_donor_NODE_39_length_12239_cov_14.796701	N	Y	N	N	N	N
Chehoud_donor_NODE_4_length_41624_cov_12.198730	N	Y	N	N	N	N
Chehoud_donor_NODE_415_length_2218_cov_12.171983	N	Y	N	N	N	N
Chehoud_donor_NODE_45_length_10447_cov_10.418495	N	Y	N	N	N	N
Chehoud_donor_NODE_59_length_8825_cov_5.425314	N	Y	N	N	N	N
Chehoud_donor_NODE_6_length_40473_cov_156.131303	Y	Y	Y	N	N	N
Chehoud_donor_NODE_81_length_6869_cov_4.249340	N	Y	N	N	N	N
Chehoud_donor_NODE_82_length_6837_cov_4.718667	N	Y	N	N	N	N
Chehoud_donor_NODE_86_length_6708_cov_7.903352	N	Y	N	N	N	N
Chehoud_donor_NODE_96_length_6368_cov_33.117852	N	Y	N	N	N	N
Chehoud_donor_NODE_99_length_6289_cov_6.003048	N	Y	N	N	N	N
Chehoud_patient_1_NODE_13_length_14977_cov_5.522986	N	Y	N	N	N	N
Chehoud_patient_1_NODE_14_length_14628_cov_22.650587	N	Y	N	N	N	N
Chehoud_patient_1_NODE_20_length_9194_cov_9.344786	N	Y	N	N	N	N
Chehoud_patient_1_NODE_28_length_6027_cov_424.722873	N	Y	N	N	N	N
Chehoud_patient_1_NODE_3_length_43672_cov_1017.789921	N	Y	N	N	N	N
Chehoud_patient_1_NODE_30_length_5700_cov_750.142427	N	Y	N	N	N	N
Chehoud_patient_1_NODE_39_length_4395_cov_8.019124	N	Y	N	N	N	N
Chehoud_patient_1_NODE_4_length_42455_cov_24.570825	N	Y	N	N	N	N
Chehoud_patient_1_NODE_47_length_3745_cov_204.679133	N	Y	N	N	N	N
Chehoud_patient_1_NODE_9_length_19233_cov_18.927990	N	Y	N	N	N	N
Chehoud_patient_1_NODE_90_length_2246_cov_14.811502	N	Y	Y	N	N	N
Chehoud_patient_2_NODE_105_length_5453_cov_7.817155	N	Y	N	N	N	N
Chehoud_patient_2_NODE_119_length_4758_cov_9.678503	N	Y	N	N	N	N
Chehoud_patient_2_NODE_13_length_29569_cov_11.363489	N	Y	N	N	N	N
Chehoud_patient_2_NODE_19_length_19315_cov_52.877259	N	Y	N	N	N	N
Chehoud_patient_2_NODE_21_length_18365_cov_13.835445	N	Y	N	N	N	N
Chehoud_patient_2_NODE_24_length_16877_cov_11.099215	N	Y	N	N	N	N
Chehoud_patient_2_NODE_26_length_16553_cov_13.045581	N	Y	N	N	N	N
Chehoud_patient_2_NODE_283_length_2248_cov_13.771546	N	Y	N	N	Y	N
Chehoud_patient_2_NODE_29_length_15626_cov_18.860381	N	Y	N	N	N	N
Chehoud_patient_2_NODE_3_length_58127_cov_394.798836	N	Y	N	N	N	N
Chehoud_patient_2_NODE_30_length_15603_cov_28.922627	N	Y	N	N	N	N
Chehoud_patient_2_NODE_32_length_15279_cov_649.803731	N	Y	N	N	N	N
Chehoud_patient_2_NODE_61_length_9228_cov_11.637196	N	Y	N	N	N	N
Chehoud_patient_2_NODE_90_length_6149_cov_974.406465	N	Y	N	N	N	N
Chehoud_patient_3_NODE_102_length_5394_cov_5.574452	N	Y	N	N	N	N
Chehoud_patient_3_NODE_104_length_5123_cov_4.731847	N	Y	N	N	N	N
Chehoud_patient_3_NODE_16_length_38308_cov_25.585261	N	Y	N	N	N	N
Chehoud_patient_3_NODE_17_length_36324_cov_34.638589	N	Y	N	N	N	N
Chehoud_patient_3_NODE_18_length_35050_cov_17.304443	N	Y	N	N	N	N
Chehoud_patient_3_NODE_248_length_2497_cov_5.020885	N	Y	N	N	N	N
Chehoud_patient_3_NODE_33_length_17673_cov_8.583267	N	Y	N	N	N	N
Chehoud_patient_3_NODE_44_length_12769_cov_7.490168	N	Y	N	N	N	N
Chehoud_patient_3_NODE_45_length_12070_cov_7.039035	N	Y	N	N	N	N
Chehoud_patient_3_NODE_48_length_11010_cov_5.831310	N	Y	N	N	N	N
Chehoud_patient_3_NODE_7_length_46099_cov_41.014725	Y	Y	Y	N	N	N
Chehoud_patient_3_NODE_70_length_7962_cov_6.603263	N	Y	N	N	N	N
Chehoud_patient_3_NODE_74_length_7329_cov_16.243882	N	Y	N	N	N	N
Chehoud_patient_3_NODE_94_length_5673_cov_5.696333	N	Y	N	N	N	N
Draper_2018_SRR6914058_NODE_1_length_139957_cov_120.578927	Y	Y	Y	N	N	N
Draper_2018_SRR6914058_NODE_104_length_5582_cov_11.978650	N	Y	N	N	N	N
Draper_2018_SRR6914058_NODE_57_length_7467_cov_6.913788	N	Y	N	N	N	N
Draper_2018_SRR6914059_NODE_11_length_40952_cov_71.621977	N	Y	N	N	N	N
Draper_2018_SRR6914059_NODE_47_length_6615_cov_5.471951	N	Y	N	N	N	N
Draper_2018_SRR6914060_NODE_10_length_59478_cov_40.168756	Y	Y	Y	N	N	N
Draper_2018_SRR6914060_NODE_112_length_5382_cov_6.710344	N	Y	N	N	N	N
Draper_2018_SRR6914061_NODE_11_length_40884_cov_66.920057	N	Y	N	N	N	N
Draper_2018_SRR6914061_NODE_12_length_39362_cov_110.984227	N	Y	N	N	N	N
Draper_2018_SRR6914062_NODE_102_length_7212_cov_11.296912	N	Y	N	N	N	N
Draper_2018_SRR6914062_NODE_115_length_6529_cov_64.583719	N	Y	N	N	N	N
Draper_2018_SRR6914062_NODE_20_length_24112_cov_28.146527	N	Y	N	N	N	N
Draper_2018_SRR6914062_NODE_22_length_21766_cov_11.213302	N	Y	N	N	N	N
Draper_2018_SRR6914062_NODE_46_length_13394_cov_30.311118	N	Y	N	N	N	N
Draper_2018_SRR6914062_NODE_54_length_12007_cov_10.111613	N	Y	N	N	N	N
Draper_2018_SRR6914062_NODE_55_length_11997_cov_66.929744	N	Y	N	N	N	N
Draper_2018_SRR6914062_NODE_60_length_11736_cov_19.502954	N	Y	N	N	N	N
Draper_2018_SRR6914063_NODE_10_length_13087_cov_14573.479435	N	Y	N	N	N	N
Draper_2018_SRR6914064_NODE_38_length_5898_cov_34.112442	N	Y	N	N	N	N
Draper_2018_SRR6914064_NODE_53_length_4944_cov_67.080998	N	Y	N	N	N	N
Draper_2018_SRR6914065_NODE_52_length_7320_cov_6.848864	N	Y	N	N	N	N
Draper_2018_SRR6914066_NODE_11_length_6114_cov_46.926225	N	Y	N	N	N	N
Draper_2018_SRR6914067_NODE_1_length_121572_cov_249.822091	Y	Y	N	N	N	N
Draper_2018_SRR6914067_NODE_20_length_14345_cov_22.943737	N	Y	N	N	N	N
Draper_2018_SRR6914067_NODE_21_length_13670_cov_42.848990	N	Y	N	N	N	N
Draper_2018_SRR6914067_NODE_7_length_60889_cov_63.702929	Y	Y	Y	N	N	N
Draper_2018_SRR6914068_NODE_18_length_9983_cov_17.198529	N	Y	N	N	N	N
Draper_2018_SRR6914068_NODE_2_length_59685_cov_257.101761	N	Y	N	N	N	N
Draper_2018_SRR6914068_NODE_22_length_8951_cov_7.949978	N	Y	N	N	N	N
Draper_2018_SRR6914068_NODE_4_length_37075_cov_67.446029	N	Y	N	N	N	N
Draper_2018_SRR6914069_NODE_7_length_15771_cov_10.419191	N	Y	N	N	N	N
Draper_2018_SRR6914070_NODE_35_length_5681_cov_31.728404	N	Y	Y	N	N	N
Draper_2018_SRR6914070_NODE_37_length_5087_cov_7.507154	N	Y	N	N	N	N
Draper_2018_SRR6914071_NODE_27_length_6602_cov_45.368108	N	Y	N	N	N	N
Draper_2018_SRR6914071_NODE_29_length_6486_cov_12.769398	N	Y	N	N	N	N
Draper_2018_SRR6914072_NODE_12_length_17840_cov_15.221647	N	Y	N	N	N	N
Draper_2018_SRR6914072_NODE_14_length_14424_cov_13.771174	N	Y	N	N	N	N
Draper_2018_SRR6914072_NODE_15_length_12114_cov_9.772286	N	Y	N	N	N	N
Draper_2018_SRR6914072_NODE_5_length_40167_cov_84.427927	N	Y	N	N	N	N
Draper_2018_SRR6914072_NODE_6_length_39975_cov_2208.713552	N	Y	N	N	N	N
[truncated: 189,738 more rows]

## Sheet: fig4c
tax	host	freq
Autographiviridae	Campylobacterota	1
Inoviridae	Bacillota_C	1
Inoviridae	Pseudomonadota	1
Myoviridae	Campylobacterota	1
Myoviridae	Synergistota	1
Others	Bacillota	1
Others	Bacteroidota	1
Podoviridae	Bacillota_C	1
Polyomaviridae	Eukaryote	1
Quimbyviridae	multiple	1
Siphoviridae	Spirochaetota	1
Virgaviridae	Eukaryote	1
Autographiviridae	unassigned	2
Flandersviridae	multiple	2
Herelleviridae	Bacillota_A	2
Metaviridae	Eukaryote	2
Others	Eukaryote	2
Podoviridae	Bacillota	2
Podoviridae	Bacillota_A	2
Quimbyviridae	unassigned	2
Siphoviridae	Synergistota	2
Myoviridae	Bacillota_B	3
Retroviridae	Eukaryote	3
Flandersviridae	unassigned	4
Inoviridae	unassigned	4
Microviridae	unassigned	4
Podoviridae_crAss-like	Bacteroidota	4
Unclassified	Bacillota_B	4
Myoviridae	Bacteroidota	5
Podoviridae	unassigned	6
Podoviridae	Actinomycetota	7
Siphoviridae	Bacillota_B	7
Podoviridae_crAss-like	unassigned	9
Siphoviridae	Fusobacteriota	10
Autographiviridae	Bacillota_C	11
Rountreeviridae	unassigned	11
Unclassified	Campylobacterota	11
Unclassified	Pseudomonadota	12
Unclassified	Fusobacteriota	14
Podoviridae	Pseudomonadota	18
Myoviridae	Fusobacteriota	19
Quimbyviridae	Bacteroidota	24
Rountreeviridae	Bacillota	28
Unclassified	Patescibacteria	37
Siphoviridae	Bacteroidota	38
Myoviridae	multiple	43
Myoviridae	Bacillota_C	48
Myoviridae	unassigned	61
Papillomaviridae	Eukaryote	61
Siphoviridae	Pseudomonadota	64
Unclassified	Bacillota	66
Unclassified	Bacillota_A	69
Myoviridae	Pseudomonadota	70
Siphoviridae	Bacillota_C	91
Unclassified	Bacillota_C	94
Myoviridae	Bacillota	98
Myoviridae	Bacillota_A	112
Unclassified	unassigned	191
Siphoviridae	unassigned	215
Unclassified	Actinomycetota	217
Unclassified	multiple	286
Siphoviridae	Bacillota_A	287
Siphoviridae	multiple	440
Unclassified	Bacteroidota	448
Siphoviridae	Actinomycetota	473
Siphoviridae	Bacillota	506

## Sheet: fig4d
Newick tree
(((((((((((((((((((((((((((((((SRR21604198.k121_4922:0.1119089797,MG384.k121_5428:0.1118910238):0.06037124991,(SRR17635744.k121_7269:0.1172231957,SRR16470944.k121_15802:0.1172768101):0.0549800247):0.07235085964,((SRR21604196.k121_1553:0.1253474057,SRR21604189.k121_4694:0.1251525879):0.06520872563,(SRR21604196.k121_1182:0.1066285968,MG303.k121_11670:0.1066714078):0.083860524):0.05405221879):0.0141…
5):0.03928434104,((((P10709468.k121_7281_1:0.1074297354,MG206.k121_64169:0.1078702584):0.01783108711,MG641.k121_13463:0.1257333159):0.01533260942,MG1064.k121_18058:0.1391458511):0.008185848594,SRR17635717.k121_170334:0.1491107792):0.05079431087):0.04792876542,((MG842.k121_13664:0.08604812622,MG40.k121_20329:0.08545187116):0.0593829006,SRR17635764.k121_3780:0.1439899206):0.1027168185):0.0287416745…
77):0.01474869251,MG333.k121_11712_1:0.08406734467):0.007842590101,((MG1356.k121_43364_1:0.05704812706,SRR17635807.k121_64141:0.05605187267):0.01333750971,(MG9.k121_21911:0.05454586446,MG147.k121_6717:0.04725413769):0.02080032416):0.02139060944):0.01382622868,MG1042.k121_2354:0.1072340682):0.03943380713,ERR10897997.k121_809:0.1449495554):0.01139705814,(((MG483.k121_8802_1:0.05477646738,MG1199.k12…
064395,MG359.k121_23672_1:0.4521356225):0.0342117101,MG1278.k121_25548:0.4861893058):0.002464978024):0.008873960003):0.0007451181882,(((((P10710167.k121_27934_1:0.355459094,MG1080.k121_142365:0.3554409146):0.1007543355,SAMN00035633.k121_32399:0.4556956887):0.01086293161,MG1080.k121_185377_1:0.4671531916):0.03002265096,SRR16916875.k121_25770:0.4974780381):0.0008599311113,SRR17635632.k121_44358_2:0…
37.k121_11102_1:0.1844658703):0.04715588689,((((SRR11749289.k121_32569_1:0.1278326809,MG41.k121_31768:0.1276673079):0.01069024205,MG493.k121_4536_1:0.1390665472):0.0455211997,SRR16471006.k121_8104:0.1829336286):0.01194281876,ERR10897688.k121_778:0.1949596256):0.03583912551):0.1244710833,(((ERR10897779.k121_942_1:0.2181787193,ERR10897589.k121_817_1:0.2194212675):0.05447412282,MG278.k121_69746_1:0.…
25387,((SRR13167501.k121_5767_1:0.05625126138,SRR17635471.k121_4352:0.05614874139):0.01754214428,P10708987.k121_24300_1:0.07370216399):0.01152063906):0.01278836373,(((((((((MG519.k121_25333:0.04192620516,SRR16916863.k121_41122:0.04457379133):0.01583211869,MG217.k121_10801_1:0.0579604581):0.00390108116,MG695.k121_31639_1:0.06212811172):0.004911957309,SRR18765387.k121_687_1:0.06707467139):0.0073667…
vOTUs	length	tax	host
ERR2244423.k121_3969	19389	Unclassified	multiple
ERR2244563.k101_1076	62716	Siphoviridae	Bacillota
ERR3500819.k81_17992	47798	Unclassified	Bacillota_C
ERR3500819.k81_3177	28807	Unclassified	multiple
ERR3500819.k81_7903	19196	Unclassified	multiple
ERR3500828.k81_11453	25799	Myoviridae	Pseudomonadota
ERR3500834.k81_663	26945	Siphoviridae	Pseudomonadota
ERR3500866.k61_2781	37482	Siphoviridae	Bacillota
ERR4421551.k121_2003	36460	Siphoviridae	Bacillota
ERR4421574.k121_3253	36070	Siphoviridae	Bacillota
ERR4421595.k121_621	17008	Rountreeviridae	Bacillota
ERR4421600.k121_138	42765	Siphoviridae	Bacillota
ERR4421602.k121_1031	40571	Siphoviridae	Bacillota
ERR4421613.k121_299	62641	Siphoviridae	Bacillota
ERR4421622.k121_921	104561	Siphoviridae	Bacillota
ERR4421636.k121_1236	44103	Siphoviridae	Bacillota
SAMN00032548.k121_4901	31732	Myoviridae	multiple
SAMN00032706.k121_1720	29429	Siphoviridae	Bacillota
SAMN00033512.k121_730	39381	Siphoviridae	Bacillota
SAMN00034152.k121_688	31576	Siphoviridae	Actinomycetota
SAMN00034152.k121_654	26460	Siphoviridae	Actinomycetota
SAMN00035633.k121_7364	12002	Podoviridae	unk
SAMN00035633.k121_20593	31576	Myoviridae	unk
SAMN00035633.k121_35500	37861	Siphoviridae	unk
SAMN00035633.k121_30923	24724	Unclassified	unk
SAMN00035633.k121_31971	15539	Unclassified	unk
SAMN00035633.k121_3155	57768	Siphoviridae	unk
SAMN00035633.k121_16634	8682	Unclassified	unk
SAMN00035633.k121_32399	43177	Unclassified	Bacillota
SAMN00035633.k121_42011	44668	Unclassified	Bacillota_A
SAMN00035633.k121_42012	39547	Unclassified	unk
SAMN00035633.k121_42013	45195	Siphoviridae	unk
SAMN00035633.k121_42015	36165	Siphoviridae	unk
SAMN00036386.k121_151	86616	Siphoviridae	Bacillota
SAMN00036643.k121_909	17092	Rountreeviridae	Bacillota
SAMN00036920.k121_419	17078	Rountreeviridae	Bacillota
SAMN00040503.k121_6774	31710	Unclassified	Bacteroidota
SAMN00040503.k121_23619	33905	Unclassified	unk
SAMN00040503.k121_15349	27869	Unclassified	Bacteroidota
SAMN00040503.k121_26323	33760	Unclassified	unk
SAMN00040503.k121_32224	57926	Unclassified	Bacteroidota
SAMN00040503.k121_33566	32428	Siphoviridae	Bacillota_A
SAMN00041207.k121_1365	16977	Rountreeviridae	Bacillota
SAMN00044684.k121_20955	36754	Siphoviridae	Actinomycetota
SAMN00044684.k121_17722	47559	Myoviridae	multiple
SAMN00044684.k121_23167	38026	Siphoviridae	multiple
SAMN00044684.k121_29525	16051	Unclassified	Actinomycetota
SAMN00044822.k121_12428	31877	Unclassified	Bacteroidota
SAMN00044822.k121_3484	22098	Unclassified	Bacteroidota
SAMN00044822.k121_3274	42627	Siphoviridae	Actinomycetota
SAMN00067344.k121_1995	39001	Siphoviridae	Bacillota
SAMN00071646.k121_2526	39292	Siphoviridae	Bacillota
SAMN00071646.k121_2311	41888	Siphoviridae	Bacillota
SAMN00075027.k121_11167	38362	Siphoviridae	Bacillota_A
SAMN00075027.k121_7089	34353	Myoviridae	unk
SAMN00075027.k121_11563	98733	Podoviridae_crAss-like	unk
SAMN00076492.k121_1292	53381	Siphoviridae	Bacillota
SAMN00082828.k121_21576	49472	Unclassified	unk
SAMN00083406.k121_2076	23248	Myoviridae	Bacillota
SAMN00083406.k121_3411	43699	Siphoviridae	Bacillota
SAMN00083690.k121_180	41250	Siphoviridae	Bacillota
SAMN00086142.k121_14872	38278	Myoviridae	Bacillota
SAMN00086146.k121_2616	63002	Siphoviridae	unk
SAMN00088364.k121_179546	32862	Siphoviridae	unk
SAMN00088364.k121_168118	12886	Unclassified	unk
SAMN00088364.k121_107346	44164	Siphoviridae	unk
SAMN00088364.k121_159478	13948	Siphoviridae	unk
SAMN00088364.k121_130501	63789	Siphoviridae	Bacillota
SAMN00088364.k121_90022	31273	Unclassified	Campylobacterota
SAMN00088364.k121_58182	106645	Unclassified	unk
SAMN00088364.k121_14742	30412	Siphoviridae	Bacillota
SAMN00088364.k121_159628	43860	Siphoviridae	unk
SAMN00088364.k121_20599	74278	Quimbyviridae	Bacteroidota
SAMN00088364.k121_185831	46834	Unclassified	unk
SAMN00088364.k121_183087	32649	Unclassified	unk
SAMN00088364.k121_84522	30081	Siphoviridae	Bacillota_C
SAMN00088364.k121_35292	279645	Myoviridae	unk
SAMN00088364.k121_20890	12202	Siphoviridae	unk
SAMN00088364.k121_15167	28351	Unclassified	unk
SAMN00088364.k121_168749	16567	Unclassified	unk
SAMN00088364.k121_35401	66295	Unclassified	Bacteroidota
SAMN00088364.k121_32831	40999	Unclassified	unk
SAMN00088364.k121_163108	80570	Unclassified	unk
SAMN00088364.k121_82348	21426	Siphoviridae	Bacillota
SAMN00088364.k121_41922	33081	Siphoviridae	Bacillota_C
SAMN00088364.k121_102625	21651	Siphoviridae	unk
SAMN00088364.k121_88280	18035	Siphoviridae	unk
SAMN00088364.k121_218396	16143	Siphoviridae	unk
SAMN00088364.k121_209981	21864	Siphoviridae	unk
SAMN00088364.k121_154748	201392	Myoviridae	unk
SAMN00088364.k121_94759	37293	Siphoviridae	unk
SAMN00088364.k121_39443	15245	Siphoviridae	unk
SAMN00088364.k121_83807	19551	Siphoviridae	Actinomycetota
SAMN00088364.k121_13684	25454	Siphoviridae	unk
SAMN00088364.k121_34455	27103	Unclassified	unk
SAMN00088364.k121_74913	82201	Siphoviridae	unk
SAMN00088364.k121_225744	26814	Unclassified	unk
SAMN00088364.k121_208419	60351	Unclassified	unk
SAMN00088364.k121_199026	27955	Myoviridae	Fusobacteriota
SAMN00088364.k121_66529	8538	Unclassified	unk
SAMN00088364.k121_135665	295332	Myoviridae	unk
SAMN00088364.k121_37325	34021	Unclassified	Bacillota_C
SAMN00088364.k121_196660	19308	Siphoviridae	Bacillota_C
SAMN00088364.k121_28857	34589	Unclassified	Bacteroidota
SAMN00088364.k121_231463	225680	Myoviridae	unk
SAMN00088364.k121_199566	12595	Siphoviridae	unk
SAMN00088364.k121_231464	131792	Siphoviridae	unk
SAMN00088364.k121_231466	40902	Siphoviridae	unk
SAMN00088364.k121_231467	66672	Siphoviridae	unk
SAMN00088364.k121_231469	31576	Unclassified	unk
SAMN00088364.k121_231473	60360	Siphoviridae	unk
SAMN00088364.k121_231487	65213	Unclassified	unk
SAMN00095161.k121_20405	37043	Siphoviridae	unk
SAMN00095161.k121_21689	142584	Unclassified	unk
SAMN00095161.k121_39354	31584	Siphoviridae	unk
SAMN00095161.k121_55459	255711	Siphoviridae	unk
SAMN00095161.k121_63685	43824	Siphoviridae	unk
SAMN00095161.k121_84036	24430	Myoviridae	unk
SAMN00095161.k121_103154	46234	Unclassified	unk
SAMN00095161.k121_45243	39278	Siphoviridae	unk
SAMN00095161.k121_11441	41867	Siphoviridae	unk
SAMN00095161.k121_101808	37582	Siphoviridae	unk
SAMN00095161.k121_43807	6552	Unclassified	unk
SAMN00095161.k121_56160	33636	Myoviridae	Bacillota
SAMN00095161.k121_3924	20541	Unclassified	Bacillota_C
SAMN00095161.k121_14568	11479	Unclassified	Bacillota
SAMN00095161.k121_29306	37478	Siphoviridae	Bacillota
SAMN00095161.k121_102463	28677	Siphoviridae	unk
SAMN00095161.k121_79617	46988	Siphoviridae	unk
SAMN00095161.k121_107923	239178	Myoviridae	Bacillota_C
SAMN00095161.k121_107924	56554	Siphoviridae	unk
SAMN00095161.k121_107926	89724	Siphoviridae	unk
SAMN00095161.k121_107927	169418	Myoviridae	Pseudomonadota
SAMN00100041.k121_2752	7978	Papillomaviridae	unk
SAMN00141927.k121_14596	18657	Siphoviridae	Actinomycetota
SAMN00141927.k121_28360	33280	Unclassified	Actinomycetota
SAMN00142956.k121_1234	7838	Papillomaviridae	unk
SAMN00143436.k121_5163	39855	Siphoviridae	multiple
SAMN00143856.k121_7958	47398	Myoviridae	Bacillota_C
SAMN00146141.k121_9050	45744	Myoviridae	Bacillota
SAMN00146141.k121_2969	43964	Siphoviridae	Bacillota
SAMN00146944.k121_6636	43721	Flandersviridae	unk
SAMN00147431.k121_3268	17135	Rountreeviridae	Bacillota
SAMN00149000.k121_14535	17957	Siphoviridae	multiple
SRR10258545.k121_15982	16346	Unclassified	Actinomycetota
SRR10258545.k121_10902	19804	Unclassified	Actinomycetota
SRR10258546.k121_10584	21999	Siphoviridae	Bacillota_C
SRR10258548.k121_2567	27458	Siphoviridae	Bacillota
SRR10258548.k121_10884	23751	Siphoviridae	Bacillota
SRR10258548.k121_7062	29965	Siphoviridae	Bacillota
SRR10258549.k121_6340	8008	Papillomaviridae	unk
SRR10258550.k121_3569	27832	Siphoviridae	Bacillota
SRR10258550.k121_6894	22613	Siphoviridae	Bacillota
SRR10258552.k121_6031	20399	Siphoviridae	Bacillota
SRR10258552.k121_8297	29247	Unclassified	Actinomycetota
SRR10258553.k121_9517	24387	Myoviridae	unk
SRR10258553.k121_13750	26151	Siphoviridae	Bacillota_A
SRR10258555.k121_15283	23347	Unclassified	multiple
SRR10258563.k121_30698	28580	Siphoviridae	Bacillota
SRR10258569.k121_15207	5789	Unclassified	unk
SRR10258569.k121_27994	38954	Siphoviridae	Bacillota
SRR10258571.k121_11062	8041	Papillomaviridae	unk
SRR11749265.k121_3077	7949	Papillomaviridae	unk
SRR11749268.k121_20148	7217	Papillomaviridae	unk
SRR11749274.k121_5919	45093	Siphoviridae	unk
SRR11749276.k121_8849	41710	Siphoviridae	Bacillota
SRR11749278.k121_23658	24746	Siphoviridae	Bacillota
SRR11749279.k121_23808	31041	Siphoviridae	Actinomycetota
SRR11749279.k121_11492	29163	Myoviridae	Bacillota_A
SRR11749279.k121_11742	27960	Unclassified	Bacillota_C
SRR11749280.k121_31058	26648	Siphoviridae	Actinomycetota
SRR11749280.k121_6398	39176	Unclassified	multiple
SRR11749280.k121_19049	29943	Myoviridae	Bacillota_A
SRR11749280.k121_30718	14271	Siphoviridae	Actinomycetota
SRR11749280.k121_37132	43562	Siphoviridae	Bacillota_A
SRR11749280.k121_33748	27170	Siphoviridae	Bacillota
SRR11749281.k121_851	19656	Siphoviridae	Bacillota_A
SRR11749282.k121_4735	15871	Unclassified	Actinomycetota
SRR11749284.k121_8622	31466	Siphoviridae	Bacillota
SRR11749285.k121_12004	16190	Unclassified	Actinomycetota
SRR11749285.k121_7672	36069	Unclassified	Bacteroidota
SRR11749286.k121_12783	36873	Siphoviridae	unk
SRR11749292.k121_7721	17230	Rountreeviridae	Bacillota
SRR12018775.k61_3312	16024	Unclassified	multiple
SRR12018791.k61_7956	34085	Siphoviridae	Bacillota
SRR12018796.k81_3224	20918	Unclassified	Actinomycetota
SRR12018810.k61_3630	33178	Siphoviridae	Bacillota
SRR12018816.k61_449	49540	Myoviridae	Bacillota
SRR12018879.k81_3723	46699	Siphoviridae	multiple
SRR12018881.k81_4295	24630	Siphoviridae	multiple
SRR12018884.k81_4696	37101	Unclassified	unk
SRR12018885.k61_2107	16114	Rountreeviridae	Bacillota
SRR12018891.k81_1363	38035	Siphoviridae	Bacillota
SRR12018899.k61_1436	15947	Rountreeviridae	Bacillota
SRR12018902.k61_2543	43608	Siphoviridae	unk
SRR12018912.k81_710	10136	Rountreeviridae	unk
SRR12018920.k81_338	40141	Siphoviridae	Bacillota
SRR12018958.k81_10314	42595	Siphoviridae	multiple
SRR13167508.k121_2094	36625	Siphoviridae	Bacillota
SRR13167509.k121_1354	40207	Siphoviridae	Actinomycetota
SRR13167521.k121_3174	13717	Siphoviridae	multiple
SRR13167533.k121_635	16332	Unclassified	multiple
SRR13167546.k121_6060	27143	Unclassified	Actinomycetota
SRR13167546.k121_3780	54477	Siphoviridae	multiple
SRR13167560.k121_4961	28759	Unclassified	Actinomycetota
SRR13167560.k121_3457	54288	Siphoviridae	multiple
SRR13167560.k121_3593	41419	Siphoviridae	Actinomycetota
SRR13167562.k121_149	30454	Unclassified	Patescibacteria
SRR13167585.k121_25219	21715	Unclassified	Actinomycetota
SRR13167609.k121_10952	36636	Siphoviridae	multiple
SRR13167620.k121_1293	81437	Siphoviridae	multiple
SRR13167622.k121_3562	34323	Unclassified	Actinomycetota
SRR13167633.k121_8257	28413	Siphoviridae	Actinomycetota
SRR13167639.k121_7323	41864	Unclassified	Bacillota_C
SRR13167643.k121_3968	35506	Siphoviridae	multiple
SRR13167655.k121_3152	35771	Siphoviridae	multiple
SRR13167656.k121_5637	16216	Unclassified	multiple
SRR13167693.k121_8435	41187	Unclassified	Bacillota_C
SRR13167717.k121_289	26140	Unclassified	Actinomycetota
SRR13167728.k121_1382	6222	Papillomaviridae	unk
SRR13900340.k121_11807	39751	Siphoviridae	Bacillota
SRR13900350.k121_14984	37315	Siphoviridae	unk
SRR13900354.k121_44115	42910	Siphoviridae	unk
SRR13900354.k121_44116	39471	Siphoviridae	unk
SRR13900356.k121_25773	20806	Siphoviridae	Actinomycetota
SRR16470944.k121_15802	7984	Papillomaviridae	unk
SRR16470951.k121_11213	29178	Siphoviridae	unk
SRR16470951.k121_14797	42039	Unclassified	unk
SRR16470951.k121_22845	18579	Myoviridae	Pseudomonadota
SRR16470951.k121_22546	27011	Siphoviridae	Pseudomonadota
SRR16470951.k121_28763	45714	Siphoviridae	Bacteroidota
SRR16470953.k121_56293	34561	Myoviridae	unk
SRR16470963.k121_10188	8191	Papillomaviridae	unk
SRR16470972.k121_2541	5340	Retroviridae	unk
SRR16470977.k121_4747	26052	Siphoviridae	Actinomycetota
SRR16470980.k121_11360	31848	Siphoviridae	multiple
SRR16470980.k121_3522	16883	Siphoviridae	Actinomycetota
SRR16470980.k121_24266	16557	Unclassified	Actinomycetota
SRR16470981.k121_12260	23533	Siphoviridae	Bacillota_A
SRR16470981.k121_18766	38386	Siphoviridae	Actinomycetota
SRR16470988.k121_22084	8676	Siphoviridae	Actinomycetota
SRR16471006.k121_8104	30052	Myoviridae	Bacillota
SRR16471006.k121_10080	8028	Papillomaviridae	unk
SRR16471006.k121_10082	8152	Papillomaviridae	unk
SRR16471022.k121_12077	22318	Siphoviridae	Bacillota
SRR16471022.k121_13177	8015	Papillomaviridae	unk
SRR16471025.k121_6250	41980	Siphoviridae	Actinomycetota
SRR16471029.k121_22411	22996	Unclassified	Bacteroidota
SRR16471029.k121_23161	8233	Papillomaviridae	unk
SRR16471041.k121_15455	37116	Siphoviridae	Bacillota
SRR16471050.k121_3923	35397	Siphoviridae	Bacillota
SRR16471052.k121_10173	7445	Papillomaviridae	unk
SRR16471055.k121_38817	42678	Autographiviridae	Bacillota_C
SRR16471055.k121_6319	36615	Unclassified	Bacillota_C
SRR16471060.k121_5254	8216	Papillomaviridae	unk
SRR16471061.k121_8566	39572	Siphoviridae	Bacillota
SRR16471062.k121_8733	24431	Myoviridae	Fusobacteriota
SRR16471069.k121_4460	50612	Myoviridae	Bacillota
SRR16471075.k121_1941	57695	Unclassified	Bacteroidota
SRR16916845.k121_56503	32885	Myoviridae	Bacillota_A
SRR16916845.k121_81287	10267	Podoviridae	Bacillota_A
SRR16916845.k121_20240	55718	Siphoviridae	unk
SRR16916845.k121_42487	29172	Siphoviridae	Bacillota_A
SRR16916847.k121_141053	47214	Siphoviridae	Actinomycetota
SRR16916847.k121_24888	38518	Siphoviridae	Bacillota_A
SRR16916847.k121_60462	20796	Siphoviridae	Bacillota_A
SRR16916848.k121_16134	19840	Unclassified	Bacillota_A
SRR16916849.k121_17451	24877	Unclassified	multiple
SRR16916853.k121_5378	33763	Unclassified	Bacteroidota
SRR16916854.k121_10668	6346	Virgaviridae	unk
SRR16916856.k121_2168	21875	Siphoviridae	Actinomycetota
SRR16916857.k121_29260	9687	Inoviridae	Pseudomonadota
SRR16916862.k121_6567	16320	Unclassified	Actinomycetota
SRR16916862.k121_10753	17883	Podoviridae	Actinomycetota
SRR16916863.k121_41122	22480	Siphoviridae	multiple
SRR16916863.k121_30861	18742	Unclassified	Actinomycetota
SRR16916863.k121_22641	51336	Unclassified	Bacteroidota
SRR16916864.k121_47164	8743	Unclassified	multiple
SRR16916864.k121_34341	36767	Siphoviridae	Actinomycetota
SRR16916864.k121_25982	26380	Siphoviridae	Bacillota
SRR16916865.k121_41793	40886	Siphoviridae	multiple
SRR16916867.k121_6966	19536	Myoviridae	Bacillota_A
SRR16916868.k121_6998	46942	Unclassified	Bacteroidota
SRR16916868.k121_19714	8132	Papillomaviridae	unk
SRR16916871.k121_5196	8148	Papillomaviridae	unk
SRR16916872.k121_10021	46754	Siphoviridae	multiple
SRR16916872.k121_28779	19305	Siphoviridae	Actinomycetota
SRR16916873.k121_20832	19074	Unclassified	Bacillota_A
SRR16916873.k121_67223	48063	Siphoviridae	unk
SRR16916873.k121_67234	14287	Siphoviridae	Actinomycetota
SRR16916874.k121_14500	86791	Unclassified	unk
SRR16916875.k121_25770	7265	Unclassified	unk
SRR16916875.k121_7767	16233	Unclassified	Actinomycetota
SRR16916875.k121_19181	19218	Siphoviridae	Actinomycetota
SRR16916875.k121_37380	8197	Papillomaviridae	unk
SRR16916875.k121_37397	8041	Papillomaviridae	unk
SRR16916876.k121_11603	41380	Unclassified	Actinomycetota
SRR16916876.k121_31632	41244	Unclassified	Bacillota_C
SRR16916876.k121_25574	23432	Myoviridae	Bacillota_A
SRR16916877.k121_35422	5700	Unclassified	Actinomycetota
SRR16916877.k121_54331	40912	Siphoviridae	Bacillota
SRR16916877.k121_55815	38922	Siphoviridae	Actinomycetota
SRR16916877.k121_24440	16008	Rountreeviridae	unk
SRR16916877.k121_41421	34508	Siphoviridae	Bacillota_A
SRR16916877.k121_89980	33715	Siphoviridae	Bacillota_A
SRR16916877.k121_27443	35701	Siphoviridae	Pseudomonadota
SRR16916880.k121_15392	25408	Unclassified	Bacteroidota
SRR16916880.k121_37734	5156	Unclassified	Bacteroidota
SRR16916881.k121_12321	26272	Myoviridae	multiple
SRR16916882.k121_22142	27555	Siphoviridae	Bacillota_A
SRR16916882.k121_8704	26936	Myoviridae	unk
SRR16916882.k121_15541	34109	Siphoviridae	Bacillota_A
SRR16916882.k121_27116	31716	Unclassified	multiple
SRR16916886.k121_5436	44097	Myoviridae	Bacillota
SRR16916888.k121_9699	42729	Myoviridae	Pseudomonadota
SRR16916888.k121_14880	44307	Siphoviridae	unk
SRR16916891.k121_38953	32926	Siphoviridae	Bacillota_C
SRR16916891.k121_57921	54600	Podoviridae_crAss-like	Bacteroidota
SRR16916891.k121_23729	34059	Unclassified	Bacteroidota
SRR16916891.k121_68248	8043	Papillomaviridae	unk
SRR17284168.k121_6921	5440	Unclassified	Bacillota
SRR17284180.k121_17730	29595	Siphoviridae	unk
SRR17284194.k121_1184	22374	Siphoviridae	Bacillota
SRR17284236.k121_10340	20381	Unclassified	multiple
SRR17284246.k121_11460	39773	Siphoviridae	Actinomycetota
SRR17635459.k121_895	27560	Siphoviridae	Bacillota
SRR17635463.k121_3593	24121	Siphoviridae	Pseudomonadota
SRR17635463.k121_5089	24340	Siphoviridae	Pseudomonadota
SRR17635465.k121_17010	52736	Siphoviridae	unk
SRR17635465.k121_143730	45301	Siphoviridae	Actinomycetota
SRR17635465.k121_22626	25327	Siphoviridae	Bacillota_A
SRR17635465.k121_79466	14323	Siphoviridae	Bacillota_C
SRR17635465.k121_48382	24699	Siphoviridae	Actinomycetota
SRR17635465.k121_163738	45787	Siphoviridae	unk
SRR17635465.k121_98982	18582	Siphoviridae	Actinomycetota
SRR17635465.k121_48420	26400	Siphoviridae	Actinomycetota
SRR17635465.k121_105030	49675	Siphoviridae	Actinomycetota
SRR17635465.k121_65153	20384	Unclassified	Actinomycetota
SRR17635465.k121_168342	36123	Siphoviridae	unk
SRR17635465.k121_168349	34115	Siphoviridae	Bacillota_A
SRR17635465.k121_168354	66391	Siphoviridae	unk
SRR17635465.k121_168359	15017	Siphoviridae	Actinomycetota
SRR17635466.k121_28293	24780	Siphoviridae	Bacillota
SRR17635466.k121_3891	37590	Siphoviridae	Actinomycetota
SRR17635466.k121_22671	44995	Siphoviridae	Actinomycetota
SRR17635466.k121_27255	32260	Unclassified	Actinomycetota
SRR17635469.k121_26809	21124	Siphoviridae	multiple
SRR17635470.k121_6705	36389	Siphoviridae	multiple
SRR17635471.k121_4352	41719	Siphoviridae	multiple
SRR17635471.k121_36071	33551	Unclassified	multiple
SRR17635471.k121_38093	39611	Unclassified	Bacteroidota
SRR17635472.k121_9524	39018	Unclassified	multiple
SRR17635474.k121_44774	15951	Siphoviridae	Actinomycetota
SRR17635474.k121_8714	25612	Unclassified	Bacteroidota
SRR17635474.k121_7966	41141	Unclassified	Bacillota_C
SRR17635474.k121_43949	37103	Unclassified	Bacteroidota
SRR17635474.k121_5104	42949	Siphoviridae	Bacillota_A
SRR17635474.k121_45564	40899	Siphoviridae	unk
SRR17635475.k121_12372	25600	Siphoviridae	multiple
SRR17635475.k121_5204	32255	Unclassified	Bacteroidota
SRR17635475.k121_2345	27113	Myoviridae	Bacillota_A
SRR17635478.k121_12735	42960	Siphoviridae	Actinomycetota
SRR17635480.k121_9157	26828	Unclassified	multiple
SRR17635481.k121_8608	40988	Unclassified	Bacteroidota
SRR17635483.k121_18085	22817	Unclassified	Bacillota_C
SRR17635492.k121_1795	23786	Siphoviridae	Actinomycetota
SRR17635492.k121_8613	8847	Siphoviridae	Actinomycetota
SRR17635492.k121_6048	21476	Siphoviridae	unk
SRR17635492.k121_15991	36283	Siphoviridae	Actinomycetota
SRR17635492.k121_16012	23585	Siphoviridae	Actinomycetota
SRR17635494.k121_4042	37216	Siphoviridae	Bacillota_A
SRR17635496.k121_22427	44422	Siphoviridae	unk
SRR17635496.k121_33219	8816	Unclassified	Bacillota
SRR17635496.k121_64458	43029	Siphoviridae	Bacillota
SRR17635496.k121_56621	43342	Unclassified	Actinomycetota
SRR17635498.k121_3574	41735	Siphoviridae	Actinomycetota
SRR17635499.k121_996	7414	Papillomaviridae	unk
SRR17635499.k121_6353	28001	Myoviridae	Bacillota_A
SRR17635500.k121_14885	41053	Siphoviridae	Actinomycetota
SRR17635502.k121_91566	72717	Unclassified	unk
SRR17635502.k121_36748	43551	Myoviridae	Synergistota
SRR17635502.k121_81855	76634	Unclassified	unk
SRR17635503.k121_67862	15215	Siphoviridae	Actinomycetota
SRR17635503.k121_63228	19673	Myoviridae	Bacillota_A
SRR17635503.k121_25145	30181	Siphoviridae	Bacillota_A
SRR17635504.k121_45569	50560	Siphoviridae	Actinomycetota
SRR17635504.k121_17587	32165	Siphoviridae	Actinomycetota
SRR17635504.k121_21082	39458	Siphoviridae	Actinomycetota
SRR17635504.k121_4757	37590	Myoviridae	multiple
SRR17635510.k121_7300	38232	Siphoviridae	Bacillota
SRR17635514.k121_26988	18348	Siphoviridae	Actinomycetota
SRR17635514.k121_40314	17729	Podoviridae	Actinomycetota
SRR17635525.k121_45579	43314	Siphoviridae	Actinomycetota
SRR17635525.k121_58134	5401	Unclassified	unk
SRR17635525.k121_60687	19348	Siphoviridae	unk
SRR17635526.k121_5007	25407	Siphoviridae	Bacillota
SRR17635528.k121_10284	21622	Siphoviridae	Bacillota
SRR17635532.k121_1710	32889	Myoviridae	Bacillota
SRR17635536.k121_3623	42447	Siphoviridae	Bacillota
SRR17635544.k121_26498	25932	Siphoviridae	Actinomycetota
SRR17635544.k121_27077	46859	Siphoviridae	Actinomycetota
SRR17635557.k121_8169	46084	Siphoviridae	unk
SRR17635565.k121_10728	18947	Siphoviridae	unk
SRR17635569.k121_7328	73294	Siphoviridae	Bacillota
SRR17635578.k121_3168	43030	Unclassified	Actinomycetota
SRR17635580.k121_20506	31309	Siphoviridae	Actinomycetota
SRR17635580.k121_18760	14189	Siphoviridae	Actinomycetota
SRR17635580.k121_21425	24583	Siphoviridae	Actinomycetota
SRR17635580.k121_8677	15669	Siphoviridae	Actinomycetota
SRR17635580.k121_44928	45884	Siphoviridae	Actinomycetota
SRR17635580.k121_35622	17817	Siphoviridae	Actinomycetota
SRR17635580.k121_17175	24701	Siphoviridae	Actinomycetota
SRR17635580.k121_56947	38292	Siphoviridae	Actinomycetota
SRR17635580.k121_35649	41283	Siphoviridae	Actinomycetota
SRR17635582.k121_11317	75918	Siphoviridae	Bacillota
SRR17635583.k121_4052	19944	Siphoviridae	Bacillota
SRR17635583.k121_5477	16650	Unclassified	unk
SRR17635585.k121_7234	35277	Siphoviridae	Actinomycetota
SRR17635585.k121_1039	32843	Siphoviridae	Actinomycetota
SRR17635585.k121_37026	39262	Siphoviridae	Bacillota_A
SRR17635585.k121_19384	8656	Unclassified	unk
SRR17635586.k121_13353	36607	Siphoviridae	Actinomycetota
SRR17635593.k121_18802	22093	Siphoviridae	Bacillota
SRR17635593.k121_7789	16284	Unclassified	multiple
SRR17635593.k121_20066	35140	Myoviridae	Bacillota_C
SRR17635593.k121_1237	21728	Siphoviridae	Actinomycetota
SRR17635593.k121_20350	51341	Siphoviridae	Bacteroidota
SRR17635593.k121_32471	27190	Siphoviridae	Bacillota
SRR17635597.k121_4588	43519	Siphoviridae	multiple
SRR17635598.k121_21597	30022	Siphoviridae	Bacillota
SRR17635600.k121_26954	42795	Unclassified	multiple
SRR17635604.k121_8524	19054	Unclassified	Patescibacteria
SRR17635605.k121_19742	20625	Unclassified	Actinomycetota
SRR17635612.k121_51186	24650	Siphoviridae	unk
SRR17635612.k121_20155	26572	Siphoviridae	multiple
SRR17635612.k121_69990	36921	Siphoviridae	Bacillota_A
SRR17635612.k121_76290	30637	Siphoviridae	unk
SRR17635612.k121_20523	61853	Unclassified	unk
SRR17635612.k121_97787	25588	Siphoviridae	Actinomycetota
SRR17635612.k121_50886	29789	Siphoviridae	unk
SRR17635612.k121_99562	36726	Siphoviridae	Actinomycetota
SRR17635619.k121_3579	29258	Siphoviridae	Bacillota
SRR17635624.k121_26273	33332	Unclassified	Actinomycetota
SRR17635626.k121_18486	14350	Siphoviridae	Actinomycetota
SRR17635626.k121_15304	21461	Siphoviridae	Bacillota
SRR17635626.k121_26226	31602	Myoviridae	Bacillota_C
SRR17635627.k121_23883	7307	Papillomaviridae	unk
SRR17635632.k121_31643	15466	Siphoviridae	Actinomycetota
SRR17635632.k121_49822	38079	Siphoviridae	unk
SRR17635632.k121_49832	5098	Unclassified	unk
SRR17635632.k121_44775	32776	Siphoviridae	Actinomycetota
SRR17635638.k121_3884	22917	Siphoviridae	Bacillota
SRR17635647.k121_93820	7473	Unclassified	Bacteroidota
SRR17635647.k121_111830	41379	Unclassified	Bacteroidota
SRR17635647.k121_88963	13669	Siphoviridae	Actinomycetota
SRR17635647.k121_44856	15547	Siphoviridae	Actinomycetota
SRR17635647.k121_38211	16273	Siphoviridae	Actinomycetota
SRR17635647.k121_26924	20761	Siphoviridae	Bacillota_C
SRR17635647.k121_94436	21254	Unclassified	unk
SRR17635647.k121_53500	21604	Siphoviridae	multiple
SRR17635647.k121_121028	19227	Unclassified	Bacillota_A
SRR17635647.k121_38798	20281	Unclassified	Bacteroidota
SRR17635647.k121_12729	40764	Unclassified	Bacteroidota
SRR17635647.k121_129374	17682	Unclassified	Actinomycetota
SRR17635647.k121_6354	22660	Siphoviridae	Bacillota_A
SRR17635647.k121_36098	41614	Siphoviridae	Bacillota_A
SRR17635648.k121_19772	5485	Unclassified	unk
SRR17635648.k121_102887	45530	Siphoviridae	unk
SRR17635648.k121_30832	42720	Siphoviridae	Actinomycetota
SRR17635648.k121_94353	29334	Siphoviridae	Actinomycetota
SRR17635648.k121_58859	41741	Siphoviridae	Actinomycetota
SRR17635648.k121_105136	48339	Siphoviridae	unk
SRR17635648.k121_105147	16114	Siphoviridae	unk
SRR17635649.k121_40778	24841	Siphoviridae	Synergistota
SRR17635649.k121_160162	34053	Siphoviridae	Bacteroidota
SRR17635649.k121_20487	34923	Unclassified	Bacteroidota
SRR17635649.k121_18294	32332	Unclassified	Bacteroidota
SRR17635649.k121_26113	14715	Siphoviridae	multiple
SRR17635650.k121_31897	19255	Unclassified	Actinomycetota
SRR17635652.k121_2238	36387	Siphoviridae	Bacillota
SRR17635654.k121_20045	17212	Siphoviridae	Actinomycetota
SRR17635658.k121_45065	43077	Siphoviridae	Bacillota
SRR17635658.k121_1713	28401	Siphoviridae	unk
SRR17635664.k121_108299	74861	Unclassified	Bacillota_A
SRR17635664.k121_90883	23553	Myoviridae	Bacillota_A
SRR17635664.k121_112915	64309	Siphoviridae	Actinomycetota
SRR17635664.k121_73468	21013	Siphoviridae	Bacillota_A
SRR17635664.k121_32825	24406	Siphoviridae	Bacillota_A
SRR17635664.k121_156876	47492	Siphoviridae	unk
SRR17635664.k121_156883	34797	Siphoviridae	Bacillota_A
SRR17635664.k121_155018	46740	Siphoviridae	unk
SRR17635666.k121_2828	24573	Siphoviridae	Actinomycetota
SRR17635669.k121_12496	26766	Unclassified	multiple
SRR17635669.k121_11483	44221	Myoviridae	unk
SRR17635669.k121_9213	42830	Siphoviridae	Bacillota
SRR17635674.k121_10500	47418	Unclassified	Bacteroidota
SRR17635675.k121_16184	270224	Myoviridae	unk
SRR17635675.k121_17205	264747	Myoviridae	unk
SRR17635676.k121_11851	41517	Unclassified	Bacillota_C
SRR17635677.k121_10921	31379	Siphoviridae	multiple
SRR17635679.k121_24042	17821	Siphoviridae	Bacillota_A
SRR17635680.k121_20883	34944	Myoviridae	Bacillota_A
SRR17635682.k121_32290	43830	Unclassified	Bacteroidota
SRR17635682.k121_24861	39409	Myoviridae	Bacillota_A
SRR17635682.k121_2183	44482	Siphoviridae	Bacillota_A
SRR17635683.k121_49806	29690	Unclassified	Bacteroidota
SRR17635683.k121_71331	39922	Unclassified	multiple
SRR17635685.k121_28746	49477	Myoviridae	Bacillota_A
SRR17635685.k121_30843	41617	Unclassified	Bacteroidota
SRR17635685.k121_36257	34882	Unclassified	Bacteroidota
SRR17635685.k121_20207	23796	Myoviridae	Bacillota_A
SRR17635685.k121_5028	27760	Unclassified	Bacteroidota
SRR17635687.k121_7413	44602	Myoviridae	Bacillota_C
SRR17635687.k121_17569	7384	Papillomaviridae	unk
SRR17635689.k121_4026	43932	Myoviridae	Bacillota_C
SRR17635689.k121_18657	48722	Unclassified	Bacteroidota
SRR17635692.k121_9526	30667	Siphoviridae	Bacillota_C
SRR17635694.k121_16487	31962	Unclassified	Bacteroidota
SRR17635696.k121_35889	13552	Siphoviridae	Actinomycetota
SRR17635696.k121_8483	44572	Siphoviridae	Actinomycetota
SRR17635696.k121_45264	43256	Siphoviridae	multiple
SRR17635697.k121_24447	27686	Siphoviridae	Actinomycetota
SRR17635697.k121_8801	50698	Siphoviridae	multiple
SRR17635697.k121_97488	94305	Unclassified	unk
SRR17635698.k121_20829	36088	Siphoviridae	Bacillota_A
SRR17635698.k121_81204	43091	Unclassified	Actinomycetota
SRR17635700.k121_35242	29534	Siphoviridae	unk
SRR17635703.k121_44479	12625	Unclassified	Bacillota
SRR17635703.k121_20996	28266	Siphoviridae	Actinomycetota
SRR17635703.k121_41541	32999	Siphoviridae	Bacillota_A
SRR17635703.k121_178006	49692	Siphoviridae	unk
SRR17635703.k121_48149	8162	Siphoviridae	Actinomycetota
SRR17635703.k121_160606	24117	Siphoviridae	Bacillota
SRR17635703.k121_170037	27079	Unclassified	Bacillota_C
SRR17635703.k121_10242	32134	Unclassified	Bacteroidota
SRR17635703.k121_193959	33622	Siphoviridae	Bacillota_A
SRR17635703.k121_155713	52033	Quimbyviridae	Bacteroidota
SRR17635703.k121_43592	32417	Siphoviridae	Synergistota
SRR17635703.k121_200609	29829	Siphoviridae	Actinomycetota
SRR17635703.k121_236370	41298	Siphoviridae	unk
SRR17635703.k121_153624	88238	Podoviridae_crAss-like	Bacteroidota
SRR17635703.k121_56160	6025	Unclassified	Bacteroidota
SRR17635707.k121_113020	41297	Unclassified	Actinomycetota
SRR17635707.k121_339208	35916	Myoviridae	unk
SRR17635707.k121_167013	31824	Autographiviridae	Bacillota_C
SRR17635707.k121_383401	27792	Podoviridae	Bacillota_C
SRR17635707.k121_287134	37921	Unclassified	Bacteroidota
SRR17635707.k121_50334	24750	Siphoviridae	Bacillota_A
SRR17635707.k121_293021	28284	Siphoviridae	Bacillota_A
SRR17635707.k121_79768	24877	Siphoviridae	unk
SRR17635707.k121_128953	26653	Siphoviridae	unk
SRR17635707.k121_144799	25669	Siphoviridae	Bacillota_C
SRR17635707.k121_430188	14140	Siphoviridae	Actinomycetota
SRR17635709.k121_65848	47304	Siphoviridae	unk
SRR17635709.k121_71286	41431	Siphoviridae	Actinomycetota
SRR17635709.k121_96424	25733	Siphoviridae	Actinomycetota
SRR17635709.k121_94824	49550	Siphoviridae	Actinomycetota
SRR17635711.k121_1552	23320	Siphoviridae	Bacillota_A
SRR17635711.k121_6613	41177	Siphoviridae	Bacillota_A
SRR17635711.k121_9819	43483	Siphoviridae	Bacillota_A
SRR17635711.k121_39752	14123	Siphoviridae	Actinomycetota
SRR17635712.k121_19420	35512	Siphoviridae	Actinomycetota
SRR17635712.k121_37241	21927	Siphoviridae	Bacillota
SRR17635712.k121_18611	38459	Siphoviridae	Bacillota_A
SRR17635712.k121_45505	40333	Siphoviridae	Actinomycetota
SRR17635712.k121_45509	42309	Siphoviridae	unk
SRR17635712.k121_45515	7378	Papillomaviridae	unk
SRR17635713.k121_10128	7957	Papillomaviridae	unk
SRR17635715.k121_286811	32168	Siphoviridae	Bacillota_A
SRR17635715.k121_58018	5008	Circoviridae	Actinomycetota
SRR17635715.k121_102934	28320	Autographiviridae	Bacillota_C
SRR17635715.k121_262977	24072	Siphoviridae	unk
SRR17635715.k121_201689	19665	Siphoviridae	unk
SRR17635715.k121_185459	46764	Unclassified	Bacteroidota
SRR17635715.k121_177325	40475	Myoviridae	Bacillota_A
SRR17635715.k121_17804	26778	Siphoviridae	Bacillota_A
SRR17635715.k121_309003	21150	Siphoviridae	Bacillota_A
SRR17635715.k121_26252	200448	Myoviridae	unk
SRR17635715.k121_292475	11021	Podoviridae	Bacillota_A
SRR17635715.k121_325749	41047	Siphoviridae	unk
SRR17635715.k121_113095	31414	Unclassified	Bacteroidota
SRR17635715.k121_121556	10550	Podoviridae	unk
SRR17635715.k121_121586	22254	Siphoviridae	Actinomycetota
SRR17635715.k121_203492	35353	Siphoviridae	Actinomycetota
SRR17635715.k121_7310	23562	Siphoviridae	Actinomycetota
SRR17635715.k121_162891	7721	Unclassified	unk
SRR17635715.k121_48599	25707	Siphoviridae	Bacillota_A
SRR17635715.k121_3966	17857	Unclassified	Bacillota_C
SRR17635715.k121_167526	22549	Siphoviridae	Bacillota_A
SRR17635715.k121_327270	5020	Unclassified	unk
SRR17635716.k121_35380	21116	Siphoviridae	Actinomycetota
SRR17635716.k121_15290	43811	Unclassified	unk
SRR17635717.k121_160419	35106	Unclassified	unk
SRR17635717.k121_169216	14716	Siphoviridae	multiple
SRR17635717.k121_35078	47648	Siphoviridae	Actinomycetota
SRR17635717.k121_125651	16642	Rountreeviridae	unk
SRR17635717.k121_204688	22939	Siphoviridae	unk
SRR17635717.k121_196015	25993	Siphoviridae	Actinomycetota
SRR17635717.k121_108726	26734	Siphoviridae	Actinomycetota
SRR17635717.k121_207944	37490	Siphoviridae	unk
SRR17635717.k121_231570	108709	Siphoviridae	unk
SRR17635717.k121_170334	39270	Unclassified	Bacteroidota
SRR17635717.k121_115323	14927	Siphoviridae	Actinomycetota
SRR17635717.k121_217994	5184	Retroviridae	unk
SRR17635717.k121_40663	24729	Siphoviridae	unk
SRR17635717.k121_174591	34455	Siphoviridae	unk
SRR17635717.k121_151430	35442	Siphoviridae	Actinomycetota
SRR17635717.k121_148270	38982	Siphoviridae	unk
SRR17635717.k121_233075	29398	Unclassified	unk
SRR17635718.k121_27140	32825	Siphoviridae	Actinomycetota
SRR17635719.k121_10704	15996	Siphoviridae	Actinomycetota
SRR17635719.k121_3792	33841	Siphoviridae	multiple
SRR17635719.k121_83466	39363	Unclassified	Actinomycetota
SRR17635721.k121_3741	30928	Siphoviridae	Bacillota
SRR17635732.k121_12216	9317	Rountreeviridae	unk
SRR17635732.k121_2352	41252	Siphoviridae	unk
SRR17635732.k121_40528	45118	Siphoviridae	unk
SRR17635732.k121_40531	14093	Siphoviridae	Actinomycetota
SRR17635734.k121_22630	53285	Siphoviridae	multiple
SRR17635736.k121_14403	27670	Siphoviridae	Bacillota
SRR17635737.k121_20111	38040	Unclassified	Bacillota_C
SRR17635742.k121_5415	31793	Siphoviridae	multiple
SRR17635742.k121_3977	55899	Siphoviridae	unk
SRR17635743.k121_21188	25463	Siphoviridae	Bacteroidota
SRR17635744.k121_7269	8002	Papillomaviridae	unk
SRR17635749.k121_12097	26499	Unclassified	Bacillota_A
SRR17635754.k121_12172	9069	Siphoviridae	unk
SRR17635755.k121_13822	13405	Rountreeviridae	unk
SRR17635756.k121_6382	27781	Siphoviridae	unk
SRR17635756.k121_3448	17777	Rountreeviridae	unk
SRR17635758.k121_4860	7940	Papillomaviridae	unk
SRR17635763.k121_49208	30796	Unclassified	Patescibacteria
SRR17635763.k121_1253	49214	Siphoviridae	unk
SRR17635763.k121_37830	27717	Siphoviridae	Actinomycetota
SRR17635763.k121_33741	43595	Siphoviridae	multiple
SRR17635763.k121_55249	42955	Siphoviridae	multiple
SRR17635764.k121_11923	25662	Myoviridae	unk
SRR17635764.k121_26856	17364	Siphoviridae	Actinomycetota
SRR17635764.k121_3780	45127	Unclassified	Bacteroidota
SRR17635767.k121_41076	27380	Siphoviridae	Actinomycetota
SRR17635768.k121_30516	24330	Unclassified	Bacteroidota
SRR17635769.k121_16089	38726	Siphoviridae	unk
SRR17635771.k121_28425	11883	Siphoviridae	multiple
SRR17635773.k121_2517	13856	Siphoviridae	Actinomycetota
SRR17635774.k121_19333	33153	Unclassified	unk
SRR17635774.k121_4972	20619	Unclassified	unk
SRR17635778.k121_4483	44512	Siphoviridae	Actinomycetota
SRR17635779.k121_27894	10847	Rountreeviridae	Bacillota
SRR17635779.k121_43637	36419	Siphoviridae	Actinomycetota
SRR17635779.k121_32833	38112	Siphoviridae	Actinomycetota
SRR17635788.k121_22835	30293	Unclassified	Bacillota
SRR17635788.k121_12507	13761	Siphoviridae	unk
SRR17635788.k121_46175	38089	Unclassified	Actinomycetota
SRR17635788.k121_47468	127304	Siphoviridae	unk
SRR17635788.k121_9011	49425	Siphoviridae	Actinomycetota
SRR17635791.k121_7333	25481	Siphoviridae	Bacillota_A
SRR17635791.k121_13633	44025	Siphoviridae	Bacillota
SRR17635795.k121_32521	20448	Siphoviridae	Bacillota
SRR17635795.k121_24606	23247	Siphoviridae	Bacillota
SRR17635798.k121_14334	41252	Siphoviridae	Actinomycetota
SRR17635799.k121_10184	32532	Siphoviridae	Bacillota_A
SRR17635800.k121_21731	20657	Unclassified	Actinomycetota
SRR17635807.k121_62030	18851	Siphoviridae	Actinomycetota
SRR17635807.k121_4386	49439	Siphoviridae	unk
SRR17635807.k121_66220	34014	Siphoviridae	multiple
SRR17635807.k121_45373	50634	Siphoviridae	Bacillota_C
SRR17635807.k121_44028	27825	Myoviridae	Bacillota_C
SRR17635807.k121_64141	39898	Siphoviridae	Actinomycetota
SRR17635812.k121_8562	68103	Siphoviridae	unk
SRR17635816.k121_30993	42037	Siphoviridae	Bacillota
SRR17635818.k121_8549	36995	Siphoviridae	Actinomycetota
SRR18765383.k121_2918	8034	Papillomaviridae	unk
SRR18765387.k121_11905	29063	Unclassified	multiple
SRR18765392.k121_10081	39426	Siphoviridae	multiple
SRR18765393.k121_5066	24342	Siphoviridae	multiple
SRR18765396.k121_40395	40440	Myoviridae	unk
SRR18765396.k121_37420	23626	Siphoviridae	Bacteroidota
SRR18765396.k121_70696	22696	Myoviridae	Fusobacteriota
SRR18765396.k121_15713	106811	Siphoviridae	multiple
SRR18765396.k121_60772	50703	Unclassified	Bacillota_C
SRR18765396.k121_76011	35662	Siphoviridae	Bacillota_B
SRR18765396.k121_52822	29405	Siphoviridae	multiple
SRR18765396.k121_3708	33318	Siphoviridae	Bacillota_A
SRR18765398.k121_16933	23918	Siphoviridae	multiple
SRR18765399.k121_14731	16155	Unclassified	Actinomycetota
SRR18765399.k121_8885	38041	Siphoviridae	multiple
SRR18765399.k121_2583	34733	Siphoviridae	multiple
SRR18765399.k121_15683	16174	Unclassified	Actinomycetota
SRR18765402.k121_9668	16133	Unclassified	Actinomycetota
SRR18765403.k121_23727	39637	Siphoviridae	Bacillota
SRR18765403.k121_22097	32840	Unclassified	Actinomycetota
SRR18765403.k121_9725	20970	Siphoviridae	multiple
SRR18765405.k121_17880	32352	Unclassified	Actinomycetota
SRR18765405.k121_21695	19670	Unclassified	Bacteroidota
SRR18765408.k121_688	23216	Siphoviridae	Actinomycetota
SRR19237607.k121_3106	10256	Rountreeviridae	unk
SRR19237613.k121_1822	86543	Myoviridae	Bacillota
SRR19237617.k121_4763	17132	Rountreeviridae	Bacillota
SRR5273881.k121_1432	32055	Siphoviridae	Bacillota
SRR5273911.k121_637	17743	Rountreeviridae	Bacillota
SRR5273947.k121_400	14279	Rountreeviridae	unk
SRR5273969.k121_1733	29332	Unclassified	Bacteroidota
SRR5273969.k121_1411	29933	Siphoviridae	multiple
SRR5274002.k121_26634	43063	Unclassified	unk
SRR5274002.k121_52935	49517	Myoviridae	Bacillota_A
SRR5274002.k121_52936	31602	Unclassified	unk
SRR5575603.k121_4635	39668	Siphoviridae	Bacillota
SRR6747947.k121_26056	27568	Siphoviridae	unk
SRR6747947.k121_21816	27087	Unclassified	Bacteroidota
SRR6747972.k121_2965	7648	Siphoviridae	Actinomycetota
SRR6748192.k121_9921	26633	Siphoviridae	Bacillota_A
SRR6748192.k121_7864	22097	Siphoviridae	Bacillota_A
SRR6748192.k121_37012	43211	Siphoviridae	Actinomycetota
SRR6748212.k121_14225	39920	Siphoviridae	Actinomycetota
SRR6748213.k121_7927	16470	Rountreeviridae	Bacillota
MG1001.k121_2582	45506	Siphoviridae	multiple
MG1008.k121_71064	5043	Microviridae	unk
MG1009.k121_10271	29357	Siphoviridae	Bacillota
MG1012.k121_25	38291	Siphoviridae	Actinomycetota
MG1016.k121_13437	38216	Siphoviridae	Actinomycetota
MG1016.k121_17496	24057	Unclassified	Actinomycetota
MG1023.k121_59972	32897	Siphoviridae	Bacillota_A
MG1029.k121_14542	34127	Siphoviridae	Bacillota_A
MG102.k121_20654	23006	Siphoviridae	Actinomycetota
MG1032.k121_9986	10514	Siphoviridae	multiple
MG1035.k121_23729	49899	Siphoviridae	Bacillota_A
MG1037.k121_1105	31405	Siphoviridae	multiple
MG1038.k121_10028	33364	Unclassified	multiple
MG1038.k121_18721	40084	Myoviridae	Bacillota_A
MG1038.k121_35986	16656	Unclassified	Actinomycetota
MG1038.k121_28116	22193	Unclassified	Bacillota_B
MG1038.k121_7971	36965	Unclassified	Bacteroidota
MG1039.k121_9219	7821	Papillomaviridae	unk
MG1039.k121_9220	8182	Papillomaviridae	unk
MG103.k121_60795	42856	Siphoviridae	Bacillota
MG103.k121_62498	16461	Unclassified	Actinomycetota
MG103.k121_11855	35947	Unclassified	multiple
MG1041.k121_41759	26998	Siphoviridae	unk
MG1041.k121_27030	47010	Myoviridae	Bacillota_C
MG1042.k121_71907	30208	Siphoviridae	multiple
MG1042.k121_31352	36481	Unclassified	Bacteroidota
MG1042.k121_2354	32795	Siphoviridae	Actinomycetota
MG1042.k121_36170	37189	Siphoviridae	Actinomycetota
MG1042.k121_72710	5615	Unclassified	Fusobacteriota
MG1043.k121_12353	52625	Siphoviridae	unk
MG1046.k121_16602	26042	Siphoviridae	multiple
MG1046.k121_17134	55379	Siphoviridae	multiple
MG1049.k121_13709	41449	Siphoviridae	Actinomycetota
MG104.k121_7735	43435	Myoviridae	unk
MG1050.k121_26400	31713	Unclassified	Actinomycetota
MG1050.k121_9618	30617	Myoviridae	Bacillota_C
MG1053.k121_7433	33576	Unclassified	Actinomycetota
MG1053.k121_33342	10950	Podoviridae	Actinomycetota
MG1054.k121_36856	36862	Myoviridae	Bacillota_C
MG1054.k121_1065	39772	Siphoviridae	Actinomycetota
MG1055.k121_7337	25365	Unclassified	Bacteroidota
MG1055.k121_7014	8269	Unclassified	Bacillota
MG1056.k121_25589	47936	Unclassified	Bacillota_C
MG1056.k121_22197	30505	Siphoviridae	Actinomycetota
MG1057.k121_8354	16662	Siphoviridae	Actinomycetota
MG1057.k121_42278	35216	Siphoviridae	multiple
MG1058.k121_21891	41626	Siphoviridae	Actinomycetota
MG1058.k121_7799	31591	Siphoviridae	Actinomycetota
MG1061.k121_39885	16997	Rountreeviridae	Bacillota
MG1062.k121_86137	29792	Unclassified	Actinomycetota
MG1062.k121_53218	23031	Siphoviridae	multiple
MG1062.k121_67385	37899	Siphoviridae	Bacillota
MG1062.k121_80128	25011	Siphoviridae	multiple
MG1062.k121_25073	26400	Siphoviridae	multiple
MG1062.k121_38029	28115	Siphoviridae	Actinomycetota
MG1064.k121_18058	58651	Unclassified	Bacteroidota
MG1064.k121_15691	49267	Unclassified	Bacteroidota
MG1066.k121_18411	16278	Unclassified	Actinomycetota
MG1070.k121_1791	17313	Siphoviridae	Actinomycetota
MG1070.k121_24714	16289	Unclassified	multiple
MG1070.k121_37454	32559	Myoviridae	Bacillota_A
MG1070.k121_44639	38783	Myoviridae	Bacillota_A
MG1071.k121_6499	39993	Siphoviridae	Bacillota
MG1074.k121_33117	27667	Siphoviridae	multiple
MG1075.k121_18652	73738	Siphoviridae	multiple
MG1075.k121_16653	53847	Podoviridae_crAss-like	unk
MG1076.k121_2128	85910	Quimbyviridae	Bacteroidota
MG1077.k121_9064	18937	Unclassified	multiple
MG1077.k121_8460	29398	Siphoviridae	Actinomycetota
MG1080.k121_41176	29513	Myoviridae	Fusobacteriota
MG1080.k121_50026	25091	Myoviridae	unk
MG1080.k121_44376	46625	Flandersviridae	unk
MG1080.k121_214610	47925	Myoviridae	Bacteroidota
MG1080.k121_232234	150174	Podoviridae_crAss-like	unk
MG1080.k121_68385	21797	Unclassified	unk
MG1080.k121_59699	39193	Myoviridae	Fusobacteriota
MG1080.k121_18617	128209	Podoviridae_crAss-like	unk
MG1080.k121_179889	48069	Siphoviridae	unk
MG1080.k121_203671	41580	Unclassified	Actinomycetota
MG1080.k121_183699	36449	Myoviridae	unk
MG1080.k121_142365	31809	Unclassified	unk
MG1080.k121_36987	88558	Podoviridae_crAss-like	unk
MG1080.k121_210280	24834	Siphoviridae	Bacillota_A
MG1080.k121_142756	77958	Flandersviridae	unk
MG1080.k121_43382	113811	Siphoviridae	Fusobacteriota
MG1080.k121_17526	26442	Unclassified	Bacteroidota
MG1080.k121_155143	58492	Siphoviridae	Bacillota_A
MG1080.k121_116922	71652	Quimbyviridae	unk
MG1081.k121_12874	44285	Unclassified	Bacteroidota
MG1081.k121_11759	87185	Podoviridae_crAss-like	unk
MG1081.k121_34898	41281	Unclassified	Bacteroidota
MG1084.k121_7209	129540	Unclassified	Actinomycetota
MG1084.k121_4735	68944	Unclassified	unk
MG1086.k121_13731	23608	Siphoviridae	Actinomycetota
MG1086.k121_72121	46964	Siphoviridae	Bacillota_A
MG1087.k121_57583	57299	Siphoviridae	Actinomycetota
MG1087.k121_48821	17884	Siphoviridae	Actinomycetota
MG1089.k121_3005	17247	Rountreeviridae	Bacillota
MG108.k121_11359	5745	Microviridae	unk
MG1097.k121_82319	32200	Myoviridae	unk
MG1097.k121_86033	40663	Unclassified	unk
MG1097.k121_38083	43873	Siphoviridae	unk
MG1097.k121_87545	44897	Siphoviridae	Bacteroidota
MG1097.k121_87548	84408	Flandersviridae	unk
MG1098.k121_40028	34009	Myoviridae	Bacillota_C
MG1099.k121_119212	95292	Podoviridae_crAss-like	unk
MG1099.k121_54799	35190	Unclassified	unk
MG1101.k121_22316	29560	Siphoviridae	Actinomycetota
MG1102.k121_3247	26220	Unclassified	Bacteroidota
MG1103.k121_6974	39022	Unclassified	multiple
MG1104.k121_9231	22477	Unclassified	multiple
MG1105.k121_7266	24120	Siphoviridae	Bacillota_C
MG1108.k121_29818	33193	Unclassified	Campylobacterota
MG1108.k121_60339	33566	Siphoviridae	Actinomycetota
MG1108.k121_96465	32465	Siphoviridae	multiple
MG1108.k121_17571	28113	Myoviridae	Bacillota_A
MG1108.k121_24307	60558	Quimbyviridae	Bacteroidota
MG1112.k121_12269	27422	Siphoviridae	Bacillota_C
MG1113.k121_2052	38875	Myoviridae	Bacillota_C
MG1116.k121_12356	44844	Siphoviridae	Bacillota_A
MG1119.k121_76945	39047	Unclassified	multiple
MG1119.k121_32527	41544	Unclassified	Bacillota_C
MG111.k121_13928	30940	Siphoviridae	Actinomycetota
MG1127.k121_13239	111804	Gratiaviridae	Bacteroidota
MG1129.k121_32486	21861	Unclassified	Bacillota_A
MG1129.k121_665	24954	Siphoviridae	multiple
MG1129.k121_42548	5090	Unclassified	unk
MG1129.k121_53019	48289	Myoviridae	Bacillota_A
MG1129.k121_53245	33245	Siphoviridae	Bacillota_B
MG1130.k121_29981	76634	Unclassified	Bacillota_A
MG1131.k121_22609	94722	Unclassified	Bacteroidota
MG1131.k121_61435	6219	Unclassified	Bacteroidota
MG1133.k121_12450	30941	Siphoviridae	Actinomycetota
MG1134.k121_33832	27003	Unclassified	Bacteroidota
MG113.k121_4534	29725	Siphoviridae	Bacillota_A
MG1141.k121_3058	5101	Unclassified	Actinomycetota
MG1142.k121_4493	37555	Myoviridae	Bacillota
MG1146.k121_25651	31958	Siphoviridae	Actinomycetota
MG1150.k121_15025	32063	Unclassified	multiple
MG1152.k121_37901	19422	Siphoviridae	Bacillota
MG1152.k121_45161	17734	Siphoviridae	Bacillota
MG1153.k121_2746	26497	Siphoviridae	multiple
MG1156.k121_16543	23978	Unclassified	Bacteroidota
MG1157.k121_27395	27197	Unclassified	Actinomycetota
MG1157.k121_10205	36135	Siphoviridae	Bacillota_A
MG1157.k121_72330	23516	Unclassified	Bacillota_A
MG1157.k121_91232	23052	Myoviridae	Pseudomonadota
MG1157.k121_6328	33373	Unclassified	multiple
MG1157.k121_64049	26744	Siphoviridae	Bacillota_A
MG1158.k121_25762	22467	Siphoviridae	multiple
MG1158.k121_25821	24884	Siphoviridae	Bacillota_A
MG1159.k121_14075	59673	Unclassified	Bacteroidota
MG1163.k121_13525	36531	Siphoviridae	Bacillota_A
MG1163.k121_21642	19514	Unclassified	Bacillota_C
MG1167.k121_19381	35266	Siphoviridae	unk
MG1167.k121_22783	33161	Unclassified	Bacteroidota
MG116.k121_36109	42052	Siphoviridae	Fusobacteriota
MG1171.k121_40647	37248	Unclassified	multiple
MG1171.k121_8810	39558	Siphoviridae	multiple
MG1172.k121_32609	33207	Siphoviridae	Bacillota_A
MG1172.k121_50232	27848	Unclassified	Bacillota_A
MG1172.k121_36845	29086	Siphoviridae	unk
MG117.k121_17229	15540	Unclassified	Actinomycetota
MG117.k121_22045	28921	Unclassified	Bacillota_C
MG117.k121_7259	33651	Siphoviridae	Bacillota_A
MG1183.k121_21331	34885	Unclassified	multiple
MG1185.k121_22109	16443	Unclassified	multiple
MG1185.k121_22448	38605	Unclassified	multiple
MG1196.k121_25827	25010	Unclassified	Actinomycetota
MG1199.k121_6388	41497	Unclassified	Actinomycetota
MG1201.k121_13253	43527	Siphoviridae	multiple
MG1203.k121_2587	49171	Siphoviridae	multiple
MG1204.k121_20558	40993	Siphoviridae	Actinomycetota
MG1208.k121_4999	43418	Siphoviridae	Bacillota
MG1208.k121_36710	78936	Quimbyviridae	Bacteroidota
MG1208.k121_32062	50287	Unclassified	Bacteroidota
MG1208.k121_38840	39240	Unclassified	Actinomycetota
MG1214.k121_7920	42232	Siphoviridae	multiple
MG1218.k121_1846	46131	Siphoviridae	multiple
MG1219.k121_6064	7225	Papillomaviridae	unk
MG1221.k121_38078	50701	Unclassified	Bacillota_C
MG1225.k121_35229	25509	Unclassified	Bacteroidota
MG1227.k121_27821	37096	Siphoviridae	Bacillota_A
MG1232.k121_12212	33176	Siphoviridae	Bacillota
MG1232.k121_18085	43868	Siphoviridae	Bacillota
MG1233.k121_12929	39388	Unclassified	Bacteroidota
MG1233.k121_2986	38464	Siphoviridae	multiple
MG1234.k121_13226	28408	Siphoviridae	Bacillota
MG1239.k121_61373	29831	Siphoviridae	unk
MG1239.k121_26839	23623	Siphoviridae	multiple
MG1239.k121_41687	34857	Myoviridae	Bacillota_C
MG1239.k121_45950	41732	Siphoviridae	unk
MG1239.k121_56562	35198	Siphoviridae	Bacillota_A
MG1239.k121_45111	30501	Siphoviridae	unk
MG1239.k121_73729	88041	Podoviridae_crAss-like	unk
MG1239.k121_84441	31174	Siphoviridae	Bacillota_A
MG1239.k121_84442	228661	Myoviridae	unk
MG1239.k121_84444	37834	Unclassified	unk
MG1240.k121_12208	14156	Siphoviridae	Bacillota
MG1240.k121_15115	6926	Unclassified	Bacillota
MG1240.k121_7621	13521	Siphoviridae	Bacillota
MG1244.k121_34582	41146	Siphoviridae	Actinomycetota
MG1244.k121_20599	24834	Siphoviridae	Bacillota
MG1246.k121_76939	7420	Unclassified	unk
MG1246.k121_60273	25623	Siphoviridae	multiple
MG1246.k121_16843	34449	Siphoviridae	Bacillota_C
MG1246.k121_82147	6983	Siphoviridae	Bacillota
MG1246.k121_76298	18496	Siphoviridae	Bacillota_A
MG1246.k121_108016	23897	Unclassified	unk
MG1246.k121_133599	35119	Siphoviridae	multiple
MG1247.k121_45179	35543	Siphoviridae	Bacillota
MG1247.k121_17951	19519	Siphoviridae	unk
MG1247.k121_32970	31730	Siphoviridae	Bacillota
MG1247.k121_85830	6539	Siphoviridae	unk
MG1247.k121_192841	8220	Siphoviridae	unk
MG1248.k121_58872	79800	Siphoviridae	Bacillota_A
MG1248.k121_127092	45878	Siphoviridae	unk
MG1248.k121_127093	42289	Siphoviridae	Actinomycetota
MG1248.k121_127098	6214	Unclassified	Bacteroidota
MG1249.k121_43425	30697	Siphoviridae	Actinomycetota
MG1249.k121_73845	60046	Unclassified	Bacteroidota
MG1249.k121_20271	27747	Siphoviridae	Actinomycetota
MG1249.k121_23411	45032	Siphoviridae	Actinomycetota
MG124.k121_20616	34455	Siphoviridae	Bacillota
MG124.k121_30943	43485	Siphoviridae	unk
MG1252.k121_1232	25139	Unclassified	multiple
MG1257.k121_46873	23264	Siphoviridae	Bacillota_C
MG1262.k121_13965	27102	Siphoviridae	Bacillota_A
MG1262.k121_3891	32082	Unclassified	Bacteroidota
MG1264.k121_8137	40219	Siphoviridae	Bacillota
MG1267.k121_4454	18092	Unclassified	multiple
MG1267.k121_15466	26120	Siphoviridae	multiple
MG1267.k121_3749	19215	Unclassified	Actinomycetota
MG1269.k121_16575	34815	Siphoviridae	Bacillota_C
MG1269.k121_24816	50657	Siphoviridae	unk
MG126.k121_8997	22412	Autographiviridae	Bacillota_C
MG1271.k121_42858	41190	Unclassified	multiple
MG1275.k121_1703	26613	Siphoviridae	Bacillota_A
MG1277.k121_28846	23172	Unclassified	Bacillota_C
MG1278.k121_25548	58796	Myoviridae	unk
MG1278.k121_29951	31773	Myoviridae	Bacillota_A
MG1278.k121_12153	27407	Unclassified	Bacillota_C
MG1278.k121_25265	36755	Siphoviridae	Bacillota_A
MG1278.k121_32530	28359	Myoviridae	Bacillota_A
MG127.k121_6602	5724	Metaviridae	unk
MG1280.k121_10018	34096	Unclassified	multiple
MG1281.k121_4330	28148	Siphoviridae	Bacillota
MG1285.k121_10313	49017	Myoviridae	Bacillota
MG1285.k121_6791	29454	Siphoviridae	Bacillota
MG1286.k121_4791	22410	Siphoviridae	Bacillota
MG1286.k121_8040	8118	Papillomaviridae	unk
MG1286.k121_21010	27927	Siphoviridae	Bacillota
MG1286.k121_21596	7909	Papillomaviridae	unk
MG1299.k121_20560	34754	Siphoviridae	multiple
MG1299.k121_6180	35663	Unclassified	Bacteroidota
MG129.k121_5226	16931	Siphoviridae	Actinomycetota
MG1300.k121_52411	19722	Siphoviridae	Actinomycetota
MG1300.k121_83922	47662	Siphoviridae	multiple
MG1301.k121_4610	8082	Papillomaviridae	unk
MG1302.k121_13209	16261	Unclassified	multiple
MG1302.k121_21031	38829	Siphoviridae	Actinomycetota
MG1302.k121_3869	37368	Siphoviridae	Actinomycetota
MG1302.k121_41472	6084	Unclassified	unk
MG1309.k121_17284	37448	Siphoviridae	Bacillota_C
MG130.k121_12738	40153	Unclassified	Bacillota_C
MG130.k121_20545	22454	Myoviridae	Fusobacteriota
MG130.k121_17035	69908	Quimbyviridae	Bacteroidota
MG130.k121_36314	35545	Unclassified	Bacillota_C
MG1312.k121_1669	36819	Siphoviridae	multiple
MG1312.k121_11581	56010	Flandersviridae	multiple
MG1312.k121_21750	26372	Unclassified	Bacillota_C
MG1312.k121_39227	16565	Siphoviridae	Actinomycetota
MG1312.k121_56060	19281	Unclassified	Patescibacteria
MG1313.k121_11343	39839	Siphoviridae	Bacillota_A
MG1315.k121_11087	16240	Unclassified	Actinomycetota
MG1316.k121_32010	43243	Unclassified	Actinomycetota
MG1317.k121_28879	33633	Siphoviridae	Bacillota_A
MG1317.k121_22928	23016	Unclassified	multiple
MG1317.k121_22645	21799	Siphoviridae	Actinomycetota
MG1317.k121_29882	28492	Siphoviridae	multiple
MG131.k121_7767	57363	Siphoviridae	unk
MG1321.k121_1904	45750	Siphoviridae	unk
MG1321.k121_7144	34628	Siphoviridae	Bacillota
MG1321.k121_23763	44238	Siphoviridae	Bacillota
MG1323.k121_27816	49508	Myoviridae	Bacillota_C
MG1323.k121_22989	20082	Unclassified	Actinomycetota
MG1323.k121_20224	22738	Unclassified	Bacteroidota
MG1326.k121_41776	40071	Unclassified	Actinomycetota
MG1327.k121_28449	10125	Iflaviridae	unk
MG1329.k121_30779	47974	Unclassified	Bacteroidota
MG132.k121_10134	60088	Unclassified	Bacteroidota
MG1330.k121_54310	7174	Unclassified	unk
MG1331.k121_50860	6151	Inoviridae	unk
MG1332.k121_1842	16719	Unclassified	Actinomycetota
MG1332.k121_34357	42292	Siphoviridae	Actinomycetota
MG1332.k121_35336	86293	Unclassified	Bacillota_A
MG1332.k121_18803	37665	Siphoviridae	Bacillota
MG1333.k121_11473	43305	Siphoviridae	Bacillota
MG1336.k121_35736	35670	Siphoviridae	Actinomycetota
MG1338.k121_92154	26789	Siphoviridae	unk
MG1338.k121_32492	34231	Unclassified	multiple
MG1338.k121_15908	36886	Siphoviridae	unk
MG1338.k121_89442	26326	Siphoviridae	Bacillota_A
MG1338.k121_8164	32037	Unclassified	Actinomycetota
MG1338.k121_81717	19960	Siphoviridae	unk
MG1338.k121_122472	16656	Unclassified	Actinomycetota
MG133.k121_3341	43259	Unclassified	Bacteroidota
MG133.k121_7996	34773	Siphoviridae	multiple
MG1340.k121_36132	10260	Unclassified	Actinomycetota
MG134.k121_14678	26733	Siphoviridae	multiple
MG1354.k121_32754	17870	Siphoviridae	multiple
MG1356.k121_88583	33367	Unclassified	Actinomycetota
MG1356.k121_19194	7655	Unclassified	unk
MG135.k121_7142	41860	Siphoviridae	Actinomycetota
MG1363.k121_16437	7761	Siphoviridae	Bacillota
MG1363.k121_19638	45401	Unclassified	Bacillota_C
MG1363.k121_23795	32091	Myoviridae	Bacillota_C
MG1370.k121_686	7979	Papillomaviridae	unk
MG137.k121_4444	36129	Myoviridae	multiple
MG1395.k121_281	44786	Siphoviridae	multiple
MG141.k121_3133	34971	Unclassified	Bacteroidota
MG144.k121_11284	45406	Siphoviridae	Bacillota_C
MG144.k121_8614	41272	Siphoviridae	multiple
MG144.k121_34577	42532	Siphoviridae	Actinomycetota
MG145.k121_38762	26755	Unclassified	multiple
MG146.k121_48964	34586	Siphoviridae	Actinomycetota
MG146.k121_33393	150136	Unclassified	unk
MG146.k121_50050	39152	Siphoviridae	Actinomycetota
MG147.k121_6717	41586	Siphoviridae	Actinomycetota
MG147.k121_28330	38885	Siphoviridae	multiple
MG148.k121_5701	28622	Unclassified	Bacillota_C
MG149.k121_9210	26637	Unclassified	multiple
MG149.k121_32681	55275	Siphoviridae	unk
MG14.k121_35028	20271	Siphoviridae	Bacillota_A
MG14.k121_35058	19509	Siphoviridae	Bacillota_A
MG14.k121_18610	33534	Unclassified	Bacteroidota
MG150.k121_42520	41492	Siphoviridae	Actinomycetota
MG153.k121_33629	57099	Siphoviridae	unk
MG154.k121_27575	22188	Unclassified	Bacteroidota
MG154.k121_50165	16352	Siphoviridae	multiple
MG15.k121_20964	33591	Unclassified	Bacteroidota
MG163.k121_3831	16393	Unclassified	Actinomycetota
MG164.k121_8855	30404	Siphoviridae	Actinomycetota
MG167.k121_40857	27979	Unclassified	Bacillota_A
MG167.k121_59909	39673	Unclassified	multiple
MG168.k121_7466	48720	Unclassified	Bacteroidota
MG168.k121_10735	31228	Siphoviridae	Actinomycetota
MG16.k121_26873	34960	Unclassified	multiple
MG16.k121_4183	32621	Unclassified	Bacteroidota
MG170.k121_30962	36664	Siphoviridae	multiple
MG171.k121_5206	19863	Podoviridae	Actinomycetota
MG171.k121_13138	38618	Unclassified	multiple
MG171.k121_55644	5303	Unclassified	Fusobacteriota
MG172.k121_978	23812	Siphoviridae	unk
MG176.k121_6347	20725	Siphoviridae	Bacillota
MG179.k121_8998	32111	Siphoviridae	Actinomycetota
MG17.k121_62397	26288	Siphoviridae	multiple
MG17.k121_64874	27651	Unclassified	Patescibacteria
MG182.k121_11968	56769	Siphoviridae	unk
MG182.k121_12218	20115	Siphoviridae	Actinomycetota
MG185.k121_3931	50815	Myoviridae	Bacillota
MG187.k121_15445	6453	Unclassified	Bacteroidota
MG187.k121_14073	31855	Siphoviridae	multiple
MG187.k121_42375	38968	Unclassified	multiple
MG187.k121_36826	32941	Unclassified	Bacteroidota
MG187.k121_38706	24383	Siphoviridae	Actinomycetota
MG188.k121_9278	31041	Unclassified	Actinomycetota
MG188.k121_17437	69975	Unclassified	Bacteroidota
MG188.k121_26011	24958	Siphoviridae	Bacillota_A
MG190.k121_12192	35128	Siphoviridae	Actinomycetota
MG193.k121_24486	43895	Siphoviridae	Bacillota
MG194.k121_3321	40139	Siphoviridae	multiple
MG194.k121_42828	90604	Unclassified	Bacillota
MG194.k121_49847	87173	Myoviridae	Bacteroidota
MG194.k121_49856	42201	Siphoviridae	multiple
MG19.k121_1509	32010	Unclassified	Bacillota_C
MG19.k121_18583	28636	Unclassified	Patescibacteria
MG204.k121_52803	16528	Unclassified	multiple
MG206.k121_64169	38661	Unclassified	Bacteroidota
MG206.k121_9971	97327	Podoviridae_crAss-like	Bacteroidota
MG206.k121_45391	32698	Siphoviridae	Bacillota_A
MG20.k121_8133	16272	Unclassified	Actinomycetota
MG213.k121_1361	19991	Siphoviridae	Bacillota
MG214.k121_40194	5179	Unclassified	Actinomycetota
MG214.k121_45114	34328	Unclassified	Bacteroidota
MG215.k121_9453	23929	Unclassified	multiple
MG215.k121_8314	34526	Siphoviridae	multiple
MG216.k121_13431	35531	Unclassified	Patescibacteria
MG216.k121_13484	23643	Siphoviridae	Actinomycetota
MG217.k121_9535	37407	Siphoviridae	Bacillota_C
MG218.k121_3928	15568	Siphoviridae	Actinomycetota
MG218.k121_21254	43835	Myoviridae	Bacillota_C
MG21.k121_3374	59321	Siphoviridae	multiple
MG220.k121_52282	19294	Unclassified	Actinomycetota
MG220.k121_97099	6239	Unclassified	Bacteroidota
MG222.k121_83521	42902	Myoviridae	Bacillota_C
MG222.k121_88764	25796	Siphoviridae	Bacillota_A
MG222.k121_91069	41171	Siphoviridae	Actinomycetota
MG222.k121_91071	33315	Siphoviridae	Bacillota_A
MG222.k121_91073	5615	Unclassified	Fusobacteriota
MG223.k121_19003	39868	Siphoviridae	Bacillota
MG22.k121_7318	24731	Siphoviridae	Bacillota
MG231.k121_37125	28591	Siphoviridae	Actinomycetota
MG231.k121_36008	34923	Unclassified	Bacillota
MG231.k121_36089	35716	Unclassified	Actinomycetota
MG231.k121_10596	21056	Siphoviridae	Bacillota_A
MG232.k121_12588	42086	Unclassified	multiple
MG232.k121_30731	24384	Siphoviridae	Bacillota_A
MG232.k121_25919	23425	Unclassified	multiple
MG233.k121_17148	23680	Myoviridae	Fusobacteriota
MG233.k121_51287	43723	Myoviridae	Bacillota_A
MG233.k121_62790	39041	Siphoviridae	Bacillota_A
MG233.k121_89820	40823	Siphoviridae	Bacillota_A
MG233.k121_39021	33478	Siphoviridae	Bacillota_A
MG233.k121_68503	31947	Siphoviridae	Bacillota_A
MG233.k121_66348	47548	Siphoviridae	Bacillota_C
MG233.k121_89873	43435	Siphoviridae	multiple
MG233.k121_74753	10618	Podoviridae	unk
MG233.k121_9942	30159	Siphoviridae	Bacillota_A
MG233.k121_62284	21940	Unclassified	Bacteroidota
MG233.k121_10043	40243	Unclassified	Bacillota_C
MG233.k121_90195	225675	Myoviridae	multiple
MG233.k121_7924	42196	Unclassified	unk
MG233.k121_90571	132309	Siphoviridae	unk
MG235.k121_3909	21191	Siphoviridae	Bacillota
MG236.k121_160	26240	Siphoviridae	Bacillota_A
MG236.k121_2259	26904	Unclassified	Bacillota_C
MG23.k121_39434	34927	Siphoviridae	Bacillota
MG246.k121_21375	42533	Siphoviridae	multiple
MG251.k121_9642	32920	Siphoviridae	Actinomycetota
MG254.k121_6132	25060	Unclassified	Bacteroidota
MG256.k121_22545	37858	Unclassified	multiple
MG257.k121_7195	36804	Unclassified	Bacteroidota
MG258.k121_8074	38508	Myoviridae	Bacillota_A
MG258.k121_3744	20070	Unclassified	Bacillota_C
MG258.k121_42929	32924	Unclassified	Actinomycetota
MG259.k121_5862	49632	Unclassified	Bacteroidota
MG261.k121_9319	35603	Siphoviridae	unk
MG263.k121_14196	34412	Unclassified	multiple
MG263.k121_21272	41307	Siphoviridae	Actinomycetota
MG266.k121_12424	41718	Unclassified	multiple
MG267.k121_9251	44179	Siphoviridae	Actinomycetota
MG268.k121_26546	33628	Siphoviridae	multiple
MG270.k121_39067	36578	Unclassified	Actinomycetota
MG270.k121_43580	41594	Unclassified	Bacteroidota
MG275.k121_2266	19659	Unclassified	Actinomycetota
MG275.k121_60228	196535	Myoviridae	Bacillota_C
MG278.k121_33466	33408	Unclassified	Bacteroidota
MG278.k121_5563	27360	Siphoviridae	Bacillota
MG285.k121_10433	25825	Unclassified	Actinomycetota
MG286.k121_25424	56883	Unclassified	Bacteroidota
MG287.k121_11680	23908	Unclassified	Bacteroidota
MG287.k121_21534	31938	Siphoviridae	multiple
MG287.k121_25747	39959	Unclassified	Actinomycetota
MG288.k121_13238	45154	Siphoviridae	multiple
MG288.k121_31962	30513	Unclassified	unk
MG288.k121_3054	33904	Siphoviridae	Bacillota_A
MG288.k121_74324	15946	Unclassified	Actinomycetota
MG288.k121_74444	58134	Siphoviridae	unk
MG28.k121_13160	16333	Unclassified	multiple
MG28.k121_8856	27579	Unclassified	Actinomycetota
MG28.k121_49223	58481	Siphoviridae	unk
MG291.k121_18472	40066	Siphoviridae	Actinomycetota
MG291.k121_21497	41480	Unclassified	multiple
MG291.k121_23748	56986	Siphoviridae	unk
MG293.k121_60865	28720	Siphoviridae	multiple
MG295.k121_46327	23624	Myoviridae	Bacillota_A
MG295.k121_29318	42492	Autographiviridae	Bacillota_C
MG295.k121_35830	33013	Unclassified	Bacteroidota
MG299.k121_3261	28663	Unclassified	Actinomycetota
MG303.k121_11670	7997	Papillomaviridae	unk
MG304.k121_20161	38685	Siphoviridae	multiple
MG306.k121_42377	36663	Unclassified	Bacteroidota
MG306.k121_37278	24132	Siphoviridae	Actinomycetota
MG307.k121_3407	33612	Siphoviridae	Bacillota
MG307.k121_45016	31469	Siphoviridae	multiple
MG30.k121_8304	35833	Siphoviridae	multiple
MG313.k121_99819	29647	Siphoviridae	multiple
MG314.k121_305	50814	Unclassified	Actinomycetota
MG31.k121_11463	40417	Unclassified	Bacteroidota
MG31.k121_9516	41859	Unclassified	Bacteroidota
MG31.k121_14449	34565	Siphoviridae	multiple
MG325.k121_13808	31688	Siphoviridae	Bacillota_C
MG333.k121_10648	40805	Myoviridae	multiple
MG337.k121_22734	39781	Unclassified	multiple
MG337.k121_46551	36220	Siphoviridae	Actinomycetota
MG337.k121_63930	34773	Unclassified	multiple
MG337.k121_57742	34349	Siphoviridae	Bacillota
MG339.k121_11074	40529	Unclassified	Actinomycetota
MG339.k121_2644	31140	Unclassified	Actinomycetota
MG339.k121_9750	33788	Siphoviridae	multiple
MG33.k121_6157	38728	Unclassified	Actinomycetota
MG343.k121_12049	25004	Siphoviridae	Bacillota
MG343.k121_17037	16440	Unclassified	Actinomycetota
MG345.k121_13001	53657	Unclassified	Bacteroidota
MG345.k121_40441	16316	Unclassified	multiple
MG345.k121_31926	47487	Myoviridae	Bacillota_A
MG347.k121_20205	30957	Siphoviridae	Actinomycetota
MG348.k121_2765	23756	Unclassified	Actinomycetota
MG350.k121_5064	16994	Rountreeviridae	Bacillota
MG351.k121_42707	21300	Unclassified	Bacillota_C
MG351.k121_24868	16720	Siphoviridae	Actinomycetota
MG353.k121_13857	43764	Siphoviridae	Bacillota_A
MG353.k121_2583	41468	Siphoviridae	Actinomycetota
MG356.k121_14066	16244	Unclassified	multiple
MG361.k121_16861	44818	Unclassified	Bacteroidota
MG364.k121_16487	40326	Siphoviridae	Actinomycetota
MG365.k121_31107	39349	Unclassified	multiple
MG366.k121_21117	16188	Unclassified	multiple
MG368.k121_35756	29467	Siphoviridae	Actinomycetota
MG368.k121_27275	33906	Unclassified	multiple
MG370.k121_4220	37696	Siphoviridae	multiple
MG372.k121_12856	20923	Unclassified	multiple
MG372.k121_12515	23297	Unclassified	Bacteroidota
MG373.k121_36785	32596	Myoviridae	Bacillota_A
MG373.k121_49654	15893	Unclassified	Actinomycetota
MG374.k121_9443	37758	Unclassified	multiple
MG377.k121_2220	14424	Siphoviridae	Bacillota
MG384.k121_5428	7945	Papillomaviridae	unk
MG387.k121_22635	22937	Siphoviridae	Bacillota_A
MG389.k121_15692	36039	Siphoviridae	multiple
MG390.k121_21870	25453	Siphoviridae	multiple
MG402.k121_13101	68918	Unclassified	multiple
MG404.k121_11927	36739	Siphoviridae	Bacillota
MG405.k121_7416	41557	Siphoviridae	Actinomycetota
MG407.k121_7084	42191	Unclassified	Bacillota_C
MG407.k121_1844	16085	Unclassified	Actinomycetota
MG407.k121_8285	16419	Unclassified	Actinomycetota
MG409.k121_14971	36914	Unclassified	multiple
MG409.k121_36255	38762	Siphoviridae	multiple
MG40.k121_17471	21740	Siphoviridae	Actinomycetota
MG40.k121_7202	20440	Unclassified	Actinomycetota
MG40.k121_20329	35028	Unclassified	Bacteroidota
MG410.k121_51639	6486	Podoviridae	unk
MG412.k121_9019	17998	Rountreeviridae	unk
MG416.k121_8363	51693	Unclassified	Bacillota_C
MG417.k121_11128	26116	Siphoviridae	Bacillota_C
MG418.k121_10692	59957	Siphoviridae	multiple
MG418.k121_11729	39562	Siphoviridae	Bacillota
MG41.k121_5691	10018	Siphoviridae	multiple
MG41.k121_31768	41934	Myoviridae	Bacillota
MG420.k121_18127	34767	Siphoviridae	unk
MG420.k121_2941	41286	Siphoviridae	Actinomycetota
MG421.k121_746	34645	Siphoviridae	multiple
MG421.k121_13321	16216	Unclassified	Actinomycetota
MG425.k121_15156	27168	Unclassified	Bacteroidota
MG42.k121_26384	41313	Siphoviridae	Actinomycetota
MG42.k121_6891	5640	Unclassified	Bacteroidota
MG42.k121_21479	56136	Unclassified	Bacteroidota
MG430.k121_41500	58573	Unclassified	unk
MG430.k121_49192	33236	Myoviridae	Bacillota_A
MG436.k121_3935	32038	Siphoviridae	Bacillota
MG438.k121_50625	24469	Siphoviridae	multiple
MG438.k121_28500	33962	Myoviridae	multiple
MG438.k121_2922	44135	Myoviridae	multiple
MG439.k121_21237	38351	Unclassified	multiple
MG439.k121_4115	30615	Unclassified	Patescibacteria
MG439.k121_2295	42671	Unclassified	unk
MG442.k121_2129	72227	Quimbyviridae	Bacteroidota
MG442.k121_18703	88821	Myoviridae	Bacteroidota
MG446.k121_43592	16547	Unclassified	Actinomycetota
MG446.k121_36989	31102	Siphoviridae	Actinomycetota
MG446.k121_36360	27171	Unclassified	Fusobacteriota
MG448.k121_33245	60776	Podoviridae_crAss-like	unk
MG448.k121_10131	30468	Unclassified	unk
MG448.k121_44407	38236	Unclassified	unk
MG450.k121_14623	42979	Myoviridae	multiple
MG453.k121_10180	7956	Unclassified	Bacillota
MG453.k121_9966	27052	Siphoviridae	Bacillota
MG454.k121_27112	36140	Unclassified	Bacteroidota
MG454.k121_16763	44084	Myoviridae	Bacillota_C
MG454.k121_46902	8199	Papillomaviridae	unk
MG457.k121_4282	16661	Unclassified	multiple
MG461.k121_16095	66911	Unclassified	Bacteroidota
MG461.k121_20239	43495	Siphoviridae	multiple
MG464.k121_12812	21099	Siphoviridae	Actinomycetota
MG464.k121_968	16363	Unclassified	Actinomycetota
MG467.k121_11029	15952	Siphoviridae	Actinomycetota
MG467.k121_14011	38191	Unclassified	Actinomycetota
MG470.k121_15251	7329	Papillomaviridae	unk
MG477.k121_3076	33601	Siphoviridae	Bacillota_C
MG478.k121_5878	39482	Siphoviridae	Bacillota
MG479.k121_35209	33388	Unclassified	unk
MG481.k121_18720	20366	Siphoviridae	unk
MG481.k121_10524	39990	Siphoviridae	unk
MG482.k121_10511	120886	Siphoviridae	Bacillota
MG491.k121_18946	39904	Siphoviridae	multiple
MG491.k121_4513	24389	Unclassified	Bacteroidota
MG492.k121_14778	40443	Unclassified	Bacteroidota
MG494.k121_10943	25964	Siphoviridae	Bacillota_A
MG495.k121_15232	53402	Siphoviridae	Fusobacteriota
MG495.k121_47528	36307	Quimbyviridae	Bacteroidota
MG495.k121_49424	39268	Siphoviridae	multiple
MG495.k121_48255	7738	Unclassified	Bacteroidota
MG495.k121_4332	36230	Siphoviridae	Actinomycetota
MG495.k121_5616	37301	Siphoviridae	Actinomycetota
MG495.k121_29075	19706	Myoviridae	unk
MG496.k121_36966	81850	Flandersviridae	multiple
MG498.k121_38206	52906	Siphoviridae	Bacillota_C
MG498.k121_25368	33857	Unclassified	Bacteroidota
MG499.k121_5169	44306	Siphoviridae	multiple
MG499.k121_15914	46294	Unclassified	Bacillota_C
MG503.k121_2400	16444	Unclassified	Actinomycetota
MG50.k121_26049	76413	Siphoviridae	Bacillota_A
MG50.k121_31450	55751	Siphoviridae	unk
MG50.k121_31452	41317	Siphoviridae	Bacillota
MG510.k121_10090	29061	Siphoviridae	Bacillota
MG510.k121_78346	55236	Siphoviridae	multiple
MG510.k121_26692	26763	Unclassified	Actinomycetota
MG513.k121_5268	36041	Unclassified	multiple
MG515.k121_10730	32280	Siphoviridae	Actinomycetota
MG515.k121_4131	35567	Unclassified	Actinomycetota
MG518.k121_5822	43225	Siphoviridae	unk
MG519.k121_25333	41137	Siphoviridae	Bacillota_C
MG519.k121_39604	40468	Siphoviridae	multiple
MG520.k121_18806	21181	Unclassified	multiple
MG521.k121_82595	38034	Siphoviridae	Bacillota_A
MG521.k121_23245	25064	Myoviridae	Bacillota_A
MG521.k121_29710	19255	Siphoviridae	Bacillota_A
MG521.k121_65163	22204	Unclassified	Bacteroidota
MG524.k121_5275	16366	Unclassified	multiple
MG528.k121_42478	21698	Siphoviridae	Actinomycetota
MG52.k121_10588	38551	Unclassified	multiple
MG532.k121_24526	16263	Unclassified	Actinomycetota
MG534.k121_1717	19770	Unclassified	Actinomycetota
MG535.k121_79262	25814	Siphoviridae	multiple
MG535.k121_41374	24009	Siphoviridae	multiple
MG535.k121_67502	92571	Siphoviridae	Bacillota_A
MG535.k121_149660	35398	Unclassified	Bacillota_C
MG535.k121_210832	51323	Unclassified	unk
MG536.k121_13852	21117	Siphoviridae	unk
MG537.k121_9895	35319	Siphoviridae	Bacillota_A
MG537.k121_19637	40398	Myoviridae	multiple
MG538.k121_9428	47112	Unclassified	Bacteroidota
MG539.k121_34648	29429	Siphoviridae	Bacillota
MG539.k121_25486	8986	Unclassified	Bacillota
MG539.k121_22826	8294	Siphoviridae	Bacillota
MG541.k121_17677	25175	Myoviridae	Fusobacteriota
MG541.k121_34173	29192	Unclassified	Patescibacteria
MG541.k121_34176	36901	Siphoviridae	Bacillota_A
MG545.k121_6623	16200	Unclassified	multiple
MG545.k121_14733	40263	Siphoviridae	multiple
MG545.k121_67971	225671	Myoviridae	Bacillota_C
MG549.k121_4776	25003	Unclassified	Actinomycetota
MG549.k121_22053	41071	Unclassified	multiple
MG549.k121_19316	17298	Siphoviridae	multiple
MG54.k121_15234	16290	Unclassified	Actinomycetota
MG551.k121_3384	39933	Siphoviridae	multiple
MG554.k121_12762	30980	Siphoviridae	Actinomycetota
MG554.k121_4796	31211	Unclassified	Bacteroidota
MG554.k121_21678	25925	Unclassified	Bacteroidota
MG554.k121_2491	28963	Unclassified	Bacteroidota
MG554.k121_11120	236084	Unclassified	Fusobacteriota
MG554.k121_18308	27891	Siphoviridae	Bacillota_A
MG554.k121_25344	52613	Siphoviridae	Bacteroidota
MG556.k121_8727	38436	Unclassified	multiple
MG558.k121_11325	24436	Siphoviridae	Bacillota_C
MG55.k121_93274	18675	Siphoviridae	Actinomycetota
MG55.k121_81185	44195	Myoviridae	Bacillota_C
MG55.k121_45371	24718	Unclassified	Bacteroidota
MG55.k121_111281	55849	Siphoviridae	unk
MG561.k121_3	19900	Siphoviridae	multiple
MG562.k121_2406	40448	Siphoviridae	Bacillota
MG563.k121_14278	16294	Unclassified	Actinomycetota
MG563.k121_15904	26219	Unclassified	Bacteroidota
MG568.k121_8817	28504	Unclassified	multiple
MG570.k121_14121	35743	Siphoviridae	Actinomycetota
MG572.k121_7338	51432	Unclassified	Bacteroidota
MG575.k121_25650	35687	Unclassified	Bacteroidota
MG575.k121_90538	56905	Siphoviridae	unk
MG575.k121_76325	39384	Siphoviridae	multiple
MG579.k121_19974	28040	Siphoviridae	multiple
MG579.k121_13431	17588	Unclassified	multiple
MG579.k121_2659	39129	Unclassified	Actinomycetota
MG579.k121_27565	15547	Siphoviridae	Actinomycetota
MG579.k121_32799	33212	Unclassified	Bacillota_C
MG579.k121_30083	24504	Unclassified	multiple
MG57.k121_26633	54650	Unclassified	Bacteroidota
MG583.k121_13011	41289	Siphoviridae	Actinomycetota
MG586.k121_5393	17207	Unclassified	multiple
MG586.k121_23232	31080	Unclassified	Actinomycetota
MG586.k121_28996	45392	Siphoviridae	Bacillota_A
MG589.k121_3804	45709	Siphoviridae	multiple
MG589.k121_15408	20586	Unclassified	Bacillota_C
MG589.k121_15190	16231	Unclassified	multiple
MG591.k121_30563	55368	Unclassified	unk
MG591.k121_10445	18996	Salasmaviridae	Bacillota
MG591.k121_32785	6978	Siphoviridae	unk
MG591.k121_33840	30799	Siphoviridae	unk
MG597.k121_40130	45110	Myoviridae	Bacillota_C
MG597.k121_4424	47906	Unclassified	multiple
MG597.k121_42348	16775	Rountreeviridae	Bacillota
MG597.k121_42447	48742	Unclassified	Bacillota_C
MG599.k121_22973	36145	Siphoviridae	Actinomycetota
MG599.k121_18661	32830	Siphoviridae	Bacillota_A
MG599.k121_5245	16424	Unclassified	multiple
MG599.k121_11323	44640	Siphoviridae	multiple
MG5.k121_146238	42532	Siphoviridae	multiple
MG5.k121_938	28112	Unclassified	Bacteroidota
MG5.k121_44682	38391	Unclassified	multiple
MG600.k121_20850	20671	Unclassified	multiple
MG600.k121_40935	41503	Unclassified	Bacillota_C
MG602.k121_8962	35371	Siphoviridae	Bacillota
MG603.k121_70504	33670	Unclassified	Actinomycetota
MG603.k121_23345	34687	Siphoviridae	multiple
MG603.k121_3875	30504	Unclassified	multiple
MG603.k121_42350	30315	Unclassified	Actinomycetota
MG603.k121_35583	38464	Unclassified	Bacteroidota
MG606.k121_13741	43943	Podoviridae	unk
MG606.k121_36284	49114	Unclassified	unk
MG60.k121_36051	30375	Siphoviridae	Actinomycetota
MG614.k121_8445	20988	Siphoviridae	Bacillota
MG614.k121_22127	73764	Quimbyviridae	Bacteroidota
MG617.k121_36113	16205	Unclassified	multiple
MG617.k121_12973	20428	Siphoviridae	Bacillota
MG61.k121_75146	27833	Siphoviridae	multiple
MG61.k121_74243	28495	Myoviridae	multiple
MG61.k121_67326	37254	Unclassified	Bacteroidota
MG61.k121_76990	5710	Unclassified	Fusobacteriota
MG61.k121_76991	32762	Siphoviridae	unk
MG621.k121_22760	32287	Unclassified	Actinomycetota
MG622.k121_37974	28556	Siphoviridae	multiple
MG623.k121_26734	15404	Unclassified	unk
MG623.k121_30312	28578	Siphoviridae	unk
MG626.k121_36532	31832	Siphoviridae	multiple
MG626.k121_6689	39714	Siphoviridae	multiple
MG627.k121_22774	38137	Siphoviridae	Bacillota
MG627.k121_48828	41724	Unclassified	Bacillota_C
MG629.k121_624	21063	Unclassified	multiple
MG631.k121_9779	32783	Siphoviridae	Bacillota_A
MG636.k121_13578	25996	Siphoviridae	multiple
MG641.k121_13463	36968	Unclassified	Bacteroidota
MG643.k121_4784	40491	Siphoviridae	multiple
MG643.k121_2778	33882	Unclassified	multiple
MG645.k121_32108	42002	Myoviridae	multiple
MG647.k121_14998	24207	Siphoviridae	Bacillota_C
MG649.k121_8372	32622	Siphoviridae	Bacillota_C
MG649.k121_32165	41053	Siphoviridae	Actinomycetota
MG64.k121_3376	41784	Siphoviridae	Actinomycetota
MG654.k121_31125	45160	Unclassified	Bacteroidota
MG654.k121_14368	12304	Unclassified	Bacillota
MG656.k121_8919	36177	Siphoviridae	Actinomycetota
MG657.k121_38565	33394	Siphoviridae	multiple
MG657.k121_7515	42020	Siphoviridae	Bacillota_A
MG659.k121_56258	25276	Unclassified	Bacteroidota
MG659.k121_25139	16421	Unclassified	multiple
MG659.k121_63496	32389	Unclassified	Actinomycetota
MG65.k121_4621	45295	Myoviridae	Bacillota
MG660.k121_25066	39565	Unclassified	multiple
MG660.k121_5251	61975	Unclassified	Bacillota_A
MG661.k121_43435	16405	Siphoviridae	Actinomycetota
MG661.k121_17646	18372	Siphoviridae	Actinomycetota
MG664.k121_12655	33733	Unclassified	Actinomycetota
MG664.k121_9108	21570	Siphoviridae	Bacillota_C
MG665.k121_11348	38957	Unclassified	Bacteroidota
MG668.k121_17225	27113	Siphoviridae	Bacillota
MG668.k121_3724	45525	Unclassified	Bacillota_C
MG66.k121_22217	33860	Unclassified	Actinomycetota
MG672.k121_1927	30484	Siphoviridae	Actinomycetota
MG673.k121_15952	83813	Quimbyviridae	Bacteroidota
MG673.k121_26143	121732	Siphoviridae	Actinomycetota
MG673.k121_48925	61585	Unclassified	Bacteroidota
MG673.k121_44175	34412	Unclassified	Bacteroidota
MG676.k121_25260	35322	Siphoviridae	multiple
MG679.k121_14071	43687	Siphoviridae	Actinomycetota
MG679.k121_5234	29256	Myoviridae	unk
MG679.k121_52557	95935	Myoviridae	Bacteroidota
MG680.k121_19115	13091	Unclassified	Bacillota
MG680.k121_18637	9938	Siphoviridae	Bacillota
MG680.k121_37709	15098	Unclassified	Bacillota
MG685.k121_41600	5664	Unclassified	Fusobacteriota
MG689.k121_29284	26918	Siphoviridae	Bacillota_C
MG689.k121_49621	42367	Siphoviridae	Actinomycetota
MG689.k121_48152	23227	Unclassified	Bacteroidota
MG692.k121_22964	20567	Unclassified	multiple
MG695.k121_19135	39620	Siphoviridae	Actinomycetota
MG701.k121_69426	38879	Siphoviridae	Actinomycetota
MG703.k121_14732	34878	Siphoviridae	multiple
MG70.k121_15656	29127	Unclassified	Bacteroidota
MG713.k121_4066	24705	Siphoviridae	multiple
MG713.k121_16063	24967	Siphoviridae	multiple
MG713.k121_9719	46705	Unclassified	Bacteroidota
MG713.k121_31955	55788	Siphoviridae	unk
MG715.k121_260	73439	Siphoviridae	multiple
MG71.k121_37510	31739	Unclassified	Bacteroidota
MG71.k121_42812	34375	Siphoviridae	Bacillota_A
MG720.k121_6314	32899	Siphoviridae	Actinomycetota
MG721.k121_6764	48623	Siphoviridae	Pseudomonadota
MG724.k121_9897	40340	Siphoviridae	Actinomycetota
MG72.k121_16520	26272	Unclassified	multiple
MG730.k121_16864	40330	Unclassified	Bacillota_C
MG732.k121_21145	37947	Siphoviridae	multiple
MG733.k121_24593	20482	Unclassified	Actinomycetota
MG733.k121_27483	7478	Papillomaviridae	unk
MG74.k121_8705	34547	Siphoviridae	unk
MG74.k121_6511	12434	Siphoviridae	Bacillota
MG76.k121_5838	38895	Myoviridae	unk
MG7.k121_15188	41537	Siphoviridae	Bacillota_C
MG7.k121_52452	35926	Siphoviridae	multiple
MG80.k121_5871	33487	Siphoviridae	multiple
MG813.k121_388	42411	Siphoviridae	Bacillota
MG816.k121_2216	17087	Rountreeviridae	Bacillota
MG81.k121_9222	22664	Siphoviridae	multiple
MG824.k121_19368	15757	Rountreeviridae	Bacillota
MG824.k121_15345	27141	Siphoviridae	multiple
MG826.k121_40304	51090	Siphoviridae	Bacillota_A
MG827.k121_14310	35475	Siphoviridae	Actinomycetota
MG833.k121_4730	22369	Unclassified	multiple
MG841.k121_34135	36766	Unclassified	Bacteroidota
MG841.k121_66231	41509	Unclassified	Bacteroidota
MG842.k121_13664	32746	Unclassified	Bacteroidota
MG843.k121_57590	10616	Unclassified	Bacillota
MG846.k121_3830	40090	Unclassified	Actinomycetota
MG846.k121_136808	26574	Siphoviridae	Actinomycetota
MG846.k121_19345	37245	Siphoviridae	Actinomycetota
MG846.k121_240240	15737	Unclassified	unk
MG846.k121_58026	32450	Siphoviridae	unk
MG846.k121_187579	35234	Unclassified	Pseudomonadota
MG846.k121_112078	31122	Siphoviridae	Actinomycetota
MG846.k121_89469	9315	Siphoviridae	unk
MG846.k121_238010	44980	Siphoviridae	unk
MG846.k121_275979	40152	Unclassified	unk
MG846.k121_32696	44318	Siphoviridae	unk
MG846.k121_33159	28010	Siphoviridae	Actinomycetota
MG846.k121_143572	39761	Siphoviridae	unk
MG846.k121_94611	42768	Siphoviridae	Actinomycetota
MG846.k121_303435	47274	Siphoviridae	unk
MG846.k121_303438	57007	Unclassified	unk
MG849.k121_11645	50427	Siphoviridae	multiple
MG849.k121_37984	20966	Unclassified	multiple
MG856.k121_6269	7955	Papillomaviridae	unk
MG85.k121_22253	21703	Unclassified	Bacillota_C
MG85.k121_27196	193306	Unclassified	multiple
MG85.k121_22654	28437	Siphoviridae	multiple
MG863.k121_14957	15590	Siphoviridae	Actinomycetota
MG863.k121_23406	55646	Siphoviridae	unk
MG867.k121_27472	32455	Siphoviridae	Actinomycetota
MG867.k121_26119	5873	Retroviridae	unk
MG86.k121_30025	35287	Siphoviridae	multiple
MG86.k121_27130	148646	Myoviridae	Bacteroidota
MG87.k121_5775	16253	Unclassified	Actinomycetota
MG882.k121_2108	19644	Podoviridae	Actinomycetota
MG882.k121_9081	65880	Unclassified	Bacteroidota
MG887.k121_19415	16192	Unclassified	multiple
MG88.k121_13246	109493	Myoviridae	unk
MG892.k121_696	16430	Unclassified	Actinomycetota
MG892.k121_4645	16252	Unclassified	multiple
MG896.k121_8222	20234	Unclassified	Bacillota_A
MG896.k121_9726	31875	Siphoviridae	Bacillota_A
MG896.k121_15136	20403	Unclassified	Bacillota_A
MG896.k121_21929	24905	Siphoviridae	Bacillota_A
MG896.k121_28987	50518	Siphoviridae	unk
MG898.k121_10274	20768	Unclassified	multiple
MG899.k121_3517	21337	Unclassified	Bacteroidota
MG899.k121_7397	41613	Siphoviridae	Fusobacteriota
MG899.k121_6829	28319	Unclassified	Bacteroidota
MG89.k121_18495	53217	Quimbyviridae	multiple
MG906.k121_3054	23372	Siphoviridae	Bacillota
MG917.k121_13870	40522	Siphoviridae	Actinomycetota
MG923.k121_6172	36043	Siphoviridae	Actinomycetota
MG923.k121_30222	39071	Siphoviridae	Bacillota_A
MG924.k121_3859	22211	Siphoviridae	multiple
MG924.k121_13193	41314	Unclassified	Actinomycetota
MG924.k121_18881	55776	Siphoviridae	unk
MG926.k121_7745	33338	Unclassified	multiple
MG926.k121_13528	37961	Unclassified	Actinomycetota
MG926.k121_14264	32199	Unclassified	Bacteroidota
MG926.k121_17644	45394	Unclassified	Bacillota_C
MG928.k121_2321	39843	Unclassified	Actinomycetota
MG935.k121_4041	42623	Siphoviridae	Actinomycetota
MG936.k121_2123	23764	Siphoviridae	Actinomycetota
MG936.k121_16739	27979	Siphoviridae	Bacillota_A
MG937.k121_12610	38122	Unclassified	multiple
MG937.k121_10241	33004	Siphoviridae	multiple
MG945.k121_19701	29990	Siphoviridae	unk
MG949.k121_10069	19392	Siphoviridae	multiple
MG950.k121_2592	41586	Siphoviridae	Actinomycetota
MG957.k121_7604	33690	Siphoviridae	multiple
MG957.k121_10730	41036	Unclassified	Bacillota_C
MG95.k121_33888	36122	Siphoviridae	Actinomycetota
MG961.k121_5219	34229	Siphoviridae	Bacillota_A
MG964.k121_3856	5222	Unclassified	unk
MG964.k121_12752	19848	Unclassified	Bacillota
MG964.k121_724	15966	Siphoviridae	Bacillota
MG964.k121_8588	27325	Siphoviridae	unk
MG96.k121_7556	42449	Siphoviridae	Bacillota
MG96.k121_11581	30896	Siphoviridae	Actinomycetota
MG971.k121_30319	24491	Siphoviridae	multiple
MG971.k121_16203	22276	Unclassified	Actinomycetota
MG971.k121_19741	34749	Siphoviridae	multiple
MG979.k121_63097	19551	Podoviridae	Actinomycetota
MG983.k121_17674	24857	Unclassified	Bacteroidota
MG986.k121_3150	5117	Unclassified	Bacillota
MG988.k121_21582	16210	Unclassified	Actinomycetota
MG988.k121_6312	85284	Unclassified	multiple
MG98.k121_12428	29524	Siphoviridae	multiple
MG996.k121_26402	26526	Siphoviridae	Actinomycetota
MG996.k121_21109	21380	Unclassified	Actinomycetota
MG9.k121_21911	31272	Siphoviridae	Actinomycetota
SRR11294788.k121_1436	16264	Unclassified	Actinomycetota
SRR12830910.k121_18736	32152	Unclassified	multiple
SRR12830911.k121_50147	21912	Unclassified	multiple
SRR12830911.k121_33285	42024	Siphoviridae	Bacillota_A
SRR12830912.k121_32833	16398	Unclassified	multiple
SRR12830913.k121_9327	22636	Unclassified	multiple
SRR12830913.k121_27442	88558	Podoviridae_crAss-like	Bacteroidota
SRR12830915.k121_15633	18856	Unclassified	multiple
SRR12830916.k121_3797	5202	Unclassified	unk
SRR12830916.k121_16197	41548	Siphoviridae	Actinomycetota
SRR12830917.k121_18982	36704	Unclassified	multiple
SRR12830917.k121_43270	31756	Siphoviridae	Actinomycetota
SRR12830917.k121_2082	5141	Unclassified	unk
SRR12830918.k121_3350	36730	Unclassified	Bacteroidota
SRR12830919.k121_3388	24077	Siphoviridae	Actinomycetota
SRR12830919.k121_20387	51124	Unclassified	unk
SRR12830920.k121_13372	5513	Unclassified	unk
SRR12830922.k121_10496	32908	Unclassified	Actinomycetota
SRR12830929.k121_14321	16149	Unclassified	Actinomycetota
SRR12830929.k121_15304	23026	Unclassified	Bacteroidota
SRR12830929.k121_6019	32460	Unclassified	multiple
SRR12830929.k121_14447	18112	Siphoviridae	Actinomycetota
SRR12830929.k121_19547	39173	Siphoviridae	Bacillota_A
SRR13694759.k121_1670	10059	Rountreeviridae	unk
SRR13694813.k121_18886	15258	Siphoviridae	unk
SRR13694814.k121_21510	33583	Siphoviridae	Actinomycetota
SRR13694824.k121_4389	37174	Siphoviridae	Bacillota
SRR13694829.k121_24260	36865	Unclassified	Bacteroidota
SRR13694834.k121_2021	17120	Rountreeviridae	Bacillota
SRR13694836.k121_1367	24185	Unclassified	Bacillota
SRR13694843.k121_13643	8085	Siphoviridae	Actinomycetota
SRR13694844.k121_1420	8087	Papillomaviridae	unk
SRR21425788.k121_1097	52603	Myoviridae	Bacillota
SRR21425794.k121_7568	37801	Siphoviridae	multiple
SRR21425794.k121_3717	23222	Unclassified	Actinomycetota
SRR21425797.k121_4311	7958	Papillomaviridae	unk
SRR21425802.k121_2411	45856	Siphoviridae	multiple
SRR21425805.k121_3945	40113	Siphoviridae	multiple
SRR21425819.k121_1691	33447	Siphoviridae	Bacillota
SRR21425831.k121_3841	30638	Unclassified	Patescibacteria
SRR21425832.k121_11758	28458	Unclassified	Actinomycetota
ERR4421552.k121_4879	23501	Unclassified	multiple
SAMN00035633.k121_16053	6975	Myoviridae	unk
SAMN00035683.k121_3552	25760	Siphoviridae	Bacillota
SAMN00040503.k121_23052	67515	Unclassified	Bacteroidota
SAMN00044686.k121_27771	47429	Unclassified	Bacillota_A
SAMN00044686.k121_27772	383443	Siphoviridae	Bacillota_A
SAMN00075027.k121_10783	28874	Unclassified	unk
SAMN00081536.k121_649	60111	Unclassified	Bacillota
SAMN00088364.k121_182510	24717	Unclassified	unk
SAMN00088364.k121_61381	7611	Unclassified	unk
SAMN00088364.k121_90722	94788	Unclassified	unk
SAMN00088364.k121_157846	28321	Unclassified	Bacillota
SAMN00095161.k121_42082	79919	Unclassified	unk
SAMN00095161.k121_46645	417492	Myoviridae	unk
SAMN00095161.k121_107921	259537	Siphoviridae	unk
SAMN00141718.k121_855	72176	Unclassified	Bacillota
SAMN00141927.k121_12413	194008	Unclassified	unk
SRR11749279.k121_26231	17267	Unclassified	Actinomycetota
SRR16470988.k121_23562	71680	Unclassified	Campylobacterota
SRR16470988.k121_42287	9034	Unclassified	unk
SRR16471009.k121_8332	30846	Unclassified	Bacillota
SRR16471047.k121_7951	25977	Unclassified	Bacillota
SRR16916845.k121_55757	264045	Unclassified	unk
SRR16916845.k121_7280	154151	Unclassified	unk
SRR16916865.k121_33445	45666	Unclassified	Bacillota_A
SRR16916867.k121_8552	104854	Siphoviridae	Bacillota
SRR16916876.k121_47742	131343	Unclassified	unk
SRR16916877.k121_42383	115085	Siphoviridae	Bacillota
SRR16916877.k121_67971	6423	Unclassified	Campylobacterota
SRR16916877.k121_104797	148424	Unclassified	unk
SRR16916882.k121_6724	57506	Unclassified	multiple
SRR17284230.k121_12084	69918	Unclassified	multiple
SRR17635465.k121_50672	121305	Unclassified	unk
SRR17635465.k121_114152	88120	Unclassified	unk
SRR17635465.k121_13696	185043	Siphoviridae	multiple
SRR17635465.k121_41267	279683	Unclassified	unk
SRR17635465.k121_168351	10231	Unclassified	unk
SRR17635467.k121_6006	44860	Unclassified	Actinomycetota
SRR17635516.k121_4640	34980	Unclassified	Bacillota
SRR17635580.k121_6546	134224	Myoviridae	unk
SRR17635580.k121_20177	78289	Unclassified	unk
SRR17635596.k121_46739	10275	Unclassified	Bacillota
SRR17635596.k121_27997	145028	Siphoviridae	multiple
SRR17635597.k121_36814	203001	Siphoviridae	Actinomycetota
SRR17635601.k121_29639	48750	Unclassified	Bacteroidota
SRR17635612.k121_60629	189654	Siphoviridae	unk
SRR17635647.k121_131223	175822	Unclassified	Bacillota_A
SRR17635648.k121_16419	140130	Siphoviridae	Actinomycetota
SRR17635659.k121_28896	50380	Unclassified	Bacteroidota
SRR17635661.k121_4678	27506	Unclassified	Bacillota
SRR17635664.k121_98467	116980	Unclassified	unk
SRR17635664.k121_61165	173660	Siphoviridae	unk
SRR17635674.k121_31989	109553	Siphoviridae	multiple
SRR17635676.k121_2383	46921	Unclassified	multiple
SRR17635682.k121_31475	112600	Unclassified	Bacillota_A
SRR17635685.k121_44941	39995	Unclassified	Bacteroidota
SRR17635697.k121_97431	155281	Unclassified	multiple
SRR17635707.k121_284057	8747	Unclassified	unk
SRR17635715.k121_263111	73485	Unclassified	Actinomycetota
SRR17635715.k121_23967	79818	Unclassified	unk
SRR17635715.k121_327257	10344	Unclassified	Bacillota_C
SRR17635717.k121_139709	85229	Unclassified	unk
SRR17635739.k121_7449	137242	Unclassified	unk
SRR17635740.k121_12294	148907	Unclassified	unk
SRR17635807.k121_93460	9140	Unclassified	Bacillota_C
MG1002.k121_3537	36996	Unclassified	Actinomycetota
MG1008.k121_31338	46273	Unclassified	Bacteroidota
MG101.k121_44528	8748	Unclassified	Bacillota_C
MG1031.k121_4620	81015	Myoviridae	multiple
MG1041.k121_54105	113859	Unclassified	multiple
MG1041.k121_21988	63087	Unclassified	Bacillota
MG1042.k121_30012	58011	Unclassified	Bacteroidota
MG1044.k121_6573	134786	Unclassified	unk
MG1049.k121_36003	50997	Unclassified	Bacillota_A
MG1055.k121_32919	133377	Unclassified	Actinomycetota
MG1061.k121_57753	134731	Siphoviridae	Fusobacteriota
MG1062.k121_45856	93393	Unclassified	multiple
MG1070.k121_22641	46933	Unclassified	Bacteroidota
MG1081.k121_43798	33005	Unclassified	Bacteroidota
MG1081.k121_31417	23814	Unclassified	Bacteroidota
MG1086.k121_59277	38783	Unclassified	unk
MG1096.k121_22207	32532	Unclassified	unk
MG1099.k121_79851	183092	Siphoviridae	unk
MG1099.k121_20220	92972	Unclassified	Bacteroidota
MG10.k121_11562	22661	Unclassified	multiple
MG1101.k121_20666	97778	Unclassified	Bacillota
MG1104.k121_20736	9664	Inoviridae	Bacillota_C
MG1105.k121_10049	77979	Unclassified	Bacteroidota
MG1108.k121_31745	60033	Unclassified	multiple
MG1116.k121_16684	84305	Unclassified	Bacillota_A
MG1129.k121_6394	58792	Unclassified	Bacillota_A
MG1130.k121_17437	198424	Siphoviridae	unk
MG1131.k121_50586	53703	Unclassified	multiple
MG114.k121_4054	110943	Siphoviridae	Bacillota_A
MG1151.k121_17685	58012	Unclassified	unk
MG1157.k121_115121	11129	Unclassified	Bacillota_C
MG1171.k121_15478	60507	Unclassified	multiple
MG1195.k121_56608	8447	Unclassified	unk
MG1199.k121_12213	91545	Unclassified	unk
MG119.k121_17288	50341	Unclassified	Bacteroidota
MG1212.k121_24915	54403	Unclassified	Actinomycetota
MG1214.k121_24823	41728	Unclassified	multiple
MG1221.k121_26371	29604	Unclassified	Actinomycetota
MG1223.k121_5857	82764	Unclassified	unk
MG1230.k121_12613	46912	Unclassified	Bacillota
MG1248.k121_54816	76614	Unclassified	Bacillota_A
MG1248.k121_127094	141973	Unclassified	unk
MG1249.k121_11360	169159	Unclassified	multiple
MG1250.k121_2683	43027	Unclassified	Bacillota
MG1263.k121_2159	28402	Unclassified	Bacteroidota
MG1277.k121_11383	25094	Unclassified	Bacteroidota
MG1277.k121_26244	125069	Unclassified	unk
MG1280.k121_11784	29023	Unclassified	Bacillota_C
MG1283.k121_36103	131408	Unclassified	Bacillota_A
MG1302.k121_39148	102482	Unclassified	Actinomycetota
MG1302.k121_41467	8915	Unclassified	multiple
MG1303.k121_65563	65480	Unclassified	multiple
MG1309.k121_35220	8758	Unclassified	Bacillota_C
MG1309.k121_28359	23477	Unclassified	Bacteroidota
MG1312.k121_27292	52827	Unclassified	multiple
MG1313.k121_18451	24019	Unclassified	multiple
MG1316.k121_4788	124375	Unclassified	unk
MG1316.k121_5703	92109	Unclassified	Actinomycetota
MG1329.k121_43669	106741	Unclassified	Bacillota
MG1330.k121_53675	7239	Inoviridae	unk
MG1330.k121_75473	41439	Unclassified	Bacillota_A
MG1338.k121_79422	152280	Unclassified	multiple
MG1340.k121_68311	47490	Unclassified	Bacteroidota
MG1340.k121_23651	105912	Unclassified	unk
MG1354.k121_36968	194177	Unclassified	Bacillota_A
MG1354.k121_24522	71419	Unclassified	Actinomycetota
MG1354.k121_30944	163721	Siphoviridae	multiple
MG1356.k121_97143	190428	Myoviridae	Bacillota_C
MG147.k121_55994	88755	Unclassified	unk
MG147.k121_54119	298856	Siphoviridae	Bacillota
MG14.k121_30122	71885	Unclassified	Bacillota_A
MG14.k121_42835	304812	Siphoviridae	unk
MG15.k121_11786	53600	Siphoviridae	Bacteroidota
MG170.k121_16119	46070	Unclassified	Bacteroidota
MG17.k121_34487	62536	Unclassified	Bacteroidota
MG17.k121_64886	9005	Unclassified	Bacillota_C
MG187.k121_55848	64897	Unclassified	Bacteroidota
MG187.k121_56930	200939	Siphoviridae	multiple
MG205.k121_39067	38277	Unclassified	multiple
MG206.k121_22601	77272	Unclassified	multiple
MG206.k121_25546	97878	Unclassified	unk
MG214.k121_15296	66760	Unclassified	Bacillota_A
MG214.k121_31249	388375	Siphoviridae	Bacillota_A
MG219.k121_8201	82367	Unclassified	Bacillota
MG220.k121_97098	50395	Unclassified	Bacillota_A
MG222.k121_76753	34741	Unclassified	Bacillota_A
MG233.k121_54638	127720	Siphoviridae	Bacillota_A
MG242.k121_18514	17578	Unclassified	Bacillota
MG249.k121_11917	108243	Unclassified	Bacteroidota
MG259.k121_9120	257786	Siphoviridae	multiple
MG278.k121_19973	137025	Unclassified	Bacillota
MG278.k121_76325	11461	Unclassified	unk
MG287.k121_3039	63811	Unclassified	Bacteroidota
MG293.k121_14436	124331	Unclassified	Bacillota
MG301.k121_18916	293314	Siphoviridae	Bacillota_A
MG312.k121_20871	111297	Unclassified	unk
MG332.k121_10327	76799	Unclassified	Bacillota
MG337.k121_70183	78595	Unclassified	Bacillota_A
MG337.k121_73263	96020	Unclassified	unk
MG337.k121_32831	119734	Unclassified	unk
MG337.k121_81152	126114	Unclassified	unk
MG339.k121_18165	93861	Unclassified	Bacillota
MG367.k121_666	9618	Unclassified	Bacillota_C
MG367.k121_62898	9975	Unclassified	unk
MG368.k121_96105	117023	Unclassified	multiple
MG387.k121_28705	9381	Unclassified	Fusobacteriota
MG390.k121_10207	190022	Unclassified	Actinomycetota
MG394.k121_33638	207498	Unclassified	multiple
MG403.k121_5169	12833	Unclassified	Actinomycetota
MG42.k121_36307	174683	Unclassified	Bacillota
MG42.k121_26222	99654	Unclassified	unk
MG446.k121_33691	30634	Unclassified	multiple
MG446.k121_45380	179142	Unclassified	Bacillota
MG454.k121_40294	246847	Siphoviridae	unk
MG457.k121_23744	53335	Unclassified	Bacteroidota
MG470.k121_9534	38514	Unclassified	Bacillota
MG487.k121_17178	55356	Unclassified	Bacillota_A
MG492.k121_16204	26099	Unclassified	unk
MG494.k121_20786	9255	Unclassified	Bacillota_A
MG495.k121_6634	402360	Siphoviridae	Bacillota_A
MG495.k121_11319	35303	Unclassified	Bacillota_A
MG514.k121_3251	50022	Unclassified	Actinomycetota
MG515.k121_22856	54912	Unclassified	Fusobacteriota
MG517.k121_14215	102687	Unclassified	unk
MG532.k121_11813	176918	Siphoviridae	unk
MG533.k121_21022	5506	Unclassified	Campylobacterota
MG535.k121_208358	69815	Unclassified	Bacillota_A
MG535.k121_97760	165635	Unclassified	multiple
MG537.k121_56295	8754	Unclassified	Bacillota_C
MG538.k121_10192	42346	Unclassified	Bacteroidota
MG545.k121_12300	94401	Unclassified	multiple
MG554.k121_9196	119243	Unclassified	unk
MG558.k121_20825	72942	Unclassified	Bacteroidota
MG55.k121_111283	9511	Unclassified	Bacillota_C
MG570.k121_28993	49448	Unclassified	Bacillota_A
MG572.k121_16361	61149	Unclassified	Bacillota_A
MG574.k121_7840	29485	Unclassified	Actinomycetota
MG575.k121_70610	120137	Unclassified	multiple
MG583.k121_12279	126421	Unclassified	Bacillota_A
MG58.k121_11182	185936	Siphoviridae	unk
MG594.k121_25035	93684	Unclassified	multiple
MG597.k121_21599	44208	Unclassified	Bacteroidota
MG600.k121_40929	391726	Unclassified	unk
MG603.k121_47473	40756	Unclassified	unk
MG60.k121_21952	47136	Unclassified	Bacillota_A
MG617.k121_11154	152500	Siphoviridae	multiple
MG623.k121_16105	6914	Siphoviridae	Bacillota
MG631.k121_15215	51848	Unclassified	Bacillota_A
MG654.k121_41416	123735	Unclassified	multiple
MG654.k121_32638	284764	Siphoviridae	multiple
MG659.k121_63497	132528	Unclassified	Bacillota_A
MG661.k121_5182	13628	Unclassified	Bacillota
MG663.k121_40450	101030	Unclassified	unk
MG664.k121_2680	18737	Siphoviridae	Bacillota
MG666.k121_6085	126669	Unclassified	multiple
MG676.k121_20361	122960	Unclassified	unk
MG680.k121_33379	13978	Siphoviridae	Bacillota
MG689.k121_50731	18013	Unclassified	Bacillota_C
MG701.k121_80394	290405	Unclassified	Bacillota
MG708.k121_16973	28806	Unclassified	Bacteroidota
MG70.k121_17150	86128	Unclassified	unk
MG76.k121_3692	48567	Unclassified	multiple
MG77.k121_35038	278920	Siphoviridae	unk
MG824.k121_1613	104462	Siphoviridae	Bacillota
MG848.k121_7838	5234	Unclassified	unk
MG84.k121_19977	12111	Siphoviridae	Bacillota_A
MG924.k121_14407	74102	Unclassified	multiple
MG937.k121_10666	269778	Unclassified	multiple
MG95.k121_15718	29076	Unclassified	Bacillota_A
MG986.k121_5909	121906	Unclassified	unk
MG986.k121_6499	136350	Unclassified	Bacillota_A
MG996.k121_11240	150781	Unclassified	Bacillota_A
SRR12830911.k121_51865	37056	Unclassified	unk
SRR13694829.k121_17385	38455	Unclassified	multiple
ERR2244550.k81_9594_1	35951	Siphoviridae	Bacillota
ERR2244558.k81_2447_1	21608	Siphoviridae	Bacillota
ERR2244558.k81_3811_1	16595	Siphoviridae	Bacillota
ERR3500828.k81_18331_1	31265	Myoviridae	Pseudomonadota
ERR3500838.k81_601_1	31358	Siphoviridae	Bacillota
ERR3500871.k81_401_1	35175	Siphoviridae	Bacillota
ERR4421552.k121_7308_1	32321	Siphoviridae	multiple
ERR4421555.k121_2018_1	31248	Siphoviridae	Bacillota
ERR4421563.k121_759_1	42505	Siphoviridae	Bacillota
ERR4421563.k121_863_1	50854	Myoviridae	Bacillota
ERR4421572.k121_200_1	32241	Unclassified	multiple
ERR4421573.k121_630_1	40491	Siphoviridae	multiple
ERR4421586.k121_2584_1	38141	Siphoviridae	Actinomycetota
ERR4421594.k121_1521_1	45514	Siphoviridae	Bacillota
ERR4421600.k121_325_1	39714	Siphoviridae	Bacillota
ERR4421600.k121_334_1	23606	Siphoviridae	Bacillota
ERR4421602.k121_1026_1	36049	Unclassified	multiple
ERR4421603.k121_3194_1	41771	Siphoviridae	multiple
ERR4421609.k121_942_1	39600	Siphoviridae	Bacillota
ERR4421613.k121_242_1	37818	Siphoviridae	Bacillota
ERR4421634.k121_211_1	44993	Siphoviridae	Bacillota
ERR4421634.k121_205_1	36439	Siphoviridae	Bacillota
ERR4421636.k121_1562_1	41507	Siphoviridae	Bacillota
SAMN00032548.k121_17567_1	8602	Unclassified	Bacteroidota
SAMN00032548.k121_23120_1	33654	Unclassified	Bacteroidota
SAMN00034152.k121_1253_1	34943	Siphoviridae	Actinomycetota
SAMN00034152.k121_1127_1	38193	Myoviridae	Bacillota
SAMN00035633.k121_32368_1	29400	Unclassified	Bacteroidota
SAMN00035633.k121_23316_2	37031	Unclassified	Bacteroidota
SAMN00035633.k121_18266_1	41135	Unclassified	Bacteroidota
SAMN00036366.k121_1883_1	48010	Myoviridae	Bacillota
SAMN00038715.k121_8220_1	44458	Siphoviridae	multiple
SAMN00044822.k121_4657_1	38660	Unclassified	Actinomycetota
SAMN00072629.k121_1808_1	48436	Siphoviridae	Bacillota
SAMN00075027.k121_5260_1	118541	Quimbyviridae	unk
SAMN00075027.k121_7201_1	35798	Siphoviridae	Bacillota_C
SAMN00075027.k121_9252_1	29498	Myoviridae	unk
SAMN00075027.k121_5166_1	36442	Unclassified	Bacteroidota
SAMN00081930.k121_1627_1	41097	Siphoviridae	Bacillota
SAMN00082828.k121_10230_1	20061	Myoviridae	Pseudomonadota
SAMN00083592.k121_1598_1	41503	Siphoviridae	Bacillota
SAMN00086144.k121_2055_1	42089	Siphoviridae	Bacillota
SAMN00087816.k121_219_1	50841	Myoviridae	Bacillota
SAMN00088364.k121_205629_1	24993	Unclassified	Bacteroidota
SAMN00088364.k121_9649_1	44653	Siphoviridae	unk
SAMN00088364.k121_102292_1	32143	Siphoviridae	unk
SAMN00088364.k121_206491_1	31015	Myoviridae	Bacillota_A
SAMN00088364.k121_79643_1	38045	Unclassified	Bacteroidota
SAMN00088364.k121_186611_1	45860	Myoviridae	unk
SAMN00088364.k121_212940_1	46085	Unclassified	Fusobacteriota
SAMN00088364.k121_36168_1	28393	Siphoviridae	unk
SAMN00088364.k121_227889_1	49129	Siphoviridae	Actinomycetota
SAMN00088364.k121_66069_1	40325	Unclassified	unk
SAMN00088364.k121_86801_1	79956	Quimbyviridae	Bacteroidota
SAMN00088364.k121_78144_1	46448	Unclassified	Bacteroidota
SAMN00094560.k121_855_1	23502	Unclassified	multiple
SAMN00095161.k121_38033_1	13472	Siphoviridae	Bacillota
SAMN00095161.k121_73159_1	22459	Unclassified	Patescibacteria
SAMN00095161.k121_28608_1	40826	Myoviridae	Bacillota_C
SAMN00095161.k121_69130_1	32899	Unclassified	Campylobacterota
SAMN00095161.k121_1875_1	34232	Siphoviridae	unk
SAMN00095161.k121_22030_1	41634	Unclassified	unk
SAMN00095161.k121_50443_1	29366	Siphoviridae	Bacteroidota
SAMN00095161.k121_26260_1	12307	Siphoviridae	Bacillota
SAMN00095161.k121_87286_1	34755	Myoviridae	Bacillota_A
SAMN00095161.k121_87286_2	34882	Myoviridae	Bacillota_A
SAMN00095161.k121_106163_1	31342	Siphoviridae	unk
SAMN00141927.k121_579_1	44627	Siphoviridae	Bacillota_A
SAMN00141927.k121_27866_1	36854	Siphoviridae	multiple
SAMN00143856.k121_5106_1	36620	Unclassified	multiple
SAMN00146392.k121_2262_1	38525	Siphoviridae	multiple
SAMN00147431.k121_4422_1	34669	Siphoviridae	multiple
SAMN00148052.k121_116_1	42902	Siphoviridae	Bacillota
SRR10258543.k121_12843_1	59907	Siphoviridae	multiple
SRR10258545.k121_10136_1	40548	Myoviridae	Bacillota_A
SRR10258545.k121_2384_1	37933	Siphoviridae	multiple
SRR10258545.k121_13514_1	55845	Unclassified	Bacteroidota
SRR10258546.k121_12132_1	16708	Siphoviridae	Actinomycetota
SRR10258546.k121_22341_1	27341	Siphoviridae	Bacillota_C
SRR10258546.k121_12959_1	38984	Siphoviridae	Bacillota_C
SRR10258546.k121_21506_1	37548	Siphoviridae	Bacillota_C
SRR10258546.k121_6054_1	39760	Myoviridae	Bacillota_C
SRR10258552.k121_3463_1	32890	Unclassified	multiple
SRR10258552.k121_8519_1	36999	Siphoviridae	multiple
SRR10258552.k121_15096_1	18430	Unclassified	multiple
SRR10258553.k121_14738_1	43568	Siphoviridae	multiple
SRR10258553.k121_11802_1	18057	Siphoviridae	Bacillota_C
SRR10258553.k121_10268_1	38815	Myoviridae	Bacillota_A
SRR10258553.k121_4133_1	39526	Siphoviridae	Actinomycetota
SRR10258553.k121_1221_1	33620	Siphoviridae	Actinomycetota
SRR10258553.k121_19600_1	35896	Siphoviridae	Actinomycetota
SRR10258555.k121_13591_1	34913	Siphoviridae	multiple
SRR10258557.k121_11191_1	47504	Myoviridae	Bacillota
SRR10258569.k121_8319_1	25766	Siphoviridae	Bacillota
SRR11749262.k121_17974_1	64586	Siphoviridae	multiple
SRR11749267.k121_60576_1	121619	Siphoviridae	Bacillota
SRR11749271.k121_2421_1	43532	Siphoviridae	Bacillota
SRR11749275.k121_1896_1	28845	Unclassified	Actinomycetota
[truncated: 1,755 more rows]

## Sheet: fig4e-f
Genetic Information Processing	0.489797			Group.1	No. of genes	anno	Group
Metabolism	0.198606			K01447	513	xlyAB; N-acetylmuramoyl-L-alanine amidase	Peptidoglycan metabolism
Environmental Information Processing	0.110827			K01520	346	dut, DUT; dUTP pyrophosphatase	Nucleotide metabolism
Cellular Processes	0.0555902			K01356	309	lexA; repressor LexA	Peptidases and inhibitors
Human Diseases	0.0228624			K00986	302	ltrA; RNA-directed DNA polymerase	Others
Others	0.122318			K02334	277	dpo; DNA polymerase bacteriophage-type	Others
				K00558	259	DNMT1, dcm; DNA (cytosine-5)-methyltransferase 1	Amino acid metabolism
				K01185	165	E3.2.1.17; lysozyme	Peptidoglycan metabolism
				K00789	146	metK; S-adenosylmethionine synthetase	Amino acid metabolism
				K03465	118	thyX, thy1; thymidylate synthase (FAD)	Nucleotide metabolism
				K21636	97	nrdD; ribonucleoside-triphosphate reductase (formate)	Nucleotide metabolism
				K07284	96	srtA; sortase A	Peptidoglycan metabolism
				K21512	79	gpA; terminase, large subunit	Others
				K21471	74	cwlO; peptidoglycan DL-endopeptidase CwlO	Peptidases and inhibitors
				K00390	73	cysH; phosphoadenosine phosphosulfate reductase	Sulfur metabolism
				K04068	70	nrdG; anaerobic ribonucleoside-triphosphate reductase activating protein	Nucleotide metabolism
				K06920	69	queC; 7-cyano-7-deazaguanine synthase	Folate-associated metabolism
				K01494	52	dcd; dCTP deaminase	Nucleotide metabolism
				K14744	39	rzpD; prophage endopeptidase	Others
				K22409	39	sle1; N-acetylmuramoyl-L-alanine amidase	Peptidoglycan metabolism
				K00560	37	thyA, TYMS; thymidylate synthase	Nucleotide metabolism
				K08309	33	slt; soluble lytic murein transglycosylase	Peptidoglycan metabolism
				K08640	30	E3.4.17.14; zinc D-Ala-D-Ala carboxypeptidase	Peptidoglycan metabolism
				K00525	26	E1.17.4.1A, nrdA, nrdE; ribonucleoside-diphosphate reductase alpha chain	Nucleotide metabolism
				K04773	26	sppA; protease IV	Peptidoglycan metabolism
				K01081	25	E3.1.3.5; 5-nucleotidase	Nucleotide metabolism
				K21138	24	HDDC3; guanosine-3,5-bis(diphosphate) 3-pyrophosphohydrolase	Nucleotide metabolism
				K03799	23	htpX; heat shock protein HtpX	Peptidases and inhibitors
				K17733	23	cwlK; peptidoglycan LD-endopeptidase CwlK	Peptidoglycan metabolism
				K00526	22	E1.17.4.1B, nrdB, nrdF; ribonucleoside-diphosphate reductase beta chain	Nucleotide metabolism
				K00943	21	tmk, DTYMK; dTMP kinase	Nucleotide metabolism
				K21511	21	GPC; capsid assembly protease	Others
				K00942	19	E2.7.4.8, gmk; guanylate kinase	Nucleotide metabolism
				K06167	19	phnP; phosphoribosyl 1,2-cyclic phosphate phosphodiesterase	Amino acid metabolism
				K22522	19	LOG; cytokinin riboside 5-monophosphate phosphoribohydrolase	Others
				K15051	18.5	endA; DNA-entry nuclease	Nucleotide metabolism
				K08600	18	srtB; sortase B	Peptidoglycan metabolism
				K05521	17	draG; ADP-ribosyl-[dinitrogen reductase] hydrolase	Others
				K05366	16.5	mrcA; penicillin-binding protein 1A	Peptidoglycan metabolism
				K01005	16	tagT_U_V; polyisoprenyl-teichoic acid--peptidoglycan teichoic acid transferase	Peptidoglycan metabolism
				K21688	16	rpfB; resuscitation-promoting factor RpfB	Others
				K01144	15	E3.1.11.5; exodeoxyribonuclease V	Others
				K01491	15	folD; methylenetetrahydrofolate dehydrogenase (NADP+) / methenyltetrahydrofolate cyclohydrolase	Folate-associated metabolism
				K21528	15	gin; serine recombinase	Others
				K01951	14	guaA, GMPS; GMP synthase (glutamine-hydrolysing)	Nucleotide metabolism
				K21039	14	int; enterobacteria phage integrase	Others
				K00287	13	DHFR, folA; dihydrofolate reductase	Folate-associated metabolism
				K01737	13	queD, ptpS, PTS; 6-pyruvoyltetrahydropterin/6-carboxytetrahydropterin synthase	Folate-associated metabolism
				K03647	13	nrdI; protein involved in ribonucleotide reduction	Nucleotide metabolism
				K10026	13	queE; 7-carboxy-7-deazaguanine synthase	Folate-associated metabolism
				K00948	12	PRPS, prsA; ribose-phosphate pyrophosphokinase	Nucleotide metabolism
