# Supplementary material for: A multi-kingdom collection of 33,804 reference genomes for the human vaginal microbiome
Source: Nat Microbiol. 2024 Jun 21;9(8):2185–200. doi: 10.1038/s41564-024-01751-5 (PMC11306104; doi:10.1038/s41564-024-01751-5)
Supplement: Supplementary file 10 — Statistical source data for Fig. 5. [file 41564_2024_1751_MOESM10_ESM.xlsx]

## Sheet: fig5a
vOTU	HPVtype	genome with the L1 protein	genome without the L1 protein
vd0f	unidentified	0	1
vcd9	unidentified	0	1
v179	unidentified	0	1
v237	HPV mSK_229	0	1
vcbb	HPV mSD2	0	1
v0f9	HPV 89	0	1
v0dc	HPV 86	0	1
vc18	HPV 74	0	1
vcb8	HPV 26	0	1
v50f	HPV 212	0	1
vcb4	HPV 108	0	1
v202	HPV 103	0	1
v37f	HPV 101	0	1
v5e5	unidentified	0	2
v0fc	unidentified	0	2
v2de	HPV 114	1	1
v507	HPV 83	2	1
vc81	HPV 72	0	3
v0a4	HPV 213	0	3
vbf3	HPV 71	0	4
v089	HPV 54	0	4
v3ce	HPV 32	0	4
v140	HPV 70	1	5
vcb5	HPV 69	1	5
v1bf	HPV 215	0	6
vcc3	HPV 87	1	6
v4a2	HPV 82	1	6
vcc0	HPV 54	0	7
v409	HPV 45	0	8
v66e	HPV 91	0	9
vcb6	HPV 84	0	9
v0ff	HPV 62	2	7
v0a3	HPV 55	2	7
v097	HPV 74	1	9
v127	HPV 89	2	9
vcb3	HPV 40	2	9
v3c8	HPV 34	2	9
vcc1	HPV 33	2	9
v128	HPV 31	3	8
v672	HPV 68a	1	11
v277	HPV 67	1	11
v11d	HPV 61	0	13
vcbe	HPV 39	4	9
v0f3	HPV 59	0	14
v0f6	HPV 35H	0	14
vbef	HPV 90	1	14
v2dd	HPV 73	2	13
vcb7	HPV 51	3	12
v11c	HPV 43	1	14
v086	HPV 18	1	15
v0f4	HPV 6b	4	13
vcb9	HPV 56	1	16
v238	HPV 44	1	16
v4d2	HPV 66	1	17
v271	HPV 30	6	12
v0e9	HPV 81	2	20
v60a	HPV 58	5	17
v0e2	HPV 53	2	22
v3c6	HPV 52	6	26
v0a2	HPV 42	5	40
v2a0	HPV 16	4	49

## Sheet: fig5b
Newick tree
(GCF_000922895.1|NC_024300.1_5174-6631__:1.8948529234,((((GCF_000841045.1|NC_004068.1_5480-6997__:0.4817731841,GCF_004131485.1|NC_040548.1_6053-7555__:0.4129483137)100:0.7411112164,(GCF_000841825.1|NC_003973.1_5282-6841__:0.6687114786,GCF_000884255.1|NC_013117.1_5481-7049__:0.8270307001)92:0.2210972398)80:0.0968128047,(GCA_003180115.1|MF168943.1_6116-7651__:0.4760988393,GCF_000920595.1|NC_023894.…
09)83:0.0000020009)80:0.0011880347,(MG1286.k121_12519_6:0.0012311447,SRR16471069.k121_8999_1:0.0049232533)95:0.0090234271)100:0.1508852842)88:0.0481430121)100:0.1395924978)100:0.2086419449)82:0.0744401869,(((((GCF_000861925.1|NC_001595.1_5798-7312__:0.1265970456,((SRR21604189.k121_4554_6:0.0072165885,((MG55.k121_111290_4:0.0000020009,SRR21604198.k121_4937_5:0.0000020009)96:0.0005905686,(SRR176356…
vOTU_id	genome	Node	source	female reproductive tract	genus	species
v0a2	ERR10897579.k121_3822	ERR10897579.k121_3822_6	VMGC	Y	Alphapapillomavirus	Alphapapillomavirus 1
v0a2	ERR10897623.k121_2419	ERR10897623.k121_2419_3	VMGC	Y	Alphapapillomavirus	Alphapapillomavirus 1
v0e2	ERR10897693.k121_187	ERR10897693.k121_187_1	VMGC	Y	Alphapapillomavirus	Alphapapillomavirus 6
v097	ERR10897693.k121_288	ERR10897693.k121_288_8	VMGC	Y	Alphapapillomavirus	Alphapapillomavirus 10
v271	ERR10897708.k121_807	ERR10897708.k121_807_2	VMGC	Y	Alphapapillomavirus	Alphapapillomavirus 6
v0e2	ERR10897793.k121_153	ERR10897793.k121_153_1	VMGC	Y	Alphapapillomavirus	Alphapapillomavirus 6
v0f4	ERR10897806.k121_2399	ERR10897806.k121_2399_1	VMGC	Y	Alphapapillomavirus	Alphapapillomavirus 10
vc18	ERR10897880.k121_1617	ERR10897880.k121_1617_9	VMGC	Y	Alphapapillomavirus	Alphapapillomavirus 10
v0a2	ERR10898016.k121_1062	ERR10898016.k121_1062_4	VMGC	Y	Alphapapillomavirus	Alphapapillomavirus 1
v0a2	ERR10898020.k121_530	ERR10898020.k121_530_4	VMGC	Y	Alphapapillomavirus	Alphapapillomavirus 1
v11d	ERR10898021.k121_941	ERR10898021.k121_941_1	VMGC	Y	Alphapapillomavirus	Alphapapillomavirus 3
vcb9	ERR10898071.k121_1515	ERR10898071.k121_1515_1	VMGC	Y	Alphapapillomavirus	Alphapapillomavirus 6
v11d	ERR10898121.k121_236	ERR10898121.k121_236_1	VMGC	Y	Alphapapillomavirus	Alphapapillomavirus 3
vcbe	ERR10898164.k121_1460	ERR10898164.k121_1460_1	VMGC	Y	Alphapapillomavirus	Alphapapillomavirus 7
vcbe	ERR10898194.k121_332	ERR10898194.k121_332_1	VMGC	Y	Alphapapillomavirus	Alphapapillomavirus 7
vc81	ERR10898269.k121_767	ERR10898269.k121_767_1	VMGC	Y	Alphapapillomavirus	Alphapapillomavirus 3
v11c	ERR10898292.k121_1291	ERR10898292.k121_1291_1	VMGC	Y	Alphapapillomavirus	Alphapapillomavirus 8
v2a0	ERR2244516.k121_773	ERR2244516.k121_773_2	VMGC	Y	Alphapapillomavirus	Alphapapillomavirus 9
v11c	ERR2244563.k101_1294	ERR2244563.k101_1294_2	VMGC	Y	Alphapapillomavirus	Alphapapillomavirus 8
v11c	ERR2244564.k101_1248	ERR2244564.k101_1248_5	VMGC	Y	Alphapapillomavirus	Alphapapillomavirus 8
v60a	ERR2244564.k101_1249	ERR2244564.k101_1249_5	VMGC	Y	Alphapapillomavirus	Alphapapillomavirus 9
vcc0	ERR4705259.k121_2833	ERR4705259.k121_2833_2	VMGC	Y	Alphapapillomavirus	Alphapapillomavirus 13
v66e	ERR4705259.k121_3088	ERR4705259.k121_3088_1	VMGC	Y	Alphapapillomavirus	Alphapapillomavirus 8
GCA_002826885.1	GCA_002826885.1	GCA_002826885.1|KC460986.1_5591-7087__	NCBI	N	Dyophipapillomavirus	Dyophipapillomavirus 1
GCA_003147485.1	GCA_003147485.1	GCA_003147485.1|KR816177.1_5211-6743__	NCBI	N	Gammapapillomavirus	Gammapapillomavirus sp.
GCA_003147505.1	GCA_003147505.1	GCA_003147505.1|KR816181.1_5265-6785__	NCBI	N	Gammapapillomavirus	Gammapapillomavirus sp.
GCA_003177375.1	GCA_003177375.1	GCA_003177375.1|AB027020.1_5541-7061__	NCBI	Y	Alphapapillomavirus	Alphapapillomavirus 5
GCA_003177395.1	GCA_003177395.1	GCA_003177395.1|AB027021.1_5571-7079__	NCBI	Y	Alphapapillomavirus	Alphapapillomavirus 5
GCA_003177415.1	GCA_003177415.1	GCA_003177415.1|AB331650.1_5562-7154__	NCBI	N	Xipapillomavirus	Xipapillomavirus 1
GCA_003177435.1	GCA_003177435.1	GCA_003177435.1|AB331651.1_5263-7002__	NCBI	N	Xipapillomavirus	Xipapillomavirus 1
GCA_003177455.1	GCA_003177455.1	GCA_003177455.1|AB543507.1_5586-7100__	NCBI	N	Xipapillomavirus	Xipapillomavirus 1
GCA_003177475.1	GCA_003177475.1	GCA_003177475.1|AB745694.1_5634-7226__	NCBI	N	Alphapapillomavirus	Alphapapillomavirus 2
GCA_003177495.1	GCA_003177495.1	GCA_003177495.1|AF131950.1_5610-7121__	NCBI	Y	Alphapapillomavirus	Alphapapillomavirus 7
GCA_003177515.1	GCA_003177515.1	GCA_003177515.1|AF151983.1_5742-7250__	NCBI	Y	Alphapapillomavirus	Alphapapillomavirus 3
GCA_003177535.1	GCA_003177535.1	GCA_003177535.1|AF293960.1_5665-7173__	NCBI	Y	Alphapapillomavirus	Alphapapillomavirus 3
GCA_003177555.1	GCA_003177555.1	GCA_003177555.1|AF349909.1_5655-7169__	NCBI	Y	Alphapapillomavirus	Alphapapillomavirus 3
GCA_003177575.1	GCA_003177575.1	GCA_003177575.1|AF419318.1_5595-7376__	NCBI	Y	Alphapapillomavirus	Alphapapillomavirus 8
GCA_003177595.1	GCA_003177595.1	GCA_003177595.1|AF436128.1_5707-7260__	NCBI	Y	Alphapapillomavirus	Alphapapillomavirus 3
GCA_003177615.1	GCA_003177615.1	GCA_003177615.1|AF436130.1_5513-7096__	NCBI	Y	Alphapapillomavirus	Alphapapillomavirus 10
GCA_003177635.1	GCA_003177635.1	GCA_003177635.1|AF443292.1_5885-7387__	NCBI	N	Deltapapillomavirus	Deltapapillomavirus 1
GCA_003177655.1	GCA_003177655.1	GCA_003177655.1|AJ400628.2_5572-7266__	NCBI	Y	Alphapapillomavirus	Alphapapillomavirus 3
GCA_003177675.1	GCA_003177675.1	GCA_003177675.1|AJ620205.1_5673-7265__	NCBI	Y	Alphapapillomavirus	Alphapapillomavirus 8
GCA_003177695.1	GCA_003177695.1	GCA_003177695.1|AJ620208.1_5623-7137__	NCBI	N	Xipapillomavirus	Xipapillomavirus 1
GCA_003177715.1	GCA_003177715.1	GCA_003177715.1|AJ620209.1_5774-7369__	NCBI	Y	Alphapapillomavirus	Alphapapillomavirus 3
GCA_003177735.1	GCA_003177735.1	GCA_003177735.1|AJ620210.1_5368-6912__	NCBI	N	Gammapapillomavirus	Gammapapillomavirus 1
GCA_003177755.1	GCA_003177755.1	GCA_003177755.1|AJ620211.1_5689-7284__	NCBI	N	Alphapapillomavirus	Alphapapillomavirus 2
GCA_003177775.1	GCA_003177775.1	GCA_003177775.1|AY382778.1_5640-7178__	NCBI	Y	Betapapillomavirus	Betapapillomavirus 1
GCA_003177795.1	GCA_003177795.1	GCA_003177795.1|AY395706.1_5777-7285__	NCBI	Y	Alphapapillomavirus	Alphapapillomavirus 3
GCA_003177815.1	GCA_003177815.1	GCA_003177815.1|AY904722.1_6385-7881__	NCBI	N	Lambdapapillomavirus	Lambdapapillomavirus 1
GCA_003177835.1	GCA_003177835.1	GCA_003177835.1|AY904723.1_6458-7957__	NCBI	N	Lambdapapillomavirus	Lambdapapillomavirus 1
GCA_003177855.1	GCA_003177855.1	GCA_003177855.1|AY904724.1_6318-7823__	NCBI	N	Lambdapapillomavirus	Lambdapapillomavirus 1
GCA_003177875.1	GCA_003177875.1	GCA_003177875.1|D21208.1_5529-7115__	NCBI	Y	Alphapapillomavirus	Alphapapillomavirus 9
GCA_003177895.1	GCA_003177895.1	GCA_003177895.1|D90400.1_5565-7136__	NCBI	Y	Alphapapillomavirus	Alphapapillomavirus 9
GCA_003177915.1	GCA_003177915.1	GCA_003177915.1|DQ080079.1_5488-7002__	NCBI	Y	Alphapapillomavirus	Alphapapillomavirus 7
GCA_003177935.1	GCA_003177935.1	GCA_003177935.1|DQ080080.1_5416-7014__	NCBI	Y	Alphapapillomavirus	Alphapapillomavirus 7
GCA_003177955.1	GCA_003177955.1	GCA_003177955.1|DQ080082.1_5599-7299__	NCBI	Y	Alphapapillomavirus	Alphapapillomavirus 14
GCA_003177975.1	GCA_003177975.1	GCA_003177975.1|DQ080083.1_5353-7293__	NCBI	Y	Alphapapillomavirus	Alphapapillomavirus 3
GCA_003177995.1	GCA_003177995.1	GCA_003177995.1|DQ098913.1_5595-7076__	NCBI	N	Epsilonpapillomavirus	Epsilonpapillomavirus 1
GCA_003178015.1	GCA_003178015.1	GCA_003178015.1|DQ180494.1_6214-7713__	NCBI	N	Lambdapapillomavirus	Lambdapapillomavirus 1
GCA_003178035.1	GCA_003178035.1	GCA_003178035.1|EF028290.1_5644-7179__	NCBI	N	Betapapillomavirus	Betapapillomavirus 1
GCA_003178055.1	GCA_003178055.1	GCA_003178055.1|EF422221.1_5788-7308__	NCBI	N	Betapapillomavirus	Betapapillomavirus 2
GCA_003178075.1	GCA_003178075.1	GCA_003178075.1|EF558838.1_5761-7257__	NCBI	N	Alphapapillomavirus	Alphapapillomavirus 12
GCA_003178095.1	GCA_003178095.1	GCA_003178095.1|EF558839.2_5661-7154__	NCBI	N	Alphapapillomavirus	Alphapapillomavirus 12
GCA_003178115.1	GCA_003178115.1	GCA_003178115.1|EF558840.1_5671-7158__	NCBI	N	Alphapapillomavirus	Alphapapillomavirus 12
GCA_003178135.1	GCA_003178135.1	GCA_003178135.1|EF558841.1_5687-7183__	NCBI	N	Alphapapillomavirus	Alphapapillomavirus 12
GCA_003178155.1	GCA_003178155.1	GCA_003178155.1|EF558842.1_5709-7208__	NCBI	N	Alphapapillomavirus	Alphapapillomavirus 12
GCA_003178175.1	GCA_003178175.1	GCA_003178175.1|EF558843.1_5703-7202__	NCBI	N	Alphapapillomavirus	Alphapapillomavirus 12
GCA_003178195.1	GCA_003178195.1	GCA_003178195.1|EU240895.1_5858-7369__	NCBI	N	Upsilonpapillomavirus	Upsilonpapillomavirus 1
GCA_003178215.1	GCA_003178215.1	GCA_003178215.1|EU410348.1_5676-7193__	NCBI	N	Betapapillomavirus	Betapapillomavirus 2
GCA_003178235.1	GCA_003178235.1	GCA_003178235.1|EU410349.1_5622-7139__	NCBI	N	Betapapillomavirus	Betapapillomavirus 2
GCA_003178255.1	GCA_003178255.1	GCA_003178255.1|EU490515.1_5646-7139__	NCBI	N	Alphapapillomavirus	Alphapapillomavirus 12
GCA_003178275.1	GCA_003178275.1	GCA_003178275.1|EU490516.1_5611-7203__	NCBI	N	Alphapapillomavirus	Alphapapillomavirus 12
GCA_003178295.1	GCA_003178295.1	GCA_003178295.1|EU493091.1_4808-6298__	NCBI	N	Dyozetapapillomavirus	Dyozetapapillomavirus 1
GCA_003178315.1	GCA_003178315.1	GCA_003178315.1|FJ492742.1_6032-7543__	NCBI	N	Taupapillomavirus	Taupapillomavirus 1
GCA_003178335.1	GCA_003178335.1	GCA_003178335.1|FJ492743.1_6167-7669__	NCBI	N	Chipapillomavirus	Chipapillomavirus 1
GCA_003178355.1	GCA_003178355.1	GCA_003178355.1|FJ947080.1_5755-7290__	NCBI	N	Betapapillomavirus	Betapapillomavirus 3
GCA_003178375.1	GCA_003178375.1	GCA_003178375.1|FM955837.2_5784-7319__	NCBI	N	Betapapillomavirus	Betapapillomavirus 1
GCA_003178395.1	GCA_003178395.1	GCA_003178395.1|FM955838.1_5778-7406__	NCBI	N	Betapapillomavirus	Betapapillomavirus 1
GCA_003178415.1	GCA_003178415.1	GCA_003178415.1|FM955839.1_5570-7195__	NCBI	N	Betapapillomavirus	Betapapillomavirus 2
GCA_003178435.1	GCA_003178435.1	GCA_003178435.1|FM955840.1_5589-7172__	NCBI	Y	Betapapillomavirus	Betapapillomavirus 2
GCA_003178455.1	GCA_003178455.1	GCA_003178455.1|FM955841.1_5843-7402__	NCBI	N	Betapapillomavirus	Betapapillomavirus 1
GCA_003178475.1	GCA_003178475.1	GCA_003178475.1|FM955842.1_5614-7137__	NCBI	N	Betapapillomavirus	Betapapillomavirus 2
GCA_003178495.1	GCA_003178495.1	GCA_003178495.1|FN547152.2_5625-7133__	NCBI	N	Alphapapillomavirus	Alphapapillomavirus 2
GCA_003178515.1	GCA_003178515.1	GCA_003178515.1|FN677755.1_5838-7367__	NCBI	N	Betapapillomavirus	Betapapillomavirus 5
GCA_003178535.1	GCA_003178535.1	GCA_003178535.1|FN677756.1_5677-7209__	NCBI	N	Betapapillomavirus	Betapapillomavirus 2
GCA_003178555.1	GCA_003178555.1	GCA_003178555.1|GQ180114.1_5843-7375__	NCBI	N	Pipapillomavirus	Pipapillomavirus 2
GCA_003178575.1	GCA_003178575.1	GCA_003178575.1|GQ227670.1_5721-7217__	NCBI	N	Alphapapillomavirus	Alphapapillomavirus 12
GCA_003178595.1	GCA_003178595.1	GCA_003178595.1|GQ244463.1_5904-7424__	NCBI	Y	Alphapapillomavirus	Alphapapillomavirus 3
GCA_003178615.1	GCA_003178615.1	GCA_003178615.1|GQ246950.1_5721-7319__	NCBI	N	Alphapapillomavirus	Alphapapillomavirus 2
GCA_003178635.1	GCA_003178635.1	GCA_003178635.1|GQ246951.1_5803-7335__	NCBI	N	Betapapillomavirus	Betapapillomavirus 1
GCA_003178655.1	GCA_003178655.1	GCA_003178655.1|GQ845441.1_5193-6773__	NCBI	N	Gammapapillomavirus	Gammapapillomavirus 8
GCA_003178675.1	GCA_003178675.1	GCA_003178675.1|GQ845442.1_5394-6911__	NCBI	N	Betapapillomavirus	Betapapillomavirus 2
GCA_003178695.1	GCA_003178695.1	GCA_003178695.1|GQ845444.1_5479-7002__	NCBI	N	Betapapillomavirus	Betapapillomavirus 2
GCA_003178715.1	GCA_003178715.1	GCA_003178715.1|GQ845445.1_5258-6817__	NCBI	N	Gammapapillomavirus	Gammapapillomavirus 7
GCA_003178735.1	GCA_003178735.1	GCA_003178735.1|GQ845446.1_5577-7109__	NCBI	Y	Betapapillomavirus	Betapapillomavirus 1
GCA_003178755.1	GCA_003178755.1	GCA_003178755.1|GU014532.1_5820-7337__	NCBI	N	Alphapapillomavirus	Alphapapillomavirus 14
GCA_003178775.1	GCA_003178775.1	GCA_003178775.1|GU117620.1_6329-7849__	NCBI	N	Upsilonpapillomavirus	Upsilonpapillomavirus 1
GCA_003178795.1	GCA_003178795.1	GCA_003178795.1|GU117629.1_5263-6810__	NCBI	N	Gammapapillomavirus	Gammapapillomavirus 7
GCA_003178815.1	GCA_003178815.1	GCA_003178815.1|GU117630.1_5262-6821__	NCBI	N	Gammapapillomavirus	Gammapapillomavirus 10
GCA_003178835.1	GCA_003178835.1	GCA_003178835.1|GU117633.1_5255-6808__	NCBI	N	Gammapapillomavirus	Gammapapillomavirus 10
GCA_003178855.1	GCA_003178855.1	GCA_003178855.1|GU129016.1_5626-7161__	NCBI	N	Gammapapillomavirus	Gammapapillomavirus 12
GCA_003178875.1	GCA_003178875.1	GCA_003178875.1|HE963025.1_5506-7029__	NCBI	N	Betapapillomavirus	Betapapillomavirus 2
GCA_003178895.1	GCA_003178895.1	GCA_003178895.1|HF930491.1_5438-6958__	NCBI	N	Betapapillomavirus	Betapapillomavirus 2
GCA_003178915.1	GCA_003178915.1	GCA_003178915.1|HM999990.1_5277-6818__	NCBI	N	Gammapapillomavirus	Gammapapillomavirus 7
GCA_003178935.1	GCA_003178935.1	GCA_003178935.1|HM999991.1_5269-6822__	NCBI	N	Gammapapillomavirus	Gammapapillomavirus 7
GCA_003178955.1	GCA_003178955.1	GCA_003178955.1|HM999993.1_5162-6730__	NCBI	N	Gammapapillomavirus	Gammapapillomavirus 11
GCA_003178975.1	GCA_003178975.1	GCA_003178975.1|HM999994.1_5265-6824__	NCBI	N	Gammapapillomavirus	Gammapapillomavirus 10
GCA_003178995.1	GCA_003178995.1	GCA_003178995.1|HM999995.1_5701-7248__	NCBI	N	Betapapillomavirus	Betapapillomavirus 1
GCA_003179015.1	GCA_003179015.1	GCA_003179015.1|HM999997.1_5432-6952__	NCBI	N	Betapapillomavirus	Betapapillomavirus 2
GCA_003179035.1	GCA_003179035.1	GCA_003179035.1|HM999998.1_5209-6753__	NCBI	N	Gammapapillomavirus	Gammapapillomavirus 15
GCA_003179055.1	GCA_003179055.1	GCA_003179055.1|HM999999.1_5189-6751__	NCBI	N	Gammapapillomavirus	Gammapapillomavirus 8
GCA_003179075.1	GCA_003179075.1	GCA_003179075.1|HQ625441.1_6225-7721__	NCBI	N	Iotapapillomavirus	Iotapapillomavirus 1
GCA_003179095.1	GCA_003179095.1	GCA_003179095.1|J04353.1_5552-7063__	NCBI	Y	Alphapapillomavirus	Alphapapillomavirus 9
GCA_003179115.1	GCA_003179115.1	GCA_003179115.1|JF304766.1_5522-7054__	NCBI	N	Dyoomikronpapillomavirus	Dyoomikronpapillomavirus 1
GCA_003179135.1	GCA_003179135.1	GCA_003179135.1|JF304767.1_5500-7032__	NCBI	N	Dyoomikronpapillomavirus	Dyoomikronpapillomavirus 1
GCA_003179155.1	GCA_003179155.1	GCA_003179155.1|JF304768.1_5545-7077__	NCBI	N	Betapapillomavirus	Betapapillomavirus 1
GCA_003179175.1	GCA_003179175.1	GCA_003179175.1|JF800658.1_5889-7385__	NCBI	N	Chipapillomavirus	Chipapillomavirus 1
GCA_003179195.1	GCA_003179195.1	GCA_003179195.1|JF906559.1_5235-6776__	NCBI	N	Gammapapillomavirus	Gammapapillomavirus 7
GCA_003179215.1	GCA_003179215.1	GCA_003179215.1|JN171845.1_5201-6733__	NCBI	N	Gammapapillomavirus	Gammapapillomavirus 13
GCA_003179235.1	GCA_003179235.1	GCA_003179235.1|JN709469.1_5666-7177__	NCBI	N	Upsilonpapillomavirus	Upsilonpapillomavirus 1
GCA_003179255.1	GCA_003179255.1	GCA_003179255.1|JN709470.1_5636-7192__	NCBI	N	Omikronpapillomavirus	Omikronpapillomavirus 1
GCA_003179275.1	GCA_003179275.1	GCA_003179275.1|JN709471.1_5626-7182__	NCBI	N	Omikronpapillomavirus	Omikronpapillomavirus 1
GCA_003179295.1	GCA_003179295.1	GCA_003179295.1|JN709472.1_5655-7169__	NCBI	N	Upsilonpapillomavirus	Upsilonpapillomavirus 1
GCA_003179315.1	GCA_003179315.1	GCA_003179315.1|JQ754321.1_5811-7313__	NCBI	N	Chipapillomavirus	Chipapillomavirus 1
GCA_003179335.1	GCA_003179335.1	GCA_003179335.1|JQ798171.1_5621-7111__	NCBI	N	Deltapapillomavirus	Deltapapillomavirus 4
GCA_003179355.1	GCA_003179355.1	GCA_003179355.1|JX174437.1_5620-7110__	NCBI	N	Deltapapillomavirus	Deltapapillomavirus 4
GCA_003179375.1	GCA_003179375.1	GCA_003179375.1|JX413105.1_5294-6868__	NCBI	N	Gammapapillomavirus	Gammapapillomavirus 11
GCA_003179395.1	GCA_003179395.1	GCA_003179395.1|JX413106.1_5289-6863__	NCBI	N	Gammapapillomavirus	Gammapapillomavirus 8
GCA_003179415.1	GCA_003179415.1	GCA_003179415.1|JX413108.1_5288-6805__	NCBI	N	Gammapapillomavirus	Gammapapillomavirus 19
GCA_003179435.1	GCA_003179435.1	GCA_003179435.1|JX413110.1_5593-7146__	NCBI	N	Gammapapillomavirus	Gammapapillomavirus 7
GCA_003179455.1	GCA_003179455.1	GCA_003179455.1|JX444072.1_5256-6773__	NCBI	N	Gammapapillomavirus	Gammapapillomavirus 12
GCA_003179475.1	GCA_003179475.1	GCA_003179475.1|JX899359.1_5864-7354__	NCBI	N	Chipapillomavirus	Chipapillomavirus 3
GCA_003179495.1	GCA_003179495.1	GCA_003179495.1|KC108722.1_5252-6808__	NCBI	N	Gammapapillomavirus	Gammapapillomavirus 10
GCA_003179515.1	GCA_003179515.1	GCA_003179515.1|KC138720.1_5741-7252__	NCBI	N	Alphapapillomavirus	Alphapapillomavirus 2
GCA_003179535.1	GCA_003179535.1	GCA_003179535.1|KC858265.1_5577-7094__	NCBI	N	Dyopsipapillomavirus	Dyopsipapillomavirus 1
GCA_003179555.1	GCA_003179555.1	GCA_003179555.1|KC862317.1_5560-7128__	NCBI	N	Gammapapillomavirus	Gammapapillomavirus 8
GCA_003179575.1	GCA_003179575.1	GCA_003179575.1|KF006398.1_5159-6733__	NCBI	N	Gammapapillomavirus	Gammapapillomavirus 11
GCA_003179595.1	GCA_003179595.1	GCA_003179595.1|KF006400.1_5287-6825__	NCBI	N	Gammapapillomavirus	Gammapapillomavirus 1
GCA_003179615.1	GCA_003179615.1	GCA_003179615.1|KJ913662.1_5148-6668__	NCBI	N	Gammapapillomavirus	Gammapapillomavirus 12
GCA_003179635.1	GCA_003179635.1	GCA_003179635.1|KM085343.1_5202-6746__	NCBI	N	Gammapapillomavirus	Gammapapillomavirus 24
GCA_003179655.1	GCA_003179655.1	GCA_003179655.1|KM983393.1_5684-7186__	NCBI	N	Xipapillomavirus	Xipapillomavirus 1
GCA_003179675.1	GCA_003179675.1	GCA_003179675.1|KP276343.1_5514-7094__	NCBI	N	Deltapapillomavirus	Deltapapillomavirus 4
GCA_003179695.1	GCA_003179695.1	GCA_003179695.1|KP692114.1_5132-6673__	NCBI	N	Gammapapillomavirus	Gammapapillomavirus 2
GCA_003179715.1	GCA_003179715.1	GCA_003179715.1|KP692116.1_5155-6738__	NCBI	N	Gammapapillomavirus	Gammapapillomavirus 11
GCA_003179735.1	GCA_003179735.1	GCA_003179735.1|KP861980.1_5867-7387__	NCBI	N	Dyoomikronpapillomavirus	Dyoomikronpapillomavirus 1
GCA_003179755.1	GCA_003179755.1	GCA_003179755.1|KT272399.1_6003-7520__	NCBI	N	Taupapillomavirus	Taupapillomavirus 1
GCA_003179775.1	GCA_003179775.1	GCA_003179775.1|KT326919.1_5896-7395__	NCBI	N	Chipapillomavirus	Chipapillomavirus 1
GCA_003179795.1	GCA_003179795.1	GCA_003179795.1|KT626573.1_5919-7418__	NCBI	N	Deltapapillomavirus	Deltapapillomavirus 5
GCA_003179815.1	GCA_003179815.1	GCA_003179815.1|KT698166.1_5155-6684__	NCBI	N	Gammapapillomavirus	Gammapapillomavirus 12
GCA_003179835.1	GCA_003179835.1	GCA_003179835.1|KT698167.1_5251-6795__	NCBI	N	Gammapapillomavirus	Gammapapillomavirus 1
GCA_003179855.1	GCA_003179855.1	GCA_003179855.1|KT698168.1_5190-6725__	NCBI	N	Gammapapillomavirus	Gammapapillomavirus 12
GCA_003179875.1	GCA_003179875.1	GCA_003179875.1|KT901797.1_5832-7328__	NCBI	N	Chipapillomavirus	Chipapillomavirus 1
GCA_003179895.1	GCA_003179895.1	GCA_003179895.1|KT944080.1_5555-7132__	NCBI	N	Alphapapillomavirus	Alphapapillomavirus 12
GCA_003179915.1	GCA_003179915.1	GCA_003179915.1|KX098515.1_5354-6880__	NCBI	N	Xipapillomavirus	Xipapillomavirus 1
GCA_003179935.1	GCA_003179935.1	GCA_003179935.1|KX599536.1_5934-7442__	NCBI	N	Taupapillomavirus	Taupapillomavirus 1
GCA_003179955.1	GCA_003179955.1	GCA_003179955.1|M12732.1_5594-7090__	NCBI	Y	Alphapapillomavirus	Alphapapillomavirus 9
GCA_003179995.1	GCA_003179995.1	GCA_003179995.1|M14119.1_5771-7273__	NCBI	Y	Alphapapillomavirus	Alphapapillomavirus 10
GCA_003180015.1	GCA_003180015.1	GCA_003180015.1|M20219.1_5601-7091__	NCBI	N	Deltapapillomavirus	Deltapapillomavirus 4
GCA_003180055.1	GCA_003180055.1	GCA_003180055.1|M62849.1_5643-7157__	NCBI	Y	Alphapapillomavirus	Alphapapillomavirus 7
GCA_003180095.1	GCA_003180095.1	GCA_003180095.1|M73236.1_5756-7345__	NCBI	Y	Alphapapillomavirus	Alphapapillomavirus 1
GCA_003180115.1	GCA_003180115.1	GCA_003180115.1|MF168943.1_6116-7651__	NCBI	N	Treisepsilonpapillomavirus	Treisepsilonpapillomavirus 1
GCA_003180135.1	GCA_003180135.1	GCA_003180135.1|MF327537.1_5799-7289__	NCBI	N	Dyonupapillomavirus	Dyonupapillomavirus 1
GCA_003180155.1	GCA_003180155.1	GCA_003180155.1|U21941.1_5590-7101__	NCBI	Y	Alphapapillomavirus	Alphapapillomavirus 7
GCA_003180175.1	GCA_003180175.1	GCA_003180175.1|U31778.1_5893-7440__	NCBI	N	Betapapillomavirus	Betapapillomavirus 1
GCA_003180195.1	GCA_003180195.1	GCA_003180195.1|U31779.1_5929-7482__	NCBI	N	Betapapillomavirus	Betapapillomavirus 1
GCA_003180215.1	GCA_003180215.1	GCA_003180215.1|U31780.1_5662-7191__	NCBI	N	Betapapillomavirus	Betapapillomavirus 2
GCA_003180235.1	GCA_003180235.1	GCA_003180235.1|U31781.1_5660-7177__	NCBI	N	Betapapillomavirus	Betapapillomavirus 2
GCA_003180255.1	GCA_003180255.1	GCA_003180255.1|U31782.1_5713-7248__	NCBI	Y	Betapapillomavirus	Betapapillomavirus 1
GCA_003180275.1	GCA_003180275.1	GCA_003180275.1|U31783.1_5740-7245__	NCBI	N	Alphapapillomavirus	Alphapapillomavirus 2
GCA_003180295.1	GCA_003180295.1	GCA_003180295.1|U31784.1_5813-7321__	NCBI	N	Alphapapillomavirus	Alphapapillomavirus 2
GCA_003180315.1	GCA_003180315.1	GCA_003180315.1|U31785.1_5891-7438__	NCBI	N	Betapapillomavirus	Betapapillomavirus 1
GCA_003180335.1	GCA_003180335.1	GCA_003180335.1|U31786.1_5716-7236__	NCBI	N	Betapapillomavirus	Betapapillomavirus 2
GCA_003180355.1	GCA_003180355.1	GCA_003180355.1|U31787.1_5661-7190__	NCBI	N	Betapapillomavirus	Betapapillomavirus 2
GCA_003180375.1	GCA_003180375.1	GCA_003180375.1|U31788.1_5694-7193__	NCBI	Y	Alphapapillomavirus	Alphapapillomavirus 10
GCA_003180395.1	GCA_003180395.1	GCA_003180395.1|U31794.1_5647-7155__	NCBI	Y	Alphapapillomavirus	Alphapapillomavirus 6
GCA_003180455.1	GCA_003180455.1	GCA_003180455.1|X55965.1_5703-7232__	NCBI	N	Alphapapillomavirus	Alphapapillomavirus 4
GCA_003180475.1	GCA_003180475.1	GCA_003180475.1|X62843.1_5742-7238__	NCBI	N	Alphapapillomavirus	Alphapapillomavirus 10
GCA_003180495.1	GCA_003180495.1	GCA_003180495.1|X62844.1_5746-7251__	NCBI	N	Alphapapillomavirus	Alphapapillomavirus 10
GCA_003180515.1	GCA_003180515.1	GCA_003180515.1|X70829.1_5326-6873__	NCBI	N	Gammapapillomavirus	Gammapapillomavirus 1
GCA_003180535.1	GCA_003180535.1	GCA_003180535.1|X74462.1_5751-7262__	NCBI	N	Alphapapillomavirus	Alphapapillomavirus 2
GCA_003180555.1	GCA_003180555.1	GCA_003180555.1|X74466.1_5844-7394__	NCBI	N	Betapapillomavirus	Betapapillomavirus 1
GCA_003180575.1	GCA_003180575.1	GCA_003180575.1|X74467.1_5603-7156__	NCBI	N	Betapapillomavirus	Betapapillomavirus 1
GCA_003180595.1	GCA_003180595.1	GCA_003180595.1|X74468.1_5703-7223__	NCBI	N	Betapapillomavirus	Betapapillomavirus 2
GCA_003180615.1	GCA_003180615.1	GCA_003180615.1|X74469.1_5724-7244__	NCBI	N	Betapapillomavirus	Betapapillomavirus 2
GCA_003180635.1	GCA_003180635.1	GCA_003180635.1|X74470.1_5774-7411__	NCBI	N	Betapapillomavirus	Betapapillomavirus 1
GCA_003180655.1	GCA_003180655.1	GCA_003180655.1|X74471.1_5889-7439__	NCBI	N	Betapapillomavirus	Betapapillomavirus 1
GCA_003180675.1	GCA_003180675.1	GCA_003180675.1|X74473.1_5764-7218__	NCBI	N	Alphapapillomavirus	Alphapapillomavirus 4
GCA_003180695.1	GCA_003180695.1	GCA_003180695.1|X74477.1_5601-7106__	NCBI	Y	Alphapapillomavirus	Alphapapillomavirus 9
GCA_003180715.1	GCA_003180715.1	GCA_003180715.1|X74478.1_5779-7293__	NCBI	Y	Alphapapillomavirus	Alphapapillomavirus 8
GCA_003180735.1	GCA_003180735.1	GCA_003180735.1|X74479.1_5530-7146__	NCBI	Y	Alphapapillomavirus	Alphapapillomavirus 7
GCA_003180755.1	GCA_003180755.1	GCA_003180755.1|X74481.1_5565-7151__	NCBI	Y	Alphapapillomavirus	Alphapapillomavirus 9
GCA_003180775.1	GCA_003180775.1	GCA_003180775.1|X74483.1_5492-7093__	NCBI	Y	Alphapapillomavirus	Alphapapillomavirus 6
GCA_003180795.1	GCA_003180795.1	GCA_003180795.1|X77858.1_5606-7129__	NCBI	Y	Alphapapillomavirus	Alphapapillomavirus 7
GCA_003180815.1	GCA_003180815.1	GCA_003180815.1|X94164.1_5703-7304__	NCBI	Y	Alphapapillomavirus	Alphapapillomavirus 3
GCA_003180835.1	GCA_003180835.1	GCA_003180835.1|X94165.1_5494-7002__	NCBI	Y	Alphapapillomavirus	Alphapapillomavirus 11
GCA_003180855.1	GCA_003180855.1	GCA_003180855.1|Y15173.1_5771-7297__	NCBI	N	Betapapillomavirus	Betapapillomavirus 3
GCA_003180875.1	GCA_003180875.1	GCA_003180875.1|Y15174.1_5799-7325__	NCBI	N	Betapapillomavirus	Betapapillomavirus 3
GCA_003180895.1	GCA_003180895.1	GCA_003180895.1|Y15175.1_5603-7297__	NCBI	N	Alphapapillomavirus	Alphapapillomavirus 2
GCA_003180915.1	GCA_003180915.1	GCA_003180915.1|Y15176.1_5718-7238__	NCBI	N	Betapapillomavirus	Betapapillomavirus 2
GCA_003182635.1	GCA_003182635.1	GCA_003182635.1|HG939559.1_5706-7211__	NCBI	N	Pipapillomavirus	Pipapillomavirus 1
GCA_003589765.1	GCA_003589765.1	GCA_003589765.1|MH892425.1_5276-6811__	NCBI	N	Unidentified	Papillomaviridae RPVne-OR02-zj
GCA_003651505.2	GCA_003651505.2	GCA_003651505.2|MH510267.1_1-1302__	NCBI	N	Unidentified	Oncorhynchus mykiss-associated papillomavirus 1
GCA_003653385.2	GCA_003653385.2	GCA_003653385.2|MH616908.1_4675-5982__	NCBI	N	Unidentified	Melanogrammus aeglefinus-associated papillomavirus 2
GCA_003654385.2	GCA_003654385.2	GCA_003654385.2|MH617143.1_2372-3913__	NCBI	N	Unidentified	Melanogrammus aeglefinus-associated papillomavirus 1
GCA_004287475.1	GCA_004287475.1	GCA_004287475.1|MF588793.1_3407-4960__	NCBI	N	Gammapapillomavirus	Gammapapillomavirus sp.
GCA_004287615.1	GCA_004287615.1	GCA_004287615.1|MF588786.1_100-1641__	NCBI	N	Gammapapillomavirus	Gammapapillomavirus 24
GCA_004287635.1	GCA_004287635.1	GCA_004287635.1|MF588785.1_580-2112__	NCBI	N	Gammapapillomavirus	Gammapapillomavirus 24
GCA_004287735.1	GCA_004287735.1	GCA_004287735.1|MF588780.1_552-2069__	NCBI	N	Gammapapillomavirus	Gammapapillomavirus 19
GCA_004287835.1	GCA_004287835.1	GCA_004287835.1|MF588775.1_4441-5958__	NCBI	N	Gammapapillomavirus	Gammapapillomavirus 18
GCA_004287915.1	GCA_004287915.1	GCA_004287915.1|MF588757.1_5200-6714__	NCBI	N	Unidentified	Human papillomavirus sp.
GCA_004287935.1	GCA_004287935.1	GCA_004287935.1|MF588756.1_5226-6782__	NCBI	N	Gammapapillomavirus	Gammapapillomavirus sp.
GCA_004287955.1	GCA_004287955.1	GCA_004287955.1|MF588752.1_5239-6780__	NCBI	N	Gammapapillomavirus	Gammapapillomavirus 25
GCA_004287975.1	GCA_004287975.1	GCA_004287975.1|MF588751.1_5214-6749__	NCBI	N	Gammapapillomavirus	Gammapapillomavirus 24
GCA_004287995.1	GCA_004287995.1	GCA_004287995.1|MF588750.1_5208-6737__	NCBI	N	Gammapapillomavirus	Gammapapillomavirus 24
GCA_004288015.1	GCA_004288015.1	GCA_004288015.1|MF588749.1_5211-6743__	NCBI	N	Gammapapillomavirus	Gammapapillomavirus 24
GCA_004288035.1	GCA_004288035.1	GCA_004288035.1|MF588748.1_5220-6749__	NCBI	N	Gammapapillomavirus	Gammapapillomavirus 24
GCA_004288055.1	GCA_004288055.1	GCA_004288055.1|MF588747.1_5211-6746__	NCBI	N	Gammapapillomavirus	Gammapapillomavirus 24
GCA_004288075.1	GCA_004288075.1	GCA_004288075.1|MF588746.1_5214-6746__	NCBI	N	Gammapapillomavirus	Gammapapillomavirus 24
GCA_004288095.1	GCA_004288095.1	GCA_004288095.1|MF588745.1_5206-6723__	NCBI	N	Gammapapillomavirus	Gammapapillomavirus 23
GCA_004288115.1	GCA_004288115.1	GCA_004288115.1|MF588744.1_5224-6738__	NCBI	N	Gammapapillomavirus	Gammapapillomavirus 23
GCA_004288135.1	GCA_004288135.1	GCA_004288135.1|MF588743.1_5201-6757__	NCBI	N	Gammapapillomavirus	Gammapapillomavirus 22
GCA_004288155.1	GCA_004288155.1	GCA_004288155.1|MF588742.1_5198-6754__	NCBI	N	Gammapapillomavirus	Gammapapillomavirus 22
GCA_004288175.1	GCA_004288175.1	GCA_004288175.1|MF588741.1_5305-6867__	NCBI	N	Gammapapillomavirus	Gammapapillomavirus 22
GCA_004288195.1	GCA_004288195.1	GCA_004288195.1|MF588740.1_5198-6745__	NCBI	N	Gammapapillomavirus	Gammapapillomavirus 22
GCA_004288215.1	GCA_004288215.1	GCA_004288215.1|MF588739.1_5241-6791__	NCBI	N	Gammapapillomavirus	Gammapapillomavirus 22
GCA_004288235.1	GCA_004288235.1	GCA_004288235.1|MF588738.1_5260-6813__	NCBI	N	Gammapapillomavirus	Gammapapillomavirus 22
GCA_004288255.1	GCA_004288255.1	GCA_004288255.1|MF588737.1_5237-6790__	NCBI	N	Gammapapillomavirus	Gammapapillomavirus 22
GCA_004288275.1	GCA_004288275.1	GCA_004288275.1|MF588736.1_5223-6776__	NCBI	N	Gammapapillomavirus	Gammapapillomavirus 22
GCA_004288295.1	GCA_004288295.1	GCA_004288295.1|MF588735.1_5200-6750__	NCBI	N	Gammapapillomavirus	Gammapapillomavirus 22
GCA_004288315.1	GCA_004288315.1	GCA_004288315.1|MF588734.1_5191-6747__	NCBI	N	Gammapapillomavirus	Gammapapillomavirus 22
GCA_004288335.1	GCA_004288335.1	GCA_004288335.1|MF588733.1_5210-6733__	NCBI	N	Gammapapillomavirus	Gammapapillomavirus 19
GCA_004288355.1	GCA_004288355.1	GCA_004288355.1|MF588732.1_5314-6843__	NCBI	N	Gammapapillomavirus	Gammapapillomavirus 19
GCA_004288375.1	GCA_004288375.1	GCA_004288375.1|MF588731.1_5203-6717__	NCBI	N	Gammapapillomavirus	Gammapapillomavirus 18
GCA_004288395.1	GCA_004288395.1	GCA_004288395.1|MF588730.1_5207-6763__	NCBI	N	Gammapapillomavirus	Gammapapillomavirus 18
GCA_004288415.1	GCA_004288415.1	GCA_004288415.1|MF588729.1_5237-6763__	NCBI	N	Gammapapillomavirus	Gammapapillomavirus 18
GCA_004288435.1	GCA_004288435.1	GCA_004288435.1|MF588728.1_5209-6756__	NCBI	N	Gammapapillomavirus	Gammapapillomavirus 16
GCA_004288455.1	GCA_004288455.1	GCA_004288455.1|MF588727.1_5207-6742__	NCBI	N	Gammapapillomavirus	Gammapapillomavirus 15
GCA_004288475.1	GCA_004288475.1	GCA_004288475.1|MF588726.1_5261-6805__	NCBI	N	Gammapapillomavirus	Gammapapillomavirus 15
GCA_004288495.1	GCA_004288495.1	GCA_004288495.1|MF588725.1_5226-6773__	NCBI	N	Gammapapillomavirus	Gammapapillomavirus 15
GCA_004288515.1	GCA_004288515.1	GCA_004288515.1|MF588724.1_5223-6767__	NCBI	N	Gammapapillomavirus	Gammapapillomavirus 15
GCA_004288535.1	GCA_004288535.1	GCA_004288535.1|MF588723.1_5155-6687__	NCBI	N	Gammapapillomavirus	Gammapapillomavirus 14
GCA_004288555.1	GCA_004288555.1	GCA_004288555.1|MF588722.1_5163-6683__	NCBI	N	Gammapapillomavirus	Gammapapillomavirus 13
GCA_004288575.1	GCA_004288575.1	GCA_004288575.1|MF588721.1_5163-6683__	NCBI	N	Gammapapillomavirus	Gammapapillomavirus 13
GCA_004288595.1	GCA_004288595.1	GCA_004288595.1|MF588720.1_5311-6837__	NCBI	N	Gammapapillomavirus	Gammapapillomavirus 12
GCA_004288615.1	GCA_004288615.1	GCA_004288615.1|MF588719.1_5107-6630__	NCBI	N	Gammapapillomavirus	Gammapapillomavirus 12
GCA_004288635.1	GCA_004288635.1	GCA_004288635.1|MF588718.1_5181-6704__	NCBI	N	Gammapapillomavirus	Gammapapillomavirus 12
GCA_004288655.1	GCA_004288655.1	GCA_004288655.1|MF588717.1_5152-6666__	NCBI	N	Gammapapillomavirus	Gammapapillomavirus 12
GCA_004288675.1	GCA_004288675.1	GCA_004288675.1|MF588716.1_5121-6638__	NCBI	N	Gammapapillomavirus	Gammapapillomavirus 12
GCA_004288695.1	GCA_004288695.1	GCA_004288695.1|MF588715.1_5150-6730__	NCBI	N	Gammapapillomavirus	Gammapapillomavirus 11
GCA_004288715.1	GCA_004288715.1	GCA_004288715.1|MF588714.1_5157-6728__	NCBI	N	Gammapapillomavirus	Gammapapillomavirus 11
GCA_004288735.1	GCA_004288735.1	GCA_004288735.1|MF588713.1_5262-6824__	NCBI	N	Gammapapillomavirus	Gammapapillomavirus 10
GCA_004288755.1	GCA_004288755.1	GCA_004288755.1|MF588712.1_5151-6701__	NCBI	N	Gammapapillomavirus	Gammapapillomavirus 9
GCA_004288775.1	GCA_004288775.1	GCA_004288775.1|MF588711.1_5184-6746__	NCBI	N	Gammapapillomavirus	Gammapapillomavirus 9
GCA_004288795.1	GCA_004288795.1	GCA_004288795.1|MF588710.1_5178-6737__	NCBI	N	Gammapapillomavirus	Gammapapillomavirus 9
GCA_004288815.1	GCA_004288815.1	GCA_004288815.1|MF588709.1_5180-6718__	NCBI	N	Gammapapillomavirus	Gammapapillomavirus 9
GCA_004289195.1	GCA_004289195.1	GCA_004289195.1|MF588708.1_5213-6760__	NCBI	N	Gammapapillomavirus	Gammapapillomavirus 8
GCA_004289215.1	GCA_004289215.1	GCA_004289215.1|MF588707.1_5201-6772__	NCBI	N	Gammapapillomavirus	Gammapapillomavirus 8
GCA_004289235.1	GCA_004289235.1	GCA_004289235.1|MF588706.1_5245-6783__	NCBI	N	Gammapapillomavirus	Gammapapillomavirus 8
GCA_004289255.1	GCA_004289255.1	GCA_004289255.1|MF588705.1_5255-6802__	NCBI	N	Gammapapillomavirus	Gammapapillomavirus 8
GCA_004289275.1	GCA_004289275.1	GCA_004289275.1|MF588704.1_5189-6769__	NCBI	N	Gammapapillomavirus	Gammapapillomavirus 8
GCA_004289295.1	GCA_004289295.1	GCA_004289295.1|MF588703.1_5266-6804__	NCBI	N	Gammapapillomavirus	Gammapapillomavirus 7
GCA_004289315.1	GCA_004289315.1	GCA_004289315.1|MF588702.1_5330-6877__	NCBI	N	Gammapapillomavirus	Gammapapillomavirus 7
GCA_004289335.1	GCA_004289335.1	GCA_004289335.1|MF588701.1_5260-6810__	NCBI	N	Gammapapillomavirus	Gammapapillomavirus 7
GCA_004289355.1	GCA_004289355.1	GCA_004289355.1|MF588700.1_5311-6861__	NCBI	N	Gammapapillomavirus	Gammapapillomavirus 7
GCA_004289375.1	GCA_004289375.1	GCA_004289375.1|MF588699.1_5246-6805__	NCBI	N	Gammapapillomavirus	Gammapapillomavirus 7
GCA_004289395.1	GCA_004289395.1	GCA_004289395.1|MF588698.1_5261-6802__	NCBI	N	Gammapapillomavirus	Gammapapillomavirus 7
GCA_004289415.1	GCA_004289415.1	GCA_004289415.1|MF588697.1_4894-6516__	NCBI	N	Gammapapillomavirus	Gammapapillomavirus 6
GCA_004289435.1	GCA_004289435.1	GCA_004289435.1|MF588696.1_4940-6487__	NCBI	N	Gammapapillomavirus	Gammapapillomavirus 6
GCA_004289455.1	GCA_004289455.1	GCA_004289455.1|MF588695.1_5202-6737__	NCBI	N	Gammapapillomavirus	Gammapapillomavirus 5
GCA_004289475.1	GCA_004289475.1	GCA_004289475.1|MF588694.1_5172-6722__	NCBI	N	Gammapapillomavirus	Gammapapillomavirus sp.
GCA_004289495.1	GCA_004289495.1	GCA_004289495.1|MF588691.1_5121-6638__	NCBI	N	Gammapapillomavirus	Gammapapillomavirus sp.
GCA_004289515.1	GCA_004289515.1	GCA_004289515.1|MF588687.1_5480-7015__	NCBI	N	Betapapillomavirus	Betapapillomavirus 5
GCA_004289535.1	GCA_004289535.1	GCA_004289535.1|MF588686.1_5513-7045__	NCBI	N	Betapapillomavirus	Betapapillomavirus 4
GCA_004289555.1	GCA_004289555.1	GCA_004289555.1|MF588685.1_5515-7047__	NCBI	N	Betapapillomavirus	Betapapillomavirus 4
GCA_004289575.1	GCA_004289575.1	GCA_004289575.1|MF588684.1_5470-6987__	NCBI	N	Betapapillomavirus	Betapapillomavirus 2
GCA_004289595.1	GCA_004289595.1	GCA_004289595.1|MF588683.1_5502-7025__	NCBI	N	Betapapillomavirus	Betapapillomavirus 2
GCA_004289615.1	GCA_004289615.1	GCA_004289615.1|MF588682.1_5406-6926__	NCBI	N	Betapapillomavirus	Betapapillomavirus 2
GCA_004289635.1	GCA_004289635.1	GCA_004289635.1|MF588681.1_5471-6994__	NCBI	N	Betapapillomavirus	Betapapillomavirus 2
GCA_004289655.1	GCA_004289655.1	GCA_004289655.1|MF588680.1_5510-7030__	NCBI	N	Betapapillomavirus	Betapapillomavirus 2
GCA_004289675.1	GCA_004289675.1	GCA_004289675.1|MF588679.1_5618-7150__	NCBI	N	Betapapillomavirus	Betapapillomavirus 1
GCA_004289695.1	GCA_004289695.1	GCA_004289695.1|MF588678.1_5559-7091__	NCBI	N	Betapapillomavirus	Betapapillomavirus 1
GCA_004289715.1	GCA_004289715.1	GCA_004289715.1|MF588677.1_5568-7100__	NCBI	N	Betapapillomavirus	Betapapillomavirus 1
GCA_004289735.1	GCA_004289735.1	GCA_004289735.1|MF588676.1_5722-7233__	NCBI	N	Alphapapillomavirus	Alphapapillomavirus 3
GCF_000836865.1	GCF_000836865.1	GCF_000836865.1|NC_001678.1_5850-7352__	NCBI	N	Alphapapillomavirus	Alphapapillomavirus 12
GCF_000837085.1	GCF_000837085.1	GCF_000837085.1|NC_001541.1_5828-7342__	NCBI	N	Kappapapillomavirus	Kappapapillomavirus 2
GCF_000837785.1	GCF_000837785.1	GCF_000837785.1|NC_002232.1_5685-7181__	NCBI	N	Kappapapillomavirus	Kappapapillomavirus 1
GCF_000838505.1	GCF_000838505.1	GCF_000838505.1|NC_001693.1_5395-6918__	NCBI	N	Gammapapillomavirus	Gammapapillomavirus 4
GCF_000838705.1	GCF_000838705.1	GCF_000838705.1|NC_001523.1_6255-7793__	NCBI	N	Deltapapillomavirus	Deltapapillomavirus 2
GCF_000839345.1	GCF_000839345.1	GCF_000839345.1|NC_001605.1_5701-7290__	NCBI	N	Iotapapillomavirus	Iotapapillomavirus 1
GCF_000839365.1	GCF_000839365.1	GCF_000839365.1|NC_001690.1_5202-6740__	NCBI	N	Gammapapillomavirus	Gammapapillomavirus 2
GCF_000840825.1	GCF_000840825.1	GCF_000840825.1|NC_001619.1_6837-8345__	NCBI	N	Lambdapapillomavirus	Lambdapapillomavirus 2
GCF_000841045.1	GCF_000841045.1	GCF_000841045.1|NC_004068.1_5480-6997__	NCBI	N	Etapapillomavirus	Etapapillomavirus 1
GCF_000841625.1	GCF_000841625.1	GCF_000841625.1|NC_001691.1_5231-6775__	NCBI	N	Gammapapillomavirus	Gammapapillomavirus 3
GCF_000841825.1	GCF_000841825.1	GCF_000841825.1|NC_003973.1_5282-6841__	NCBI	N	Thetapapillomavirus	Thetapapillomavirus 1
GCF_000841945.1	GCF_000841945.1	GCF_000841945.1|NC_004195.1_5565-7046__	NCBI	N	Epsilonpapillomavirus	Epsilonpapillomavirus 1
GCF_000844385.1	GCF_000844385.1	GCF_000844385.1|NC_006564.1_6202-7710__	NCBI	N	Taupapillomavirus	Taupapillomavirus 1
GCF_000845185.1	GCF_000845185.1	GCF_000845185.1|NC_006563.1_5396-6910__	NCBI	N	Rhopapillomavirus	Rhopapillomavirus 1
GCF_000845485.1	GCF_000845485.1	GCF_000845485.1|NC_004765.1_6467-8053__	NCBI	N	Lambdapapillomavirus	Lambdapapillomavirus 1
GCF_000846285.1	GCF_000846285.1	GCF_000846285.1|NC_004500.1_5638-7173__	NCBI	N	Betapapillomavirus	Betapapillomavirus 4
GCF_000857185.1	GCF_000857185.1	GCF_000857185.1|NC_006951.1_5339-6859__	NCBI	N	Sigmapapillomavirus	Sigmapapillomavirus 1
GCF_000858225.1	GCF_000858225.1	GCF_000858225.1|NC_003348.1_5791-7362__	NCBI	N	Omikronpapillomavirus	Omikronpapillomavirus 1
GCF_000861925.1	GCF_000861925.1	GCF_000861925.1|NC_001595.1_5798-7312__	NCBI	N	Alphapapillomavirus	Alphapapillomavirus 8
GCF_000861945.1	GCF_000861945.1	GCF_000861945.1|NC_001355.1_5789-7288__	NCBI	Y	Alphapapillomavirus	Alphapapillomavirus 10
GCF_000862685.1	GCF_000862685.1	GCF_000862685.1|NC_004104.1_5792-7306__	NCBI	Y	Alphapapillomavirus	Alphapapillomavirus 14
GCF_000862805.1	GCF_000862805.1	GCF_000862805.1|NC_001694.1_5764-7278__	NCBI	Y	Alphapapillomavirus	Alphapapillomavirus 3
GCF_000862825.1	GCF_000862825.1	GCF_000862825.1|NC_001591.1_5811-7337__	NCBI	N	Betapapillomavirus	Betapapillomavirus 3
GCF_000862885.1	GCF_000862885.1	GCF_000862885.1|NC_007150.1_6288-7793__	NCBI	N	Lambdapapillomavirus	Lambdapapillomavirus 4
GCF_000863665.1	GCF_000863665.1	GCF_000863665.1|NC_004197.1_5345-6874__	NCBI	N	Xipapillomavirus	Xipapillomavirus 1
GCF_000863685.1	GCF_000863685.1	GCF_000863685.1|NC_001596.1_5745-7265__	NCBI	N	Betapapillomavirus	Betapapillomavirus 2
GCF_000863705.1	GCF_000863705.1	GCF_000863705.1|NC_001789.1_5635-7125__	NCBI	N	Deltapapillomavirus	Deltapapillomavirus 3
GCF_000863845.1	GCF_000863845.1	GCF_000863845.1|NC_001354.1_5336-7084__	NCBI	N	Nupapillomavirus	Nupapillomavirus 1
GCF_000863945.3	GCF_000863945.3	GCF_000863945.3|NC_001526.3_5639-7156__	NCBI	Y	Alphapapillomavirus	Alphapapillomavirus 9
GCF_000863965.1	GCF_000863965.1	GCF_000863965.1|NC_001587.1_5430-7013__	NCBI	Y	Alphapapillomavirus	Alphapapillomavirus 11
GCF_000863985.1	GCF_000863985.1	GCF_000863985.1|NC_001522.1_5608-7092__	NCBI	N	Deltapapillomavirus	Deltapapillomavirus 4
GCF_000864305.1	GCF_000864305.1	GCF_000864305.1|NC_007612.1_5544-7049__	NCBI	N	Dyoxipapillomavirus	Dyoxipapillomavirus 1
GCF_000864665.1	GCF_000864665.1	GCF_000864665.1|NC_001524.1_6034-7536__	NCBI	N	Deltapapillomavirus	Deltapapillomavirus 1
GCF_000864725.1	GCF_000864725.1	GCF_000864725.1|NC_001676.1_5614-7104__	NCBI	Y	Alphapapillomavirus	Alphapapillomavirus 13
GCF_000864825.1	GCF_000864825.1	GCF_000864825.1|NC_005134.2_5856-7391__	NCBI	N	Betapapillomavirus	Betapapillomavirus 5
GCF_000864845.1	GCF_000864845.1	GCF_000864845.1|NC_001457.1_5345-6892__	NCBI	N	Gammapapillomavirus	Gammapapillomavirus 1
GCF_000864905.1	GCF_000864905.1	GCF_000864905.1|NC_001576.1_5823-7328__	NCBI	N	Alphapapillomavirus	Alphapapillomavirus 2
GCF_000864925.1	GCF_000864925.1	GCF_000864925.1|NC_001586.1_5872-7380__	NCBI	Y	Alphapapillomavirus	Alphapapillomavirus 1
GCF_000864945.1	GCF_000864945.1	GCF_000864945.1|NC_001352.1_5742-7271__	NCBI	N	Alphapapillomavirus	Alphapapillomavirus 4
GCF_000865565.1	GCF_000865565.1	GCF_000865565.1|NC_001458.1_5371-6891__	NCBI	N	Mupapillomavirus	Mupapillomavirus 2
GCF_000865665.1	GCF_000865665.1	GCF_000865665.1|NC_001357.1_5430-7133__	NCBI	Y	Alphapapillomavirus	Alphapapillomavirus 7
GCF_000865665.1	GCF_000865665.1	GCF_000865665.1|NC_001357.1_5430-7136__	NCBI	Y	Alphapapillomavirus	Alphapapillomavirus 7
GCF_000865685.1	GCF_000865685.1	GCF_000865685.1|NC_001593.1_5655-7151__	NCBI	Y	Alphapapillomavirus	Alphapapillomavirus 6
GCF_000866385.1	GCF_000866385.1	GCF_000866385.1|NC_003748.1_5211-6725__	NCBI	N	Zetapapillomavirus	Zetapapillomavirus 1
GCF_000866405.1	GCF_000866405.1	GCF_000866405.1|NC_001356.1_5413-6936__	NCBI	N	Mupapillomavirus	Mupapillomavirus 1
GCF_000866485.1	GCF_000866485.1	GCF_000866485.1|NC_001583.1_5588-7096__	NCBI	Y	Alphapapillomavirus	Alphapapillomavirus 5
GCF_000866505.1	GCF_000866505.1	GCF_000866505.1|NC_001531.1_5917-7464__	NCBI	N	Betapapillomavirus	Betapapillomavirus 1
GCF_000867365.1	GCF_000867365.1	GCF_000867365.1|NC_008184.1_5816-7351__	NCBI	N	Upsilonpapillomavirus	Upsilonpapillomavirus 2
GCF_000867785.1	GCF_000867785.1	GCF_000867785.1|NC_008582.1_5301-6836__	NCBI	N	Pipapillomavirus	Pipapillomavirus 2
GCF_000868145.1	GCF_000868145.1	GCF_000868145.1|NC_008032.1_5645-7171__	NCBI	N	Phipapillomavirus	Phipapillomavirus 1
GCF_000868225.1	GCF_000868225.1	GCF_000868225.1|NC_008188.1_4945-6489__	NCBI	Y	Gammapapillomavirus	Gammapapillomavirus 6
GCF_000869325.1	GCF_000869325.1	GCF_000869325.1|NC_008297.1_5757-7256__	NCBI	N	Chipapillomavirus	Chipapillomavirus 1
GCF_000869505.1	GCF_000869505.1	GCF_000869505.1|NC_008519.1_5235-6857__	NCBI	N	Pipapillomavirus	Pipapillomavirus 2
GCF_000869845.1	GCF_000869845.1	GCF_000869845.1|NC_008189.1_4917-6578__	NCBI	Y	Gammapapillomavirus	Gammapapillomavirus 6
GCF_000870025.1	GCF_000870025.1	GCF_000870025.1|NC_008298.1_5510-7168__	NCBI	N	Psipapillomavirus	Psipapillomavirus 1
GCF_000872365.1	GCF_000872365.1	GCF_000872365.1|NC_010107.1_2240-3754__	NCBI	N	Dyomupapillomavirus	Bandicoot papillomatosis carcinomatosis virus type 1
GCF_000874405.1	GCF_000874405.1	GCF_000874405.1|NC_010739.1_5467-6981__	NCBI	N	Omegapapillomavirus	Omegapapillomavirus 1
GCF_000874665.1	GCF_000874665.1	GCF_000874665.1|NC_011051.1_5838-7358__	NCBI	N	Deltapapillomavirus	Deltapapillomavirus 5
GCF_000874765.1	GCF_000874765.1	GCF_000874765.1|NC_011109.1_5832-7352__	NCBI	N	Upsilonpapillomavirus	Upsilonpapillomavirus 1
GCF_000874925.1	GCF_000874925.1	GCF_000874925.1|NC_010329.1_5310-6839__	NCBI	N	Gammapapillomavirus	Gammapapillomavirus 5
GCF_000878975.1	GCF_000878975.1	GCF_000878975.1|NC_010226.1_5795-7291__	NCBI	N	Chipapillomavirus	Chipapillomavirus 2
GCF_000880095.1	GCF_000880095.1	GCF_000880095.1|NC_010817.1_2263-3768__	NCBI	N	Dyomupapillomavirus	Bandicoot papillomatosis carcinomatosis virus type 2
GCF_000880755.1	GCF_000880755.1	GCF_000880755.1|NC_011530.1_4784-6265__	NCBI	N	Dyozetapapillomavirus	Dyozetapapillomavirus 1
GCF_000880995.1	GCF_000880995.1	GCF_000880995.1|NC_011765.1_6709-8253__	NCBI	N	Dyoetapapillomavirus	Dyoetapapillomavirus 1
GCF_000882135.1	GCF_000882135.1	GCF_000882135.1|NC_012486.1_5451-7028__	NCBI	Y	Gammapapillomavirus	Gammapapillomavirus 8
GCF_000882695.1	GCF_000882695.1	GCF_000882695.1|NC_012123.1_5673-7169__	NCBI	N	Dyoiotapapillomavirus	Dyoiotapapillomavirus 1
GCF_000883075.1	GCF_000883075.1	GCF_000883075.1|NC_011280.1_5132-6727__	NCBI	N	Dyodeltapapillomavirus	Dyodeltapapillomavirus 1
GCF_000883655.1	GCF_000883655.1	GCF_000883655.1|NC_012213.1_5574-7112__	NCBI	Y	Gammapapillomavirus	Gammapapillomavirus 6
GCF_000883695.1	GCF_000883695.1	GCF_000883695.1|NC_012485.1_5376-6926__	NCBI	N	Gammapapillomavirus	Gammapapillomavirus 7
GCF_000884175.1	GCF_000884175.1	GCF_000884175.1|NC_013035.1_5187-6740__	NCBI	N	Gammapapillomavirus	Gammapapillomavirus 9
GCF_000884255.1	GCF_000884255.1	GCF_000884255.1|NC_013117.1_5481-7049__	NCBI	N	Dyoepsilonpapillomavirus	Dyoepsilonpapillomavirus 1
GCF_000884335.1	GCF_000884335.1	GCF_000884335.1|NC_013237.1_6368-7873__	NCBI	N	Lambdapapillomavirus	Lambdapapillomavirus 3
GCF_000887415.1	GCF_000887415.1	GCF_000887415.1|NC_014143.1_5498-7006__	NCBI	N	Dyolambdapapillomavirus	Dyolambdapapillomavirus 1
GCF_000888015.1	GCF_000888015.1	GCF_000888015.1|NC_014955.1_5137-6660__	NCBI	N	Gammapapillomavirus	Gammapapillomavirus 12
GCF_000888435.1	GCF_000888435.1	GCF_000888435.1|NC_014326.1_5291-6898__	NCBI	N	Pipapillomavirus	Pipapillomavirus 2
GCF_000889075.1	GCF_000889075.1	GCF_000889075.1|NC_014185.1_5245-6801__	NCBI	N	Gammapapillomavirus	Gammapapillomavirus 10
GCF_000889675.1	GCF_000889675.1	GCF_000889675.1|NC_014952.1_5210-6721__	NCBI	N	Gammapapillomavirus	Gammapapillomavirus 13
GCF_000889695.1	GCF_000889695.1	GCF_000889695.1|NC_014956.1_5237-6784__	NCBI	N	Gammapapillomavirus	Gammapapillomavirus 7
GCF_000890115.1	GCF_000890115.1	GCF_000890115.1|NC_014469.1_5275-6801__	NCBI	N	Gammapapillomavirus	Gammapapillomavirus 12
GCF_000890535.1	GCF_000890535.1	GCF_000890535.1|NC_014954.1_5161-6699__	NCBI	N	Gammapapillomavirus	Gammapapillomavirus 14
GCF_000890775.1	GCF_000890775.1	GCF_000890775.1|NC_015267.1_5555-7054__	NCBI	N	Deltapapillomavirus	Deltapapillomavirus 6
GCF_000891495.1	GCF_000891495.1	GCF_000891495.1|NC_014953.1_5177-6727__	NCBI	N	Gammapapillomavirus	Gammapapillomavirus 9
GCF_000891895.1	GCF_000891895.1	GCF_000891895.1|NC_015325.1_5372-6877__	NCBI	N	Dyonupapillomavirus	Dyonupapillomavirus 1
GCF_000892175.1	GCF_000892175.1	GCF_000892175.1|NC_015692.1_5621-7168__	NCBI	N	Betapapillomavirus	Betapapillomavirus 1
GCF_000892415.1	GCF_000892415.1	GCF_000892415.1|NC_015268.1_5624-7114__	NCBI	N	Deltapapillomavirus	Deltapapillomavirus 6
GCF_000892835.1	GCF_000892835.1	GCF_000892835.1|NC_015691.1_5659-7197__	NCBI	N	Betapapillomavirus	Betapapillomavirus 6
GCF_000892995.1	GCF_000892995.1	GCF_000892995.1|NC_016013.1_5082-6608__	NCBI	N	Dyomupapillomavirus	Dyomupapillomavirus 1
GCF_000894855.1	GCF_000894855.1	GCF_000894855.1|NC_016014.1_5849-7339__	NCBI	N	Chipapillomavirus	Chipapillomavirus 3
GCF_000894895.1	GCF_000894895.1	GCF_000894895.1|NC_016074.1_6051-7553__	NCBI	N	Chipapillomavirus	Chipapillomavirus 1
GCF_000895335.1	GCF_000895335.1	GCF_000895335.1|NC_016898.1_6347-7852__	NCBI	N	Rhopapillomavirus	Rhopapillomavirus 1
GCF_000896375.1	GCF_000896375.1	GCF_000896375.1|NC_016075.1_5912-7417__	NCBI	N	Chipapillomavirus	Chipapillomavirus 3
GCF_000896435.1	GCF_000896435.1	GCF_000896435.1|NC_016157.1_5273-6841__	NCBI	N	Gammapapillomavirus	Gammapapillomavirus 11
GCF_000896995.1	GCF_000896995.1	GCF_000896995.1|NC_017716.1_5699-7192__	NCBI	N	Alphapapillomavirus	Alphapapillomavirus 12
GCF_000897055.1	GCF_000897055.1	GCF_000897055.1|NC_017862.1_5290-6783__	NCBI	N	Dyoiotapapillomavirus	Dyoiotapapillomavirus 1
GCF_000897255.1	GCF_000897255.1	GCF_000897255.1|NC_017995.1_5235-6782__	NCBI	N	Gammapapillomavirus	Gammapapillomavirus 16
GCF_000898235.1	GCF_000898235.1	GCF_000898235.1|NC_017993.1_5323-6867__	NCBI	N	Gammapapillomavirus	Gammapapillomavirus 15
GCF_000898255.1	GCF_000898255.1	GCF_000898255.1|NC_017997.1_5154-6704__	NCBI	Y	Gammapapillomavirus	Gammapapillomavirus 17
GCF_000898275.1	GCF_000898275.1	GCF_000898275.1|NC_018075.1_6046-7632__	NCBI	N	Upsilonpapillomavirus	Upsilonpapillomavirus 3
GCF_000898855.1	GCF_000898855.1	GCF_000898855.1|NC_017996.1_5155-6738__	NCBI	N	Gammapapillomavirus	Gammapapillomavirus 11
GCF_000898875.1	GCF_000898875.1	GCF_000898875.1|NC_018074.1_6034-7593__	NCBI	N	Omikronpapillomavirus	Omikronpapillomavirus 1
GCF_000899515.1	GCF_000899515.1	GCF_000899515.1|NC_019023.1_5474-6991__	NCBI	N	Gammapapillomavirus	Gammapapillomavirus 19
GCF_000899695.1	GCF_000899695.1	GCF_000899695.1|NC_017994.1_5160-6728__	NCBI	N	Gammapapillomavirus	Gammapapillomavirus 11
GCF_000899735.1	GCF_000899735.1	GCF_000899735.1|NC_018076.1_5837-7345__	NCBI	N	Dyopipapillomavirus	Dyopipapillomavirus 1
GCF_000900055.1	GCF_000900055.1	GCF_000900055.1|NC_018575.1_6572-8089__	NCBI	N	Lambdapapillomavirus	Lambdapapillomavirus 5
GCF_000902855.1	GCF_000902855.1	GCF_000902855.1|NC_019852.1_5978-7471__	NCBI	N	Chipapillomavirus	Chipapillomavirus 3
GCF_000904015.1	GCF_000904015.1	GCF_000904015.1|NC_020084.1_5412-6881__	NCBI	N	Dyoiotapapillomavirus	Dyoiotapapillomavirus 2
GCF_000904315.1	GCF_000904315.1	GCF_000904315.1|NC_020501.1_5352-6842__	NCBI	N	Dyorhopapillomavirus	Dyorhopapillomavirus 1
GCF_000906495.1	GCF_000906495.1	GCF_000906495.1|NC_020085.1_5423-6907__	NCBI	N	Dyoiotapapillomavirus	Dyoiotapapillomavirus 2
GCF_000906795.1	GCF_000906795.1	GCF_000906795.1|NC_020500.1_5329-6819__	NCBI	N	Dyorhopapillomavirus	Dyorhopapillomavirus 1
GCF_000908695.1	GCF_000908695.1	GCF_000908695.1|NC_021483.1_5189-6766__	NCBI	N	Gammapapillomavirus	Gammapapillomavirus 11
GCF_000910155.1	GCF_000910155.1	GCF_000910155.1|NC_021472.1_5670-7172__	NCBI	N	Taupapillomavirus	Taupapillomavirus 3
GCF_000911755.1	GCF_000911755.1	GCF_000911755.1|NC_021930.1_5735-7264__	NCBI	N	Xipapillomavirus	Xipapillomavirus 3
GCF_000912015.1	GCF_000912015.1	GCF_000912015.1|NC_022253.1_6450-7982__	NCBI	N	Taupapillomavirus	Taupapillomavirus 4
GCF_000912535.1	GCF_000912535.1	GCF_000912535.1|NC_022095.1_5185-6720__	NCBI	N	Gammapapillomavirus	Gammapapillomavirus 15
GCF_000912755.1	GCF_000912755.1	GCF_000912755.1|NC_022373.1_5652-7184__	NCBI	N	Taupapillomavirus	Taupapillomavirus 3
GCF_000913075.1	GCF_000913075.1	GCF_000913075.1|NC_022892.1_5269-6816__	NCBI	N	Gammapapillomavirus	Gammapapillomavirus 21
GCF_000913695.1	GCF_000913695.1	GCF_000913695.1|NC_022647.1_5643-7148__	NCBI	N	Pipapillomavirus	Pipapillomavirus 1
GCF_000914255.1	GCF_000914255.1	GCF_000914255.1|NC_023178.1_5885-7432__	NCBI	N	Dyosigmapapillomavirus	Dyosigmapapillomavirus 1
GCF_000916955.1	GCF_000916955.1	GCF_000916955.1|NC_023496.1_5422-6954__	NCBI	N	Dyoomikronpapillomavirus	Dyoomikronpapillomavirus 1
GCF_000918095.1	GCF_000918095.1	GCF_000918095.1|NC_023891.1_5233-6765__	NCBI	N	Gammapapillomavirus	Gammapapillomavirus 24
GCF_000919095.1	GCF_000919095.1	GCF_000919095.1|NC_023873.1_6304-7806__	NCBI	N	Lambdapapillomavirus	Lambdapapillomavirus 4
GCF_000919755.1	GCF_000919755.1	GCF_000919755.1|NC_023895.1_5203-6696__	NCBI	N	Dyokappapapillomavirus	Dyokappapapillomavirus 2
GCF_000920395.1	GCF_000920395.1	GCF_000920395.1|NC_023852.1_6249-7760__	NCBI	N	Taupapillomavirus	Taupapillomavirus 2
GCF_000920535.1	GCF_000920535.1	GCF_000920535.1|NC_023882.1_5932-7464__	NCBI	N	Dyochipapillomavirus	Dyochipapillomavirus 1
GCF_000920595.1	GCF_000920595.1	GCF_000920595.1|NC_023894.1_5593-7113__	NCBI	N	Treisepsilonpapillomavirus	Treisepsilonpapillomavirus 1
GCF_000922895.1	GCF_000922895.1	GCF_000922895.1|NC_024300.1_5174-6631__	NCBI	N	Treiszetapapillomavirus	Treiszetapapillomavirus 1
GCF_000926195.1	GCF_000926195.1	GCF_000926195.1|NC_024893.1_6042-7586__	NCBI	N	Pipapillomavirus	Pipapillomavirus 2
GCF_000954895.1	GCF_000954895.1	GCF_000954895.1|NC_026640.1_5565-7199__	NCBI	N	Chipapillomavirus	Chipapillomavirus 2
GCF_000989155.1	GCF_000989155.1	GCF_000989155.1|NC_026946.1_5212-6729__	NCBI	N	Gammapapillomavirus	Gammapapillomavirus sp.
GCF_001184845.1	GCF_001184845.1	GCF_001184845.1|NC_027528.1_5289-6812__	NCBI	N	Gammapapillomavirus	Gammapapillomavirus 27
GCF_001274345.1	GCF_001274345.1	GCF_001274345.1|NC_027779.1_5192-6856__	NCBI	N	Unidentified	Human papillomavirus
GCF_001430115.1	GCF_001430115.1	GCF_001430115.1|NC_028125.1_5435-6955__	NCBI	N	Gammapapillomavirus	Gammapapillomavirus 20
GCF_001430515.1	GCF_001430515.1	GCF_001430515.1|NC_028126.1_5405-6922__	NCBI	N	Xipapillomavirus	Xipapillomavirus 2
GCF_001440955.1	GCF_001440955.1	GCF_001440955.1|NC_028267.1_5746-7251__	NCBI	N	Rhopapillomavirus	Rhopapillomavirus 2
GCF_001646555.1	GCF_001646555.1	GCF_001646555.1|NC_030151.1_5328-6815__	NCBI	N	Epsilonpapillomavirus	Epsilonpapillomavirus 2
GCF_001714375.1	GCF_001714375.1	GCF_001714375.1|NC_030799.1_5256-6782__	NCBI	N	Dyoxipapillomavirus	Dyoxipapillomavirus 2
GCF_001714395.1	GCF_001714395.1	GCF_001714395.1|NC_030795.1_5614-7104__	NCBI	N	Deltapapillomavirus	Deltapapillomavirus 4
GCF_001714415.1	GCF_001714415.1	GCF_001714415.1|NC_030801.1_5170-6678__	NCBI	N	Dyoxipapillomavirus	Dyoxipapillomavirus 2
GCF_001714435.1	GCF_001714435.1	GCF_001714435.1|NC_030797.1_5435-6961__	NCBI	N	Xipapillomavirus	Xipapillomavirus 4
GCF_001714475.1	GCF_001714475.1	GCF_001714475.1|NC_030798.1_5333-6838__	NCBI	N	Dyokappapapillomavirus	Dyokappapapillomavirus 4
GCF_001714515.1	GCF_001714515.1	GCF_001714515.1|NC_030800.1_5275-6795__	NCBI	N	Unidentified	Bos taurus papillomavirus 20
GCF_001714535.1	GCF_001714535.1	GCF_001714535.1|NC_030796.1_5623-7137__	NCBI	N	Dyokappapapillomavirus	Dyokappapapillomavirus 3
GCF_001717215.1	GCF_001717215.1	GCF_001717215.1|NC_030839.1_3942-5696__	NCBI	N	Alefpapillomavirus	Alefpapillomavirus 1
GCF_001866975.1	GCF_001866975.1	GCF_001866975.1|NC_031756.1_6106-7590__	NCBI	N	Treiskappapapillomavirus	Treiskappapapillomavirus 1
GCF_002004275.1	GCF_002004275.1	GCF_002004275.1|NC_033745.1_5551-7185__	NCBI	N	Psipapillomavirus	Psipapillomavirus 3
GCF_002004435.1	GCF_002004435.1	GCF_002004435.1|NC_033740.1_5694-7250__	NCBI	N	Psipapillomavirus	Psipapillomavirus 2
GCF_002006915.1	GCF_002006915.1	GCF_002006915.1|NC_033781.1_5361-6887__	NCBI	N	Gammapapillomavirus	Gammapapillomavirus 18
GCF_002153865.1	GCF_002153865.1	GCF_002153865.1|NC_034616.1_5610-7121__	NCBI	Y	Alphapapillomavirus	Human papillomavirus sp.
GCF_002219585.1	GCF_002219585.1	GCF_002219585.1|NC_035201.1_5585-7090__	NCBI	N	Omegapapillomavirus	Omegapapillomavirus 1
GCF_002219765.1	GCF_002219765.1	GCF_002219765.1|NC_035199.1_5496-7013__	NCBI	N	Omegapapillomavirus	Omegapapillomavirus 1
GCF_002219945.1	GCF_002219945.1	GCF_002219945.1|NC_035193.1_6018-7508__	NCBI	N	Dyonupapillomavirus	Dyonupapillomavirus 1
GCF_002220025.1	GCF_002220025.1	GCF_002220025.1|NC_035208.1_5975-7477__	NCBI	N	Unidentified	Bovine papillomavirus
GCF_002270625.1	GCF_002270625.1	GCF_002270625.1|NC_035478.1_6154-7683__	NCBI	N	Unidentified	Sus scrofa papillomavirus 2
GCF_002271065.1	GCF_002271065.1	GCF_002271065.1|NC_035479.1_5597-7087__	NCBI	N	Unidentified	Felis catus papillomavirus type 5
GCF_002826845.1	GCF_002826845.1	GCF_002826845.1|NC_038516.1_5830-7341__	NCBI	N	Dyokappapapillomavirus	Dyokappapapillomavirus 1
GCF_002826865.1	GCF_002826865.1	GCF_002826865.1|NC_038517.1_5651-7147__	NCBI	N	Dyoomegapapillomavirus	Dyoomegapapillomavirus 1
GCF_002826905.1	GCF_002826905.1	GCF_002826905.1|NC_038518.1_5583-7103__	NCBI	N	Dyopsipapillomavirus	Dyopsipapillomavirus 1
GCF_002826925.1	GCF_002826925.1	GCF_002826925.1|NC_038519.1_5546-7048__	NCBI	N	Dyotaupapillomavirus	Dyotaupapillomavirus 1
GCF_002826945.1	GCF_002826945.1	GCF_002826945.1|NC_038520.1_6178-7689__	NCBI	N	Dyothetapapillomavirus	Dyothetapapillomavirus 1
GCF_002826965.1	GCF_002826965.1	GCF_002826965.1|NC_038521.1_5418-6956__	NCBI	N	Dyoupsilonpapillomavirus	Dyoupsilonpapillomavirus 1
GCF_002826985.1	GCF_002826985.1	GCF_002826985.1|NC_038522.1_5373-6893__	NCBI	N	Gammapapillomavirus	Gammapapillomavirus 19
GCF_002827005.1	GCF_002827005.1	GCF_002827005.1|NC_038523.1_5410-6957__	NCBI	N	Gammapapillomavirus	Gammapapillomavirus 22
GCF_002827025.1	GCF_002827025.1	GCF_002827025.1|NC_038524.1_5227-6738__	NCBI	N	Gammapapillomavirus	Gammapapillomavirus 23
GCF_002827045.1	GCF_002827045.1	GCF_002827045.1|NC_038525.1_5191-6714__	NCBI	N	Mupapillomavirus	Mupapillomavirus 3
GCF_002827085.1	GCF_002827085.1	GCF_002827085.1|NC_038526.1_5461-6960__	NCBI	N	Rhopapillomavirus	Rhopapillomavirus 2
GCF_002827105.1	GCF_002827105.1	GCF_002827105.1|NC_038527.1_5994-7520__	NCBI	N	Treisdeltapapillomavirus	Treisdeltapapillomavirus 1
GCF_002827145.1	GCF_002827145.1	GCF_002827145.1|NC_038531.1_5981-7516__	NCBI	N	Treisetapapillomavirus	Treisetapapillomavirus 1
GCF_002937275.1	GCF_002937275.1	GCF_002937275.1|NC_037061.1_5224-6879__	NCBI	N	Unidentified	Leptonychotes weddellii papillomavirus 1
GCF_002937285.1	GCF_002937285.1	GCF_002937285.1|NC_037067.1_5361-6908__	NCBI	N	Unidentified	Leptonychotes weddellii papillomavirus 2
GCF_002937295.1	GCF_002937295.1	GCF_002937295.1|NC_037069.1_5569-7089__	NCBI	N	Unidentified	Leptonychotes weddellii papillomavirus 3
GCF_002937305.1	GCF_002937305.1	GCF_002937305.1|NC_037064.1_5930-7345__	NCBI	N	Unidentified	Leptonychotes weddellii papillomavirus 4
GCF_002937315.1	GCF_002937315.1	GCF_002937315.1|NC_037059.1_5703-7235__	NCBI	N	Unidentified	Leptonychotes weddellii papillomavirus 5
GCF_002987345.1	GCF_002987345.1	GCF_002987345.1|NC_038889.1_5631-7154__	NCBI	Y	Alphapapillomavirus	Alphapapillomavirus 6
GCF_002987365.1	GCF_002987365.1	GCF_002987365.1|NC_038914.1_5232-6794__	NCBI	N	Gammapapillomavirus	Gammapapillomavirus 25
GCF_003033125.1	GCF_003033125.1	GCF_003033125.1|NC_039036.1_5677-7170__	NCBI	N	Deltapapillomavirus	Deltapapillomavirus 7
GCF_003033135.1	GCF_003033135.1	GCF_003033135.1|NC_039037.1_5624-7135__	NCBI	N	Dyokappapapillomavirus	Dyokappapapillomavirus 5
GCF_003033145.1	GCF_003033145.1	GCF_003033145.1|NC_039038.1_5555-7051__	NCBI	N	Dyophipapillomavirus	Dyophipapillomavirus 1
GCF_003033155.1	GCF_003033155.1	GCF_003033155.1|NC_039039.1_5715-7235__	NCBI	N	Iotapapillomavirus	Iotapapillomavirus 2
GCF_003033165.1	GCF_003033165.1	GCF_003033165.1|NC_039040.1_5390-6889__	NCBI	N	Treisiotapapillomavirus	Treisiotapapillomavirus 1
GCF_003033175.1	GCF_003033175.1	GCF_003033175.1|NC_039041.1_6262-7770__	NCBI	N	Treisthetapapillomavirus	Treisthetapapillomavirus 1
GCF_003033185.1	GCF_003033185.1	GCF_003033185.1|NC_039042.1_5868-7406__	NCBI	N	Xipapillomavirus	Xipapillomavirus 5
GCF_003055605.1	GCF_003055605.1	GCF_003055605.1|NC_039086.1_5215-6756__	NCBI	N	Gammapapillomavirus	Gammapapillomavirus 26
GCF_004129495.1	GCF_004129495.1	GCF_004129495.1|NC_040785.1_5831-7339__	NCBI	N	Unidentified	Rusa timorensis papillomavirus type 2
GCF_004130195.1	GCF_004130195.1	GCF_004130195.1|NC_040787.1_5756-7441__	NCBI	N	Unidentified	Molossus molossus papillomavirus 1
GCF_004130355.1	GCF_004130355.1	GCF_004130355.1|NC_040604.1_5282-6814__	NCBI	N	Unidentified	Rodent papillomavirus
GCF_004131485.1	GCF_004131485.1	GCF_004131485.1|NC_040548.1_6053-7555__	NCBI	N	Etapapillomavirus	Serinus canaria papillomavirus 1
GCF_004131525.1	GCF_004131525.1	GCF_004131525.1|NC_040619.1_5202-6755__	NCBI	N	Gammapapillomavirus	Gammapapillomavirus sp.
GCF_004131545.1	GCF_004131545.1	GCF_004131545.1|NC_040688.1_5198-6721__	NCBI	N	Gammapapillomavirus	Gammapapillomavirus sp.
GCF_004131565.1	GCF_004131565.1	GCF_004131565.1|NC_040803.1_5215-6744__	NCBI	N	Gammapapillomavirus	Gammapapillomavirus sp.
GCF_004131585.1	GCF_004131585.1	GCF_004131585.1|NC_040804.1_5172-6722__	NCBI	N	Gammapapillomavirus	Gammapapillomavirus sp.
GCF_004131605.1	GCF_004131605.1	GCF_004131605.1|NC_040550.1_5155-6705__	NCBI	N	Gammapapillomavirus	Gammapapillomavirus sp.
GCF_004131625.1	GCF_004131625.1	GCF_004131625.1|NC_040620.1_5215-6774__	NCBI	N	Gammapapillomavirus	Gammapapillomavirus sp.
GCF_004131645.1	GCF_004131645.1	GCF_004131645.1|NC_040691.1_5198-6754__	NCBI	N	Gammapapillomavirus	Gammapapillomavirus sp.
GCF_004131665.1	GCF_004131665.1	GCF_004131665.1|NC_040805.1_5207-6763__	NCBI	N	Gammapapillomavirus	Gammapapillomavirus sp.
GCF_004131685.1	GCF_004131685.1	GCF_004131685.1|NC_040806.1_5302-6846__	NCBI	N	Gammapapillomavirus	Gammapapillomavirus sp.
GCF_004132685.1	GCF_004132685.1	GCF_004132685.1|NC_040818.1_5454-7052__	NCBI	N	Unidentified	Leptonychotes weddellii papillomavirus 6
GCF_004133185.1	GCF_004133185.1	GCF_004133185.1|NC_040709.1_5543-7057__	NCBI	N	Alphapapillomavirus	Macaca mulatta papillomavirus 2
GCF_004133205.1	GCF_004133205.1	GCF_004133205.1|NC_040827.1_5772-7286__	NCBI	N	Alphapapillomavirus	Macaca mulatta papillomavirus 3
GCF_004133225.1	GCF_004133225.1	GCF_004133225.1|NC_040569.1_5285-6817__	NCBI	N	Unidentified	Macaca mulatta papillomavirus 4
GCF_004133345.1	GCF_004133345.1	GCF_004133345.1|NC_040640.1_5330-6877__	NCBI	N	Unidentified	Human papillomavirus sp.
GCF_004133925.1	GCF_004133925.1	GCF_004133925.1|NC_040578.1_6185-7702__	NCBI	N	Taupapillomavirus	Canine papillomavirus 21
GCF_004133945.1	GCF_004133945.1	GCF_004133945.1|NC_040579.1_6321-7832__	NCBI	N	Taupapillomavirus	Canine papillomavirus 22
GCF_004134045.1	GCF_004134045.1	GCF_004134045.1|NC_040580.1_6828-8348__	NCBI	N	Unidentified	Erethizon dorsatum papillomavirus 2
GCF_004134345.1	GCF_004134345.1	GCF_004134345.1|NC_040583.1_5624-7123__	NCBI	N	Dyomupapillomavirus	Boa constrictor papillomavirus 1
GCF_004134565.1	GCF_004134565.1	GCF_004134565.1|NC_040655.1_5278-6831__	NCBI	N	Gammapapillomavirus	Macaca mulatta papillomavirus 5
GCF_004134585.1	GCF_004134585.1	GCF_004134585.1|NC_040727.1_5628-7130__	NCBI	N	Alphapapillomavirus	Macaca mulatta papillomavirus 6
GCF_004134605.1	GCF_004134605.1	GCF_004134605.1|NC_040728.1_5213-6748__	NCBI	N	Gammapapillomavirus	Macaca mulatta papillomavirus 7
KT725857.1	KT725857.1	KT725857.1|KT725857.1_5524-7038__	NCBI	Y	Alphapapillomavirus	Alphapapillomavirus 5
LR861883.1	LR861883.1	LR861883.1|LR8618831_5694-7199__	NCBI	Y	Alphapapillomavirus	Alphapapillomavirus 10
LR862045.1	LR862045.1	LR862045.1|LR862045.1_5764-7281__	NCBI	Y	Alphapapillomavirus	Alphapapillomavirus 3
LR862055.1	LR862055.1	LR862055.1|LR862055.1_5133-6659__	NCBI	Y	Gammapapillomavirus	Unidentified
MF509817.1	MF509817.1	MF509817.1|MF509817.1_5166-6719__	NCBI	N	Gammapapillomavirus	Unidentified
MF509820.1	MF509820.1	MF509820.1|MF509820.1_5146-6696__	NCBI	N	Gammapapillomavirus	Unidentified
v11d	MG1010.k121_7250	MG1010.k121_7250_4	VMGC	Y	Alphapapillomavirus	Alphapapillomavirus 3
v086	MG1016.k121_27931	MG1016.k121_27931_2	VMGC	Y	Alphapapillomavirus	Alphapapillomavirus 7
v0f3	MG1016.k121_27935	MG1016.k121_27935_2	VMGC	Y	Alphapapillomavirus	Alphapapillomavirus 7
v2a0	MG1016.k121_27937	MG1016.k121_27937_6	VMGC	Y	Alphapapillomavirus	Alphapapillomavirus 9
v0e9	MG1019.k121_5227	MG1019.k121_5227_1	VMGC	Y	Alphapapillomavirus	Alphapapillomavirus 3
v140	MG1023.k121_47468	MG1023.k121_47468_4	VMGC	Y	Alphapapillomavirus	Alphapapillomavirus 7
v2dd	MG1039.k121_9219	MG1039.k121_9219_1	VMGC	Y	Alphapapillomavirus	Alphapapillomavirus 11
v2de	MG1039.k121_9220	MG1039.k121_9220_5	VMGC	Y	Alphapapillomavirus	Alphapapillomavirus 3
v0e9	MG1039.k121_9222	MG1039.k121_9222_8	VMGC	Y	Alphapapillomavirus	Alphapapillomavirus 3
v0a3	MG1039.k121_9224	MG1039.k121_9224_9	VMGC	Y	Alphapapillomavirus	Alphapapillomavirus 10
v3ce	MG1039.k121_9225	MG1039.k121_9225_2	VMGC	Y	Alphapapillomavirus	Alphapapillomavirus 1
v2dd	MG1040.k121_10705	MG1040.k121_10705_3	VMGC	Y	Alphapapillomavirus	Alphapapillomavirus 11
v3ce	MG1040.k121_10706	MG1040.k121_10706_6	VMGC	Y	Alphapapillomavirus	Alphapapillomavirus 1
v0e9	MG1040.k121_10709	MG1040.k121_10709_4	VMGC	Y	Alphapapillomavirus	Alphapapillomavirus 3
v2a0	MG1047.k121_393	MG1047.k121_393_6	VMGC	Y	Alphapapillomavirus	Alphapapillomavirus 9
v2a0	MG1048.k121_2965	MG1048.k121_2965_2	VMGC	Y	Alphapapillomavirus	Alphapapillomavirus 9
v2dd	MG1049.k121_36004	MG1049.k121_36004_6	VMGC	Y	Alphapapillomavirus	Alphapapillomavirus 11
v271	MG1071.k121_7396	MG1071.k121_7396_4	VMGC	Y	Alphapapillomavirus	Alphapapillomavirus 6
vcb5	MG1071.k121_7398	MG1071.k121_7398_1	VMGC	Y	Alphapapillomavirus	Alphapapillomavirus 5
v0e9	MG112.k121_3915	MG112.k121_3915_5	VMGC	Y	Alphapapillomavirus	Alphapapillomavirus 3
v60a	MG1154.k121_55230	MG1154.k121_55230_4	VMGC	Y	Alphapapillomavirus	Alphapapillomavirus 9
v271	MG1208.k121_38844	MG1208.k121_38844_5	VMGC	Y	Alphapapillomavirus	Alphapapillomavirus 6
v128	MG120.k121_11939	MG120.k121_11939_7	VMGC	Y	Alphapapillomavirus	Alphapapillomavirus 9
vcb3	MG1210.k121_15193	MG1210.k121_15193_6	VMGC	Y	Alphapapillomavirus	Alphapapillomavirus 8
v238	MG1211.k121_28201	MG1211.k121_28201_6	VMGC	Y	Alphapapillomavirus	Alphapapillomavirus 10
v0e2	MG1211.k121_28203	MG1211.k121_28203_2	VMGC	Y	Alphapapillomavirus	Alphapapillomavirus 6
v238	MG1212.k121_36077	MG1212.k121_36077_6	VMGC	Y	Alphapapillomavirus	Alphapapillomavirus 10
v0e2	MG1212.k121_36083	MG1212.k121_36083_2	VMGC	Y	Alphapapillomavirus	Alphapapillomavirus 6
v0e2	MG1213.k121_9577	MG1213.k121_9577_4	VMGC	Y	Alphapapillomavirus	Alphapapillomavirus 6
v271	MG1218.k121_35693	MG1218.k121_35693_3	VMGC	Y	Alphapapillomavirus	Alphapapillomavirus 6
v271	MG1219.k121_13532	MG1219.k121_13532_4	VMGC	Y	Alphapapillomavirus	Alphapapillomavirus 6
v2a0	MG1219.k121_13533	MG1219.k121_13533_4	VMGC	Y	Alphapapillomavirus	Alphapapillomavirus 9
v37f	MG1219.k121_6064	MG1219.k121_6064_3	VMGC	Y	Gammapapillomavirus	Gammapapillomavirus 6
v271	MG1220.k121_19418	MG1220.k121_19418_5	VMGC	Y	Alphapapillomavirus	Alphapapillomavirus 6
v271	MG1222.k121_21813	MG1222.k121_21813_2	VMGC	Y	Alphapapillomavirus	Alphapapillomavirus 6
v60a	MG1224.k121_12356	MG1224.k121_12356_5	VMGC	Y	Alphapapillomavirus	Alphapapillomavirus 9
v4d2	MG1263.k121_34035	MG1263.k121_34035_5	VMGC	Y	Alphapapillomavirus	Alphapapillomavirus 6
v0a2	MG1268.k121_38115	MG1268.k121_38115_5	VMGC	Y	Alphapapillomavirus	Alphapapillomavirus 1
v128	MG1268.k121_38116	MG1268.k121_38116_6	VMGC	Y	Alphapapillomavirus	Alphapapillomavirus 9
v4d2	MG1268.k121_38119	MG1268.k121_38119_4	VMGC	Y	Alphapapillomavirus	Alphapapillomavirus 6
v4d2	MG1269.k121_24821	MG1269.k121_24821_4	VMGC	Y	Alphapapillomavirus	Alphapapillomavirus 6
v0a2	MG1270.k121_10504	MG1270.k121_10504_3	VMGC	Y	Alphapapillomavirus	Alphapapillomavirus 1
v128	MG1270.k121_10567	MG1270.k121_10567_7	VMGC	Y	Alphapapillomavirus	Alphapapillomavirus 9
v4d2	MG1270.k121_10569	MG1270.k121_10569_5	VMGC	Y	Alphapapillomavirus	Alphapapillomavirus 6
v60a	MG1282.k121_4482	MG1282.k121_4482_3	VMGC	Y	Alphapapillomavirus	Alphapapillomavirus 9
v0a3	MG1286.k121_12200	MG1286.k121_12200_8	VMGC	Y	Alphapapillomavirus	Alphapapillomavirus 10
v11d	MG1286.k121_12394	MG1286.k121_12394_5	VMGC	Y	Alphapapillomavirus	Alphapapillomavirus 3
v409	MG1286.k121_12519	MG1286.k121_12519_6	VMGC	Y	Alphapapillomavirus	Alphapapillomavirus 7
vcc0	MG1286.k121_15846	MG1286.k121_15846_6	VMGC	Y	Alphapapillomavirus	Alphapapillomavirus 13
v140	MG1286.k121_19489	MG1286.k121_19489_4	VMGC	Y	Alphapapillomavirus	Alphapapillomavirus 7
v271	MG1286.k121_19647	MG1286.k121_19647_5	VMGC	Y	Alphapapillomavirus	Alphapapillomavirus 6
v66e	MG1286.k121_21595	MG1286.k121_21595_5	VMGC	Y	Alphapapillomavirus	Alphapapillomavirus 8
v3c8	MG1286.k121_21596	MG1286.k121_21596_1	VMGC	Y	Alphapapillomavirus	Alphapapillomavirus 11
v0f3	MG1286.k121_21598	MG1286.k121_21598_6	VMGC	Y	Alphapapillomavirus	Alphapapillomavirus 7
vbef	MG1286.k121_21600	MG1286.k121_21600_5	VMGC	Y	Alphapapillomavirus	Alphapapillomavirus 14
v086	MG1286.k121_3070	MG1286.k121_3070_4	VMGC	Y	Alphapapillomavirus	Alphapapillomavirus 7
vcb9	MG1286.k121_7750	MG1286.k121_7750_6	VMGC	Y	Alphapapillomavirus	Alphapapillomavirus 6
v0ff	MG1286.k121_7978	MG1286.k121_7978_2	VMGC	Y	Alphapapillomavirus	Alphapapillomavirus 3
v3c6	MG1286.k121_8040	MG1286.k121_8040_3	VMGC	Y	Alphapapillomavirus	Alphapapillomavirus 9
v4d2	MG1286.k121_9096	MG1286.k121_9096_5	VMGC	Y	Alphapapillomavirus	Alphapapillomavirus 6
vcb6	MG1286.k121_9202	MG1286.k121_9202_6	VMGC	Y	Alphapapillomavirus	Alphapapillomavirus 3
v11d	MG1293.k121_7652	MG1293.k121_7652_7	VMGC	Y	Alphapapillomavirus	Alphapapillomavirus 3
v0ff	MG1294.k121_1174	MG1294.k121_1174_1	VMGC	Y	Alphapapillomavirus	Alphapapillomavirus 3
v277	MG1301.k121_2111	MG1301.k121_2111_1	VMGC	Y	Alphapapillomavirus	Alphapapillomavirus 9
v3ce	MG1301.k121_4610	MG1301.k121_4610_1	VMGC	Y	Alphapapillomavirus	Alphapapillomavirus 1
v0e9	MG1308.k121_3335	MG1308.k121_3335_6	VMGC	Y	Alphapapillomavirus	Alphapapillomavirus 3
vcb9	MG1309.k121_31878	MG1309.k121_31878_4	VMGC	Y	Alphapapillomavirus	Alphapapillomavirus 6
v0a2	MG1322.k121_28260	MG1322.k121_28260_7	VMGC	Y	Alphapapillomavirus	Alphapapillomavirus 1
v127	MG1322.k121_28264	MG1322.k121_28264_1	VMGC	Y	Alphapapillomavirus	Alphapapillomavirus 3
v2a0	MG1322.k121_28266	MG1322.k121_28266_4	VMGC	Y	Alphapapillomavirus	Alphapapillomavirus 9
v238	MG1322.k121_28269	MG1322.k121_28269_1	VMGC	Y	Alphapapillomavirus	Alphapapillomavirus 10
v2a0	MG1323.k121_14985	MG1323.k121_14985_2	VMGC	Y	Alphapapillomavirus	Alphapapillomavirus 9
v127	MG1323.k121_24858	MG1323.k121_24858_5	VMGC	Y	Alphapapillomavirus	Alphapapillomavirus 3
v0a2	MG1323.k121_2685	MG1323.k121_2685_6	VMGC	Y	Alphapapillomavirus	Alphapapillomavirus 1
v238	MG1323.k121_33656	MG1323.k121_33656_5	VMGC	Y	Alphapapillomavirus	Alphapapillomavirus 10
v2dd	MG1323.k121_33661	MG1323.k121_33661_1	VMGC	Y	Alphapapillomavirus	Alphapapillomavirus 11
v0e2	MG1323.k121_33664	MG1323.k121_33664_3	VMGC	Y	Alphapapillomavirus	Alphapapillomavirus 6
v2dd	MG1324.k121_33419	MG1324.k121_33419_5	VMGC	Y	Alphapapillomavirus	Alphapapillomavirus 11
v238	MG1324.k121_33425	MG1324.k121_33425_2	VMGC	Y	Alphapapillomavirus	Alphapapillomavirus 10
v127	MG1324.k121_33427	MG1324.k121_33427_4	VMGC	Y	Alphapapillomavirus	Alphapapillomavirus 3
v0e2	MG1324.k121_33429	MG1324.k121_33429_2	VMGC	Y	Alphapapillomavirus	Alphapapillomavirus 6
v2a0	MG1324.k121_33431	MG1324.k121_33431_2	VMGC	Y	Alphapapillomavirus	Alphapapillomavirus 9
v2a0	MG1325.k121_37546	MG1325.k121_37546_1	VMGC	Y	Alphapapillomavirus	Alphapapillomavirus 9
v127	MG1325.k121_37551	MG1325.k121_37551_4	VMGC	Y	Alphapapillomavirus	Alphapapillomavirus 3
v238	MG1325.k121_37553	MG1325.k121_37553_3	VMGC	Y	Alphapapillomavirus	Alphapapillomavirus 10
v0a2	MG1325.k121_37557	MG1325.k121_37557_4	VMGC	Y	Alphapapillomavirus	Alphapapillomavirus 1
v2dd	MG1325.k121_37559	MG1325.k121_37559_4	VMGC	Y	Alphapapillomavirus	Alphapapillomavirus 11
v0e2	MG1325.k121_37560	MG1325.k121_37560_2	VMGC	Y	Alphapapillomavirus	Alphapapillomavirus 6
v0a2	MG1326.k121_24713	MG1326.k121_24713_4	VMGC	Y	Alphapapillomavirus	Alphapapillomavirus 1
v0e2	MG1326.k121_41772	MG1326.k121_41772_2	VMGC	Y	Alphapapillomavirus	Alphapapillomavirus 6
v238	MG1326.k121_41775	MG1326.k121_41775_5	VMGC	Y	Alphapapillomavirus	Alphapapillomavirus 10
v2dd	MG1327.k121_56632	MG1327.k121_56632_3	VMGC	Y	Alphapapillomavirus	Alphapapillomavirus 11
v238	MG1327.k121_68807	MG1327.k121_68807_1	VMGC	Y	Alphapapillomavirus	Alphapapillomavirus 10
v0e2	MG1327.k121_68808	MG1327.k121_68808_1	VMGC	Y	Alphapapillomavirus	Alphapapillomavirus 6
v127	MG1327.k121_68809	MG1327.k121_68809_6	VMGC	Y	Alphapapillomavirus	Alphapapillomavirus 3
v086	MG1345.k121_18229	MG1345.k121_18229_4	VMGC	Y	Alphapapillomavirus	Alphapapillomavirus 7
v0e2	MG1370.k121_685	MG1370.k121_685_4	VMGC	Y	Alphapapillomavirus	Alphapapillomavirus 6
v409	MG1370.k121_686	MG1370.k121_686_2	VMGC	Y	Alphapapillomavirus	Alphapapillomavirus 7
v0a2	MG1427.k121_2740	MG1427.k121_2740_5	VMGC	Y	Alphapapillomavirus	Alphapapillomavirus 1
v0a2	MG1510.k121_453	MG1510.k121_453_3	VMGC	Y	Alphapapillomavirus	Alphapapillomavirus 1
v4a2	MG154.k121_28455	MG154.k121_28455_4	VMGC	Y	Alphapapillomavirus	Alphapapillomavirus 5
vcb7	MG166.k121_6853	MG166.k121_6853_5	VMGC	Y	Alphapapillomavirus	Alphapapillomavirus 5
v0f3	MG173.k121_7932	MG173.k121_7932_5	VMGC	Y	Alphapapillomavirus	Alphapapillomavirus 7
v3c6	MG174.k121_17868	MG174.k121_17868_4	VMGC	Y	Alphapapillomavirus	Alphapapillomavirus 9
vcc1	MG175.k121_10884	MG175.k121_10884_4	VMGC	Y	Alphapapillomavirus	Alphapapillomavirus 9
vbef	MG175.k121_10885	MG175.k121_10885_4	VMGC	Y	Alphapapillomavirus	Alphapapillomavirus 14
v277	MG196.k121_3398	MG196.k121_3398_1	VMGC	Y	Alphapapillomavirus	Alphapapillomavirus 9
v3c8	MG235.k121_10298	MG235.k121_10298_4	VMGC	Y	Alphapapillomavirus	Alphapapillomavirus 11
v0a2	MG239.k121_10117	MG239.k121_10117_4	VMGC	Y	Alphapapillomavirus	Alphapapillomavirus 1
v0f6	MG239.k121_10121	MG239.k121_10121_5	VMGC	Y	Alphapapillomavirus	Alphapapillomavirus 9
v4d2	MG246.k121_5030	MG246.k121_5030_2	VMGC	Y	Alphapapillomavirus	Alphapapillomavirus 6
v086	MG267.k121_51451	MG267.k121_51451_1	VMGC	Y	Alphapapillomavirus	Alphapapillomavirus 7
v672	MG291.k121_23754	MG291.k121_23754_2	VMGC	Y	Alphapapillomavirus	Alphapapillomavirus 7
v2dd	MG292.k121_31352	MG292.k121_31352_6	VMGC	Y	Alphapapillomavirus	Alphapapillomavirus 11
v4a2	MG303.k121_11670	MG303.k121_11670_1	VMGC	Y	Alphapapillomavirus	Alphapapillomavirus 5
v086	MG304.k121_20163	MG304.k121_20163_2	VMGC	Y	Alphapapillomavirus	Alphapapillomavirus 7
v097	MG31.k121_15666	MG31.k121_15666_6	VMGC	Y	Alphapapillomavirus	Alphapapillomavirus 10
v238	MG31.k121_15668	MG31.k121_15668_8	VMGC	Y	Alphapapillomavirus	Alphapapillomavirus 10
vcb6	MG322.k121_3303	MG322.k121_3303_7	VMGC	Y	Alphapapillomavirus	Alphapapillomavirus 3
vcb9	MG322.k121_3870	MG322.k121_3870_6	VMGC	Y	Alphapapillomavirus	Alphapapillomavirus 6
v0a2	MG324.k121_4278	MG324.k121_4278_4	VMGC	Y	Alphapapillomavirus	Alphapapillomavirus 1
v0f3	MG324.k121_4281	MG324.k121_4281_4	VMGC	Y	Alphapapillomavirus	Alphapapillomavirus 7
vbf3	MG338.k121_30117	MG338.k121_30117_4	VMGC	Y	Alphapapillomavirus	Alphapapillomavirus 14
v128	MG339.k121_24309	MG339.k121_24309_4	VMGC	Y	Alphapapillomavirus	Alphapapillomavirus 9
v0f4	MG359.k121_28940	MG359.k121_28940_7	VMGC	Y	Alphapapillomavirus	Alphapapillomavirus 10
v0e2	MG37.k121_17018	MG37.k121_17018_2	VMGC	Y	Alphapapillomavirus	Alphapapillomavirus 6
v4a2	MG37.k121_19864	MG37.k121_19864_4	VMGC	Y	Alphapapillomavirus	Alphapapillomavirus 5
v127	MG384.k121_3737	MG384.k121_3737_2	VMGC	Y	Alphapapillomavirus	Alphapapillomavirus 3
v086	MG384.k121_5426	MG384.k121_5426_1	VMGC	Y	Alphapapillomavirus	Alphapapillomavirus 7
v4d2	MG384.k121_5428	MG384.k121_5428_7	VMGC	Y	Alphapapillomavirus	Alphapapillomavirus 6
v0f4	MG391.k121_33344	MG391.k121_33344_5	VMGC	Y	Alphapapillomavirus	Alphapapillomavirus 10
v2a0	MG392.k121_8325	MG392.k121_8325_6	VMGC	Y	Alphapapillomavirus	Alphapapillomavirus 9
v086	MG393.k121_9809	MG393.k121_9809_4	VMGC	Y	Alphapapillomavirus	Alphapapillomavirus 7
v672	MG410.k121_53637	MG410.k121_53637_2	VMGC	Y	Alphapapillomavirus	Alphapapillomavirus 7
vcc1	MG411.k121_195	MG411.k121_195_2	VMGC	Y	Alphapapillomavirus	Alphapapillomavirus 9
v3c6	MG416.k121_23683	MG416.k121_23683_1	VMGC	Y	Alphapapillomavirus	Alphapapillomavirus 9
v2a0	MG417.k121_39823	MG417.k121_39823_2	VMGC	Y	Alphapapillomavirus	Alphapapillomavirus 9
v0e2	MG430.k121_50021	MG430.k121_50021_2	VMGC	Y	Alphapapillomavirus	Alphapapillomavirus 6
v0a2	MG43.k121_837	MG43.k121_837_6	VMGC	Y	Alphapapillomavirus	Alphapapillomavirus 1
vbf3	MG44.k121_13179	MG44.k121_13179_2	VMGC	Y	Alphapapillomavirus	Alphapapillomavirus 14
v086	MG451.k121_5066	MG451.k121_5066_3	VMGC	Y	Alphapapillomavirus	Alphapapillomavirus 7
vbef	MG451.k121_5067	MG451.k121_5067_2	VMGC	Y	Alphapapillomavirus	Alphapapillomavirus 14
vcc3	MG454.k121_46894	MG454.k121_46894_4	VMGC	Y	Alphapapillomavirus	Alphapapillomavirus 3
v11c	MG454.k121_46895	MG454.k121_46895_7	VMGC	Y	Alphapapillomavirus	Alphapapillomavirus 8
v238	MG454.k121_46903	MG454.k121_46903_2	VMGC	Y	Alphapapillomavirus	Alphapapillomavirus 10
v277	MG454.k121_46904	MG454.k121_46904_2	VMGC	Y	Alphapapillomavirus	Alphapapillomavirus 9
vcb9	MG454.k121_46908	MG454.k121_46908_4	VMGC	Y	Alphapapillomavirus	Alphapapillomavirus 6
v50f	MG470.k121_15251	MG470.k121_15251_6	VMGC	N	Gammapapillomavirus	Unidentified
v409	MG47.k121_31928	MG47.k121_31928_5	VMGC	Y	Alphapapillomavirus	Alphapapillomavirus 7
v0f4	MG489.k121_6600	MG489.k121_6600_8	VMGC	Y	Alphapapillomavirus	Alphapapillomavirus 10
v0f4	MG494.k121_20791	MG494.k121_20791_2	VMGC	Y	Alphapapillomavirus	Alphapapillomavirus 10
vcbe	MG494.k121_20792	MG494.k121_20792_6	VMGC	Y	Alphapapillomavirus	Alphapapillomavirus 7
v0e2	MG494.k121_8241	MG494.k121_8241_2	VMGC	Y	Alphapapillomavirus	Alphapapillomavirus 6
v0a3	MG511.k121_18075	MG511.k121_18075_2	VMGC	Y	Alphapapillomavirus	Alphapapillomavirus 10
v66e	MG51.k121_9345	MG51.k121_9345_4	VMGC	Y	Alphapapillomavirus	Alphapapillomavirus 8
v0e2	MG521.k121_83391	MG521.k121_83391_7	VMGC	Y	Alphapapillomavirus	Alphapapillomavirus 6
v3c8	MG524.k121_19646	MG524.k121_19646_6	VMGC	Y	Alphapapillomavirus	Alphapapillomavirus 11
v0a2	MG530.k121_5242	MG530.k121_5242_2	VMGC	Y	Alphapapillomavirus	Alphapapillomavirus 1
v2a0	MG53.k121_3263	MG53.k121_3263_5	VMGC	Y	Alphapapillomavirus	Alphapapillomavirus 9
v0a2	MG53.k121_349	MG53.k121_349_4	VMGC	Y	Alphapapillomavirus	Alphapapillomavirus 1
vcbe	MG547.k121_1216	MG547.k121_1216_2	VMGC	Y	Alphapapillomavirus	Alphapapillomavirus 7
v0f3	MG556.k121_27144	MG556.k121_27144_5	VMGC	Y	Alphapapillomavirus	Alphapapillomavirus 7
vcc1	MG55.k121_111286	MG55.k121_111286_4	VMGC	Y	Alphapapillomavirus	Alphapapillomavirus 9
vcb3	MG55.k121_111290	MG55.k121_111290_4	VMGC	Y	Alphapapillomavirus	Alphapapillomavirus 8
v672	MG55.k121_111293	MG55.k121_111293_3	VMGC	Y	Alphapapillomavirus	Alphapapillomavirus 7
v0a3	MG571.k121_5361	MG571.k121_5361_1	VMGC	Y	Alphapapillomavirus	Alphapapillomavirus 10
v0f4	MG582.k121_13226	MG582.k121_13226_5	VMGC	Y	Alphapapillomavirus	Alphapapillomavirus 10
v3c8	MG589.k121_22504	MG589.k121_22504_3	VMGC	Y	Alphapapillomavirus	Alphapapillomavirus 11
v3c6	MG589.k121_22507	MG589.k121_22507_4	VMGC	Y	Alphapapillomavirus	Alphapapillomavirus 9
v4a2	MG599.k121_9138	MG599.k121_9138_7	VMGC	Y	Alphapapillomavirus	Alphapapillomavirus 5
v60a	MG5.k121_194346	MG5.k121_194346_2	VMGC	Y	Alphapapillomavirus	Alphapapillomavirus 9
v60a	MG608.k121_9933	MG608.k121_9933_6	VMGC	Y	Alphapapillomavirus	Alphapapillomavirus 9
v2a0	MG625.k121_2971	MG625.k121_2971_2	VMGC	Y	Alphapapillomavirus	Alphapapillomavirus 9
v11d	MG628.k121_7639	MG628.k121_7639_2	VMGC	Y	Alphapapillomavirus	Alphapapillomavirus 3
v0f3	MG649.k121_32170	MG649.k121_32170_7	VMGC	Y	Alphapapillomavirus	Alphapapillomavirus 7
vcb9	MG64.k121_20939	MG64.k121_20939_6	VMGC	Y	Alphapapillomavirus	Alphapapillomavirus 6
vcb7	MG650.k121_11910	MG650.k121_11910_9	VMGC	Y	Alphapapillomavirus	Alphapapillomavirus 5
v3c6	MG651.k121_4542	MG651.k121_4542_2	VMGC	Y	Alphapapillomavirus	Alphapapillomavirus 9
vbef	MG651.k121_4543	MG651.k121_4543_4	VMGC	Y	Alphapapillomavirus	Alphapapillomavirus 14
v0e2	MG651.k121_4545	MG651.k121_4545_4	VMGC	Y	Alphapapillomavirus	Alphapapillomavirus 6
v2dd	MG653.k121_8611	MG653.k121_8611_1	VMGC	Y	Alphapapillomavirus	Alphapapillomavirus 11
v3c6	MG661.k121_50950	MG661.k121_50950_1	VMGC	Y	Alphapapillomavirus	Alphapapillomavirus 9
v409	MG673.k121_40466	MG673.k121_40466_4	VMGC	Y	Alphapapillomavirus	Alphapapillomavirus 7
v0a2	MG677.k121_11899	MG677.k121_11899_6	VMGC	Y	Alphapapillomavirus	Alphapapillomavirus 1
v0e9	MG691.k121_35845	MG691.k121_35845_7	VMGC	Y	Alphapapillomavirus	Alphapapillomavirus 3
v0f3	MG700.k121_5733	MG700.k121_5733_7	VMGC	Y	Alphapapillomavirus	Alphapapillomavirus 7
v4d2	MG700.k121_8714	MG700.k121_8714_5	VMGC	Y	Alphapapillomavirus	Alphapapillomavirus 6
vcb9	MG703.k121_21698	MG703.k121_21698_3	VMGC	Y	Alphapapillomavirus	Alphapapillomavirus 6
v0f3	MG705.k121_211	MG705.k121_211_9	VMGC	Y	Alphapapillomavirus	Alphapapillomavirus 7
v2dd	MG70.k121_26927	MG70.k121_26927_4	VMGC	Y	Alphapapillomavirus	Alphapapillomavirus 11
v2a0	MG714.k121_1673	MG714.k121_1673_2	VMGC	Y	Alphapapillomavirus	Alphapapillomavirus 9
v4a2	MG719.k121_4822	MG719.k121_4822_7	VMGC	Y	Alphapapillomavirus	Alphapapillomavirus 5
v4d2	MG719.k121_5424	MG719.k121_5424_4	VMGC	Y	Alphapapillomavirus	Alphapapillomavirus 6
v277	MG730.k121_17007	MG730.k121_17007_4	VMGC	Y	Alphapapillomavirus	Alphapapillomavirus 9
v5e5	MG733.k121_27483	MG733.k121_27483_5	VMGC	Y	Gammapapillomavirus	Gammapapillomavirus 6
v4d2	MG733.k121_27492	MG733.k121_27492_8	VMGC	Y	Alphapapillomavirus	Alphapapillomavirus 6
v0e2	MG7.k121_6774	MG7.k121_6774_4	VMGC	Y	Alphapapillomavirus	Alphapapillomavirus 6
v3c8	MG819.k121_2593	MG819.k121_2593_2	VMGC	Y	Alphapapillomavirus	Alphapapillomavirus 11
v3c8	MG821.k121_2769	MG821.k121_2769_3	VMGC	Y	Alphapapillomavirus	Alphapapillomavirus 11
v0a2	MG828.k121_2955	MG828.k121_2955_3	VMGC	Y	Alphapapillomavirus	Alphapapillomavirus 1
v3c6	MG833.k121_1246	MG833.k121_1246_5	VMGC	Y	Alphapapillomavirus	Alphapapillomavirus 9
v4d2	MG833.k121_7551	MG833.k121_7551_4	VMGC	Y	Alphapapillomavirus	Alphapapillomavirus 6
vcb9	MG833.k121_7554	MG833.k121_7554_5	VMGC	Y	Alphapapillomavirus	Alphapapillomavirus 6
v0a2	MG835.k121_2909	MG835.k121_2909_2	VMGC	Y	Alphapapillomavirus	Alphapapillomavirus 1
v086	MG853.k121_7188	MG853.k121_7188_5	VMGC	Y	Alphapapillomavirus	Alphapapillomavirus 7
v60a	MG856.k121_6269	MG856.k121_6269_4	VMGC	Y	Alphapapillomavirus	Alphapapillomavirus 9
vcb9	MG856.k121_6270	MG856.k121_6270_6	VMGC	Y	Alphapapillomavirus	Alphapapillomavirus 6
v277	MG865.k121_2157	MG865.k121_2157_3	VMGC	Y	Alphapapillomavirus	Alphapapillomavirus 9
v140	MG882.k121_19744	MG882.k121_19744_6	VMGC	Y	Alphapapillomavirus	Alphapapillomavirus 7
vcc3	MG884.k121_1574	MG884.k121_1574_3	VMGC	Y	Alphapapillomavirus	Alphapapillomavirus 3
v0f4	MG884.k121_9338	MG884.k121_9338_6	VMGC	Y	Alphapapillomavirus	Alphapapillomavirus 10
v0f4	MG886.k121_2651	MG886.k121_2651_9	VMGC	Y	Alphapapillomavirus	Alphapapillomavirus 10
vcb3	MG88.k121_22772	MG88.k121_22772_1	VMGC	Y	Alphapapillomavirus	Alphapapillomavirus 8
v277	MG890.k121_796	MG890.k121_796_4	VMGC	Y	Alphapapillomavirus	Alphapapillomavirus 9
vcb6	MG892.k121_5207	MG892.k121_5207_4	VMGC	Y	Alphapapillomavirus	Alphapapillomavirus 3
v086	MG896.k121_9920	MG896.k121_9920_1	VMGC	Y	Alphapapillomavirus	Alphapapillomavirus 7
v271	MG90.k121_21413	MG90.k121_21413_4	VMGC	Y	Alphapapillomavirus	Alphapapillomavirus 6
v4d2	MG934.k121_781	MG934.k121_781_2	VMGC	Y	Alphapapillomavirus	Alphapapillomavirus 6
v0f3	MG956.k121_7567	MG956.k121_7567_5	VMGC	Y	Alphapapillomavirus	Alphapapillomavirus 7
vcc1	MG966.k121_1212	MG966.k121_1212_1	VMGC	Y	Alphapapillomavirus	Alphapapillomavirus 9
vcc0	MG967.k121_668	MG967.k121_668_6	VMGC	Y	Alphapapillomavirus	Alphapapillomavirus 13
v0ff	MG968.k121_244	MG968.k121_244_3	VMGC	Y	Alphapapillomavirus	Alphapapillomavirus 3
v089	MG977.k121_33143	MG977.k121_33143_2	VMGC	Y	Alphapapillomavirus	Alphapapillomavirus 13
MH777368.1	MH777368.1	MH777368.1|MH777368.1_5222-6769__	NCBI	N	Gammapapillomavirus	Unidentified
MT250602.1	MT250602.1	MT250602.1|MT250602.1_5837-7360__	NCBI	Y	Alphapapillomavirus	Alphapapillomavirus 14
vbef	P10707843.k121_23913	P10707843.k121_23913_4	VMGC	Y	Alphapapillomavirus	Alphapapillomavirus 14
vcb6	P10708860.k121_7079	P10708860.k121_7079_2	VMGC	Y	Alphapapillomavirus	Alphapapillomavirus 3
vcc3	P10708884.k121_4952	P10708884.k121_4952_4	VMGC	Y	Alphapapillomavirus	Alphapapillomavirus 3
v0f3	P10708962.k121_27152	P10708962.k121_27152_4	VMGC	Y	Alphapapillomavirus	Alphapapillomavirus 7
vcd9	P10708995.k121_9471	P10708995.k121_9471_1	VMGC	N	Gammapapillomavirus	Gammapapillomavirus 6
v0fc	P10708995.k121_9474	P10708995.k121_9474_4	VMGC	Y	Gammapapillomavirus	Gammapapillomavirus 6
v0e9	P10708995.k121_9480	P10708995.k121_9480_5	VMGC	Y	Alphapapillomavirus	Alphapapillomavirus 3
v3c6	P10709012.k121_4305	P10709012.k121_4305_3	VMGC	Y	Alphapapillomavirus	Alphapapillomavirus 9
v0e9	P10709104.k121_14154	P10709104.k121_14154_9	VMGC	Y	Alphapapillomavirus	Alphapapillomavirus 3
v0e9	P10709184.k121_13028	P10709184.k121_13028_5	VMGC	Y	Alphapapillomavirus	Alphapapillomavirus 3
v0e9	P10709292.k121_1894	P10709292.k121_1894_2	VMGC	Y	Alphapapillomavirus	Alphapapillomavirus 3
v11c	P10709334.k121_6277	P10709334.k121_6277_3	VMGC	Y	Alphapapillomavirus	Alphapapillomavirus 8
v0e2	P10709356.k121_4814	P10709356.k121_4814_1	VMGC	Y	Alphapapillomavirus	Alphapapillomavirus 6
vbef	P10709358.k121_16104	P10709358.k121_16104_2	VMGC	Y	Alphapapillomavirus	Alphapapillomavirus 14
v3c6	P10709365.k121_10410	P10709365.k121_10410_6	VMGC	Y	Alphapapillomavirus	Alphapapillomavirus 9
v0f3	P10709365.k121_10411	P10709365.k121_10411_2	VMGC	Y	Alphapapillomavirus	Alphapapillomavirus 7
v0e9	P10709375.k121_4419	P10709375.k121_4419_9	VMGC	Y	Alphapapillomavirus	Alphapapillomavirus 3
v0a2	P10709382.k121_1208	P10709382.k121_1208_4	VMGC	Y	Alphapapillomavirus	Alphapapillomavirus 1
v3c6	P10709393.k121_1009	P10709393.k121_1009_5	VMGC	Y	Alphapapillomavirus	Alphapapillomavirus 9
v0e9	P10709417.k121_30052	P10709417.k121_30052_4	VMGC	Y	Alphapapillomavirus	Alphapapillomavirus 3
v0e9	P10709423.k121_389	P10709423.k121_389_4	VMGC	Y	Alphapapillomavirus	Alphapapillomavirus 3
v0e9	P10709439.k121_8747	P10709439.k121_8747_10	VMGC	Y	Alphapapillomavirus	Alphapapillomavirus 3
v0e9	P10709460.k121_19324	P10709460.k121_19324_4	VMGC	Y	Alphapapillomavirus	Alphapapillomavirus 3
v1bf	P10709461.k121_10401	P10709461.k121_10401_5	VMGC	N	Gammapapillomavirus	Gammapapillomavirus 9
v11c	P10709461.k121_13837	P10709461.k121_13837_6	VMGC	Y	Alphapapillomavirus	Alphapapillomavirus 8
v0a2	P10709461.k121_13844	P10709461.k121_13844_4	VMGC	Y	Alphapapillomavirus	Alphapapillomavirus 1
v11c	P10709465.k121_20001	P10709465.k121_20001_7	VMGC	Y	Alphapapillomavirus	Alphapapillomavirus 8
v3c6	P10709471.k121_1585	P10709471.k121_1585_5	VMGC	Y	Alphapapillomavirus	Alphapapillomavirus 9
v0a2	P10709490.k121_1163	P10709490.k121_1163_1	VMGC	Y	Alphapapillomavirus	Alphapapillomavirus 1
vbef	P10709496.k121_9947	P10709496.k121_9947_3	VMGC	Y	Alphapapillomavirus	Alphapapillomavirus 14
v3c6	P10709631.k121_1474	P10709631.k121_1474_2	VMGC	Y	Alphapapillomavirus	Alphapapillomavirus 9
v1bf	P10709631.k121_1475	P10709631.k121_1475_3	VMGC	N	Gammapapillomavirus	Gammapapillomavirus 9
vcb6	P10709631.k121_739	P10709631.k121_739_5	VMGC	Y	Alphapapillomavirus	Alphapapillomavirus 3
v3c6	P10709731.k121_915	P10709731.k121_915_5	VMGC	Y	Alphapapillomavirus	Alphapapillomavirus 9
v0f4	P10709967.k121_1683	P10709967.k121_1683_1	VMGC	Y	Alphapapillomavirus	Alphapapillomavirus 10
v4d2	P10709967.k121_966	P10709967.k121_966_4	VMGC	Y	Alphapapillomavirus	Alphapapillomavirus 6
vcb6	P10709972.k121_12186	P10709972.k121_12186_3	VMGC	Y	Alphapapillomavirus	Alphapapillomavirus 3
v0a2	P10709972.k121_12188	P10709972.k121_12188_2	VMGC	Y	Alphapapillomavirus	Alphapapillomavirus 1
v097	P10709972.k121_12189	P10709972.k121_12189_8	VMGC	Y	Alphapapillomavirus	Alphapapillomavirus 10
v66e	P10709972.k121_2340	P10709972.k121_2340_3	VMGC	Y	Alphapapillomavirus	Alphapapillomavirus 8
vd0f	P10709972.k121_386	P10709972.k121_386_3	VMGC	N	Gammapapillomavirus	Gammapapillomavirus 6
vbef	P10710182.k121_6915	P10710182.k121_6915_5	VMGC	Y	Alphapapillomavirus	Alphapapillomavirus 14
vbef	PV32.k141_939	PV32.k141_939_6	VMGC	Y	Alphapapillomavirus	Alphapapillomavirus 14
vbf3	PV52.k141_11594	PV52.k141_11594_5	VMGC	Y	Alphapapillomavirus	Alphapapillomavirus 14
v0e2	SAMN00032792.k121_1095	SAMN00032792.k121_1095_3	VMGC	Y	Alphapapillomavirus	Alphapapillomavirus 6
v409	SAMN00032792.k121_254	SAMN00032792.k121_254_2	VMGC	Y	Alphapapillomavirus	Alphapapillomavirus 7
v3c6	SAMN00035561.k121_2844	SAMN00035561.k121_2844_3	VMGC	Y	Alphapapillomavirus	Alphapapillomavirus 9
v0ff	SAMN00044822.k121_22482	SAMN00044822.k121_22482_5	VMGC	Y	Alphapapillomavirus	Alphapapillomavirus 3
v086	SAMN00068545.k121_2744	SAMN00068545.k121_2744_4	VMGC	Y	Alphapapillomavirus	Alphapapillomavirus 7
v3c8	SAMN00068545.k121_4584	SAMN00068545.k121_4584_5	VMGC	Y	Alphapapillomavirus	Alphapapillomavirus 11
v0a2	SAMN00071514.k121_5438	SAMN00071514.k121_5438_5	VMGC	Y	Alphapapillomavirus	Alphapapillomavirus 1
vcb7	SAMN00088853.k121_6435	SAMN00088853.k121_6435_6	VMGC	Y	Alphapapillomavirus	Alphapapillomavirus 5
v086	SAMN00100041.k121_2752	SAMN00100041.k121_2752_7	VMGC	Y	Alphapapillomavirus	Alphapapillomavirus 7
v4d2	SAMN00142231.k121_3103	SAMN00142231.k121_3103_2	VMGC	Y	Alphapapillomavirus	Alphapapillomavirus 6
v089	SAMN00142956.k121_1234	SAMN00142956.k121_1234_3	VMGC	Y	Alphapapillomavirus	Alphapapillomavirus 13
v127	SAMN00142956.k121_591	SAMN00142956.k121_591_2	VMGC	Y	Alphapapillomavirus	Alphapapillomavirus 3
v3c6	SAMN00146141.k121_6600	SAMN00146141.k121_6600_7	VMGC	Y	Alphapapillomavirus	Alphapapillomavirus 9
v097	SRR10258549.k121_6340	SRR10258549.k121_6340_5	VMGC	Y	Alphapapillomavirus	Alphapapillomavirus 10
v0ff	SRR10258550.k121_4459	SRR10258550.k121_4459_5	VMGC	Y	Alphapapillomavirus	Alphapapillomavirus 3
v0a2	SRR10258571.k121_11062	SRR10258571.k121_11062_2	VMGC	Y	Alphapapillomavirus	Alphapapillomavirus 1
vcc0	SRR10258574.k121_24664	SRR10258574.k121_24664_4	VMGC	Y	Alphapapillomavirus	Alphapapillomavirus 13
v0a2	SRR10258574.k121_24665	SRR10258574.k121_24665_3	VMGC	Y	Alphapapillomavirus	Alphapapillomavirus 1
v2a0	SRR11749262.k121_18602	SRR11749262.k121_18602_5	VMGC	Y	Alphapapillomavirus	Alphapapillomavirus 9
v2a0	SRR11749266.k121_36558	SRR11749266.k121_36558_6	VMGC	Y	Alphapapillomavirus	Alphapapillomavirus 9
v0a4	SRR11749268.k121_20148	SRR11749268.k121_20148_6	VMGC	Y	Gammapapillomavirus	Gammapapillomavirus 13
v3c8	SRR11749268.k121_20149	SRR11749268.k121_20149_4	VMGC	Y	Alphapapillomavirus	Alphapapillomavirus 11
v2a0	SRR11749268.k121_20150	SRR11749268.k121_20150_6	VMGC	Y	Alphapapillomavirus	Alphapapillomavirus 9
v2a0	SRR11749272.k121_7111	SRR11749272.k121_7111_4	VMGC	Y	Alphapapillomavirus	Alphapapillomavirus 9
v2a0	SRR11749273.k121_47187	SRR11749273.k121_47187_5	VMGC	Y	Alphapapillomavirus	Alphapapillomavirus 9
v66e	SRR11749275.k121_30740	SRR11749275.k121_30740_4	VMGC	Y	Alphapapillomavirus	Alphapapillomavirus 8
v2a0	SRR11749276.k121_18612	SRR11749276.k121_18612_3	VMGC	Y	Alphapapillomavirus	Alphapapillomavirus 9
v2a0	SRR11749283.k121_36305	SRR11749283.k121_36305_4	VMGC	Y	Alphapapillomavirus	Alphapapillomavirus 9
v672	SRR11749284.k121_33781	SRR11749284.k121_33781_4	VMGC	Y	Alphapapillomavirus	Alphapapillomavirus 7
vbef	SRR11749286.k121_5797	SRR11749286.k121_5797_4	VMGC	Y	Alphapapillomavirus	Alphapapillomavirus 14
v097	SRR11749291.k121_18024	SRR11749291.k121_18024_9	VMGC	Y	Alphapapillomavirus	Alphapapillomavirus 10
v2a0	SRR11749292.k121_786	SRR11749292.k121_786_5	VMGC	Y	Alphapapillomavirus	Alphapapillomavirus 9
v097	SRR12018780.k81_531	SRR12018780.k81_531_6	VMGC	Y	Alphapapillomavirus	Alphapapillomavirus 10
v1bf	SRR12018915.k81_19848	SRR12018915.k81_19848_4	VMGC	N	Gammapapillomavirus	Gammapapillomavirus 9
v672	SRR12830916.k121_13472	SRR12830916.k121_13472_5	VMGC	Y	Alphapapillomavirus	Alphapapillomavirus 7
v672	SRR12830920.k121_13701	SRR12830920.k121_13701_3	VMGC	Y	Alphapapillomavirus	Alphapapillomavirus 7
v238	SRR13167570.k121_3354	SRR13167570.k121_3354_4	VMGC	Y	Alphapapillomavirus	Alphapapillomavirus 10
v238	SRR13167571.k121_2227	SRR13167571.k121_2227_4	VMGC	Y	Alphapapillomavirus	Alphapapillomavirus 10
v11c	SRR13167572.k121_1337	SRR13167572.k121_1337_5	VMGC	Y	Alphapapillomavirus	Alphapapillomavirus 8
vcc3	SRR13167589.k121_2625	SRR13167589.k121_2625_3	VMGC	Y	Alphapapillomavirus	Alphapapillomavirus 3
v3c6	SRR13167617.k121_1635	SRR13167617.k121_1635_1	VMGC	Y	Alphapapillomavirus	Alphapapillomavirus 9
v238	SRR13167645.k121_2681	SRR13167645.k121_2681_7	VMGC	Y	Alphapapillomavirus	Alphapapillomavirus 10
v11c	SRR13167649.k121_1146	SRR13167649.k121_1146_8	VMGC	Y	Alphapapillomavirus	Alphapapillomavirus 8
vbf3	SRR13167710.k121_1683	SRR13167710.k121_1683_7	VMGC	Y	Alphapapillomavirus	Alphapapillomavirus 14
v0dc	SRR13167728.k121_1382	SRR13167728.k121_1382_4	VMGC	Y	Alphapapillomavirus	Alphapapillomavirus 3
v238	SRR13167740.k121_2866	SRR13167740.k121_2866_6	VMGC	Y	Alphapapillomavirus	Alphapapillomavirus 10
v66e	SRR13694844.k121_1420	SRR13694844.k121_1420_2	VMGC	Y	Alphapapillomavirus	Alphapapillomavirus 8
v60a	SRR16470940.k121_9839	SRR16470940.k121_9839_3	VMGC	Y	Alphapapillomavirus	Alphapapillomavirus 9
v2a0	SRR16470942.k121_9014	SRR16470942.k121_9014_4	VMGC	Y	Alphapapillomavirus	Alphapapillomavirus 9
v0e2	SRR16470944.k121_15802	SRR16470944.k121_15802_2	VMGC	Y	Alphapapillomavirus	Alphapapillomavirus 6
vcc1	SRR16470949.k121_4029	SRR16470949.k121_4029_4	VMGC	Y	Alphapapillomavirus	Alphapapillomavirus 9
v2a0	SRR16470952.k121_7508	SRR16470952.k121_7508_5	VMGC	Y	Alphapapillomavirus	Alphapapillomavirus 9
v2a0	SRR16470954.k121_10168	SRR16470954.k121_10168_4	VMGC	Y	Alphapapillomavirus	Alphapapillomavirus 9
v2a0	SRR16470961.k121_7084	SRR16470961.k121_7084_2	VMGC	Y	Alphapapillomavirus	Alphapapillomavirus 9
v2a0	SRR16470962.k121_9612	SRR16470962.k121_9612_4	VMGC	Y	Alphapapillomavirus	Alphapapillomavirus 9
v672	SRR16470963.k121_10186	SRR16470963.k121_10186_7	VMGC	Y	Alphapapillomavirus	Alphapapillomavirus 7
vcc1	SRR16470964.k121_10268	SRR16470964.k121_10268_5	VMGC	Y	Alphapapillomavirus	Alphapapillomavirus 9
vcb7	SRR16470977.k121_9272	SRR16470977.k121_9272_4	VMGC	Y	Alphapapillomavirus	Alphapapillomavirus 5
v2a0	SRR16470982.k121_10583	SRR16470982.k121_10583_4	VMGC	Y	Alphapapillomavirus	Alphapapillomavirus 9
v2a0	SRR16470983.k121_28833	SRR16470983.k121_28833_4	VMGC	Y	Alphapapillomavirus	Alphapapillomavirus 9
v4a2	SRR16470992.k121_3683	SRR16470992.k121_3683_2	VMGC	Y	Alphapapillomavirus	Alphapapillomavirus 5
v2a0	SRR16470995.k121_8536	SRR16470995.k121_8536_6	VMGC	Y	Alphapapillomavirus	Alphapapillomavirus 9
v2a0	SRR16471000.k121_10072	SRR16471000.k121_10072_5	VMGC	Y	Alphapapillomavirus	Alphapapillomavirus 9
v60a	SRR16471005.k121_10610	SRR16471005.k121_10610_6	VMGC	Y	Alphapapillomavirus	Alphapapillomavirus 9
v0f3	SRR16471006.k121_10080	SRR16471006.k121_10080_5	VMGC	Y	Alphapapillomavirus	Alphapapillomavirus 7
v0e9	SRR16471006.k121_10081	SRR16471006.k121_10081_4	VMGC	Y	Alphapapillomavirus	Alphapapillomavirus 3
v0f4	SRR16471006.k121_10082	SRR16471006.k121_10082_1	VMGC	Y	Alphapapillomavirus	Alphapapillomavirus 10
v2a0	SRR16471006.k121_9271	SRR16471006.k121_9271_4	VMGC	Y	Alphapapillomavirus	Alphapapillomavirus 9
v2a0	SRR16471007.k121_6116	SRR16471007.k121_6116_3	VMGC	Y	Alphapapillomavirus	Alphapapillomavirus 9
v60a	SRR16471008.k121_8518	SRR16471008.k121_8518_2	VMGC	Y	Alphapapillomavirus	Alphapapillomavirus 9
v0e9	SRR16471009.k121_10704	SRR16471009.k121_10704_5	VMGC	Y	Alphapapillomavirus	Alphapapillomavirus 3
v60a	SRR16471017.k121_6767	SRR16471017.k121_6767_3	VMGC	Y	Alphapapillomavirus	Alphapapillomavirus 9
v60a	SRR16471018.k121_7854	SRR16471018.k121_7854_2	VMGC	Y	Alphapapillomavirus	Alphapapillomavirus 9
v3c6	SRR16471019.k121_8513	SRR16471019.k121_8513_5	VMGC	Y	Alphapapillomavirus	Alphapapillomavirus 9
v128	SRR16471020.k121_10253	SRR16471020.k121_10253_3	VMGC	Y	Alphapapillomavirus	Alphapapillomavirus 9
v0f6	SRR16471022.k121_13177	SRR16471022.k121_13177_6	VMGC	Y	Alphapapillomavirus	Alphapapillomavirus 9
vcb7	SRR16471026.k121_6131	SRR16471026.k121_6131_4	VMGC	Y	Alphapapillomavirus	Alphapapillomavirus 5
v0f9	SRR16471029.k121_23161	SRR16471029.k121_23161_2	VMGC	Y	Alphapapillomavirus	Alphapapillomavirus 3
v277	SRR16471029.k121_23165	SRR16471029.k121_23165_4	VMGC	Y	Alphapapillomavirus	Alphapapillomavirus 9
vcc1	SRR16471034.k121_12248	SRR16471034.k121_12248_1	VMGC	Y	Alphapapillomavirus	Alphapapillomavirus 9
v4d2	SRR16471034.k121_6246	SRR16471034.k121_6246_7	VMGC	Y	Alphapapillomavirus	Alphapapillomavirus 6
v3c6	SRR16471037.k121_168	SRR16471037.k121_168_4	VMGC	Y	Alphapapillomavirus	Alphapapillomavirus 9
v3c6	SRR16471038.k121_10545	SRR16471038.k121_10545_7	VMGC	Y	Alphapapillomavirus	Alphapapillomavirus 9
v097	SRR16471044.k121_8803	SRR16471044.k121_8803_2	VMGC	Y	Alphapapillomavirus	Alphapapillomavirus 10
v3c6	SRR16471045.k121_8236	SRR16471045.k121_8236_2	VMGC	Y	Alphapapillomavirus	Alphapapillomavirus 9
v60a	SRR16471049.k121_31755	SRR16471049.k121_31755_4	VMGC	Y	Alphapapillomavirus	Alphapapillomavirus 9
v0fc	SRR16471052.k121_10173	SRR16471052.k121_10173_3	VMGC	Y	Gammapapillomavirus	Gammapapillomavirus 6
v2a0	SRR16471055.k121_40657	SRR16471055.k121_40657_3	VMGC	Y	Alphapapillomavirus	Alphapapillomavirus 9
v3c6	SRR16471055.k121_40661	SRR16471055.k121_40661_2	VMGC	Y	Alphapapillomavirus	Alphapapillomavirus 9
v128	SRR16471060.k121_5252	SRR16471060.k121_5252_2	VMGC	Y	Alphapapillomavirus	Alphapapillomavirus 9
v0ff	SRR16471060.k121_5254	SRR16471060.k121_5254_1	VMGC	Y	Alphapapillomavirus	Alphapapillomavirus 3
v2a0	SRR16471067.k121_9272	SRR16471067.k121_9272_6	VMGC	Y	Alphapapillomavirus	Alphapapillomavirus 9
v409	SRR16471069.k121_8999	SRR16471069.k121_8999_1	VMGC	Y	Alphapapillomavirus	Alphapapillomavirus 7
vcbe	SRR16471070.k121_8897	SRR16471070.k121_8897_7	VMGC	Y	Alphapapillomavirus	Alphapapillomavirus 7
vcb6	SRR16471072.k121_9268	SRR16471072.k121_9268_2	VMGC	Y	Alphapapillomavirus	Alphapapillomavirus 3
v3c6	SRR16471072.k121_9613	SRR16471072.k121_9613_5	VMGC	Y	Alphapapillomavirus	Alphapapillomavirus 9
vbef	SRR16471072.k121_9616	SRR16471072.k121_9616_4	VMGC	Y	Alphapapillomavirus	Alphapapillomavirus 14
v140	SRR16471072.k121_9617	SRR16471072.k121_9617_4	VMGC	Y	Alphapapillomavirus	Alphapapillomavirus 7
v0a2	SRR16916845.k121_97886	SRR16916845.k121_97886_5	VMGC	Y	Alphapapillomavirus	Alphapapillomavirus 1
v2a0	SRR16916845.k121_97900	SRR16916845.k121_97900_4	VMGC	Y	Alphapapillomavirus	Alphapapillomavirus 9
v2a0	SRR16916847.k121_142118	SRR16916847.k121_142118_6	VMGC	Y	Alphapapillomavirus	Alphapapillomavirus 9
v0a2	SRR16916847.k121_142123	SRR16916847.k121_142123_1	VMGC	Y	Alphapapillomavirus	Alphapapillomavirus 1
v0a2	SRR16916850.k121_17151	SRR16916850.k121_17151_2	VMGC	Y	Alphapapillomavirus	Alphapapillomavirus 1
vcb6	SRR16916851.k121_5509	SRR16916851.k121_5509_5	VMGC	Y	Alphapapillomavirus	Alphapapillomavirus 3
v2a0	SRR16916851.k121_8073	SRR16916851.k121_8073_2	VMGC	Y	Alphapapillomavirus	Alphapapillomavirus 9
vbef	SRR16916851.k121_8075	SRR16916851.k121_8075_3	VMGC	Y	Alphapapillomavirus	Alphapapillomavirus 14
v2a0	SRR16916855.k121_65012	SRR16916855.k121_65012_4	VMGC	Y	Alphapapillomavirus	Alphapapillomavirus 9
v128	SRR16916856.k121_18314	SRR16916856.k121_18314_3	VMGC	Y	Alphapapillomavirus	Alphapapillomavirus 9
v0f3	SRR16916856.k121_18319	SRR16916856.k121_18319_2	VMGC	Y	Alphapapillomavirus	Alphapapillomavirus 7
v11c	SRR16916868.k121_19714	SRR16916868.k121_19714_5	VMGC	Y	Alphapapillomavirus	Alphapapillomavirus 8
v11d	SRR16916871.k121_5196	SRR16916871.k121_5196_4	VMGC	Y	Alphapapillomavirus	Alphapapillomavirus 3
v271	SRR16916871.k121_813	SRR16916871.k121_813_6	VMGC	Y	Alphapapillomavirus	Alphapapillomavirus 6
v66e	SRR16916875.k121_37379	SRR16916875.k121_37379_4	VMGC	Y	Alphapapillomavirus	Alphapapillomavirus 8
v127	SRR16916875.k121_37380	SRR16916875.k121_37380_5	VMGC	Y	Alphapapillomavirus	Alphapapillomavirus 3
vcb3	SRR16916875.k121_37385	SRR16916875.k121_37385_4	VMGC	Y	Alphapapillomavirus	Alphapapillomavirus 8
vcbe	SRR16916875.k121_37407	SRR16916875.k121_37407_4	VMGC	Y	Alphapapillomavirus	Alphapapillomavirus 7
v2a0	SRR16916890.k121_25446	SRR16916890.k121_25446_5	VMGC	Y	Alphapapillomavirus	Alphapapillomavirus 9
v0f6	SRR16916890.k121_8988	SRR16916890.k121_8988_4	VMGC	Y	Alphapapillomavirus	Alphapapillomavirus 9
v0a2	SRR16916891.k121_45166	SRR16916891.k121_45166_4	VMGC	Y	Alphapapillomavirus	Alphapapillomavirus 1
v2a0	SRR16916891.k121_63822	SRR16916891.k121_63822_5	VMGC	Y	Alphapapillomavirus	Alphapapillomavirus 9
v0f6	SRR16916891.k121_68244	SRR16916891.k121_68244_6	VMGC	Y	Alphapapillomavirus	Alphapapillomavirus 9
v60a	SRR16916891.k121_68245	SRR16916891.k121_68245_5	VMGC	Y	Alphapapillomavirus	Alphapapillomavirus 9
v140	SRR16916891.k121_68248	SRR16916891.k121_68248_4	VMGC	Y	Alphapapillomavirus	Alphapapillomavirus 7
v672	SRR16916891.k121_68249	SRR16916891.k121_68249_4	VMGC	Y	Alphapapillomavirus	Alphapapillomavirus 7
vcbe	SRR16916891.k121_68251	SRR16916891.k121_68251_3	VMGC	Y	Alphapapillomavirus	Alphapapillomavirus 7
v089	SRR16916891.k121_68252	SRR16916891.k121_68252_6	VMGC	Y	Alphapapillomavirus	Alphapapillomavirus 13
vcb7	SRR17284229.k121_7880	SRR17284229.k121_7880_4	VMGC	Y	Alphapapillomavirus	Alphapapillomavirus 5
v60a	SRR17635496.k121_63675	SRR17635496.k121_63675_6	VMGC	Y	Alphapapillomavirus	Alphapapillomavirus 9
v179	SRR17635499.k121_996	SRR17635499.k121_996_6	VMGC	N	Betapapillomavirus	Betapapillomavirus 2
v11d	SRR17635500.k121_10725	SRR17635500.k121_10725_3	VMGC	Y	Alphapapillomavirus	Alphapapillomavirus 3
vcb9	SRR17635507.k121_7749	SRR17635507.k121_7749_6	VMGC	Y	Alphapapillomavirus	Alphapapillomavirus 6
vcb9	SRR17635509.k121_4273	SRR17635509.k121_4273_4	VMGC	Y	Alphapapillomavirus	Alphapapillomavirus 6
vcb9	SRR17635511.k121_3315	SRR17635511.k121_3315_1	VMGC	Y	Alphapapillomavirus	Alphapapillomavirus 6
v0f6	SRR17635516.k121_9670	SRR17635516.k121_9670_4	VMGC	Y	Alphapapillomavirus	Alphapapillomavirus 9
v271	SRR17635516.k121_9671	SRR17635516.k121_9671_2	VMGC	Y	Alphapapillomavirus	Alphapapillomavirus 6
vcc0	SRR17635569.k121_8888	SRR17635569.k121_8888_4	VMGC	Y	Alphapapillomavirus	Alphapapillomavirus 13
v11d	SRR17635626.k121_25085	SRR17635626.k121_25085_4	VMGC	Y	Alphapapillomavirus	Alphapapillomavirus 3
v1bf	SRR17635626.k121_9454	SRR17635626.k121_9454_2	VMGC	N	Gammapapillomavirus	Gammapapillomavirus 9
v507	SRR17635627.k121_18384	SRR17635627.k121_18384_3	VMGC	Y	Alphapapillomavirus	Alphapapillomavirus 3
v1bf	SRR17635627.k121_23883	SRR17635627.k121_23883_7	VMGC	N	Gammapapillomavirus	Gammapapillomavirus 9
v11d	SRR17635627.k121_23885	SRR17635627.k121_23885_4	VMGC	Y	Alphapapillomavirus	Alphapapillomavirus 3
v0a4	SRR17635627.k121_23889	SRR17635627.k121_23889_4	VMGC	Y	Gammapapillomavirus	Gammapapillomavirus 13
v0a3	SRR17635666.k121_12343	SRR17635666.k121_12343_4	VMGC	Y	Alphapapillomavirus	Alphapapillomavirus 10
vcb3	SRR17635670.k121_6180	SRR17635670.k121_6180_5	VMGC	Y	Alphapapillomavirus	Alphapapillomavirus 8
v202	SRR17635687.k121_17569	SRR17635687.k121_17569_4	VMGC	Y	Gammapapillomavirus	Gammapapillomavirus 6
vcb7	SRR17635697.k121_95872	SRR17635697.k121_95872_5	VMGC	Y	Alphapapillomavirus	Alphapapillomavirus 5
vcb7	SRR17635698.k121_171191	SRR17635698.k121_171191_2	VMGC	Y	Alphapapillomavirus	Alphapapillomavirus 5
v0a3	SRR17635699.k121_1253	SRR17635699.k121_1253_4	VMGC	Y	Alphapapillomavirus	Alphapapillomavirus 10
v237	SRR17635712.k121_45515	SRR17635712.k121_45515_7	VMGC	N	Gammapapillomavirus	Gammapapillomavirus 15
v238	SRR17635713.k121_10128	SRR17635713.k121_10128_6	VMGC	Y	Alphapapillomavirus	Alphapapillomavirus 10
v238	SRR17635714.k121_13173	SRR17635714.k121_13173_2	VMGC	Y	Alphapapillomavirus	Alphapapillomavirus 10
vcc0	SRR17635719.k121_9870	SRR17635719.k121_9870_4	VMGC	Y	Alphapapillomavirus	Alphapapillomavirus 13
v11c	SRR17635742.k121_1149	SRR17635742.k121_1149_2	VMGC	Y	Alphapapillomavirus	Alphapapillomavirus 8
v0f6	SRR17635742.k121_9110	SRR17635742.k121_9110_1	VMGC	Y	Alphapapillomavirus	Alphapapillomavirus 9
vcb7	SRR17635742.k121_9111	SRR17635742.k121_9111_5	VMGC	Y	Alphapapillomavirus	Alphapapillomavirus 5
v0f6	SRR17635743.k121_29710	SRR17635743.k121_29710_6	VMGC	Y	Alphapapillomavirus	Alphapapillomavirus 9
v0f6	SRR17635744.k121_7271	SRR17635744.k121_7271_6	VMGC	Y	Alphapapillomavirus	Alphapapillomavirus 9
v0f6	SRR17635745.k121_3529	SRR17635745.k121_3529_1	VMGC	Y	Alphapapillomavirus	Alphapapillomavirus 9
v0f6	SRR17635746.k121_8896	SRR17635746.k121_8896_5	VMGC	Y	Alphapapillomavirus	Alphapapillomavirus 9
v2dd	SRR17635752.k121_5436	SRR17635752.k121_5436_5	VMGC	Y	Alphapapillomavirus	Alphapapillomavirus 11
v277	SRR17635758.k121_4860	SRR17635758.k121_4860_2	VMGC	Y	Alphapapillomavirus	Alphapapillomavirus 9
vcb7	SRR17635763.k121_41032	SRR17635763.k121_41032_5	VMGC	Y	Alphapapillomavirus	Alphapapillomavirus 5
v0a2	SRR17635782.k121_4823	SRR17635782.k121_4823_6	VMGC	Y	Alphapapillomavirus	Alphapapillomavirus 1
v0a2	SRR17635783.k121_6861	SRR17635783.k121_6861_4	VMGC	Y	Alphapapillomavirus	Alphapapillomavirus 1
v0a2	SRR17635784.k121_8097	SRR17635784.k121_8097_4	VMGC	Y	Alphapapillomavirus	Alphapapillomavirus 1
v0a2	SRR17635785.k121_4044	SRR17635785.k121_4044_4	VMGC	Y	Alphapapillomavirus	Alphapapillomavirus 1
v0a2	SRR17635786.k121_10280	SRR17635786.k121_10280_5	VMGC	Y	Alphapapillomavirus	Alphapapillomavirus 1
v097	SRR17635795.k121_63601	SRR17635795.k121_63601_1	VMGC	Y	Alphapapillomavirus	Alphapapillomavirus 10
v60a	SRR17635795.k121_63602	SRR17635795.k121_63602_1	VMGC	Y	Alphapapillomavirus	Alphapapillomavirus 9
v277	SRR17635796.k121_4677	SRR17635796.k121_4677_4	VMGC	Y	Alphapapillomavirus	Alphapapillomavirus 9
vc81	SRR17635797.k121_24603	SRR17635797.k121_24603_5	VMGC	Y	Alphapapillomavirus	Alphapapillomavirus 3
vc81	SRR17635800.k121_13871	SRR17635800.k121_13871_5	VMGC	Y	Alphapapillomavirus	Alphapapillomavirus 3
v0a2	SRR17635804.k121_7590	SRR17635804.k121_7590_4	VMGC	Y	Alphapapillomavirus	Alphapapillomavirus 1
v2a0	SRR18765383.k121_2918	SRR18765383.k121_2918_6	VMGC	Y	Alphapapillomavirus	Alphapapillomavirus 9
v0a4	SRR1952601.k121_139	SRR1952601.k121_139_6	VMGC	Y	Gammapapillomavirus	Gammapapillomavirus 13
vcb7	SRR1952601.k121_1812	SRR1952601.k121_1812_2	VMGC	Y	Alphapapillomavirus	Alphapapillomavirus 5
v3c6	SRR20744540.k81_117	SRR20744540.k81_117_2	VMGC	Y	Alphapapillomavirus	Alphapapillomavirus 9
v60a	SRR20744540.k81_133	SRR20744540.k81_133_2	VMGC	Y	Alphapapillomavirus	Alphapapillomavirus 9
v0a2	SRR20744549.k101_11	SRR20744549.k101_11_6	VMGC	Y	Alphapapillomavirus	Alphapapillomavirus 1
v0e9	SRR20744551.k121_46	SRR20744551.k121_46_6	VMGC	Y	Alphapapillomavirus	Alphapapillomavirus 3
vcb3	SRR20744551.k121_57	SRR20744551.k121_57_1	VMGC	Y	Alphapapillomavirus	Alphapapillomavirus 8
v3c6	SRR20744558.k81_67	SRR20744558.k81_67_8	VMGC	Y	Alphapapillomavirus	Alphapapillomavirus 9
v0f4	SRR21425773.k121_3242	SRR21425773.k121_3242_6	VMGC	Y	Alphapapillomavirus	Alphapapillomavirus 10
v4d2	SRR21425778.k121_3019	SRR21425778.k121_3019_7	VMGC	Y	Alphapapillomavirus	Alphapapillomavirus 6
v2a0	SRR21425779.k121_2259	SRR21425779.k121_2259_6	VMGC	Y	Alphapapillomavirus	Alphapapillomavirus 9
v3c6	SRR21425781.k121_4738	SRR21425781.k121_4738_4	VMGC	Y	Alphapapillomavirus	Alphapapillomavirus 9
vcb5	SRR21425781.k121_5236	SRR21425781.k121_5236_4	VMGC	Y	Alphapapillomavirus	Alphapapillomavirus 5
v672	SRR21425797.k121_4311	SRR21425797.k121_4311_5	VMGC	Y	Alphapapillomavirus	Alphapapillomavirus 7
vcb3	SRR21425798.k121_3292	SRR21425798.k121_3292_4	VMGC	Y	Alphapapillomavirus	Alphapapillomavirus 8
v4d2	SRR21425798.k121_3294	SRR21425798.k121_3294_7	VMGC	Y	Alphapapillomavirus	Alphapapillomavirus 6
v11c	SRR21425798.k121_3295	SRR21425798.k121_3295_2	VMGC	Y	Alphapapillomavirus	Alphapapillomavirus 8
v0f3	SRR21425811.k121_5034	SRR21425811.k121_5034_8	VMGC	Y	Alphapapillomavirus	Alphapapillomavirus 7
v0ff	SRR21425816.k121_1971	SRR21425816.k121_1971_5	VMGC	Y	Alphapapillomavirus	Alphapapillomavirus 3
v3ce	SRR21425818.k121_1477	SRR21425818.k121_1477_1	VMGC	Y	Alphapapillomavirus	Alphapapillomavirus 1
v271	SRR21604181.k121_100	SRR21604181.k121_100_4	VMGC	Y	Alphapapillomavirus	Alphapapillomavirus 6
v2a0	SRR21604181.k121_102	SRR21604181.k121_102_4	VMGC	Y	Alphapapillomavirus	Alphapapillomavirus 9
vcb9	SRR21604181.k121_99	SRR21604181.k121_99_4	VMGC	Y	Alphapapillomavirus	Alphapapillomavirus 6
v0f6	SRR21604186.k121_1574	SRR21604186.k121_1574_3	VMGC	Y	Alphapapillomavirus	Alphapapillomavirus 9
v1bf	SRR21604186.k121_1581	SRR21604186.k121_1581_7	VMGC	N	Gammapapillomavirus	Gammapapillomavirus 9
v0e9	SRR21604189.k121_1188	SRR21604189.k121_1188_3	VMGC	Y	Alphapapillomavirus	Alphapapillomavirus 3
v0e2	SRR21604189.k121_1284	SRR21604189.k121_1284_4	VMGC	Y	Alphapapillomavirus	Alphapapillomavirus 6
v127	SRR21604189.k121_2237	SRR21604189.k121_2237_4	VMGC	Y	Alphapapillomavirus	Alphapapillomavirus 3
vcb6	SRR21604189.k121_3407	SRR21604189.k121_3407_6	VMGC	Y	Alphapapillomavirus	Alphapapillomavirus 3
v089	SRR21604189.k121_4226	SRR21604189.k121_4226_4	VMGC	Y	Alphapapillomavirus	Alphapapillomavirus 13
v11d	SRR21604189.k121_4523	SRR21604189.k121_4523_3	VMGC	Y	Alphapapillomavirus	Alphapapillomavirus 3
v2a0	SRR21604189.k121_4525	SRR21604189.k121_4525_4	VMGC	Y	Alphapapillomavirus	Alphapapillomavirus 9
vcb3	SRR21604189.k121_4554	SRR21604189.k121_4554_6	VMGC	Y	Alphapapillomavirus	Alphapapillomavirus 8
vcb4	SRR21604189.k121_4569	SRR21604189.k121_4569_2	VMGC	Y	Gammapapillomavirus	Gammapapillomavirus 6
v0f6	SRR21604189.k121_4574	SRR21604189.k121_4574_3	VMGC	Y	Alphapapillomavirus	Alphapapillomavirus 9
vcb5	SRR21604189.k121_4694	SRR21604189.k121_4694_6	VMGC	Y	Alphapapillomavirus	Alphapapillomavirus 5
v2dd	SRR21604190.k121_347	SRR21604190.k121_347_6	VMGC	Y	Alphapapillomavirus	Alphapapillomavirus 11
v5e5	SRR21604192.k121_2075	SRR21604192.k121_2075_2	VMGC	Y	Gammapapillomavirus	Gammapapillomavirus 6
v0a2	SRR21604192.k121_2098	SRR21604192.k121_2098_2	VMGC	Y	Alphapapillomavirus	Alphapapillomavirus 1
v0e9	SRR21604192.k121_535	SRR21604192.k121_535_4	VMGC	Y	Alphapapillomavirus	Alphapapillomavirus 3
v66e	SRR21604192.k121_564	SRR21604192.k121_564_4	VMGC	Y	Alphapapillomavirus	Alphapapillomavirus 8
v0e2	SRR21604193.k121_111	SRR21604193.k121_111_3	VMGC	Y	Alphapapillomavirus	Alphapapillomavirus 6
vcb7	SRR21604193.k121_140	SRR21604193.k121_140_6	VMGC	Y	Alphapapillomavirus	Alphapapillomavirus 5
vcc1	SRR21604193.k121_149	SRR21604193.k121_149_6	VMGC	Y	Alphapapillomavirus	Alphapapillomavirus 9
v277	SRR21604193.k121_225	SRR21604193.k121_225_3	VMGC	Y	Alphapapillomavirus	Alphapapillomavirus 9
v2a0	SRR21604193.k121_45	SRR21604193.k121_45_3	VMGC	Y	Alphapapillomavirus	Alphapapillomavirus 9
v66e	SRR21604194.k121_1154	SRR21604194.k121_1154_1	VMGC	Y	Alphapapillomavirus	Alphapapillomavirus 8
vbef	SRR21604194.k121_640	SRR21604194.k121_640_5	VMGC	Y	Alphapapillomavirus	Alphapapillomavirus 14
v0a2	SRR21604196.k121_1121	SRR21604196.k121_1121_3	VMGC	Y	Alphapapillomavirus	Alphapapillomavirus 1
v0f4	SRR21604196.k121_1127	SRR21604196.k121_1127_8	VMGC	Y	Alphapapillomavirus	Alphapapillomavirus 10
vbef	SRR21604196.k121_1536	SRR21604196.k121_1536_8	VMGC	Y	Alphapapillomavirus	Alphapapillomavirus 14
v097	SRR21604196.k121_1551	SRR21604196.k121_1551_1	VMGC	Y	Alphapapillomavirus	Alphapapillomavirus 10
vcb8	SRR21604196.k121_1553	SRR21604196.k121_1553_2	VMGC	Y	Alphapapillomavirus	Alphapapillomavirus 5
v128	SRR21604197.k121_1784	SRR21604197.k121_1784_2	VMGC	Y	Alphapapillomavirus	Alphapapillomavirus 9
vcbe	SRR21604197.k121_2081	SRR21604197.k121_2081_6	VMGC	Y	Alphapapillomavirus	Alphapapillomavirus 7
v0f6	SRR21604197.k121_2271	SRR21604197.k121_2271_2	VMGC	Y	Alphapapillomavirus	Alphapapillomavirus 9
v0f4	SRR21604197.k121_2285	SRR21604197.k121_2285_4	VMGC	Y	Alphapapillomavirus	Alphapapillomavirus 10
vcbe	SRR21604198.k121_2837	SRR21604198.k121_2837_6	VMGC	Y	Alphapapillomavirus	Alphapapillomavirus 7
v672	SRR21604198.k121_4036	SRR21604198.k121_4036_2	VMGC	Y	Alphapapillomavirus	Alphapapillomavirus 7
v409	SRR21604198.k121_4185	SRR21604198.k121_4185_3	VMGC	Y	Alphapapillomavirus	Alphapapillomavirus 7
v2a0	SRR21604198.k121_4312	SRR21604198.k121_4312_1	VMGC	Y	Alphapapillomavirus	Alphapapillomavirus 9
v11d	SRR21604198.k121_4710	SRR21604198.k121_4710_7	VMGC	Y	Alphapapillomavirus	Alphapapillomavirus 3
vcb5	SRR21604198.k121_4882	SRR21604198.k121_4882_4	VMGC	Y	Alphapapillomavirus	Alphapapillomavirus 5
v11c	SRR21604198.k121_4897	SRR21604198.k121_4897_4	VMGC	Y	Alphapapillomavirus	Alphapapillomavirus 8
v086	SRR21604198.k121_4911	SRR21604198.k121_4911_7	VMGC	Y	Alphapapillomavirus	Alphapapillomavirus 7
vcb9	SRR21604198.k121_4922	SRR21604198.k121_4922_5	VMGC	Y	Alphapapillomavirus	Alphapapillomavirus 6
vcb3	SRR21604198.k121_4937	SRR21604198.k121_4937_5	VMGC	Y	Alphapapillomavirus	Alphapapillomavirus 8
vcc3	SRR21604198.k121_4996	SRR21604198.k121_4996_3	VMGC	Y	Alphapapillomavirus	Alphapapillomavirus 3
v672	SRR21604199.k121_298	SRR21604199.k121_298_2	VMGC	Y	Alphapapillomavirus	Alphapapillomavirus 7
v3c8	SRR21604199.k121_391	SRR21604199.k121_391_3	VMGC	Y	Alphapapillomavirus	Alphapapillomavirus 11
v086	SRR21604199.k121_515	SRR21604199.k121_515_4	VMGC	Y	Alphapapillomavirus	Alphapapillomavirus 7
v409	SRR21604199.k121_520	SRR21604199.k121_520_3	VMGC	Y	Alphapapillomavirus	Alphapapillomavirus 7
vcb5	SRR21604199.k121_525	SRR21604199.k121_525_4	VMGC	Y	Alphapapillomavirus	Alphapapillomavirus 5
vcb9	SRR21604199.k121_526	SRR21604199.k121_526_2	VMGC	Y	Alphapapillomavirus	Alphapapillomavirus 6
v2a0	SRR21604199.k121_570	SRR21604199.k121_570_2	VMGC	Y	Alphapapillomavirus	Alphapapillomavirus 9
v11d	SRR21604199.k121_577	SRR21604199.k121_577_3	VMGC	Y	Alphapapillomavirus	Alphapapillomavirus 3
v277	SRR21604199.k121_617	SRR21604199.k121_617_4	VMGC	Y	Alphapapillomavirus	Alphapapillomavirus 9
v2dd	SRR21604199.k121_619	SRR21604199.k121_619_5	VMGC	Y	Alphapapillomavirus	Alphapapillomavirus 11
v11c	SRR21604199.k121_637	SRR21604199.k121_637_2	VMGC	Y	Alphapapillomavirus	Alphapapillomavirus 8
vcc0	SRR21604199.k121_641	SRR21604199.k121_641_1	VMGC	Y	Alphapapillomavirus	Alphapapillomavirus 13
v2a0	SRR21604204.k121_100	SRR21604204.k121_100_5	VMGC	Y	Alphapapillomavirus	Alphapapillomavirus 9
vcb9	SRR21604204.k121_53	SRR21604204.k121_53_1	VMGC	Y	Alphapapillomavirus	Alphapapillomavirus 6
v0a3	SRR21604204.k121_78	SRR21604204.k121_78_2	VMGC	Y	Alphapapillomavirus	Alphapapillomavirus 10
vcc1	SRR21604204.k121_90	SRR21604204.k121_90_3	VMGC	Y	Alphapapillomavirus	Alphapapillomavirus 9
vcc3	SRR21604211.k121_1355	SRR21604211.k121_1355_4	VMGC	Y	Alphapapillomavirus	Alphapapillomavirus 3
v0f6	SRR21604211.k121_1778	SRR21604211.k121_1778_3	VMGC	Y	Alphapapillomavirus	Alphapapillomavirus 9
v3c6	SRR21604213.k121_232	SRR21604213.k121_232_3	VMGC	Y	Alphapapillomavirus	Alphapapillomavirus 9
v086	SRR21604215.k121_5183	SRR21604215.k121_5183_1	VMGC	Y	Alphapapillomavirus	Alphapapillomavirus 7

## Sheet: fig5c
HPV52
(MG1286.k121_8040:0.0057518683,((((((((((((_R_P10709365.k121_10410:0.0000020281,_R_P10709012.k121_4305:0.0000020281)99:0.0003129029,(SRR16471019.k121_8513:0.0002511921,(SRR16471072.k121_9613:0.0000020281,_R_P10709631.k121_1474:0.0003658125)65:0.0000023218)59:0.0000025579)77:0.0000020400,_R_SRR18765383.k121_2919:0.0002398540)91:0.0000830749,(((_R_P10709731.k121_915:0.0008754966,_R_P10709393.k121_1…
HPV58
(MG856.k121_6269:0.0001644483,(((((_R_MG1154.k121_55230:0.0000742283,_R_MG1224.k121_12356:0.0000023592)82:0.0000556092,(SRR17635496.k121_63675:0.0000020728,_R_SRR17635795.k121_63602:0.0000023592)81:0.0000022602)94:0.0004964491,_R_SRR20744540.k81_133:0.0005844343)100:0.0053458420,(((((SRR16471049.k121_31755:0.0002339545,_R_ERR2244564.k101_1249:0.0000023569)90:0.0003384827,SRR16470940.k121_9839:0.0…
node	country
SRR16471037.k121_168	China
SRR16471055.k121_40661	China
SRR16471045.k121_8236	China
ERR2244516.k121_852	China
SRR16471038.k121_10545	China
SRR16471019.k121_8513	China
SRR16471072.k121_9613	China
SRR16471034.k121_6246	China
SRR16471049.k121_31755	China
SRR16470940.k121_9839	China
_R_SRR16471017.k121_6767	China
SRR16471005.k121_10610	China
SRR16471003.k121_13170	China
_R_ERR2244564.k101_1249	China
SRR16471008.k121_8518	China
SRR16471018.k121_7854	China
_R_SRR16471048.k121_7664	China
SRR10258571.k121_11062	China
SRR10258574.k121_24665	China
SRR16470944.k121_15802	China
SRR16470963.k121_10188	China
SRR16471023.k121_21046	China
_R_SRR16471006.k121_10081	China
SRR16471009.k121_10704	China
SRR16470977.k121_9272	China
SRR17284229.k121_7880	China
_R_SRR16471026.k121_6131	China
SRR16471006.k121_10080	China
SRR16471006.k121_10082	China
SRR16471022.k121_13177	China
SRR16471060.k121_5252	China
_R_SRR16471020.k121_10253	China
SRR16471029.k121_23165	China
_R_SRR11749284.k121_33781	China
_R_SRR16470963.k121_10186	China
_R_SRR18765383.k121_2919	Fiji
SRR18765409.k121_7085	Fiji
MG1039.k121_9219	USA
_R_MG1050.k121_28448	USA
MG1322.k121_28254	USA
_R_MG653.k121_8611	USA
_R_MG1323.k121_33661	USA
MG292.k121_31352	USA
MG1049.k121_36004	USA
_R_SRR17635752.k121_5436	USA
MG1040.k121_10705	USA
_R_MG1324.k121_33419	USA
_R_MG70.k121_26927	USA
_R_MG1325.k121_37559	USA
MG1327.k121_56632	USA
MG1286.k121_8040	USA
SAMN00035561.k121_2844	USA
_R_MG833.k121_1246	USA
MG174.k121_17868	USA
MG589.k121_22507	USA
_R_SAMN00146141.k121_6600	USA
MG661.k121_50950	USA
MG416.k121_23683	USA
_R_MG1293.k121_7654	USA
_R_SRR17635627.k121_23890	USA
_R_SRR17635626.k121_34918	USA
_R_MG651.k121_4542	USA
_R_SRR13167617.k121_1635	USA
SRR21425781.k121_4738	USA
MG384.k121_5428	USA
_R_MG246.k121_5030	USA
_R_MG934.k121_781	USA
_R_SAMN00142231.k121_3103	USA
MG1270.k121_10569	USA
_R_MG833.k121_7551	USA
MG1286.k121_9096	USA
_R_MG1268.k121_38119	USA
_R_MG1269.k121_24821	USA
MG719.k121_5424	USA
_R_MG1263.k121_34035	USA
SAMN00142233.k121_5122	USA
_R_MG733.k121_27492	USA
_R_SRR21425778.k121_3019	USA
_R_SRR21425798.k121_3294	USA
_R_MG700.k121_8714	USA
MG64.k121_20939	USA
SRR17635507.k121_7749	USA
MG1286.k121_7750	USA
MG322.k121_3870	USA
MG856.k121_6270	USA
MG833.k121_7554	USA
_R_MG703.k121_21698	USA
_R_MG1309.k121_31878	USA
_R_SRR17635509.k121_4273	USA
_R_MG454.k121_46908	USA
MG216.k121_27881	USA
SRR17635511.k121_3315	USA
MG856.k121_6269	USA
_R_MG1154.k121_55230	USA
MG608.k121_9933	USA
_R_MG264.k121_4502	USA
_R_MG1331.k121_52566	USA
SRR17635496.k121_63675	USA
_R_SRR17635795.k121_63602	USA
MG1282.k121_4482	USA
_R_MG1224.k121_12356	USA
_R_SRR16916891.k121_68245	USA
MG5.k121_194346	USA
_R_MG950.k121_661	USA
SAMN00100041.k121_2752	USA
_R_MG384.k121_5426	USA
_R_MG304.k121_20163	USA
_R_MG451.k121_5066	USA
_R_MG1286.k121_3070	USA
_R_MG393.k121_9809	USA
_R_SAMN00068545.k121_2744	USA
_R_MG1345.k121_18229	USA
MG267.k121_51451	USA
MG896.k121_9920	USA
_R_MG887.k121_531	USA
MG1016.k121_27931	USA
_R_MG853.k121_7188	USA
MG530.k121_5242	USA
_R_MG1323.k121_2685	USA
SRR16916850.k121_17151	USA
SRR16916890.k121_10661	USA
_R_SRR16916845.k121_97886	USA
_R_MG1427.k121_2740	USA
_R_SAMN00071514.k121_5438	USA
_R_MG43.k121_837	USA
MG1212.k121_3778	USA
MG77.k121_35329	USA
SRR16916855.k121_65013	USA
_R_SRR16916851.k121_8071	USA
MG1322.k121_28260	USA
_R_SRR16916847.k121_142123	USA
MG677.k121_11899	USA
SRR17635782.k121_4823	USA
_R_MG835.k121_2909	USA
_R_SRR17635786.k121_10280	USA
MG1510.k121_453	USA
_R_SRR16916891.k121_45166	USA
MG1326.k121_24713	USA
_R_MG828.k121_2955	USA
_R_SRR17635784.k121_8097	USA
_R_MG53.k121_349	USA
_R_MG324.k121_4278	USA
SRR17635783.k121_6861	USA
_R_MG239.k121_10117	USA
_R_MG1325.k121_37557	USA
MG1268.k121_38115	USA
_R_MG1270.k121_10504	USA
_R_SRR17635804.k121_7590	USA
_R_SRR17635785.k121_4044	USA
SAMN00032792.k121_1095	USA
MG651.k121_4545	USA
_R_MG1370.k121_685	USA
MG1327.k121_68808	USA
_R_MG1322.k121_28267	USA
MG521.k121_83391	USA
_R_MG1213.k121_9577	USA
MG7.k121_6774	USA
_R_MG1323.k121_33664	USA
_R_MG1325.k121_37560	USA
_R_MG1212.k121_36083	USA
_R_MG430.k121_50021	USA
_R_MG1326.k121_41772	USA
_R_MG37.k121_17018	USA
_R_MG1211.k121_28203	USA
_R_MG1324.k121_33429	USA
_R_MG494.k121_8241	USA
_R_MG1019.k121_5227	USA
MG1039.k121_9222	USA
_R_MG691.k121_35845	USA
MG1308.k121_3335	USA
_R_MG1040.k121_10709	USA
_R_MG112.k121_3915	USA
_R_SAMN00088853.k121_6435	USA
_R_MG166.k121_6853	USA
SRR17635697.k121_95872	USA
SRR17635698.k121_171191	USA
_R_MG650.k121_11910	USA
SAMN00072868.k121_6380	USA
SRR17635742.k121_9111	USA
SRR17635763.k121_41032	USA
_R_SRR1952601.k121_1812	USA
_R_MG956.k121_7567	USA
MG173.k121_7932	USA
_R_MG324.k121_4281	USA
SRR21425811.k121_5034	USA
MG700.k121_5733	USA
MG705.k121_211	USA
_R_MG1286.k121_21598	USA
_R_MG556.k121_27144	USA
_R_MG649.k121_32170	USA
SRR16916856.k121_18319	USA
MG1016.k121_27935	USA
_R_MG886.k121_2651	USA
SRR16916875.k121_37383	USA
_R_MG494.k121_20791	USA
_R_MG431.k121_7407	USA
MG359.k121_28940	USA
MG489.k121_6600	USA
_R_SRR21425773.k121_3242	USA
MG391.k121_33344	USA
_R_MG582.k121_13226	USA
MG884.k121_9338	USA
SRR17635743.k121_29710	USA
SRR17635744.k121_7271	USA
MG239.k121_10121	USA
_R_SRR17635516.k121_9670	USA
_R_SRR16916890.k121_8988	USA
SRR17635745.k121_3529	USA
SRR17635742.k121_9110	USA
_R_SRR16916891.k121_68244	USA
_R_SRR17635746.k121_8896	USA
SRR16916875.k121_37380	USA
_R_MG1324.k121_33427	USA
MG1323.k121_24858	USA
MG1325.k121_37551	USA
_R_SAMN00142956.k121_591	USA
_R_MG384.k121_3737	USA
MG1327.k121_68809	USA
_R_MG1322.k121_28264	USA
MG1212.k121_20521	USA
MG1326.k121_13285	USA
SRR16916875.k121_37397	USA
MG162.k121_6634	USA
MG1286.k121_3184	USA
MG120.k121_11939	USA
_R_MG1268.k121_38116	USA
SRR16916856.k121_18314	USA
MG1270.k121_10567	USA
_R_MG339.k121_24309	USA
SRR17635713.k121_10128	USA
_R_SRR17635714.k121_13173	USA
SRR13167645.k121_2681	USA
_R_MG1324.k121_33425	USA
MG1212.k121_36077	USA
_R_SRR13167571.k121_2227	USA
_R_SRR13167570.k121_3354	USA
SRR13167740.k121_2866	USA
MG1211.k121_28201	USA
MG1326.k121_41775	USA
MG1323.k121_33656	USA
MG1325.k121_37553	USA
MG454.k121_46903	USA
_R_MG1327.k121_68807	USA
MG1322.k121_28269	USA
_R_MG31.k121_15668	USA
SRR17635744.k121_7269	USA
_R_SRR17635745.k121_3481	USA
MG1039.k121_9226	USA
_R_SRR17635746.k121_8899	USA
_R_MG1040.k121_10707	USA
_R_SRR17635743.k121_20522	USA
MG1222.k121_21813	USA
_R_SRR16916871.k121_813	USA
SRR17635516.k121_9671	USA
MG1208.k121_38844	USA
MG1220.k121_19418	USA
_R_MG90.k121_21413	USA
MG1071.k121_7396	USA
MG1218.k121_35693	USA
MG1219.k121_13532	USA
_R_MG1286.k121_19647	USA
SRR17635758.k121_4860	USA
MG454.k121_46904	USA
MG865.k121_2157	USA
MG730.k121_17007	USA
_R_SRR17635796.k121_4677	USA
_R_MG890.k121_796	USA
MG166.k121_6852	USA
_R_MG1301.k121_2111	USA
_R_MG196.k121_3398	USA
SRR21425797.k121_4311	USA
SRR12830916.k121_13472	USA
_R_SRR12830920.k121_13701	USA
_R_MG55.k121_111293	USA
_R_MG410.k121_53637	USA
MG1286.k121_21597	USA
MG291.k121_23754	USA
_R_SRR16916891.k121_68249	USA
