# Supplementary material for: A multi-kingdom collection of 33,804 reference genomes for the human vaginal microbiome
Source: Nat Microbiol. 2024 Jun 21;9(8):2185–200. doi: 10.1038/s41564-024-01751-5 (PMC11306104; doi:10.1038/s41564-024-01751-5)
Supplement: Supplementary file 11 — Statistical source data for Fig. 6. [file 41564_2024_1751_MOESM11_ESM.xlsx]

## Sheet: fig6a
Number of genes	geneSet	Number of non-redundant genes	sd
1	VMGC-50	1	0
527182	VMGC-50	98294	155.716
1054363	VMGC-50	138084	151.905
1581544	VMGC-50	167858	226.806
2108725	VMGC-50	192564	349.534
2635906	VMGC-50	213909	226.406
3163087	VMGC-50	232910	359.361
3690268	VMGC-50	250453	370.925
4217449	VMGC-50	266159	136.26
4744630	VMGC-50	281021	396.01
5271811	VMGC-50	294786	307.576
5798992	VMGC-50	307976	284.568
6326173	VMGC-50	320296	436.27
6853354	VMGC-50	332156	272.231
7380535	VMGC-50	343280	246.112
7907716	VMGC-50	353972	262.967
8434897	VMGC-50	364304	419.976
8962078	VMGC-50	374275	223.387
9489259	VMGC-50	383580	215.846
10016440	VMGC-50	392936	307.678
10543621	VMGC-50	401951	187.502
11070802	VMGC-50	410644	229.978
11597983	VMGC-50	419203	216.939
12125164	VMGC-50	427188	348.415
12652345	VMGC-50	435200	403.995
13179526	VMGC-50	443200	402.082
13706707	VMGC-50	450720	247.588
14233888	VMGC-50	458260	323.826
14761069	VMGC-50	465432	230.575
15288250	VMGC-50	472482	278.566
15815431	VMGC-50	479362	224.272
16342612	VMGC-50	486051	215.321
16869793	VMGC-50	492743	211.082
17396974	VMGC-50	499353	224.694
17924155	VMGC-50	505931	212.278
18451336	VMGC-50	512129	135.201
18978517	VMGC-50	518093	206.018
19505698	VMGC-50	524204	272.054
20032879	VMGC-50	530309	169.209
20560060	VMGC-50	536183	248.013
21087241	VMGC-50	542061	192.9
21614422	VMGC-50	547745	229.296
22141603	VMGC-50	553305	191.143
22668784	VMGC-50	558714	155.014
23195965	VMGC-50	564135	89.8876
23723146	VMGC-50	569538	132.498
24250327	VMGC-50	574774	101.629
24777508	VMGC-50	579977	167.365
25304689	VMGC-50	585106	75.1147
25831870	VMGC-50	590259	95.3452
26359051	VMGC-50	595219	0.316228
1	VMGC-90	1	0
527182	VMGC-90	170497	375.363
1054363	VMGC-90	253467	245.873
1581544	VMGC-90	318846	184.359
2108725	VMGC-90	375111	306.805
2635906	VMGC-90	425286	408.292
3163087	VMGC-90	470741	485.475
3690268	VMGC-90	511990	697.538
4217449	VMGC-90	551043	527.373
4744630	VMGC-90	587345	452.452
5271811	VMGC-90	621894	390.485
5798992	VMGC-90	654268	517.988
6326173	VMGC-90	685423	574.202
6853354	VMGC-90	715136	620.598
7380535	VMGC-90	743413	497.839
7907716	VMGC-90	771027	615.267
8434897	VMGC-90	797471	549.502
8962078	VMGC-90	823182	415.026
9489259	VMGC-90	847826	421.675
10016440	VMGC-90	871567	418.581
10543621	VMGC-90	894942	596.103
11070802	VMGC-90	917854	501.378
11597983	VMGC-90	939712	567.255
12125164	VMGC-90	961464	416.192
12652345	VMGC-90	982752	333.943
13179526	VMGC-90	1002902	508.804
13706707	VMGC-90	1.02337e+06	507.376
14233888	VMGC-90	1.04284e+06	255.684
14761069	VMGC-90	1.06212e+06	525.586
15288250	VMGC-90	1.08143e+06	507.83
15815431	VMGC-90	1.09973e+06	278.905
16342612	VMGC-90	1.11805e+06	431.624
16869793	VMGC-90	1.13599e+06	238.14
17396974	VMGC-90	1.15361e+06	454.333
17924155	VMGC-90	1.17094e+06	406.142
18451336	VMGC-90	1187783	386.303
18978517	VMGC-90	1.20449e+06	268.37
19505698	VMGC-90	1221050	429.697
20032879	VMGC-90	1.23751e+06	404.919
20560060	VMGC-90	1.25337e+06	352.634
21087241	VMGC-90	1.26908e+06	319.983
21614422	VMGC-90	1.28482e+06	353.849
22141603	VMGC-90	1.29992e+06	281.785
22668784	VMGC-90	1.3152e+06	371.119
23195965	VMGC-90	1.33011e+06	255.376
23723146	VMGC-90	1344746	254.842
24250327	VMGC-90	1.35947e+06	239.045
24777508	VMGC-90	1.37367e+06	199.41
25304689	VMGC-90	1.38787e+06	237.079
25831870	VMGC-90	1.40199e+06	135.098
26359051	VMGC-90	1.4158e+06	0.632456
1	VMGC-95	1	0
527182	VMGC-95	191045	301.781
1054363	VMGC-95	290604	517.997
1581544	VMGC-95	370445	449.531
2108725	VMGC-95	439767	515.27
2635906	VMGC-95	501902	501.115
3163087	VMGC-95	558548	335.579
3690268	VMGC-95	611000	587.34
4217449	VMGC-95	660493	594.774
4744630	VMGC-95	706706	482.576
5271811	VMGC-95	750465	573.608
5798992	VMGC-95	792062	550.934
6326173	VMGC-95	831971	511.364
6853354	VMGC-95	870438	752.985
7380535	VMGC-95	906963	642.07
7907716	VMGC-95	942251	465.696
8434897	VMGC-95	976676	482.936
8962078	VMGC-95	1.01004e+06	543.03
9489259	VMGC-95	1.04209e+06	452.238
10016440	VMGC-95	1.0732e+06	583.807
10543621	VMGC-95	1.10395e+06	614.682
11070802	VMGC-95	1.13312e+06	582.187
11597983	VMGC-95	1.16221e+06	573.015
12125164	VMGC-95	1.19048e+06	448.469
12652345	VMGC-95	1.21775e+06	449.544
13179526	VMGC-95	1.24473e+06	500.466
13706707	VMGC-95	1.27159e+06	260.285
14233888	VMGC-95	1.29749e+06	513.958
14761069	VMGC-95	1.32236e+06	501.721
15288250	VMGC-95	1.34718e+06	400.97
15815431	VMGC-95	1.3716e+06	538.267
16342612	VMGC-95	1.39563e+06	553.117
16869793	VMGC-95	1.41891e+06	302.608
17396974	VMGC-95	1.44239e+06	362.023
17924155	VMGC-95	1.46458e+06	522.594
18451336	VMGC-95	1.4876e+06	427.294
18978517	VMGC-95	1.50916e+06	463.419
19505698	VMGC-95	1.531e+06	382.19
20032879	VMGC-95	1.55229e+06	328.363
20560060	VMGC-95	1.57314e+06	391.139
21087241	VMGC-95	1.59408e+06	323.651
21614422	VMGC-95	1.61471e+06	437.642
22141603	VMGC-95	1.63464e+06	386.98
22668784	VMGC-95	1.65451e+06	210.462
23195965	VMGC-95	1.67419e+06	209.609
23723146	VMGC-95	1.6934e+06	309.388
24250327	VMGC-95	1712582	285.433
24777508	VMGC-95	1.7315e+06	290.544
25304689	VMGC-95	1.7502e+06	148.333
25831870	VMGC-95	1.76855e+06	196.095
26359051	VMGC-95	1786695	0

## Sheet: fig6b
VIRGO-90
666517, 666853, 666973, 666995, 667048, 150773, 150774, 150776, 150777, 150778, 150779, 150780, 150781, 150782, 150783, 150784, 150785, 150786, 150787, 150793, 150795, 150960, 150961, 150962, 151458, 151459, 151460, 151462, 151463, 151431, 151432, 151433, 151434, 151435, 1233065, 1233066, 1233067, 1233068, 1233069, 1233071, 1233072, 1233073, 1233077, 1233078, 1233079, 1233080, 1233081, 1233082, 1…
, 637637, 637637, 637605, 637605, 637662, 639361, 639362, 639416, 639469, 639471, 639492, 639691, 639704, 639328, 639556, 639556, 639557, 639558, 639421, 639464, 639464, 639464, 639465, 639466, 639776, 639692, 639787, 639322, 89881, 89884, 89860, 89860, 89863, 89866, 89871, 90463, 90463, 90473, 90506, 90422, 90430, 90431, 90433, 90438, 90444, 90444, 93572, 93487, 93488, 93489, 93492, 93493, 93495…
4, 1356805, 1356806, 1356807, 1356808, 1356809, 1356810, 1356811, 1356812, 1356813, 1356814, 1356815, 1356816, 1356817, 1341406, 1341407, 1341408, 1341409, 1341410, 1341411, 1341412, 1341413, 1341414, 1341415, 1341416, 1341417, 1341418, 1341419, 1341420, 1341421, 1341422, 1341423, 1341424, 1341425, 1341426, 1341427, 1341428, 1341429, 1341430, 1341431, 1341432, 1341433, 1341434, 1341435, 1341970, …
12380, 312382, 312383, 312384, 312385, 312386, 312387, 312388, 312389, 312390, 312391, 312393, 312394, 312395, 312396, 312397, 312398, 312399, 312400, 312401, 312402, 312404, 312405, 312406, 312407, 312408, 312409, 312410, 312411, 312412, 312413, 312415, 312416, 312417, 312418, 312419, 312420, 312421, 312422, 312423, 312424, 312426, 312427, 312428, 312429, 312430, 312431, 312432, 312433, 312434, …
235, 150236, 150237, 150238, 150239, 150240, 150241, 150242, 150243, 150244, 150245, 150246, 150247, 390633, 390634, 390636, 390637, 390639, 390654, 390655, 390655, 390673, 390656, 390657, 390658, 390659, 390660, 390661, 390662, 390663, 390664, 390665, 390666, 391374, 300357, 300358, 300360, 300362, 300309, 300325, 300327, 300333, 300313, 300314, 300315, 300316, 300317, 300318, 300319, 300320, 30…
, 1358252, 1358253, 1358254, 1358255, 1358871, 1358872, 1358873, 1358874, 1358875, 1358876, 1358877, 1358878, 1358879, 1358880, 1358881, 1358882, 1358882, 1358883, 1359233, 1359234, 1359235, 1359236, 1396976, 1609879, 1610066, 1610067, 1610068, 1610069, 1610070, 1610071, 1610072, 1610073, 1610074, 1610075, 1610076, 1610077, 1610078, 1610079, 1610080, 1610081, 1558369, 1558600, 1558601, 1569983, 1…
319505, 319506, 319507, 319509, 319510, 319511, 319512, 319513, 319514, 319515, 319517, 319518, 319519, 319520, 319521, 319523, 319524, 319525, 319526, 319527, 319528, 319529, 319530, 319531, 319533, 319534, 319535, 319536, 319537, 319538, 319539, 319540, 319541, 319543, 319544, 319545, 319546, 319548, 319549, 319550, 319551, 319552, 319553, 319555, 319558, 319559, 319560, 319561, 319562, 319563,…
3, 1356994, 1356995, 1356996, 1356997, 1356998, 1356999, 1357000, 1357001, 1357002, 1357003, 1357004, 1357005, 1357895, 1357896, 1357897, 1357898, 1357899, 1567187, 1567188, 1567189, 1567190, 1567191, 1567192, 1567193, 1567194, 1567195, 1567196, 1567197, 1567198, 1567199, 1567200, 1567201, 1567202, 1567203, 1567204, 1567205, 1567206, 1567207, 1567208, 1567209, 1567210, 1567211, 1567212, 1567213, …
6, 14041, 13416, 13416, 13407, 13408, 13409, 13410, 13419, 13425, 14290, 14291, 14292, 14293, 14295, 14296, 14200, 14208, 14217, 14218, 14219, 14220, 14201, 14202, 89090, 597524, 597665, 597665, 597428, 597427, 597406, 598195, 598176, 598177, 599736, 599736, 599741, 599742, 599701, 599876, 599859, 600084, 600066, 600063, 916884, 916885, 916886, 136672, 127091, 127069, 127077, 1316599, 1317227, 13…
1585291, 1585292, 1587229, 1587230, 1587231, 1587232, 1587233, 1587234, 1587235, 1587236, 1587237, 1587238, 1587239, 1587240, 1587241, 1587242, 1587243, 1587244, 1587245, 1587246, 1587247, 1587248, 1587249, 1587250, 1587251, 1587252, 1587253, 1587254, 1587255, 1587256, 1587257, 1587258, 1587259, 1587260, 1587261, 1587262, 1587263, 1587264, 1587265, 1587266, 1587267, 1587268, 1587269, 1587270, 158…
85, 1312086, 1312087, 1312087, 1312088, 1312089, 1312090, 135352, 135354, 135555, 135556, 135557, 135558, 135559, 135560, 135547, 135548, 135550, 135551, 135552, 135554, 135625, 135626, 135627, 135954, 135955, 135956, 135957, 135958, 135959, 135960, 135961, 135188, 136006, 136007, 136007, 150164, 150292, 150293, 150294, 150295, 150296, 150297, 151271, 150570, 150571, 150572, 150573, 150715, 15071…
1533097, 1533098, 1533099, 1533100, 1533101, 1533102, 1533103, 1533104, 1533105, 1401405, 1401406, 1401407, 1401408, 1401409, 1401410, 1401614, 1401615, 1401616, 1401617, 1438289, 1372650, 1372651, 1372652, 1372653, 1372654, 1372655, 1372656, 1373666, 1373667, 1373668, 1373669, 1373670, 1373671, 1373672, 1373673, 1373674, 1373675, 1373676, 1373677, 1373678, 1373679, 1373680, 1373681, 1373682, 137…
14, 1360915, 1360916, 1360917, 1360918, 1360919, 1360920, 1360921, 1360922, 1360923, 1360924, 1360925, 1360926, 1360927, 1360928, 1360929, 1360930, 1360931, 1360932, 1360933, 1360934, 1360935, 1360936, 1360937, 1360938, 1360939, 1360940, 1360941, 1360942, 1361587, 1361588, 1361589, 1361590, 1361590, 1361591, 1561670, 1561671, 1561672, 1561673, 1561674, 1561675, 1561676, 1561677, 1561678, 1561679,…
2774, 552793, 552803, 552834, 552854, 552893, 552893, 552924, 552943, 552972, 552983, 552998, 556778, 568021, 569112, 569114, 569118, 569186, 569186, 569258, 577543, 577544, 577546, 577547, 577533, 193959, 193908, 193909, 193910, 193911, 193970, 193971, 193975, 194091, 193803, 193571, 193885, 194111, 194111, 194347, 194542, 194560, 194565, 194416, 194404, 194405, 194406, 194654, 194802, 194803, 1…
22, 1151804, 1151805, 1151750, 1151750, 1151752, 1151753, 1151638, 1151645, 420701, 420701, 420710, 420744, 420748, 421400, 421401, 421401, 421402, 421402, 421402, 421403, 421404, 421443, 421443, 421444, 421446, 421447, 421449, 421449, 432697, 432698, 432699, 432699, 432700, 432410, 432411, 432411, 432412, 432413, 432414, 432415, 432416, 432416, 432416, 432417, 432417, 432418, 432420, 432421, 432…
116, 1350117, 1350118, 1350622, 1350623, 1350624, 1350625, 1350626, 1350627, 1350628, 1350629, 1350630, 1350631, 1350632, 1350633, 1350634, 1350635, 1350636, 1350637, 1350638, 1350639, 1350640, 1350641, 1350642, 1350643, 1350644, 1350645, 1350646, 1351071, 1493262, 1493263, 1493264, 1493265, 1493266, 1493267, 1493268, 1493269, 1493270, 1493271, 1493272, 1493273, 1493274, 1493275, 1493276, 1493277…
9, 167870, 167871, 167872, 167873, 167874, 167875, 168023, 168024, 168022, 167762, 168493, 168494, 168495, 168496, 168480, 168481, 168482, 168483, 168484, 168485, 168486, 168487, 168489, 168490, 168492, 167186, 168930, 169041, 169041, 169144, 84608, 84610, 84627, 84633, 90212, 90222, 90169, 90188, 90203, 90203, 90206, 90210, 90216, 90217, 90218, 90221, 90226, 90227, 90235, 90236, 90238, 90238, 11…
372, 1542373, 1542374, 1542375, 1542376, 1542377, 1542378, 1542379, 1542380, 1542381, 1542382, 1542383, 1542384, 1542385, 1542386, 1542387, 1542388, 1542389, 1542390, 1542391, 1542392, 1542393, 1542394, 1542395, 1542396, 1542397, 1542398, 1542399, 1542400, 1542401, 1542402, 1318045, 1342084, 1342085, 1342086, 1342087, 1342088, 1342089, 1342090, 1342091, 1342092, 1342093, 1342094, 1342095, 1342096…
839, 1463840, 1463841, 1463842, 1463843, 1463844, 1463845, 1463846, 1463847, 1463848, 1463849, 1463850, 1463851, 1463852, 1463853, 1463854, 1463855, 1463856, 1315696, 1315697, 1315698, 1315699, 1315700, 1315701, 1315702, 1315703, 1315704, 1315705, 1315706, 1315707, 1315708, 1316233, 1316234, 1316235, 1316236, 1316237, 1316238, 1316239, 1316240, 1316241, 1316242, 1316243, 1316244, 1316244, 1316245…
8, 1536319, 1536320, 1536321, 1536322, 1536323, 1536324, 1536325, 1536326, 1536327, 1536328, 1536329, 1536330, 1536331, 1536332, 1536333, 1536334, 1536335, 1536336, 1536337, 1536338, 1536339, 1536340, 1577570, 1372965, 1372966, 1372967, 1372968, 1372969, 1372970, 1372971, 1372972, 1372973, 1372974, 1372975, 1372976, 1372977, 1372978, 1372979, 1372980, 1372981, 1372982, 1372983, 1372984, 1373511, …
, 439305, 440211, 440213, 440214, 440215, 440216, 440217, 440218, 440219, 440220, 440221, 440222, 440223, 440224, 440225, 440226, 440227, 440228, 440229, 440230, 440231, 440232, 440233, 440235, 440236, 440237, 440238, 440239, 440241, 440242, 440243, 441697, 441678, 441679, 441681, 441682, 440646, 440647, 440648, 440649, 440650, 440651, 440652, 440653, 440654, 440656, 440657, 440658, 440660, 44066…
43607, 1343608, 1343609, 1343610, 1343611, 1343612, 1343613, 1343614, 1378755, 1378756, 1378757, 1379160, 1379161, 1379162, 1379163, 1379163, 1379164, 1379165, 1379166, 1379166, 1379167, 1379168, 1379169, 1379170, 1379171, 1379172, 1379173, 1379174, 1379175, 1379176, 1379177, 1379178, 1379179, 1379180, 1379181, 1379182, 1314700, 1314701, 1314702, 1314703, 1314704, 1314705, 1314706, 1314707, 13147…
519, 201519, 202143, 202144, 201684, 245165, 245174, 245193, 245200, 245209, 245218, 245236, 245246, 245257, 245268, 245291, 245302, 245311, 245318, 245325, 245334, 245346, 245354, 245364, 245374, 245383, 245393, 245402, 245412, 245422, 572938, 573457, 573769, 573772, 573773, 573766, 573767, 573768, 573768, 573768, 573768, 575968, 575968, 575969, 575050, 575051, 575051, 575051, 575053, 575053, 57…
7, 1440958, 1440959, 1440959, 1440960, 1440961, 1440962, 1440963, 1440964, 1440965, 1440966, 1440967, 1440968, 1440969, 1440970, 1440971, 1440972, 1440973, 1440974, 1440975, 1440976, 1440977, 1440978, 1440979, 1440980, 1440981, 1440982, 1440983, 1440984, 1440985, 1440986, 1440987, 1440988, 1440989, 1440990, 1440991, 1440992, 1440993, 1440993, 1440994, 1440995, 1440996, 1440997, 1440998, 1440999, …
439041, 1439042, 1439043, 1439044, 1439045, 1439046, 1439047, 1439048, 1439049, 1439050, 1439051, 1439052, 1439053, 1439054, 1439055, 1439056, 1439057, 1439058, 1439059, 1439060, 1439061, 1439062, 1439063, 1439064, 1439065, 1439066, 1439067, 1439068, 1439069, 1439070, 1439071, 1439072, 1439073, 1439074, 1439074, 1439075, 1439076, 1439077, 1439078, 1439079, 1439080, 1439081, 1439082, 1439083, 1439…
28, 351229, 351631, 351632, 351634, 351635, 351636, 351637, 351638, 351639, 351640, 351641, 351642, 351644, 351645, 351646, 351647, 351648, 351649, 351650, 351651, 351652, 351653, 351422, 351423, 351424, 351425, 351426, 351427, 351428, 351429, 351431, 351432, 351433, 351434, 351435, 351436, 351437, 351438, 351440, 351441, 351442, 351443, 351444, 351445, 351446, 351447, 351448, 351449, 351451, 351…
359, 353360, 353361, 353362, 353363, 353364, 353365, 353367, 353368, 353369, 353370, 353371, 353372, 353373, 353374, 353375, 353376, 353378, 353379, 353380, 353381, 353383, 353384, 353385, 353468, 353477, 353487, 353498, 353509, 353518, 353528, 353531, 353532, 353469, 353470, 353471, 353472, 353473, 353474, 353475, 353476, 353478, 353479, 353480, 353481, 353482, 353483, 162651, 162722, 162859, 16…
1681, 301682, 301683, 301684, 301685, 301686, 301688, 301689, 301690, 301691, 301692, 301693, 301694, 887383, 887383, 887402, 889014, 889117, 880715, 889916, 889868, 758096, 758123, 758121, 758287, 758313, 758472, 758485, 758515, 758680, 758719, 758720, 758729, 758730, 760025, 760030, 760030, 760080, 760120, 760121, 760116, 760117, 760118, 760298, 760299, 760300, 760425, 760425, 760505, 760725, 7…
538289, 1538290, 1538291, 1538292, 1539740, 1539741, 1539742, 1539743, 1539744, 1539745, 1539746, 1539747, 1585309, 1629587, 1629588, 1629589, 1629590, 1629990, 1629991, 1629992, 1629993, 1629994, 1629995, 1629996, 1629997, 1629998, 1629999, 1630000, 1630001, 1630002, 1630003, 1630004, 1630005, 1630006, 1630007, 1630008, 1463567, 1463568, 1463569, 1463570, 1463571, 1463572, 1463573, 1463573, 1463…
17876, 717876, 717876, 717877, 717878, 717879, 717879, 717879, 717879, 717879, 717880, 717881, 717882, 717882, 717883, 717883, 717885, 717885, 717886, 717888, 717888, 717888, 717889, 717889, 717890, 717890, 717891, 717894, 717895, 717896, 717898, 717899, 717900, 717903, 717466, 717300, 717388, 717383, 717477, 730378, 730375, 730487, 730550, 731135, 731136, 731138, 731139, 731140, 731332, 728867, …
1, 687799, 690932, 691177, 691202, 691273, 691272, 691157, 691155, 691493, 691497, 691557, 691560, 691561, 691561, 691562, 691562, 691563, 691563, 690172, 690334, 691936, 691942, 692045, 692046, 692047, 692048, 691770, 691770, 691730, 691731, 691724, 691728, 691729, 692159, 692915, 692915, 692915, 692890, 693004, 1182788, 1183485, 1184994, 1184756, 202870, 202870, 202870, 202868, 917335, 79714, 7…
285559, 285569, 285579, 285584, 285585, 285522, 285523, 285524, 285525, 285526, 285527, 285531, 285532, 285533, 285534, 285535, 285536, 285537, 285538, 285539, 285540, 285541, 285542, 285543, 285544, 285545, 285546, 285547, 285548, 285550, 285551, 364610, 364584, 365685, 365687, 365688, 365689, 365690, 365691, 365692, 365694, 365695, 365696, 365697, 365698, 365699, 365693, 365700, 365701, 365702,…
624622, 1624623, 1624624, 1624625, 1624626, 1624627, 1313258, 1313259, 1313260, 1313260, 1313261, 1313262, 1313263, 1313264, 1313265, 1313266, 1313267, 1313268, 1313269, 1313270, 1313271, 1313272, 1313273, 1313274, 1313275, 1313276, 1313277, 1313278, 1313279, 1313280, 1313281, 1313282, 1313283, 1313284, 1313285, 1313286, 1313287, 1313288, 1313289, 1314524, 1314525, 1314526, 1482268, 1482269, 1482…
1, 1381052, 1381053, 1381054, 1381055, 1381056, 1381057, 1381058, 1381059, 1381060, 1381061, 1381062, 1381063, 1381064, 1381065, 1381725, 1381726, 1381727, 1381728, 1381729, 1381730, 1381731, 1381732, 1381733, 1381734, 1381735, 1381736, 1381737, 1381738, 1381739, 1493704, 1584685, 1584686, 1584687, 1584688, 1584689, 1584690, 1584691, 1584692, 1584693, 1584694, 1584695, 1584696, 1584697, 1584698, …
286619, 286620, 286621, 286622, 286623, 286624, 286625, 286626, 286628, 286629, 286630, 286631, 286632, 286633, 286634, 286635, 286636, 286637, 286638, 286639, 286640, 286641, 286642, 286643, 286645, 286646, 286647, 286648, 286649, 286650, 286651, 286652, 286653, 286654, 286655, 286656, 286657, 286658, 286659, 286660, 286662, 286663, 286664, 286665, 286666, 286667, 286668, 597304, 597361, 597535,…
03, 1448904, 1448905, 1448906, 1448907, 1448908, 1448909, 1448910, 1448911, 1448912, 1449781, 1449782, 1449783, 1449784, 1449785, 1449786, 1449787, 1449788, 1449789, 1449790, 1449791, 1449792, 1449793, 1449794, 1449795, 1449796, 1449797, 1449798, 1462226, 1462227, 1462228, 1489614, 1489615, 1489616, 1489617, 1489618, 1489619, 1489620, 1489621, 1489622, 1489623, 1489624, 1489625, 1489626, 1489627,…
384658, 384659, 384663, 384664, 384666, 384667, 384668, 384669, 384671, 384673, 384674, 384675, 384637, 384638, 384639, 384640, 384641, 384642, 384643, 1090195, 1090201, 1091163, 1092824, 1092824, 9621, 9639, 9644, 9645, 9640, 9654, 9655, 9655, 9656, 9650, 9651, 9652, 9653, 9900, 9901, 9902, 9903, 9904, 9871, 9907, 10091, 10352, 10366, 10298, 10299, 10358, 10417, 10223, 10216, 10359, 10303, 10309…
7, 1525660, 1525661, 1525662, 1525663, 1525664, 1525665, 1525666, 1525667, 1525668, 1525669, 1525670, 1525671, 1525672, 1525673, 1525674, 1525675, 1525676, 1525677, 1525678, 1525679, 1525680, 1525681, 1525682, 1525683, 1525684, 1559241, 1559448, 1626511, 1626512, 1626513, 1626514, 1626515, 1626516, 1626517, 1626518, 1626519, 1626520, 1626521, 1626522, 1626523, 1626524, 1626525, 1626526, 1626527, …
96402, 296403, 296404, 296405, 296406, 296407, 296408, 296410, 296411, 296412, 296413, 296414, 296415, 296416, 296419, 296421, 296422, 296423, 296424, 296425, 296426, 296428, 296429, 296430, 296396, 296397, 296398, 296392, 296393, 296394, 299583, 299584, 299585, 299586, 299587, 299588, 299590, 299574, 300366, 300367, 300368, 300369, 300371, 300372, 300373, 300375, 300377, 300378, 300379, 300380, …
1597, 81585, 81553, 81554, 81555, 83874, 524, 459, 460, 460, 618, 615, 616, 617, 525, 526, 527, 450, 451, 452, 453, 6413, 6495, 6495, 6466, 6452, 6453, 6454, 6433, 6423, 6424, 6424, 6952, 6953, 7427, 7435, 7436, 7437, 7438, 7420, 7421, 7422, 7423, 7424, 7425, 7426, 7428, 7429, 7430, 7431, 7433, 7434, 7285, 7286, 7287, 7288, 7289, 7302, 7303, 7304, 7305, 7306, 7300, 7301, 6903, 6904, 6905, 6906, 7…
0081, 1400082, 1400083, 1400084, 1400085, 1400086, 1400087, 1400088, 1400089, 1400090, 1400091, 1400092, 1400093, 1400094, 1400095, 1400096, 1400097, 1400098, 1400099, 1400888, 1400889, 1400890, 1400891, 1400892, 1400893, 1400894, 1400895, 1400896, 1400897, 1400898, 1400899, 1400900, 1400901, 1400902, 1400903, 1400904, 1400905, 1400906, 1400907, 1400908, 1400909, 1400910, 1400911, 1400912, 140091…
15, 414416, 414417, 414418, 414419, 414420, 414405, 414406, 414407, 414696, 414697, 414698, 414699, 414700, 414701, 414702, 414703, 414704, 414705, 414706, 414708, 414709, 414710, 414710, 414711, 414713, 414714, 414715, 414716, 414717, 414718, 414719, 414720, 414721, 414722, 414723, 958378, 567656, 567598, 567666, 567667, 567811, 569383, 569512, 569557, 569515, 569566, 569587, 569639, 569610, 569…
1333690, 1333691, 1333692, 1333693, 1333694, 1333695, 1333696, 1333697, 1333698, 1333699, 1333700, 1333701, 1333702, 1333703, 1333704, 1333705, 1333706, 1334496, 1334497, 1334498, 1334499, 1334500, 1334501, 1334502, 1334503, 1334504, 1334505, 1334506, 1334507, 1334508, 1334509, 1334510, 1334511, 1334512, 1334513, 1334514, 1334515, 1334516, 1334517, 1334518, 1334519, 1334520, 1334521, 1334522, 133…
25, 349426, 351154, 351189, 351223, 351224, 351190, 351194, 351195, 351196, 351197, 351198, 351198, 351199, 351199, 351199, 351199, 351200, 351203, 351203, 351204, 351205, 351205, 351205, 351206, 351207, 351208, 351209, 351210, 351211, 351212, 351213, 351214, 351215, 351216, 351218, 351218, 351218, 351219, 351220, 352608, 352610, 352611, 352612, 313141, 313142, 313143, 313144, 313145, 313146, 313…
146990, 146992, 147702, 146723, 146725, 150119, 150119, 150118, 150127, 150351, 150352, 150318, 150353, 150311, 150341, 151752, 151753, 151962, 151962, 151964, 151968, 152294, 152300, 152302, 152614, 152706, 465377, 465378, 465928, 465716, 465816, 465827, 465848, 465848, 465884, 465926, 465926, 465956, 466517, 466482, 466483, 466497, 466498, 466499, 466500, 466502, 466503, 466504, 466505, 466506,…
, 145139, 145141, 145142, 145143, 145144, 145145, 145146, 145147, 145148, 145149, 145151, 145152, 145153, 145154, 146630, 147256, 147335, 147336, 147101, 147300, 146732, 146733, 146734, 147618, 147619, 147620, 581275, 581275, 581681, 581601, 581297, 580991, 80188, 80190, 80191, 80192, 80193, 80194, 80196, 80363, 80364, 80365, 80365, 80262, 80263, 80264, 80206, 80225, 336128, 336129, 336130, 33613…
90879, 90880, 90881, 91895, 91905, 91916, 346613, 679603, 679605, 679605, 679606, 679608, 679545, 679546, 679546, 679547, 679548, 679549, 679549, 679551, 679551, 679551, 679552, 679554, 766229, 766228, 817151, 817152, 817153, 871743, 871763, 871772, 871772, 92884, 92884, 92884, 1047674, 1046950, 1046951, 1046954, 1046955, 1047014, 1047808, 1046918, 1046919, 1047111, 1047112, 1047113, 1047116, 104…
88655, 88657, 88658, 88659, 88662, 88666, 88670, 88671, 88671, 88677, 88679, 88679, 88679, 88680, 94945, 94946, 94947, 94948, 94948, 94949, 94950, 94940, 94941, 94942, 94943, 94944, 94761, 94762, 94763, 94763, 94764, 94765, 94766, 94766, 94760, 94612, 94613, 94614, 94615, 94616, 94617, 94611, 95324, 95325, 95326, 95327, 95328, 95329, 95312, 95313, 95314, 95315, 95316, 95317, 95318, 95319, 95320, …
357276, 1357277, 1357278, 1357279, 1357280, 1357281, 1357282, 1357283, 1357284, 1357285, 1357286, 1357287, 1357288, 1357289, 1357290, 1357291, 1357292, 1357293, 1357294, 1357295, 1357296, 1357297, 1357298, 1357299, 1357300, 1357301, 1357302, 1357303, 1357304, 1358309, 1358310, 1358311, 1358312, 1358313, 1358314, 1358315, 1358316, 1358317, 1358318, 1358319, 1358320, 1358321, 1358322, 1193694, 1217…
1409674, 1409675, 1409676, 1409677, 1409678, 1409679, 1409680, 1409681, 1409682, 1409683, 1409684, 1409685, 1409686, 1409687, 1409688, 1409689, 1409690, 1409691, 1410370, 1410371, 1410372, 1410373, 1410374, 1410375, 1410376, 1410377, 1410378, 1410379, 1410380, 1410381, 1410382, 1410383, 1410384, 1410385, 1410386, 1410387, 1410388, 1410389, 1410390, 1410391, 1410392, 1410393, 1410394, 1410395, 141…
1601, 711895, 712039, 712039, 712041, 712064, 713912, 713913, 713914, 713915, 713916, 713909, 714339, 714340, 714341, 714342, 714343, 714344, 713988, 713989, 713990, 713991, 713992, 713984, 713985, 713986, 713987, 714510, 714511, 714512, 714513, 714514, 714515, 714516, 714503, 714504, 714505, 714506, 714507, 714508, 714509, 714268, 714269, 714270, 714271, 714272, 713851, 713852, 713853, 713854, 7…
351, 1472352, 1472353, 1472354, 1472355, 1472356, 1472357, 1472358, 1472359, 1472360, 1472361, 1472362, 1472363, 1472364, 1472365, 1472366, 1472367, 1472368, 1472369, 1472370, 1472371, 1472372, 1472373, 1472374, 1472375, 1472376, 1472377, 1472378, 1472379, 1472380, 1472381, 1472382, 1472383, 1472384, 1472385, 1472386, 1472387, 1472388, 1472389, 1473342, 1473343, 1473344, 1473345, 1473346, 1473347…
7858, 27868, 27876, 28440, 28445, 28446, 1194061, 1194077, 1194077, 1194128, 1194128, 1194216, 1194267, 1194292, 1194313, 1194313, 1194580, 1194592, 1194563, 1194664, 1194663, 1194663, 1194617, 1195085, 1195085, 1195085, 1195086, 1195088, 1195125, 1195127, 1195130, 1195130, 1195146, 1195151, 1195143, 1195147, 1195169, 1195153, 24472, 24473, 24474, 24932, 24912, 24913, 24914, 24915, 24915, 24908, …
274728, 274729, 274730, 274731, 274732, 274733, 274734, 1272083, 1272405, 1272528, 1272759, 1273146, 1273146, 1273231, 1273246, 1273252, 1273295, 1274318, 1274319, 1274238, 1274278, 1274281, 1274281, 1274282, 1274282, 1274283, 1274284, 1274284, 21196, 21485, 21488, 21489, 21491, 21487, 21845, 21850, 21851, 21852, 21853, 21854, 21855, 21856, 21857, 21846, 21847, 21848, 21775, 21775, 21776, 21778, …
, 206, 207, 208, 209, 213, 212, 3778, 3779, 3739, 3816, 3821, 3808, 3809, 3810, 4383, 4384, 4386, 4386, 4387, 4388, 651666, 419216, 419216, 419237, 419237, 419245, 419255, 419264, 419264, 419275, 419275, 419275, 419326, 419337, 419345, 419345, 419353, 419364, 419364, 419373, 419376, 419376, 419377, 419377, 419378, 419378, 419379, 419380, 419380, 419381, 419382, 419382, 419383, 419384, 419385, 419…
089, 1470090, 1470091, 1470092, 1470093, 1470094, 1470095, 1470096, 1470097, 1470098, 1470099, 1470100, 1470101, 1470102, 1470103, 1470104, 1470105, 1470106, 1471504, 1471505, 1471506, 1471507, 1471508, 1471509, 1471510, 1471511, 1471512, 1471513, 1471514, 1471515, 1471516, 1471517, 1471518, 1471519, 1471520, 1471521, 1471522, 1471523, 1471524, 1471525, 1471526, 1471527, 1471528, 1471529, 1471530…
, 1418707, 1442604, 1442605, 1442606, 1442607, 1442608, 1442609, 1442610, 1442611, 1442612, 1442613, 1442614, 1442615, 1442616, 1442617, 1442618, 1442619, 1442620, 1442621, 1442621, 1442621, 1443546, 1443547, 1443548, 1443549, 1443550, 1443551, 1443552, 1443553, 1443554, 1443555, 1443556, 1443557, 1443558, 1443559, 1443560, 1443561, 1443562, 1443563, 1443564, 1443565, 1443566, 1443567, 1443568, 1…
58, 57359, 57360, 57992, 57993, 57994, 57995, 57982, 57983, 57984, 57985, 554169, 902471, 902479, 902479, 902479, 902478, 902516, 902648, 902767, 902805, 902817, 902846, 902841, 902837, 902855, 902866, 902868, 902909, 900352, 900394, 902930, 902931, 902932, 902933, 902934, 903096, 903113, 903116, 903116, 903124, 903136, 903127, 903220, 903254, 903255, 903256, 903257, 903258, 903244, 903245, 90324…
, 1635781, 1635782, 1635783, 1635784, 1635785, 1635786, 1635787, 1635788, 1635789, 1635790, 1635791, 1635792, 1635793, 1313151, 1322533, 1331933, 1331934, 1331935, 1331936, 1331937, 1331938, 1331939, 1331940, 1331941, 1331942, 1331943, 1331944, 1331945, 1331946, 1331947, 1331948, 1331949, 1331950, 1331951, 1331952, 1331953, 1331954, 1331955, 1331956, 1331957, 1331958, 1332388, 1332389, 1332390, 1…
24, 671808, 671808, 671802, 672384, 672632, 672601, 672984, 673116, 673706, 673693, 673693, 673694, 673751, 673754, 673755, 673756, 673758, 673768, 39728, 39729, 39730, 39731, 39732, 39733, 39734, 39735, 39736, 39537, 39546, 39554, 39555, 39556, 39557, 39538, 39539, 39540, 39541, 39542, 39544, 39545, 39547, 39548, 39549, 39550, 39551, 39552, 39553, 39569, 39570, 39571, 39572, 39573, 39574, 39558,…
193, 1346194, 1379022, 1352434, 1352435, 1352436, 1352437, 1352438, 1352439, 1352440, 1352441, 1352442, 1352443, 1352444, 1352445, 1352446, 1352447, 1352448, 1352449, 1352450, 1352451, 1352452, 1352453, 1352454, 1353198, 1353199, 1353200, 1353201, 1353202, 1353203, 1353204, 1353205, 1353206, 1353207, 1353208, 1353209, 1353210, 1353211, 1353212, 1353213, 1353214, 1353215, 1353216, 1353217, 1353218…
602, 261610, 261621, 261626, 261635, 261640, 261643, 261644, 261645, 261646, 261647, 261648, 261649, 261650, 261652, 1358694, 1358695, 1358696, 1358697, 1358698, 1358699, 1358700, 1358701, 1358702, 1358703, 1358704, 1358705, 1358706, 1358707, 1358708, 1358709, 1358710, 1358711, 1358712, 1358713, 1358714, 1359039, 1359040, 1359041, 1359042, 1359043, 1359044, 1359045, 1414621, 1439117, 1439118, 143…
904, 14905, 14906, 14907, 14883, 14884, 14885, 14886, 14887, 14888, 14889, 14891, 14892, 14893, 14894, 14895, 890895, 891030, 891363, 891365, 891375, 891420, 891464, 891464, 891464, 891473, 891474, 891472, 891522, 891522, 891239, 894305, 894307, 894389, 894376, 894426, 894523, 894532, 894785, 894863, 1527878, 1527879, 1527880, 1527881, 1527882, 1527883, 1527884, 1527885, 1527886, 1527887, 1527888…
0824, 190859, 245317, 245319, 245320, 245321, 245322, 245323, 245324, 245326, 245327, 245328, 245329, 245330, 245331, 245332, 245333, 245335, 245336, 245337, 245338, 245339, 245340, 245341, 245342, 245343, 245344, 245347, 245348, 245349, 245350, 245351, 245352, 245353, 245355, 245356, 245357, 245358, 245359, 245360, 245361, 245362, 245363, 245365, 245366, 245367, 245368, 245369, 245370, 245371, 2…
, 588920, 588920, 588920, 588920, 588920, 589011, 589012, 589013, 589014, 589015, 588999, 589000, 589001, 589001, 589002, 589002, 589003, 589004, 589005, 589005, 589006, 589007, 589008, 589008, 589008, 589008, 589008, 589009, 589010, 589010, 589075, 589094, 589103, 766732, 762071, 762149, 762145, 762209, 762209, 762209, 762209, 762210, 762211, 762211, 762212, 762213, 762214, 762214, 762215, 76221…
620773, 620773, 620774, 620786, 620761, 620824, 620825, 620889, 620890, 620887, 660587, 660588, 660590, 660593, 662506, 1068070, 1068522, 840289, 840554, 840554, 840785, 840877, 841853, 841925, 842591, 843181, 842305, 1255592, 1255601, 1255607, 1255612, 1255620, 1255628, 1255637, 1255576, 1255580, 1255581, 1255582, 1255583, 1255584, 1255586, 1255587, 1255588, 1255589, 1255590, 1255591, 1255593, 1…
, 48691, 48692, 51556, 51569, 51796, 51893, 51914, 51915, 51879, 51861, 51861, 52001, 52189, 52248, 52249, 52250, 52251, 52252, 52253, 52254, 60058, 60059, 61494, 61685, 61939, 62808, 62175, 61862, 61863, 61864, 62114, 62122, 569558, 569716, 307293, 307294, 307295, 307296, 307297, 307298, 307300, 307301, 307302, 307303, 307304, 307306, 307307, 307308, 307310, 307311, 307312, 307313, 307314, 30731…
424953, 1424954, 1424955, 1424956, 1424957, 1424958, 1424959, 1424960, 1424961, 1424962, 1424963, 1424964, 1424965, 1424966, 1424967, 1424968, 1424969, 1424970, 1424971, 1424972, 1424973, 1424974, 1424975, 1424976, 1424977, 1424978, 1424979, 1424980, 1424981, 1424982, 1424983, 1424984, 1424985, 1424986, 1425669, 1425670, 1425671, 1425672, 1425673, 1425674, 1425675, 1425676, 1425677, 1425678, 1425…
, 94267, 94268, 94269, 94270, 94141, 94142, 94143, 94144, 94145, 94146, 94147, 94148, 94149, 94151, 94152, 94153, 94154, 94155, 94156, 94157, 94158, 94159, 94160, 94162, 94163, 94164, 94165, 94166, 94167, 94168, 94169, 94170, 94171, 94172, 94173, 94174, 746884, 433440, 433441, 433441, 433442, 433443, 433445, 433446, 433446, 433447, 433448, 433449, 433450, 433451, 433452, 433453, 433456, 433457, 4…
87, 1505388, 1505389, 1505390, 1505391, 1505392, 1505393, 1505394, 1505395, 1505396, 1505397, 1505941, 1505942, 1505943, 1505944, 1505945, 1505946, 1505947, 1505948, 1505949, 1505950, 1505951, 1505952, 1505953, 1505954, 1505955, 1505956, 1505957, 1505958, 1505959, 1505960, 1505961, 1505962, 1505963, 1505964, 1505965, 1505966, 1505967, 1505968, 1505969, 1505970, 1505971, 1505972, 1505973, 1505974,…
250550, 250551, 250552, 250555, 250556, 250557, 250558, 250559, 250560, 250561, 250562, 258296, 258297, 258298, 258299, 258300, 258301, 258352, 258353, 258379, 258380, 258381, 258382, 258383, 258384, 258446, 258447, 258448, 258449, 814050, 814050, 814098, 814159, 814162, 814206, 814206, 814208, 814257, 814257, 814259, 817231, 817901, 817981, 817981, 817999, 818000, 818090, 818090, 818157, 818174,…
820, 766866, 766910, 766462, 766463, 766423, 766517, 766626, 766728, 762357, 762511, 762507, 767309, 767413, 767494, 767496, 767497, 767507, 767579, 767621, 767617, 767691, 767776, 767789, 767789, 767789, 767778, 767786, 767787, 340600, 340601, 340609, 340610, 340610, 340612, 340615, 340616, 340616, 340617, 340617, 340630, 340632, 340632, 340643, 340647, 340661, 340664, 340669, 340670, 601995, 60…
06, 1625807, 1625808, 1625809, 1625810, 1625811, 1625812, 1625813, 1625814, 1625815, 1625816, 1625817, 1625818, 1625819, 1625820, 1625821, 1625822, 1625823, 1625824, 1625825, 1625826, 1625827, 1625828, 1625829, 1625830, 1625831, 1625832, 1625833, 1625834, 1625835, 1625836, 1625837, 1625838, 1625839, 1625840, 1625841, 1632098, 1573767, 1573768, 1573769, 1573770, 1573771, 1573772, 1574296, 1574297,…
6969, 197134, 197136, 197137, 197138, 196986, 197001, 197002, 197067, 197071, 197072, 197068, 197069, 197070, 197116, 197117, 197118, 197073, 197074, 196972, 196973, 196974, 196962, 202332, 202303, 202306, 880405, 880493, 880494, 880189, 880188, 880899, 880986, 881046, 881136, 881218, 881218, 881196, 881195, 881395, 881395, 881396, 881396, 881479, 881478, 881657, 881657, 881657, 881657, 881708, 8…
, 384575, 384580, 384531, 384532, 384533, 384535, 384536, 384537, 384538, 384542, 384544, 384545, 384546, 384547, 384549, 384550, 384551, 384552, 384555, 384556, 384557, 384558, 384559, 384560, 386709, 91955, 91956, 91958, 91959, 91960, 91961, 91962, 91963, 91964, 91965, 91140, 91149, 91157, 91158, 91159, 91160, 91122, 91123, 91124, 91125, 91126, 91127, 91128, 91129, 91130, 91131, 91132, 91133, 9…
, 1613486, 1613487, 1613488, 1613489, 1613490, 1613491, 1613492, 1613493, 1613494, 1613495, 1613496, 1613497, 1615904, 1615905, 1615906, 1615907, 1615908, 1615909, 1615910, 1615911, 1615912, 1615913, 1615914, 1615915, 1615916, 1615917, 1615918, 1615919, 1615920, 1615921, 1615922, 1615923, 1615924, 1615925, 1615926, 1615927, 1615928, 1615929, 1615930, 1615931, 1615932, 1615933, 1615934, 1615935, 1…
2, 1476223, 1476224, 1476225, 1476226, 1476227, 1476228, 1476803, 1476804, 1476805, 1476806, 1476807, 1476808, 1476809, 1476810, 1476811, 1476812, 1492715, 1382684, 1382685, 1382686, 1382687, 1382688, 1382689, 1383662, 1383663, 1383664, 1383665, 1383666, 1383667, 1383668, 1383669, 1383670, 1383671, 1383672, 1383673, 1383674, 1383675, 1383676, 1383677, 1383678, 1383679, 1383680, 1383681, 1383682, …
4478, 1104480, 1104317, 1104271, 1104274, 1104492, 1104492, 1104494, 1104494, 1106477, 1106477, 1106477, 1106477, 594074, 594075, 593551, 593106, 593096, 594604, 594605, 594606, 603285, 603281, 603282, 603283, 603283, 603274, 603274, 603275, 603275, 603275, 603275, 603276, 603276, 603276, 603277, 603280, 603280, 603313, 603241, 603242, 603242, 603242, 603242, 603242, 603243, 604952, 604953, 60495…
, 199424, 199425, 199426, 199427, 199428, 199429, 199430, 199431, 199433, 199436, 199437, 199321, 199559, 199560, 199561, 199562, 199556, 199556, 199557, 199558, 199480, 199495, 199502, 199481, 199482, 199483, 199485, 199488, 199489, 199490, 1006849, 1006949, 1006998, 1007899, 1007969, 1008082, 201265, 201266, 201246, 201247, 201248, 201248, 201248, 201455, 201478, 201758, 201759, 201760, 201761,…
43, 393943, 785920, 785950, 786142, 786362, 786362, 786350, 786350, 786350, 786384, 786716, 786734, 786869, 790232, 797197, 797714, 797704, 797704, 797704, 797694, 797694, 798283, 798283, 798704, 798704, 567682, 567755, 567756, 567757, 569426, 569434, 569595, 569632, 569644, 569645, 569646, 569647, 569648, 569643, 569665, 569637, 569973, 1240313, 1240314, 254481, 254482, 254484, 256294, 256295, 2…
11, 1335312, 1335313, 1336149, 1336150, 1336151, 1336152, 1336153, 1336154, 1410213, 1410214, 1410215, 1410216, 1410217, 1563775, 1563776, 1563777, 1563778, 1563779, 1563780, 1563781, 1563782, 1563783, 1563784, 1563785, 1563786, 1563787, 1563788, 1563789, 1563790, 1563791, 1563792, 1563793, 1563794, 1563795, 1563796, 1563797, 1563798, 1563799, 1565466, 1565467, 1565468, 1565469, 1565470, 1565471,…
82, 1431983, 1431984, 1431985, 1431985, 1431986, 1431987, 1431988, 1431989, 1431990, 1431991, 1431992, 1431993, 1431994, 1431995, 1431996, 1431997, 1431998, 1431999, 1432000, 1432001, 1432002, 1432003, 1432004, 1556548, 1565067, 1565068, 1565069, 1565070, 1565071, 1565072, 1565073, 1565074, 1565075, 1565076, 1565077, 1565078, 1565079, 1567534, 1567535, 1567536, 1567537, 1567538, 1567539, 1567540,…
0, 269221, 269222, 269223, 269225, 269226, 270835, 270834, 270833, 270826, 270824, 270821, 270820, 902132, 902133, 902134, 902135, 902136, 902137, 902138, 902139, 902140, 902142, 902143, 902144, 902145, 902146, 902146, 902146, 902148, 902149, 902151, 902152, 902153, 902154, 902155, 902156, 902157, 902158, 902160, 902161, 902161, 902163, 902164, 902165, 902166, 902167, 902169, 902170, 902171, 9021…
22266, 1522267, 1522268, 1522269, 1522270, 1522271, 1522272, 1522273, 1522274, 1522275, 1522276, 1522277, 1522278, 1522279, 1522280, 1522281, 1522282, 1522283, 1522284, 1522285, 1522286, 1522287, 1522288, 1522289, 1522290, 1522291, 1522292, 1522293, 1522294, 1522295, 1522296, 1522297, 1522298, 1522299, 1522300, 1522301, 1522302, 1522303, 1522304, 1522305, 1522306, 1522307, 1522308, 1522309, 15223…
190257, 190258, 189800, 189811, 189813, 189814, 189815, 189790, 189791, 189792, 189793, 189794, 189796, 189797, 189798, 189799, 189801, 189802, 189803, 189804, 77836, 77837, 77838, 77827, 77828, 77829, 77830, 77831, 77832, 77334, 77336, 77337, 77337, 77339, 77340, 77329, 77330, 77331, 77332, 77333, 77335, 77565, 77566, 77341, 77354, 77342, 77343, 77345, 77346, 77347, 77348, 77349, 77350, 77351, 7…
887, 1495888, 1495889, 1495890, 1495891, 1495892, 1495893, 1495894, 1495895, 1495896, 1495897, 1495898, 1495899, 1496408, 1537665, 1479194, 1479195, 1479196, 1479197, 1479198, 1479199, 1479200, 1479201, 1479202, 1090990, 1091079, 1091214, 1091214, 1091215, 1091281, 1091380, 1091381, 1091477, 1091593, 1091591, 1091589, 1091590, 1091751, 1091751, 1091751, 1091756, 1091880, 1164304, 1255825, 1255825…
8527, 1478528, 1478529, 1478530, 1478531, 1478532, 1478533, 1478534, 1478535, 1478536, 1478537, 1478538, 1478539, 1478540, 1478541, 1478542, 1478543, 1478544, 1478545, 1478546, 1478547, 1478548, 1478549, 1478550, 1478551, 1478552, 1478553, 1478554, 1478555, 1478556, 1478557, 1478558, 1478559, 1478560, 1478561, 1478562, 1478563, 1478564, 1478565, 1478566, 1478567, 1479530, 1479531, 1479532, 147953…
171, 881172, 881172, 881173, 881287, 881654, 743626, 743629, 743630, 743631, 743632, 743633, 743634, 743635, 743638, 743639, 743640, 743641, 743642, 743643, 743644, 743645, 743645, 781857, 781852, 808361, 829375, 829376, 829368, 829369, 857358, 857358, 857879, 857879, 857880, 1105159, 1105161, 1015180, 1015181, 1015181, 1015183, 1015184, 1029492, 1029512, 172291, 1147042, 1148215, 1148218, 114822…
0086, 1340087, 1340088, 1513317, 1513318, 1548378, 1548379, 1548380, 1548381, 1548382, 1548383, 1548384, 1548385, 1548386, 1548387, 1548388, 1548389, 1548390, 1548391, 1548392, 1548393, 1548394, 1548395, 1548396, 1548397, 1548398, 1548399, 1548400, 1548401, 1548402, 1548403, 1548404, 1548405, 1548406, 1548407, 1548408, 1548409, 1548410, 1548411, 1548412, 1548413, 1548414, 1548415, 1548416, 154841…
043, 88044, 88051, 88051, 88052, 88053, 88055, 88049, 88167, 88168, 87977, 87978, 87979, 87894, 87895, 87896, 88001, 180552, 180562, 180558, 812180, 814473, 814473, 284, 286, 287, 280, 281, 282, 282, 283, 285, 257, 258, 259, 250, 251, 288, 47926, 48054, 48075, 48076, 48077, 48078, 47806, 47910, 47982, 47983, 47984, 47726, 48154, 48129, 48130, 48131, 48138, 47798, 47786, 47787, 48001, 47997, 47998…
142, 76144, 76145, 76146, 76147, 76148, 76149, 76150, 76151, 76152, 76154, 76156, 75881, 75892, 75896, 75897, 75856, 75857, 75860, 75861, 75862, 75864, 75871, 75872, 75873, 75874, 75880, 75883, 75886, 75889, 75890, 75891, 76976, 76976, 76977, 76978, 76979, 76674, 76911, 76912, 76913, 76990, 76991, 76992, 76993, 76994, 76917, 76918, 76918, 76919, 76920, 76921, 76921, 76922, 76805, 76806, 76843, 76…
475, 1590476, 1590477, 1590478, 1593405, 1593406, 1593407, 1593408, 1318518, 1315819, 1315820, 1315821, 1315822, 1315823, 1315824, 1315825, 1315826, 1316135, 1316136, 1316137, 1316138, 1316139, 1316140, 1316141, 1316142, 1316143, 1316144, 1316145, 1316146, 1316147, 1316148, 1316149, 1316150, 1316151, 1316152, 1316153, 1316154, 1316155, 1316156, 1316157, 1316158, 1316159, 1316160, 1316161, 1316162…
87555, 1387556, 1387557, 1387558, 1387559, 1387560, 1387561, 1387562, 1387563, 1387564, 1387565, 1387566, 1387567, 1387568, 1387569, 1387570, 1387571, 1387572, 1387573, 1387574, 1387575, 1387576, 1387577, 1387578, 1387579, 1387580, 1388451, 1388452, 1388453, 1388454, 1388455, 1388456, 1388457, 1388458, 1388459, 1388460, 1388461, 1325480, 1325575, 1325576, 1325577, 1325578, 1325579, 1325580, 13255…
4, 510895, 510896, 510897, 510898, 510899, 510900, 510902, 510903, 510904, 511039, 511042, 511161, 511161, 188087, 188089, 188108, 188076, 188239, 188240, 188241, 188242, 188243, 188244, 188245, 189069, 189154, 189154, 189313, 189392, 189393, 189539, 189540, 189546, 189623, 189700, 189691, 189694, 189685, 613585, 613587, 613669, 613669, 613683, 613702, 613735, 613728, 613795, 613795, 613798, 6138…
549, 1390397, 1390398, 1390399, 1390400, 1390401, 1390402, 1390403, 1390404, 1390405, 1390406, 1390956, 1390957, 1390958, 1390959, 1390960, 1390961, 1390962, 1390963, 1390964, 1390965, 1390966, 1390967, 1390968, 1390969, 1390970, 1390971, 1390972, 1390973, 1390974, 1390975, 1390976, 1411829, 1411830, 1411831, 1411832, 1411833, 1611781, 1611782, 1611783, 1611784, 1611785, 1611786, 1611787, 1611788…
, 353542, 353544, 353545, 353546, 353547, 353548, 353549, 353550, 353551, 353552, 353553, 353555, 353556, 353557, 353558, 353559, 353560, 1086376, 1086614, 1086631, 1086627, 1086627, 1086627, 1086693, 1086716, 1086745, 1086798, 1086798, 1086822, 1086896, 1086952, 1086952, 1086968, 1087070, 1087152, 1087156, 1087149, 1087150, 1087151, 1087171, 1087237, 1088416, 1088449, 462572, 462573, 462292, 462…
7, 295358, 295359, 295361, 295362, 295364, 295365, 295366, 295368, 295369, 297371, 297372, 297373, 297374, 297308, 297319, 297329, 297339, 297350, 297356, 297357, 297358, 297309, 297310, 297311, 297312, 297313, 297314, 297315, 297316, 297317, 297318, 297320, 297321, 297322, 297323, 297324, 297325, 297326, 297327, 179427, 179434, 180220, 202606, 202589, 202708, 202648, 202625, 202626, 202825, 2028…
81, 394681, 394682, 394683, 394688, 394630, 394636, 394637, 394638, 394639, 394640, 394642, 394643, 394644, 394645, 394646, 394647, 396365, 396366, 396344, 396347, 396347, 396425, 396427, 396427, 396429, 396431, 396445, 396754, 396755, 396757, 396758, 396759, 396759, 891677, 891674, 891875, 891970, 892771, 892801, 892862, 892862, 892862, 892863, 892865, 892866, 892868, 892932, 892948, 878925, 893…
36, 253037, 253038, 253039, 253040, 253041, 253042, 253043, 460212, 460219, 460108, 460119, 468130, 468132, 468136, 468209, 468417, 468421, 468427, 468666, 468667, 878539, 878539, 874458, 874499, 874499, 879551, 879554, 879622, 879710, 879712, 879786, 879786, 879786, 879786, 879787, 879787, 879827, 880699, 880700, 880712, 880756, 880777, 711525, 711526, 711527, 64522, 64459, 21179, 21180, 21181, …
348565, 1348566, 1348567, 1348568, 1348569, 1348570, 1613115, 1613116, 1613117, 1613118, 1613119, 1613120, 1613121, 1613122, 1613123, 1613124, 1613125, 1613126, 1613127, 1613128, 1613129, 1613130, 1613131, 1613132, 1613133, 1613134, 1613135, 1613136, 1613137, 1613138, 1613139, 1613140, 1613141, 1613142, 1613143, 1613144, 1613145, 1613146, 1613147, 1613148, 1613149, 1613150, 1613151, 1613152, 1613…
40037, 844202, 844202, 844365, 844369, 844370, 845821, 845822, 845823, 852128, 852112, 852110, 852105, 847499, 847499, 847493, 847494, 847495, 847496, 856924, 856926, 857641, 857642, 857645, 857637, 857638, 840956, 840956, 840951, 30646, 504138, 504173, 504323, 504739, 504739, 504876, 504876, 504902, 504903, 505275, 505277, 505354, 505383, 505467, 505468, 505516, 505620, 695715, 695715, 695715, 1…
770, 1326771, 1326772, 1326773, 1326774, 1326775, 1326776, 1315635, 1315636, 1315637, 1315638, 1315639, 1315640, 1315641, 1315642, 1315643, 1315644, 1315645, 1315646, 1315647, 1315648, 1315938, 1315939, 1315940, 1315941, 1315942, 1315943, 1315944, 1315945, 1315946, 1315947, 1315947, 1325083, 1458860, 1458861, 1458862, 1458863, 1458864, 1458865, 1458866, 1458867, 1458868, 1458869, 1458870, 1458871…
295677, 295678, 295679, 295681, 295682, 295683, 295686, 295687, 314084, 314086, 314087, 314088, 314089, 314090, 314091, 314092, 314094, 314095, 313585, 313586, 313587, 313588, 313589, 315131, 315132, 315133, 315134, 315135, 315136, 315137, 315138, 315139, 315140, 315141, 315142, 315143, 315145, 315146, 315147, 315150, 315151, 315152, 315832, 315833, 315836, 315837, 315838, 315839, 315841, 315842,…
, 22187, 22188, 22189, 22192, 22194, 872050, 879654, 879655, 879656, 879657, 879658, 879659, 879660, 879661, 879662, 879663, 879664, 879665, 879666, 879671, 879673, 879674, 879675, 879676, 879677, 879678, 879679, 879680, 879681, 879682, 879683, 879684, 879685, 879686, 894059, 894059, 894055, 894050, 894052, 894053, 82606, 796611, 796650, 796650, 796806, 472671, 472681, 472537, 472591, 472613, 972…
928, 1335929, 1335930, 1335931, 1335932, 1335933, 1335934, 1335935, 1335936, 1335937, 1335938, 1335939, 1335940, 1335941, 1335942, 1335943, 1335944, 1335945, 1335946, 1335947, 1335948, 1335949, 1335950, 1335951, 1335952, 1335953, 1335954, 1335955, 1335956, 1335957, 1335958, 1335959, 1335960, 1335961, 1335962, 1335963, 1335964, 1335965, 1335966, 1335967, 1335968, 1335969, 1335970, 1335971, 1335972…
600071, 600430, 600294, 600295, 600295, 600199, 600222, 600224, 600114, 600130, 600186, 600230, 600231, 600232, 600233, 600234, 600113, 600366, 600317, 600304, 600305, 601460, 601460, 601463, 600467, 600469, 600456, 600614, 601591, 472372, 472374, 472375, 472378, 472379, 472385, 472386, 472387, 472230, 472235, 472236, 472256, 472257, 451714, 25900, 25901, 25891, 25892, 25893, 25894, 25895, 25896,…
2143, 782224, 782224, 782224, 782224, 782403, 248664, 248665, 248666, 248667, 248668, 248669, 248670, 248673, 248674, 248675, 248676, 248677, 248678, 248679, 248681, 251876, 251877, 251878, 251879, 251880, 251881, 251883, 251884, 251885, 251886, 251887, 251888, 251889, 251890, 251891, 251892, 251894, 251895, 251896, 251897, 251898, 251899, 251900, 251901, 251902, 251903, 251904, 251905, 251906, 2…
086, 1385087, 1385088, 1385089, 1385090, 1385091, 1385092, 1385093, 1385094, 1385095, 1385096, 1385097, 1385098, 1385099, 1385100, 1385101, 1385101, 1385102, 1385103, 1385104, 1385105, 1385106, 1385107, 1385108, 1385109, 1385110, 1385111, 1385112, 1385113, 1385114, 1385115, 1385116, 1385117, 1385118, 1385119, 1385120, 1385121, 1385122, 1385123, 1385124, 1385125, 1385126, 1385127, 1385128, 1386331…
74996, 1016145, 1016148, 1016149, 1016150, 1016718, 342398, 342399, 342400, 342401, 342402, 342403, 342404, 342406, 342407, 342408, 342409, 342410, 342411, 342412, 342413, 342414, 342416, 342417, 342418, 342419, 342420, 342421, 342422, 342423, 342426, 342427, 342428, 342429, 342430, 342431, 342432, 342433, 342434, 342436, 342437, 342438, 342439, 342440, 342692, 342692, 342694, 342690, 342691, 342…
1572104, 1572105, 1572106, 1572107, 1572108, 1572109, 1572110, 1572111, 1572112, 1572113, 1572114, 1572115, 1572116, 1572117, 1572118, 1572119, 1572120, 1572121, 1572122, 1572123, 1572124, 1572125, 1572126, 1572127, 1572128, 1572129, 1572130, 1572131, 1572132, 1572133, 1572134, 1572135, 1572136, 1572137, 1572138, 1572139, 1572140, 1572141, 1455127, 1455128, 1455129, 1455130, 1455131, 1455132, 145…
, 368296, 368297, 368298, 368299, 368302, 368303, 368304, 368304, 368306, 368306, 368652, 368653, 368689, 368694, 369397, 369692, 369398, 369445, 369449, 370100, 370101, 370102, 370106, 370108, 370113, 613214, 613215, 613021, 613316, 613326, 613336, 613375, 613372, 613362, 613482, 613464, 613465, 613551, 613432, 613581, 613583, 613583, 613583, 613583, 613583, 613584, 613580, 362841, 362842, 36328…
1229701, 1229688, 1229686, 1229678, 1229679, 1229731, 848891, 848892, 848894, 848895, 848896, 848897, 848898, 849309, 1252859, 1255970, 1256273, 1256317, 1256319, 1256319, 1256314, 1256316, 1256425, 1257316, 1257379, 1257450, 1257690, 841489, 861076, 861426, 862381, 862381, 862381, 862381, 862727, 863910, 864092, 864092, 863752, 864350, 862969, 863078, 863239, 865124, 865429, 865616, 865673, 8656…
, 1518739, 1518740, 1518741, 1518742, 1518743, 1518744, 1518745, 1518746, 1518747, 1518748, 1518749, 1518750, 1518751, 1518752, 1518753, 1518754, 1518755, 1518756, 1518757, 1518758, 1518759, 1518760, 1518761, 1518762, 1518763, 1518764, 1518765, 1518766, 1518767, 1518768, 1518769, 1518770, 1518771, 1518772, 1518773, 1518774, 1518775, 1518776, 1518777, 1518778, 1518779, 1518780, 1518781, 1518782, 1…
1, 1498532, 1499006, 1499007, 1499008, 1499009, 1499010, 1499011, 1499012, 1499013, 1499014, 1499015, 1499016, 1499017, 1499018, 1499019, 1499020, 1499021, 1499022, 1499023, 1499024, 1499025, 1499026, 1499027, 1499028, 1499029, 1499029, 1499030, 1499031, 1499032, 1499033, 1499034, 1499035, 1499036, 1499037, 1499038, 1499039, 1499040, 1499041, 1499042, 1499043, 1499044, 1499045, 1499046, 1499734, …
2, 1587103, 1587104, 1587105, 1587106, 1587107, 1587108, 1587109, 1587110, 1587111, 1587112, 1587113, 1587114, 1587115, 1587116, 1587117, 1587118, 1587119, 1587120, 1587121, 1587122, 1587123, 1587124, 1587125, 1587126, 1587127, 1587128, 1589321, 1589322, 1589323, 1589324, 1589325, 1589326, 1589327, 1589328, 1589329, 1616763, 1573372, 1573373, 1573374, 1596424, 1456632, 1456633, 1456634, 1456635, …
666, 248466, 248567, 248671, 248779, 248877, 248963, 249039, 249142, 249240, 249342, 249444, 249544, 249635, 249735, 249836, 250035, 250139, 250245, 250348, 250450, 250553, 250657, 250750, 251031, 251133, 251144, 251162, 251173, 251184, 251194, 251204, 251214, 251223, 251233, 251241, 251252, 251263, 251274, 251285, 251295, 251306, 251317, 251327, 251338, 251349, 251359, 251370, 251380, 251389, 25…
553, 1277554, 1277555, 1277556, 1277557, 1278709, 1278655, 192780, 192785, 192784, 194656, 194657, 195050, 195051, 195052, 195187, 195188, 194814, 194815, 194816, 194817, 194818, 195274, 195343, 195344, 195345, 195346, 195347, 195348, 195349, 195339, 195340, 693633, 693634, 693635, 693636, 693637, 693638, 693639, 693640, 693642, 693643, 693644, 693644, 693646, 693854, 694764, 694765, 694766, 6947…
49558, 49559, 286999, 167638, 167639, 167640, 167641, 167643, 167644, 167645, 167646, 167647, 167648, 167899, 167882, 167885, 167886, 167887, 167881, 167883, 167884, 168711, 168564, 168560, 168561, 168562, 168371, 168372, 168329, 168330, 168331, 168332, 168333, 168334, 168335, 168276, 168278, 168279, 168244, 168245, 168245, 168246, 168247, 168248, 168249, 168251, 168252, 168253, 168254, 168255, 1…
, 1621736, 1621737, 1621738, 1621739, 1621740, 1621741, 1621742, 1621743, 1621744, 1621745, 1621746, 1621747, 1621748, 1621749, 1621750, 1621751, 1621752, 1621753, 1621754, 1621755, 1621756, 1621757, 1621758, 1621759, 1621760, 1621761, 1621762, 1621763, 1621764, 1621765, 1621766, 1621767, 1621768, 1621769, 1621770, 1621771, 1621772, 1621773, 1621774, 1621775, 1621776, 1621777, 1621778, 1621779, 1…
44, 1367445, 1367446, 1367447, 1367448, 1367449, 1367450, 1367451, 1367452, 1367453, 1367454, 1367455, 1367456, 1367457, 1367458, 1367459, 1367460, 1368476, 1368477, 1368478, 1368479, 1368480, 1368481, 1368482, 1368483, 1368484, 1368485, 1368486, 1368487, 1368488, 1368489, 1368490, 1368491, 1368492, 1368493, 1368494, 1368495, 1368496, 1368497, 1368498, 1368499, 1368500, 1368501, 1368502, 1368503,…
, 1513306, 1513307, 1513308, 1513309, 1513310, 1513311, 1513312, 1513313, 1513314, 1513315, 1513316, 1344879, 1344880, 1344881, 1344882, 1344883, 1344884, 1344885, 1344886, 1344887, 1344888, 1344889, 1345225, 1345226, 1345227, 1345228, 1345229, 1345230, 1345231, 1345232, 1345233, 1345234, 1345235, 1345236, 1345237, 1345238, 1345239, 1345240, 1345241, 1345242, 1345243, 1345244, 1345245, 1345246, 1…
07, 1521408, 1521409, 1521410, 1521411, 1521412, 1521413, 1521414, 1521415, 1521416, 1521417, 1521418, 1521419, 1521420, 1521421, 1521422, 1521423, 1521424, 1521425, 1521426, 1521427, 1521428, 1521429, 1521430, 1521431, 1521432, 1521433, 1521434, 1521435, 1521436, 1521437, 1521438, 1521439, 1521440, 1521441, 1521442, 1521443, 1521444, 1523596, 1523597, 1523598, 1523599, 1523600, 1523601, 1523602,…
4, 83733, 83742, 83742, 83747, 83747, 83748, 83748, 83749, 83750, 83750, 83751, 83727, 83727, 83728, 83729, 83731, 83731, 83732, 83732, 83402, 83403, 83565, 83568, 83568, 83569, 83570, 83571, 83571, 83572, 83572, 83573, 83574, 83555, 83555, 83556, 83557, 83559, 83559, 83559, 83560, 83560, 83561, 83562, 83562, 83562, 83563, 83564, 83566, 83958, 83959, 83960, 83103, 84002, 84010, 84011, 84011, 8401…
01740, 901741, 1006779, 1006780, 1007070, 1007625, 1007749, 1007758, 1008158, 1008160, 274552, 274553, 274554, 274555, 274556, 274557, 274558, 274559, 274560, 274561, 274562, 274563, 274564, 274565, 274566, 274567, 274569, 274570, 274571, 274572, 274573, 274574, 274575, 274577, 274578, 274579, 274580, 274581, 274582, 274583, 274584, 274585, 274586, 274587, 274588, 274589, 274590, 274591, 274592, …
74938, 1175044, 1175077, 1175077, 1175282, 1175413, 1175390, 1175390, 1175390, 1175391, 1175391, 1175391, 1175391, 1175415, 1175417, 1175389, 1175576, 1175578, 1175644, 1175682, 1175701, 1175702, 1175706, 1175722, 1175775, 1222396, 1222418, 1223291, 1223329, 1223331, 1223321, 1223346, 1223346, 1224188, 1224392, 1224908, 1225151, 1225264, 1225256, 654792, 656754, 1006782, 736005, 736001, 736002, 7…
555275, 1555276, 1555277, 1555278, 1555279, 1555280, 1555281, 1555282, 1555283, 1555284, 1555285, 1555286, 1555287, 1555288, 1555289, 1555290, 1555291, 1555292, 1555293, 1555294, 1555295, 1555296, 1555297, 1555298, 1555299, 1555300, 1555301, 1555302, 1555303, 1555304, 1555305, 1555306, 1555307, 1555308, 1555309, 1555310, 1555311, 1555312, 1555313, 1555314, 1555315, 1555316, 1555317, 1555318, 1555…
4, 299025, 299026, 299027, 299029, 299030, 299031, 299033, 299034, 299035, 299036, 299037, 299038, 299040, 299041, 299042, 299043, 299044, 299045, 299046, 299047, 299048, 299049, 299051, 299052, 299053, 299054, 299055, 299056, 299057, 299058, 299059, 299060, 299062, 299063, 299064, 299065, 299066, 299067, 299068, 299069, 299070, 299071, 299073, 299074, 299075, 299076, 299077, 299078, 299079, 2990…
, 1498398, 1498399, 1498400, 1498401, 1525879, 1452098, 1452099, 1452100, 1452101, 1452102, 1452103, 1452104, 1452105, 1452106, 1452107, 1452108, 1452109, 1452110, 1452111, 1452112, 1452113, 1452114, 1452115, 1452116, 1452117, 1452118, 1452119, 1452120, 1452121, 79222, 79140, 79225, 79322, 80145, 80146, 80097, 80098, 80099, 80100, 80089, 80093, 80094, 80095, 80090, 80091, 80092, 80049, 80055, 800…
, 1386116, 1386117, 1387046, 1387047, 1387048, 1387049, 1387050, 1387051, 1387052, 1387053, 1387054, 1387055, 1387056, 1387057, 1387058, 1387059, 1387060, 1387061, 1387062, 1387063, 1387064, 1387065, 1387066, 1387067, 1387068, 1387069, 1387070, 1387071, 1387072, 1387073, 1387074, 1387075, 1387076, 1387077, 1387078, 1387079, 1387080, 1387081, 1387082, 1387083, 1387084, 1387085, 1387086, 1387087, 1…
885, 1574886, 1574887, 1605423, 1615329, 1615330, 1615331, 1615332, 1616369, 1616370, 1324307, 1324308, 1324309, 1324310, 1410115, 1410116, 1410117, 1410118, 1410119, 1410120, 1410121, 1410122, 1410123, 1410124, 1411372, 1411373, 1411374, 1411375, 1411376, 1411377, 1411378, 1411379, 1411380, 1411381, 1411382, 1411383, 1411384, 1411385, 1411386, 1411387, 1411388, 1411389, 1411390, 1411391, 1411392…
30172, 1530173, 1530174, 1530175, 1530176, 1530177, 1530178, 1530179, 1530180, 1530181, 1530182, 1530183, 1530184, 1530185, 1530186, 1530187, 1530188, 1530189, 1559304, 1559305, 1623909, 1623910, 1623911, 1623912, 1623913, 1623914, 1623915, 1623916, 1623917, 1623918, 1623919, 1623920, 1623921, 1623922, 1623923, 1623924, 1623925, 1623926, 1623927, 1623928, 1623929, 1623930, 1623931, 1623932, 16239…
5, 1606766, 1606767, 1606768, 1606769, 1606770, 1606771, 1606772, 1606773, 1606774, 1606775, 1606776, 1606777, 1606778, 1606779, 1606780, 1606781, 1606782, 1607352, 1607353, 1607354, 1607355, 1405969, 1405970, 1405971, 1527179, 1527180, 1527181, 1527182, 1527183, 1527184, 1527185, 1527186, 1527187, 1527188, 1527189, 1527190, 1527191, 1527192, 1527193, 1527194, 1527195, 1527196, 1527197, 1527198, …
1344406, 1344407, 1344408, 1344409, 1344410, 1344411, 1344412, 1344413, 1344414, 1344415, 1344416, 1344417, 1430818, 1430819, 1430820, 1430821, 1430822, 1430823, 1430824, 1431820, 1431821, 1431822, 1431823, 1431824, 1431825, 1431825, 1431825, 1431826, 1431827, 1431828, 1431829, 1431830, 1431831, 1431832, 1431833, 1431834, 1431835, 1431836, 1431837, 1431838, 1431839, 1431840, 1431841, 1431842, 143…
283, 159955, 159955, 159956, 160072, 160072, 160072, 160072, 159957, 160284, 160284, 160284, 159958, 159958, 159958, 159959, 159959, 1007895, 1007895, 1007913, 1008000, 1007944, 1008057, 1008078, 1008078, 1009708, 296640, 296641, 296642, 296643, 296644, 296645, 296646, 296647, 296648, 296649, 296650, 296568, 296569, 296570, 296566, 296562, 296563, 296564, 296565, 296516, 296524, 296542, 296551, 2…
1582522, 1582523, 1582524, 1582525, 1582526, 1582527, 1582528, 1582529, 1582530, 1582531, 1582532, 1582533, 1582534, 1582535, 1582536, 1582537, 1582538, 1582539, 1582540, 1582541, 1582542, 1582543, 1582544, 1582545, 1582546, 1582547, 1582548, 1582549, 1582550, 1582551, 1582552, 1585293, 1585294, 1585295, 1585296, 1585297, 1585298, 1585299, 1585300, 1585301, 1585302, 1585303, 1585304, 1585305, 158…
611315, 1611964, 1611965, 1611966, 1611967, 1611968, 1611969, 1611970, 1611971, 1611972, 1611973, 1611974, 1611975, 1611976, 1611977, 1611978, 1611979, 1611980, 1611981, 1611982, 1611983, 1611984, 1611985, 1611986, 1611987, 1611988, 1611989, 1611990, 1611991, 1611992, 1611993, 1611994, 1611995, 1611996, 1611997, 1611998, 1611999, 1612000, 1612001, 1612002, 1612003, 1612004, 1612005, 1612006, 1612…
, 1587869, 1587870, 1587871, 1587872, 1587873, 1587874, 1587875, 1587876, 1587877, 1587878, 1587879, 1587880, 1406859, 1406860, 1406861, 1406862, 1406862, 1406863, 1406864, 1406865, 1406866, 1406867, 1406868, 1406869, 1406870, 1406871, 1406872, 1406873, 1406874, 1406875, 1406876, 1406877, 1406878, 1406879, 1406880, 1406881, 1406882, 1406883, 1406884, 1406885, 1406886, 1406887, 1406888, 1407700, 1…
524309, 1524310, 1555611, 1555612, 1555613, 1555732, 1555733, 1555734, 1394372, 1394373, 1394374, 1449801, 1449802, 1449803, 1449804, 1449805, 1449806, 1449807, 1449808, 1449809, 1449810, 1449811, 1449812, 1449813, 1449814, 1450400, 1450401, 1450402, 1450402, 1450403, 1450404, 1450405, 1450406, 1450407, 1450408, 1450409, 1450410, 1450411, 1450412, 1450413, 1450414, 1450415, 1450416, 1450417, 1450…
4, 1419905, 1419906, 1419907, 1419908, 1419909, 1419910, 1419911, 1419912, 1419913, 1419914, 1419915, 1419916, 1419917, 1419918, 1419919, 1419920, 1419921, 1419922, 1419923, 1419924, 1419925, 1419926, 1419927, 1419928, 1459417, 1634535, 1634536, 1634537, 1634538, 1634539, 1634540, 1634541, 1634542, 1634543, 1634544, 1330921, 1330922, 1330923, 1330924, 1330925, 1330926, 1330927, 1330928, 1330929, …
22, 1375123, 1375124, 1375125, 1375126, 1375127, 1375128, 1375129, 1375130, 1375131, 1375132, 1375133, 1375134, 1375135, 1375136, 1375137, 1375138, 1375139, 1375140, 1375141, 1375142, 1375142, 1375143, 1375144, 1375145, 1376026, 1376027, 1376028, 1376029, 1376030, 1376031, 1376032, 1376033, 1376034, 1376035, 1376036, 1376037, 1376038, 1376039, 1376040, 1376041, 1376042, 1376043, 1376044, 1376045,…
1925, 741931, 276275, 276277, 276278, 276280, 276281, 276282, 276283, 276284, 276285, 276286, 276287, 89412, 89413, 89414, 89414, 89417, 89419, 89420, 88577, 88577, 88577, 88577, 88580, 88582, 88582, 88583, 88571, 88575, 88576, 88313, 88314, 88315, 88316, 89525, 89525, 89525, 89526, 88779, 88789, 88789, 88789, 88789, 88798, 88798, 88809, 88809, 88817, 88836, 88761, 88762, 88763, 88765, 88766, 887…
07049, 1507050, 1507051, 1507052, 1507053, 1507054, 1507055, 1507056, 1507057, 1507058, 1507059, 1507059, 1507060, 1507061, 1507062, 1507063, 1507064, 1507065, 1507066, 1507067, 1507068, 1507069, 1507070, 1507071, 1507072, 1507073, 1507074, 1507075, 1507076, 1507077, 1635452, 1635453, 1635454, 1635455, 1635456, 1635457, 1635458, 1635459, 1635460, 1635461, 1635462, 1635463, 1635464, 1635465, 16354…
1, 566945, 566962, 566963, 567236, 567192, 567190, 567191, 567364, 815776, 815776, 815777, 815777, 815778, 815779, 815780, 815780, 815320, 815332, 815338, 815342, 815343, 815311, 815311, 815312, 815313, 815314, 815315, 815316, 815317, 815318, 815319, 815321, 815322, 815323, 815325, 815326, 815326, 815327, 815328, 815329, 815329, 815330, 815331, 815333, 815334, 815336, 815336, 815336, 815337, 8153…
2645, 332656, 332667, 332677, 332688, 332699, 332710, 332720, 332731, 332742, 332754, 332765, 332776, 332787, 332797, 332808, 332819, 332830, 332841, 332852, 332863, 332874, 332885, 332895, 332906, 332917, 332928, 332939, 332950, 332961, 332973, 332984, 332995, 333005, 333014, 333032, 333037, 333041, 333046, 333056, 333066, 336145, 336146, 336147, 336148, 336149, 336150, 336152, 336153, 336154, 3…
028, 1319029, 1319030, 1319031, 1319032, 1319033, 1319034, 1319035, 1319036, 1319037, 1319038, 1319039, 1319040, 1319041, 1319042, 1319043, 1319044, 1319045, 1319046, 1319047, 1319048, 1319049, 1319050, 1319051, 1319052, 1319053, 1319054, 1319055, 1319056, 1319057, 1319058, 1319059, 1319060, 1319061, 1320026, 1320027, 1320028, 1320029, 1320030, 1320031, 1320032, 1320033, 1320034, 1320035, 1320036…
082, 311083, 311085, 311086, 311087, 311088, 311089, 311090, 311091, 311092, 311093, 311094, 311096, 311097, 311098, 311099, 311100, 311101, 311102, 311103, 311104, 311105, 311108, 311109, 311110, 314389, 314390, 314393, 314394, 314395, 314396, 314397, 314398, 314399, 314400, 314403, 314902, 314903, 314904, 314906, 314907, 314909, 314910, 314911, 314912, 314913, 314914, 314915, 314916, 314917, 31…
2825, 332826, 332827, 332828, 332829, 332831, 332832, 332833, 332834, 332835, 332836, 332837, 332838, 332839, 332840, 332842, 332843, 740083, 740084, 740085, 740557, 740654, 740940, 737898, 738085, 738086, 738088, 741327, 741368, 741364, 741365, 741366, 741367, 741367, 741375, 741375, 745912, 745896, 745896, 746363, 749280, 749281, 749444, 749451, 750522, 750488, 752705, 752665, 599890, 599890, 6…
51, 440860, 440866, 440875, 440889, 440895, 440902, 440943, 440961, 440962, 440963, 440964, 440965, 440966, 440967, 440969, 440970, 440972, 440973, 440975, 440976, 440977, 440978, 440718, 440720, 440721, 440722, 440723, 440726, 440729, 440730, 440731, 440732, 440733, 440734, 442092, 442364, 442365, 442366, 442367, 442367, 442367, 1489797, 1489798, 1489799, 1489800, 1489801, 1489802, 1489803, 1489…
58, 767061, 767061, 776216, 776250, 776250, 776606, 776617, 776739, 79335, 79246, 79194, 79404, 79381, 79382, 79383, 79390, 79391, 79474, 80845, 80846, 80847, 80848, 80788, 80789, 80790, 80791, 80792, 80793, 80794, 80794, 80795, 80796, 80797, 80798, 80799, 80800, 80801, 80802, 80803, 80804, 80805, 80807, 80808, 80809, 80644, 80646, 80646, 80646, 80646, 80646, 80645, 80265, 80267, 80267, 80268, 80…
086, 1447087, 1447088, 1447089, 1447090, 1447091, 1447092, 1447093, 1447094, 1447095, 1447096, 1447097, 1447098, 1447099, 1447100, 1447101, 1447102, 1447651, 1447652, 1447653, 1447654, 1447655, 1447656, 1447657, 1447658, 1447659, 1447660, 1447661, 1447662, 1447663, 1447664, 1447665, 1447666, 1447667, 1447668, 1447669, 1447670, 1470118, 1377567, 1377568, 1377569, 1377570, 1377571, 1377572, 1377573…
5646, 815647, 815648, 815648, 815650, 815651, 815651, 815652, 815652, 815653, 815653, 815655, 815657, 815657, 815658, 815658, 815658, 815658, 815658, 815659, 815660, 815660, 815661, 815661, 815661, 815662, 815663, 815663, 815664, 815666, 815667, 815667, 815668, 815669, 815669, 815670, 815670, 815672, 815673, 815673, 815673, 815674, 815674, 815675, 815678, 815679, 815680, 815681, 815682, 815682, 8…
765359, 768787, 768930, 768931, 768931, 768932, 768933, 768933, 768934, 768935, 768936, 768937, 768938, 768939, 768940, 283418, 283419, 283420, 283421, 283422, 283423, 283424, 283425, 283426, 283427, 283429, 283430, 283431, 283432, 283433, 283434, 283435, 283436, 283437, 283438, 283440, 283441, 283442, 283443, 283444, 283445, 283446, 283447, 283448, 283450, 283451, 283452, 283453, 283454, 283457,…
18, 1470219, 1470220, 1470221, 1470222, 1470223, 1470224, 1470225, 1470226, 1470227, 1470228, 1470229, 1470230, 1470231, 1470232, 1470233, 1470234, 1470235, 1470236, 1470237, 1470238, 1470239, 1471580, 1471581, 1471582, 1471583, 1471584, 1471585, 1471586, 1471587, 1471588, 1471589, 1471590, 1471591, 1471592, 1471593, 1471594, 1471595, 1471596, 1471597, 1471598, 1471599, 1471600, 1471601, 1471602,…
8, 1008115, 1008109, 1008110, 1008111, 1008113, 1008114, 1026477, 1026478, 1026475, 1026476, 798948, 799079, 799178, 799352, 799487, 799477, 799600, 799914, 799915, 799916, 800149, 800152, 800255, 800544, 800708, 800708, 801047, 802408, 889571, 889844, 889845, 889846, 889847, 889446, 889447, 890215, 890233, 890229, 890388, 890011, 891039, 891034, 891035, 891036, 891037, 891038, 890845, 891448, 89…
1560320, 1560321, 1560322, 1560323, 1560324, 1560325, 1560326, 1560327, 1560328, 1560329, 1560330, 1560331, 1560332, 1560333, 1560334, 1560335, 1561589, 1561590, 1561591, 1610606, 1610607, 1610608, 1610609, 1610610, 1610611, 1610612, 1610613, 1610614, 1610615, 1610616, 1610617, 1610618, 1610619, 1610620, 1610621, 1610622, 1610623, 1610624, 1610625, 1610626, 1610627, 1610628, 1610629, 1610630, 161…
322, 2323, 2236, 2237, 2238, 2227, 2228, 2229, 2230, 2231, 2232, 2233, 2234, 2235, 2603, 2606, 2617, 2618, 2619, 2620, 2621, 2604, 2604, 3687, 3272, 3272, 3273, 204075, 248443, 248444, 248445, 248446, 248447, 248448, 590674, 147826, 147885, 147887, 147888, 147889, 147890, 147891, 147892, 147892, 147893, 147886, 147163, 148114, 148114, 148115, 148116, 148117, 158517, 158691, 158700, 158703, 158705…
1367310, 1367311, 1367312, 1367313, 1367314, 1367315, 1367316, 1367317, 1367318, 1367319, 1367320, 1367321, 1367322, 1367323, 1367324, 1367325, 1367326, 1367327, 1367328, 1367329, 1367330, 1367331, 1367332, 1367333, 1367334, 1367335, 1368559, 1368560, 1368561, 1368562, 1368563, 1368564, 1368565, 1368566, 1368567, 1368568, 1368569, 1368570, 1368571, 1368572, 1368573, 1368574, 1368575, 1368576, 136…
1596633, 1596634, 1362164, 1362165, 1362166, 1362167, 1362168, 1362169, 1362170, 1362171, 1362172, 1362173, 1362174, 1362175, 1362176, 1362176, 1362177, 1362178, 1362179, 1362180, 1362181, 1362182, 1362183, 1362184, 1362185, 1362186, 1362995, 1362996, 1362997, 1362998, 1362999, 1363000, 1363001, 1363002, 1363003, 1363004, 1363004, 1363005, 1363006, 1363007, 1363008, 1363009, 1363010, 1363011, 136…
397003, 397004, 397004, 397006, 397007, 397008, 397009, 397011, 397014, 397015, 397015, 397016, 397017, 397020, 397020, 397021, 397022, 397025, 397025, 397026, 397027, 397028, 397029, 397031, 397031, 397032, 397033, 397035, 397036, 397038, 397040, 397041, 397042, 397043, 397043, 397044, 397044, 397045, 397046, 397047, 397048, 397050, 397052, 397057, 397058, 397060, 397061, 397062, 397063, 397064,…
24384, 24385, 24386, 24388, 24389, 24390, 24391, 24392, 24392, 827152, 827153, 827150, 827151, 828149, 832082, 832092, 711420, 749434, 765700, 831294, 831305, 845686, 285713, 285714, 285710, 285709, 285708, 285705, 285706, 285702, 285703, 285704, 285699, 285700, 285701, 285697, 285698, 285695, 285696, 285691, 285692, 285693, 285688, 286442, 286442, 288461, 288467, 288468, 288469, 288470, 288471, …
2, 1555863, 1555864, 1555865, 1555866, 1555867, 1555868, 1555869, 1555870, 1555871, 1555872, 1555873, 1555874, 1555875, 1555876, 1555877, 1555878, 1555879, 1555880, 1555881, 1555882, 1555883, 1555884, 1555885, 1555886, 1555887, 1555888, 1555889, 1555890, 1555891, 1555892, 1555892, 1555893, 1555894, 1555894, 1555895, 1555896, 1555897, 1555898, 1555899, 1555900, 1555901, 1555902, 1555903, 1555904, …
38101, 1038105, 1038106, 1038107, 1038108, 1038109, 1038110, 865182, 865336, 865299, 865302, 866581, 866641, 866664, 866712, 866712, 866765, 867055, 867249, 867211, 867455, 867455, 867486, 722970, 723017, 723040, 723041, 723250, 33877, 33880, 33899, 33900, 33896, 33898, 33946, 33947, 33948, 33949, 33950, 33951, 33969, 33969, 33953, 34303, 34307, 34302, 34304, 34305, 34306, 34280, 34279, 34202, 34…
21, 1007821, 1007859, 1339842, 1518129, 1518130, 1518131, 1518132, 1518133, 1518134, 1518135, 1518136, 1518137, 1518138, 1518139, 1518140, 1518141, 1518142, 1518143, 1518144, 1518145, 1518146, 1518147, 1518148, 1518149, 1518150, 1518151, 1518152, 1518153, 1518154, 1518155, 1518156, 1518157, 1518158, 1518159, 1518160, 1518161, 1518162, 1518163, 1518164, 1518165, 1518166, 1518167, 1518168, 1518169,…
130687, 130636, 130632, 130579, 130334, 130377, 130378, 130376, 130845, 130612, 130607, 130611, 130625, 130626, 130856, 130847, 131231, 131234, 131235, 131236, 131237, 131240, 131241, 131242, 131243, 131244, 131245, 131246, 131247, 131248, 131249, 131251, 131252, 131253, 131254, 131255, 131256, 131257, 131258, 131259, 131260, 131261, 131390, 131391, 131386, 131387, 131388, 131866, 131958, 131919,…
7, 251468, 251471, 251472, 251473, 251474, 251475, 251476, 250762, 250763, 250765, 250766, 250767, 250768, 250769, 250770, 250772, 250773, 250774, 250775, 250776, 250777, 250778, 250779, 250780, 250782, 250783, 250784, 250785, 250786, 250787, 250788, 250789, 1182661, 1256277, 1256279, 1256272, 1256369, 1257115, 1257201, 1257230, 1257289, 1257270, 1257274, 1257277, 1257278, 1257296, 1257451, 12574…
3583, 263584, 576044, 576044, 576047, 576048, 576049, 576049, 576049, 577176, 577174, 577175, 577209, 577189, 577360, 577363, 577367, 586956, 586537, 586538, 586539, 586540, 586541, 586542, 586567, 586568, 587070, 587071, 587072, 587073, 587074, 586788, 586789, 586793, 586806, 586807, 586809, 586810, 586794, 586795, 586796, 586797, 586798, 586799, 586800, 586801, 586802, 586803, 586804, 586805, 5…
334870, 1334871, 1334872, 1334873, 1334874, 1334875, 1334876, 1334877, 1334878, 1334879, 1334880, 1334881, 1334882, 1334883, 1334884, 1334885, 1335349, 1335350, 1335351, 1335352, 1335353, 1335354, 1335355, 1335355, 1335356, 1335357, 1335358, 1335359, 1335360, 1335361, 1335362, 1335363, 1335364, 1345882, 1481725, 1481726, 1501650, 1501651, 1501652, 1501653, 1501654, 1501655, 1501656, 1501657, 1501…
7, 73309, 73310, 73311, 73312, 73313, 73314, 73306, 73198, 73235, 73245, 73124, 73149, 73160, 73187, 73188, 73190, 73191, 264083, 264085, 264086, 264087, 264088, 264089, 264090, 264091, 264092, 264093, 264095, 264096, 264097, 264098, 264099, 264100, 264101, 264102, 264103, 264105, 264106, 264107, 264108, 264109, 264110, 264111, 264112, 264113, 264114, 264116, 264117, 264118, 264119, 264120, 26412…
253478, 253479, 253480, 253481, 253482, 253483, 253485, 253486, 253487, 253488, 253489, 253490, 253491, 253491, 253493, 253494, 253495, 253496, 253497, 253498, 253499, 253500, 253502, 253503, 253504, 253505, 253506, 253507, 253508, 860426, 841488, 841493, 860688, 860778, 860778, 860903, 860903, 860903, 421271, 421273, 421274, 421275, 421276, 421277, 421278, 421279, 421281, 421282, 421283, 421284,…
606655, 1606656, 1606657, 1606658, 1606659, 1606660, 1606661, 1606662, 1606663, 1606664, 1606665, 1606666, 1606667, 1606668, 1606669, 1606670, 1606671, 1607136, 1607137, 1607138, 1607139, 1607140, 1607141, 1607142, 1607143, 1313230, 1353086, 1353087, 1353088, 1353089, 1353090, 1353091, 1353092, 1353093, 1353094, 1353095, 1353096, 1353097, 1353549, 1353550, 1353551, 1353551, 1353551, 1353552, 1353…
5746, 1506448, 1506449, 1506450, 1506451, 1506452, 1506453, 1506454, 1506455, 1506456, 1506457, 1506458, 1506459, 1506460, 1506461, 1506462, 1506463, 1506464, 1506465, 1506466, 1506467, 1506468, 1506469, 1506470, 1506471, 1506472, 1506473, 1506474, 1506475, 1506476, 1506477, 1506478, 1506479, 1506480, 1506481, 1506482, 1506483, 1506484, 1506485, 1506486, 1506487, 1506488, 1506489, 1506490, 150728…
778814, 778953, 778956, 621675, 628060, 628062, 628062, 628063, 628063, 628074, 628082, 628097, 628098, 628106, 628120, 628121, 756876, 746627, 746741, 746741, 757695, 757275, 757443, 757444, 757445, 757446, 757442, 757988, 757989, 757990, 1219233, 1219234, 1219235, 1219236, 1219237, 1219238, 1219239, 1219240, 1219241, 1219242, 1219243, 1219247, 1219248, 1219248, 617634, 617649, 617657, 617664, 6…
544726, 544727, 544728, 544731, 544732, 544736, 544737, 545562, 547007, 322816, 322817, 322818, 322819, 322820, 322821, 322822, 322824, 322825, 322826, 322827, 322828, 324657, 324658, 324659, 324660, 324661, 324662, 324663, 324664, 324820, 324921, 324993, 325014, 325024, 325034, 325044, 324716, 324727, 324737, 324758, 324768, 324779, 324790, 324800, 324810, 324821, 324830, 324838, 324847, 324858,…
, 1443156, 1443157, 1443158, 1443159, 1443160, 1443161, 1443162, 1443163, 1443164, 1443165, 1443166, 1443167, 1443168, 1443169, 1443170, 1443171, 1443172, 1443173, 1443174, 1443175, 1443176, 1443177, 1443178, 1443179, 1443180, 1443181, 1443182, 1443183, 1443184, 1443185, 1443746, 1372796, 1372797, 1372798, 1372799, 1372800, 1372801, 1372802, 1372803, 1372804, 1372805, 1372806, 1372807, 1372808, 1…
504110, 507135, 507136, 507137, 507141, 507142, 507143, 507144, 507145, 507146, 507147, 507148, 507149, 507150, 507150, 507150, 507151, 507153, 507154, 507155, 693865, 693865, 693865, 693865, 1111837, 26285, 251959, 251960, 251961, 251962, 251963, 251965, 251966, 251967, 251968, 251969, 251970, 251971, 251972, 251973, 251976, 251977, 253694, 253695, 253696, 253697, 253698, 253699, 253701, 253703,…
1385756, 1385757, 1385758, 1385759, 1385760, 1385761, 1385762, 1385763, 1385764, 1385765, 1385766, 1385767, 1385768, 1385769, 1385770, 1385771, 1385772, 1385773, 1385774, 1385775, 1386904, 1386905, 1386906, 1386907, 1386908, 1386909, 1386910, 1386911, 1386912, 1386913, 1386914, 1386915, 1386916, 1386917, 1386918, 1386919, 1386920, 1386921, 1386922, 1386923, 1386924, 1386925, 1386926, 1386927, 138…
110, 164110, 164110, 164111, 164111, 164112, 164113, 164113, 164294, 164294, 164295, 164295, 164592, 164493, 164560, 164561, 164562, 164708, 164718, 164719, 164720, 164721, 164722, 164723, 164724, 164725, 164710, 164711, 164712, 164713, 164714, 164715, 164716, 164717, 164840, 164841, 164892, 164863, 164863, 164863, 164865, 164866, 164867, 166938, 854773, 854774, 853465, 853671, 853670, 853670, 85…
1553174, 1553175, 1553176, 1553177, 1553178, 1553179, 1553180, 1553181, 1553182, 1553183, 1553184, 1553185, 1553186, 1553187, 1553188, 1553189, 1553190, 1553191, 1553192, 1553193, 1553194, 1553195, 1553196, 1553197, 1553198, 1553199, 1553200, 1553201, 1553202, 1553203, 1553204, 1553205, 1553206, 1553207, 1553208, 1553209, 1553210, 1553211, 1553212, 1553213, 1553214, 1553215, 1554057, 1554058, 155…
95523, 695524, 695557, 695714, 695722, 695722, 695722, 695722, 695722, 695723, 695723, 695723, 695762, 696018, 696582, 696583, 696583, 696579, 696580, 696581, 696616, 696839, 697019, 306653, 306654, 306656, 306657, 306658, 306659, 306660, 306661, 306662, 306663, 309318, 310187, 310185, 310184, 310183, 310179, 310177, 309525, 309518, 309519, 309520, 309521, 309516, 309517, 309514, 309512, 309511, …
89, 1580190, 1580191, 1580192, 1580193, 1580194, 1580195, 1580196, 1580197, 1580198, 1580199, 1580200, 1580201, 1580202, 1580203, 1580204, 1580205, 1580206, 1580207, 1580208, 1580209, 1580210, 1580211, 1580212, 1580213, 1580214, 1580215, 1580216, 1580217, 1580218, 1580219, 1580220, 1580221, 1580222, 1580223, 1580224, 1580225, 1580226, 1580227, 1580228, 1580229, 1580230, 1580231, 1580232, 1580233,…
676, 659759, 672613, 672948, 672963, 673256, 581913, 582182, 28246, 28247, 28248, 28249, 28391, 28398, 28407, 28388, 28390, 28392, 28393, 28395, 28396, 28397, 28399, 28400, 28401, 28402, 28403, 28405, 28745, 28746, 28600, 28602, 28603, 28604, 28546, 28547, 38072, 38072, 38480, 38482, 38426, 38427, 38457, 38552, 38553, 38553, 38803, 38790, 39682, 39683, 39676, 39677, 39678, 39679, 39684, 39687, 39…
1453737, 1453738, 1453739, 1453740, 1453741, 1453742, 1453743, 1453744, 1453745, 1453746, 1453747, 1453748, 1453749, 1453750, 1453751, 1453752, 1453753, 1453754, 1453755, 1453756, 1453757, 1453758, 1453759, 1453760, 1453761, 1453762, 1453763, 1453764, 1453765, 1453766, 1453767, 1454764, 1454765, 1454766, 1454767, 1454768, 1454769, 1454770, 1454771, 1454772, 1454773, 1454774, 1454775, 1454776, 145…
VMGC-90
665287, 665288, 665690, 665691, 665692, 665693, 665063, 665064, 665570, 665571, 665572, 665573, 665120, 666029, 665901, 665902, 665903, 665904, 666088, 666089, 666090, 665869, 665870, 665871, 665872, 665873, 665874, 665875, 666111, 666114, 666115, 666116, 666106, 666107, 666108, 666109, 666110, 666112, 666113, 666301, 666302, 666303, 666145, 666146, 666074, 666004, 666058, 666091, 666092, 666517,…
477, 804490, 804489, 804478, 804479, 804512, 804513, 804528, 804536, 804524, 804525, 804526, 804527, 804529, 804542, 804545, 804573, 804611, 804612, 804636, 804633, 804643, 804637, 804658, 804628, 804627, 804639, 804640, 804665, 804669, 804685, 804692, 804942, 804946, 804963, 804947, 804979, 804982, 805057, 805048, 805053, 805070, 805082, 805104, 805133, 805134, 805113, 805126, 805125, 805145, 80…
733, 456734, 456735, 456736, 456737, 456738, 456739, 456740, 456741, 456565, 456566, 456567, 456546, 456548, 456547, 468161, 468312, 468313, 468314, 468315, 468316, 468317, 468318, 468319, 468320, 468321, 468322, 468323, 677477, 1288591, 1288592, 1288593, 1288595, 1288596, 1288597, 1288598, 1288599, 1288600, 1288601, 1288602, 1288603, 1289382, 1289385, 1289386, 1289387, 1289388, 1289389, 1289390,…
4, 903606, 903607, 903608, 903609, 903610, 903611, 903612, 903613, 903614, 903615, 903616, 903617, 903618, 488633, 488634, 488635, 488636, 488637, 488638, 488640, 488641, 488642, 488643, 488644, 490781, 490782, 490783, 490784, 490787, 490788, 490789, 490790, 490791, 490792, 490793, 490794, 490795, 490796, 490798, 490799, 490800, 490801, 490802, 490803, 490804, 490805, 490806, 490807, 490809, 4908…
04487, 104488, 104489, 104490, 104491, 104492, 104493, 104494, 104495, 104496, 104497, 104039, 104040, 104041, 104468, 104469, 104470, 104471, 1194949, 1194950, 1194951, 1194952, 1194953, 1194954, 1194955, 1194944, 1194945, 1194946, 1194947, 1195000, 1194957, 1195204, 1195205, 1195254, 1195336, 1195381, 1195391, 1195360, 1195411, 1195440, 1195423, 1195418, 1195419, 1195420, 1195477, 1195484, 1195…
762, 114763, 114764, 114765, 114755, 114756, 114757, 114758, 115067, 115068, 115069, 115070, 115071, 115072, 115073, 115074, 115063, 115064, 115065, 115066, 114507, 114508, 114509, 114510, 114511, 114523, 114524, 114525, 114526, 114527, 114528, 114529, 114766, 114767, 114768, 114769, 114770, 114771, 114772, 114773, 114467, 114487, 114493, 114494, 114495, 114496, 114497, 114458, 114459, 114460, 11…
4, 645665, 645666, 645667, 645668, 645669, 645670, 645671, 645672, 645673, 645675, 645676, 645677, 645678, 645679, 645680, 645681, 645682, 645683, 645684, 645686, 658553, 658885, 658885, 658886, 658880, 658880, 658883, 658870, 659051, 659052, 659027, 659058, 659034, 659035, 659111, 659114, 659113, 659099, 659098, 659098, 659098, 659098, 659098, 659271, 659242, 659243, 659274, 810315, 810316, 8103…
, 1109232, 1109233, 1109234, 1109939, 1109940, 1109941, 1107367, 1107368, 1111414, 1111415, 1111033, 1111034, 1111035, 1111036, 1111037, 1111038, 1111039, 1111040, 1111041, 1111042, 1111043, 1111044, 1108493, 1108494, 1108495, 1108496, 1108497, 1108498, 1108499, 1108500, 1108501, 1108502, 1108503, 1108504, 1108505, 1108506, 1108507, 1108508, 1110565, 220973, 220974, 220975, 220977, 220978, 220979…
6, 723147, 723148, 723149, 723150, 723151, 723152, 723153, 723154, 723155, 723156, 723157, 723159, 723160, 723161, 723162, 723163, 723164, 723165, 723167, 723168, 723169, 723170, 723171, 723172, 723173, 723175, 723176, 723177, 723178, 723179, 723180, 723182, 723183, 723184, 723185, 723186, 723087, 723088, 723089, 762556, 765734, 765735, 765736, 765737, 765738, 765738, 765738, 765739, 765740, 7657…
4697, 74686, 74830, 74800, 74803, 74805, 74806, 74807, 74808, 74809, 74810, 74801, 74801, 74802, 74804, 74748, 74963, 74964, 74965, 74975, 74976, 74976, 74977, 74902, 74903, 75899, 75899, 75370, 75371, 75372, 76200, 76201, 76202, 76203, 76204, 76205, 76206, 76207, 76195, 76196, 76197, 76198, 76199, 75955, 75956, 75957, 75958, 75959, 75960, 75961, 75962, 75952, 75953, 75954, 75123, 75127, 75128, 7…
086, 1139087, 1139088, 1139089, 1139090, 1139091, 1139092, 1139079, 1139080, 1139081, 1139082, 1139083, 1139084, 1139162, 1139163, 1138928, 1138929, 1138930, 1138931, 1138932, 1138933, 1138934, 1139423, 1139424, 1139425, 1139127, 1139128, 1139129, 1138042, 1142726, 1142727, 1142728, 1142729, 1142730, 1142731, 1142732, 1142733, 1142725, 1143257, 1143258, 1142926, 405299, 405310, 405321, 405332, 40…
1226781, 1226783, 1226784, 1226785, 1226786, 1226787, 1226788, 1226789, 1226790, 1226792, 1226793, 1226794, 1226795, 1226796, 1226797, 1226798, 1226799, 1226800, 1226802, 1226803, 1226804, 1226805, 1226806, 1226807, 1226808, 1226809, 1226810, 1226812, 1226813, 1226814, 1226815, 1226816, 1226817, 1226818, 1642626, 930211, 930212, 930213, 930214, 930215, 930216, 930205, 930206, 930207, 930208, 9308…
, 1021556, 1021557, 1021558, 1021559, 1021561, 1021562, 1021563, 1021564, 1021565, 1021566, 1021567, 1021568, 1021569, 1021570, 1021572, 1021573, 1021574, 1021575, 1021576, 1021577, 1021578, 1021578, 1021579, 1021581, 1021582, 1021583, 1021584, 1021585, 1021586, 1021587, 1021588, 1021589, 1021590, 1021519, 1021520, 1021521, 1021522, 1021523, 1021525, 1021526, 1021131, 1021153, 1021160, 1021168, 1…
, 1135004, 1135005, 1135006, 1135007, 1135008, 1135010, 1135011, 1135012, 1135013, 1135014, 1135015, 1135015, 767230, 767232, 767234, 767228, 767238, 767904, 776177, 776237, 776360, 776476, 776477, 776478, 776479, 776480, 776481, 776482, 776483, 776484, 776485, 776486, 776487, 776488, 776489, 776490, 776491, 776492, 776493, 776494, 776460, 776461, 776462, 776463, 776464, 776465, 776466, 776467, 7…
, 495933, 495934, 495935, 495936, 496103, 496142, 496142, 496143, 496144, 496145, 496147, 496148, 496163, 496220, 496221, 496236, 496237, 496235, 496540, 317782, 317879, 317889, 317899, 317910, 317921, 317932, 317942, 317953, 317783, 317793, 317813, 317834, 317870, 317880, 317881, 317882, 317883, 317884, 317885, 317886, 317887, 317888, 317890, 317891, 317892, 317893, 317894, 317895, 317896, 31789…
501, 525502, 525503, 525504, 525505, 525506, 525507, 525508, 525511, 525512, 525513, 525514, 525515, 525516, 525517, 525518, 525519, 525520, 525522, 525523, 525524, 525525, 525526, 525527, 525528, 525529, 525530, 525531, 525533, 525534, 525535, 525536, 525537, 525538, 525539, 525540, 525541, 525542, 525544, 525545, 525546, 525547, 525548, 525549, 525550, 525551, 525552, 525553, 525555, 525556, 52…
139963, 1139964, 1139965, 1139967, 1139968, 1139969, 1139970, 1139971, 1139972, 1139973, 1139974, 1139975, 1139976, 1139978, 1139979, 1139980, 1139981, 1139982, 1139983, 1139984, 1139985, 1139986, 1139987, 1139989, 1139990, 1139991, 1139992, 1139993, 1139994, 1139995, 1139996, 1139997, 1139998, 1140000, 1140001, 1140002, 102088, 102084, 102085, 102086, 102102, 102103, 102104, 102105, 102101, 1022…
98, 1240399, 1240366, 1240367, 1240368, 1240369, 1240370, 1240371, 1240372, 1240373, 1240374, 1240346, 1240350, 1240351, 1240352, 1240353, 1240354, 1240355, 1240347, 1240348, 1240349, 1240318, 1240731, 1240729, 1240730, 1240730, 1240735, 1240743, 1240704, 1241020, 1241064, 1241065, 1241066, 1241007, 1241011, 1242542, 1242542, 1242542, 1248598, 1248602, 1248603, 1248623, 1248622, 1248707, 1248792,…
1130102, 1130103, 1130104, 1130105, 1130106, 1130107, 1130108, 1130109, 1130109, 1130109, 1130194, 1130193, 1130406, 1130326, 1130195, 1130196, 1131471, 1131560, 1131561, 1131562, 1131555, 1131555, 1131556, 1131557, 1131558, 1131559, 1131564, 1131563, 1131535, 1131536, 1131686, 1131687, 1131688, 1131684, 1131685, 1131922, 1131978, 1132031, 1132028, 1132125, 1132200, 1132951, 1132952, 1132953, 113…
, 850524, 850525, 850526, 850527, 850528, 60092, 60661, 60665, 60666, 60667, 60668, 60669, 60670, 60655, 60656, 60657, 60658, 60659, 60660, 60662, 60663, 60664, 60358, 60360, 60361, 60362, 60363, 60364, 60350, 60351, 60352, 60353, 60354, 60355, 60355, 60356, 60357, 60359, 60101, 60102, 67466, 67466, 67467, 67468, 67367, 67368, 67369, 67370, 67371, 67372, 67441, 67442, 67443, 67444, 67633, 67634, …
, 967066, 967068, 967069, 967070, 967071, 967072, 967073, 966488, 966499, 966510, 966521, 966530, 966540, 966541, 966542, 966543, 966489, 966490, 966491, 966492, 966493, 966494, 966495, 553759, 553760, 553761, 553762, 553764, 553765, 553766, 553767, 553768, 553769, 553770, 553771, 553772, 553773, 553775, 553776, 553777, 553778, 553779, 553780, 553781, 553782, 553783, 553785, 553786, 553787, 55378…
691939, 691957, 691971, 691994, 691967, 691970, 691972, 691973, 691974, 691975, 691976, 691977, 691978, 691979, 691847, 691848, 691712, 691850, 691851, 691852, 691853, 691745, 691764, 691765, 691855, 691855, 692096, 692109, 692133, 692134, 692152, 692199, 692213, 692226, 692253, 692263, 692350, 692519, 692533, 692485, 669330, 695493, 695553, 695552, 695575, 695673, 695653, 695602, 695721, 695799,…
, 1036207, 1035507, 1035508, 1035509, 1035510, 1035511, 1036319, 1036320, 1036321, 1036322, 1035698, 1035699, 1035700, 1035701, 1035702, 1035546, 1035547, 1035751, 1035752, 1035753, 1035754, 1035755, 1035756, 1035757, 1035814, 1035815, 1036001, 1036002, 1036405, 1036406, 1036407, 1036408, 1036060, 1036061, 1036062, 1036063, 1036189, 1036190, 1035615, 1038834, 1038835, 1038836, 1038837, 1038838, 1…
22236, 622237, 622214, 622319, 622286, 622538, 622559, 622560, 622561, 622562, 622563, 622558, 622633, 622592, 622593, 622594, 622595, 622564, 622565, 622566, 622841, 622567, 622568, 622826, 622827, 622569, 622570, 622571, 622859, 622803, 622804, 622672, 622673, 622674, 622440, 622790, 622791, 622792, 622793, 622583, 622584, 622585, 622586, 622587, 622588, 622589, 622596, 622597, 622598, 622599, …
691, 1493698, 1493700, 1493703, 888270, 888271, 888272, 888273, 888274, 888275, 887448, 887449, 887450, 887451, 887452, 887453, 887454, 888192, 888193, 888194, 888598, 888599, 888600, 888601, 888498, 888305, 888306, 888307, 888537, 888538, 887743, 887744, 887745, 887746, 887747, 887748, 888174, 888175, 888176, 888177, 888178, 887822, 887823, 888913, 888962, 888964, 888974, 888953, 888977, 888978,…
375, 1010034, 1010042, 1010048, 1010049, 1010050, 1010051, 1010052, 1010053, 1010054, 1010035, 1010036, 1010037, 1010038, 1010039, 1010040, 1010041, 1010043, 1010044, 1010045, 1010046, 1010047, 1008661, 1008662, 1008663, 341727, 341728, 341729, 341730, 341732, 341733, 341734, 341735, 341736, 341737, 341738, 341739, 341741, 341742, 341743, 341744, 341745, 341746, 341747, 341748, 341749, 341751, 34…
349, 386350, 386351, 386352, 386353, 386354, 386355, 386356, 386357, 386358, 386359, 386360, 386361, 386362, 386363, 386364, 386365, 386366, 386367, 386368, 386369, 386370, 386371, 386372, 386373, 386374, 386375, 386376, 386377, 386378, 386379, 386380, 386381, 386382, 386383, 386384, 386385, 387258, 387259, 387267, 149955, 149957, 149958, 149959, 149960, 149961, 149962, 149963, 149964, 149965, 14…
17445, 1217446, 1217750, 1217808, 1217809, 1217727, 1217644, 1218035, 1218095, 1218122, 1218286, 1218242, 1218242, 1218243, 1218342, 1218341, 1218379, 1218482, 1218451, 1218710, 1218699, 1218743, 1223491, 1223492, 1223472, 1223532, 1223533, 1223577, 1223571, 1223589, 1223593, 1223632, 1223683, 1223669, 1223781, 1223958, 1224059, 1224058, 1224070, 1224071, 1224072, 1224194, 1224197, 1224195, 12243…
402901, 402902, 402903, 402904, 402895, 402896, 402907, 402908, 402909, 402910, 402905, 402906, 402911, 402911, 402912, 402913, 402914, 402915, 402916, 402929, 402935, 404347, 404348, 404349, 404350, 404351, 404343, 404344, 404345, 404346, 404352, 404353, 404354, 404355, 405476, 405477, 405479, 405480, 405481, 405482, 405483, 405484, 405485, 405486, 405488, 405489, 405490, 405491, 405492, 405493,…
4, 557885, 557886, 557887, 557888, 557890, 557891, 557892, 557893, 557894, 557895, 557896, 557897, 557898, 557899, 557901, 557902, 557903, 557904, 557905, 557906, 557907, 557908, 557909, 557911, 557912, 557913, 557914, 557915, 557916, 557917, 557919, 557920, 557921, 557922, 557923, 557924, 557925, 557926, 557927, 557928, 557929, 557930, 557931, 557932, 557933, 557934, 557935, 557936, 557938, 5579…
27462, 727490, 727491, 727492, 727515, 727514, 727477, 727613, 727640, 727714, 727786, 727787, 727955, 728088, 728090, 728203, 728208, 728389, 728408, 728398, 728411, 928118, 627670, 627758, 627817, 627816, 627805, 627807, 621652, 631345, 631346, 631347, 631348, 631349, 631350, 631351, 630844, 630845, 630846, 631326, 631327, 631328, 631329, 631330, 631338, 631339, 631340, 631341, 631342, 631343, …
7, 302427, 302428, 302429, 302430, 302431, 302432, 302433, 302434, 302435, 302436, 302437, 302438, 302439, 303498, 303499, 303500, 303501, 303502, 303511, 303512, 303523, 303533, 303538, 303539, 303540, 303541, 303542, 303513, 303514, 303515, 303516, 303517, 303518, 303519, 303520, 303521, 303522, 303524, 303525, 303526, 303527, 303528, 303529, 303530, 303531, 297020, 297021, 297022, 297023, 2970…
8, 1253088, 1253090, 1253091, 1253092, 1253093, 1253094, 1253095, 1253096, 1253097, 1253098, 1253099, 1253101, 1253102, 1253103, 1253104, 1253105, 1253106, 1253107, 1252413, 1289883, 1290225, 1290226, 1290227, 1290228, 1290229, 1290230, 1290231, 1290018, 1290026, 1290027, 1290028, 1290029, 1290030, 1290031, 1290032, 1290033, 1290019, 1290020, 1290021, 1290022, 1290023, 1290024, 1290025, 1289712, …
0728, 1241079, 1241154, 1241108, 1241376, 1241377, 1241378, 1241258, 1241259, 1241260, 1241261, 1241262, 1241263, 1241264, 1241265, 1241402, 1241403, 1241273, 1241275, 1241274, 1241755, 1241510, 1241737, 1241738, 1241719, 1241720, 1241721, 1241890, 1241891, 1241892, 1241886, 499898, 499900, 499901, 499902, 499903, 499904, 499905, 499906, 502282, 502283, 502284, 502376, 502385, 502395, 502406, 502…
1293714, 1293719, 1293720, 1293733, 1293733, 1293736, 1293738, 1293737, 1293739, 1294172, 1294182, 725864, 726138, 726139, 726539, 726169, 726170, 726536, 726152, 726153, 726154, 726484, 726485, 726486, 726487, 726488, 726489, 726482, 726483, 726269, 726270, 726267, 726268, 726600, 726316, 726317, 726318, 726319, 726320, 726321, 726322, 726308, 726309, 726310, 726311, 726312, 726313, 726419, 7264…
850562, 850563, 850564, 850565, 850566, 850567, 850568, 850569, 850570, 850571, 850573, 850574, 850575, 850576, 850577, 850578, 850579, 850580, 40741, 40742, 40744, 40745, 91630, 91631, 91632, 91633, 91634, 91635, 91637, 91638, 91639, 91640, 91641, 430761, 430762, 430763, 430764, 430765, 430766, 430767, 430768, 430769, 430770, 430771, 430675, 430676, 430677, 430678, 430679, 430680, 430681, 430682…
1209881, 1209882, 1209883, 1209884, 1209885, 1209886, 1209887, 1209889, 1209890, 1209891, 1209892, 1209893, 1209894, 1209895, 1209896, 1209898, 1209899, 1209900, 1209901, 1209902, 1209903, 1209904, 1209905, 1209906, 1209908, 1209909, 1209910, 1209911, 1209912, 1209913, 1209914, 1209915, 682141, 1139176, 1139177, 1139178, 1139169, 1139170, 1138642, 1138643, 1138644, 1138645, 1138646, 1139207, 1139…
3587, 1663588, 1663589, 1663590, 1663591, 1663592, 1663593, 1663594, 1663595, 1663596, 1663597, 1663598, 1663599, 1663600, 1663601, 1663602, 1663603, 1663604, 1663605, 1663606, 1663607, 1663608, 1663609, 1663610, 1663611, 1663612, 1663613, 1663614, 1663615, 1663616, 1663617, 1663618, 1663619, 1663620, 1663621, 1663622, 1663623, 1663624, 1663625, 1663626, 1663627, 1663628, 1663629, 1663630, 166363…
703362, 703369, 810949, 319300, 319301, 319303, 319305, 319306, 319307, 319308, 319310, 319311, 319312, 319313, 319314, 319315, 319318, 319319, 319320, 319321, 319322, 319323, 321026, 321027, 321028, 321029, 321123, 321124, 321125, 321126, 321127, 321128, 321129, 321130, 321131, 321135, 321136, 321137, 321138, 321139, 321140, 321141, 321142, 321143, 321144, 321145, 321146, 321147, 321148, 321149,…
97, 242867, 243023, 243024, 243045, 243046, 243099, 243100, 243167, 243234, 244542, 244543, 244544, 244544, 244545, 244633, 244635, 246883, 246894, 246905, 246914, 246924, 246931, 246939, 246949, 246960, 246969, 246974, 246985, 247001, 247011, 247020, 247028, 247037, 247057, 247068, 247077, 247083, 247093, 247098, 247108, 247116, 247126, 247137, 247148, 247158, 247168, 247179, 247190, 247199, 247…
64473, 1499469, 1499481, 1500324, 1500330, 1358934, 1358934, 1358934, 1359420, 1359424, 1359425, 1360257, 1618913, 1618914, 1618914, 1618915, 1618917, 1331509, 1331525, 1331525, 1331525, 1332105, 1598923, 1598932, 1598933, 1598938, 1598942, 1630084, 1630084, 1630085, 1630086, 1630087, 1630089, 1630090, 1630509, 1630511, 1630513, 1630514, 1630515, 1316701, 1316709, 1469281, 1469295, 1469297, 14692…
06271, 1206251, 1206355, 1206350, 1287950, 132311, 134461, 134462, 134463, 134464, 134465, 136804, 143657, 151672, 153621, 153622, 153623, 153629, 153632, 153630, 153631, 154668, 154669, 154670, 154671, 154672, 154673, 154674, 154675, 154676, 154677, 154678, 154679, 154680, 154681, 154682, 154683, 154684, 154685, 154686, 154687, 154688, 154689, 154690, 155130, 1093854, 1093865, 1093876, 1093882, …
8118, 1258119, 1258120, 1258121, 1258122, 1258123, 1258124, 1258126, 1258127, 1258128, 1258129, 1258130, 1258131, 1258132, 1258133, 1258134, 1258135, 1258136, 1258137, 1258138, 1258139, 1258140, 1258141, 1258142, 1258143, 1258144, 1258146, 1258147, 1258148, 1258149, 1258150, 1258151, 1257989, 1257990, 1258000, 1258005, 1258007, 1258009, 1290354, 1295878, 1295879, 1295880, 1295881, 1295882, 129588…
2, 561363, 561365, 561366, 561367, 561368, 561369, 561370, 561371, 561372, 561373, 561374, 561376, 561377, 561378, 561379, 561380, 561381, 561382, 561383, 561384, 561385, 561387, 561388, 561389, 561390, 561391, 561392, 561393, 561394, 561395, 561396, 561398, 561399, 561400, 561401, 561402, 562249, 562279, 562288, 562296, 562184, 562190, 562195, 562199, 562208, 562213, 562221, 562232, 562250, 5622…
61637, 1661638, 1661639, 1661640, 1661641, 1661642, 1661643, 1661644, 1661645, 1661646, 1661647, 1661648, 1661649, 1661650, 1661651, 1661652, 1661653, 1661654, 1661655, 1661656, 1661657, 1661658, 1661659, 1661660, 1661661, 1661662, 1661663, 1661664, 1661665, 1661666, 1661667, 1661668, 827637, 827638, 827642, 827628, 827629, 827630, 827632, 827633, 827634, 827635, 827767, 827781, 827768, 827769, 8…
, 1145895, 1145893, 1145968, 1146058, 1146076, 1146076, 1146055, 1146056, 1146011, 1145999, 1146000, 1146088, 1146034, 1146022, 706245, 706271, 706272, 706270, 706252, 706293, 706292, 706301, 706307, 706329, 706339, 706339, 706338, 706330, 706361, 706362, 706367, 706368, 706393, 706415, 706457, 706458, 706459, 706460, 706540, 706541, 706536, 706569, 706646, 706674, 706677, 706665, 706708, 706717,…
645369, 645370, 645371, 645328, 645329, 645330, 645331, 645332, 645333, 645334, 645335, 645336, 645337, 645339, 645340, 645341, 645342, 645343, 645344, 645345, 645346, 645347, 645348, 645350, 645351, 645352, 645353, 645354, 645355, 645356, 645357, 645358, 645359, 645361, 645362, 645363, 645364, 645365, 645366, 644180, 644191, 644202, 644213, 644224, 644235, 644246, 644248, 644249, 644181, 1639717…
605, 502606, 502607, 502608, 502610, 502611, 502612, 502613, 502614, 502615, 502616, 502617, 502618, 502619, 502621, 502622, 502623, 502624, 502625, 502626, 502628, 502639, 502650, 502661, 502672, 502683, 502694, 502705, 502713, 502629, 502630, 502631, 502632, 502633, 502634, 502635, 502636, 502637, 502638, 502640, 502641, 502642, 502643, 502644, 502645, 502646, 502647, 1115227, 1115228, 1115229,…
299931, 299932, 299933, 299934, 299935, 299936, 299936, 299937, 299938, 299939, 299940, 299941, 299941, 299942, 299926, 299923, 299924, 299925, 299912, 299913, 299920, 302560, 302574, 302575, 302576, 302577, 302578, 302579, 302580, 302580, 302581, 302582, 303331, 303345, 303372, 303383, 303390, 303400, 303411, 303332, 303336, 303337, 303338, 303339, 303340, 303341, 303342, 303343, 303344, 303346,…
6, 331427, 331428, 331429, 331430, 331431, 331432, 331433, 331434, 331435, 331436, 331437, 331438, 331439, 331440, 331441, 331442, 331443, 331444, 331445, 331446, 331447, 331448, 331449, 331450, 331451, 333810, 367955, 367956, 367957, 367958, 367959, 367960, 367962, 367963, 367964, 367965, 367966, 367967, 367968, 367969, 367970, 367972, 367973, 367974, 367975, 367976, 367977, 367978, 367979, 3679…
22689, 722692, 722693, 722626, 722627, 722628, 722629, 722630, 729245, 729246, 729247, 741480, 741481, 741482, 907138, 907139, 911147, 911148, 914119, 919223, 919225, 919220, 889795, 889795, 889842, 889432, 889432, 889483, 890168, 890214, 890272, 890275, 890300, 890436, 890616, 890600, 890600, 890002, 890009, 890817, 890906, 890906, 890907, 890910, 891450, 891524, 891524, 891599, 891833, 891904, …
97, 371699, 371700, 371701, 371702, 371703, 371704, 371705, 371706, 371707, 371708, 371710, 371711, 371712, 371713, 371714, 371715, 371716, 371717, 371718, 371719, 371721, 371722, 371723, 371724, 371725, 371726, 371727, 371728, 371729, 371731, 371732, 371733, 371734, 371735, 371736, 371737, 371738, 371739, 371740, 371742, 371743, 371744, 371745, 371746, 141674, 141641, 141645, 141646, 141647, 141…
, 560062, 560064, 560065, 560067, 561806, 561807, 561808, 561809, 561810, 561811, 561812, 561813, 561814, 561815, 561816, 561817, 561818, 561819, 561820, 561821, 561822, 561823, 561825, 561826, 561827, 561828, 682532, 682533, 682534, 682535, 682607, 683103, 683104, 683105, 683094, 683095, 683096, 683097, 683098, 683099, 683100, 683101, 683102, 682608, 684329, 685684, 685690, 685693, 685694, 68569…
408, 657409, 657410, 657411, 657398, 657399, 657400, 657401, 657402, 657403, 657324, 657325, 657326, 657553, 657569, 657570, 657571, 657572, 657573, 657568, 657617, 657618, 657619, 657620, 657621, 657332, 657333, 657334, 657335, 657336, 657825, 657826, 657827, 657879, 657880, 657881, 658003, 658004, 658005, 657300, 657301, 657302, 657303, 657304, 657305, 656912, 657935, 657936, 657937, 657412, 65…
1341, 133341, 143496, 154920, 154921, 154946, 154938, 154939, 154940, 154941, 154942, 154943, 154944, 64380, 697271, 697272, 697273, 697274, 697275, 697277, 697278, 697279, 276288, 276289, 276291, 276292, 276293, 276294, 276294, 276295, 276297, 276298, 276299, 276300, 276301, 276302, 276303, 276304, 276305, 276306, 276307, 276308, 276310, 276311, 276312, 276313, 276314, 276315, 276316, 276317, 27…
5, 1186596, 1186597, 1186598, 1186599, 1186600, 1186601, 1186602, 1186603, 1184968, 1184969, 1185980, 1185114, 1185115, 1185116, 1185117, 1185118, 1186129, 1186130, 1186131, 1186132, 1186133, 1186134, 1186584, 1186990, 1187077, 1187012, 1187013, 1187151, 1187138, 1187139, 1187140, 1187141, 1187142, 1187143, 1184157, 1184158, 1184142, 1184143, 1184144, 1184145, 1184146, 1184147, 1184148, 1188467, …
, 424787, 424789, 424790, 424791, 424792, 424793, 424794, 424795, 424796, 424797, 424798, 424799, 424800, 424801, 424802, 424803, 424804, 424805, 424806, 424808, 424822, 424825, 424835, 424817, 424818, 424819, 424820, 424821, 424823, 424824, 424826, 424827, 424828, 424829, 424830, 424831, 424832, 551295, 3113, 3117, 3121, 3127, 3140, 3141, 3142, 3144, 3145, 3146, 3147, 3148, 3150, 3151, 3152, 315…
74744, 1274745, 1274654, 1274655, 1274656, 1274657, 1274658, 1274659, 1275040, 1274868, 1275019, 1275066, 1274942, 1274985, 1275450, 1275432, 1275417, 1275417, 1275418, 1275420, 1275421, 1275462, 1275377, 1277063, 1277083, 1277161, 1277243, 1277251, 1277252, 1277252, 1277245, 1277484, 1277485, 1277486, 1277487, 1277488, 1277614, 1277610, 1277611, 1277612, 1277613, 1277615, 1277616, 1277617, 12776…
279341, 279342, 279343, 279344, 279345, 279346, 279347, 279348, 279349, 279350, 279351, 279352, 279353, 279354, 279355, 279356, 279357, 279358, 279360, 279361, 279362, 279363, 279364, 279365, 279366, 279367, 279368, 279369, 279371, 279372, 279373, 279374, 279375, 279376, 279377, 279378, 279379, 279381, 286230, 286227, 286228, 286229, 286225, 1112954, 1112955, 1112956, 1112957, 1112958, 1112959, 1…
1280893, 1280894, 1280895, 1280896, 1280897, 1281814, 1281408, 1281412, 1281413, 1281414, 1281415, 1281416, 1281417, 1281418, 1281419, 1281409, 1281410, 1281411, 1281481, 1281492, 1281498, 1281499, 1281500, 41710, 41711, 41712, 41713, 41714, 41716, 41717, 41718, 41719, 41720, 41721, 41722, 41724, 41725, 41726, 41727, 41728, 41729, 41730, 41731, 41732, 41804, 41946, 41957, 41966, 41975, 41983, 419…
25681, 1125674, 1125710, 1125849, 1125794, 1125926, 1125918, 1125792, 1125793, 1125869, 1125777, 1127044, 1127461, 1127462, 1127463, 1127464, 1127465, 1127466, 1127404, 1127405, 1128476, 1128477, 1128478, 1128479, 1127219, 1127220, 1128294, 1128295, 912952, 912954, 912968, 912974, 912975, 912976, 912977, 912978, 912997, 912993, 913010, 913011, 913011, 913012, 913013, 913014, 913015, 913071, 91307…
1107, 1001108, 1001109, 1001110, 1001111, 1001113, 1001114, 1001115, 1001116, 1001117, 1001118, 1001119, 1001120, 1004413, 1004414, 1004415, 1004416, 1004417, 1004418, 1004419, 1003616, 1003628, 1003639, 1003650, 1003661, 1003672, 1003683, 1003694, 1003703, 1003617, 1003619, 1003620, 1003621, 1003622, 1003623, 1003624, 1003625, 1003626, 1003627, 1003629, 1003630, 1003631, 1003632, 1003633, 100363…
4997, 94980, 98517, 98518, 98519, 98520, 98521, 98522, 98523, 98524, 98525, 98527, 98528, 98528, 98528, 98529, 98530, 98531, 98046, 98047, 98048, 98049, 98913, 98914, 98915, 98916, 98917, 98918, 98919, 98906, 98907, 98908, 98909, 98910, 98911, 98911, 98912, 97847, 97857, 97868, 97878, 97887, 97897, 97908, 97919, 97930, 97848, 97849, 97850, 97851, 97852, 97853, 97854, 97855, 97856, 97858, 97859, 9…
702134, 702135, 702136, 702137, 702138, 702139, 702140, 702141, 702142, 702143, 702145, 702146, 702147, 702148, 702149, 702150, 702151, 702152, 702154, 702155, 702101, 702105, 702199, 702200, 702204, 702205, 702252, 702290, 702291, 702272, 702316, 702317, 702318, 702319, 702320, 702321, 702322, 702323, 702309, 702310, 702311, 702312, 702313, 702314, 702315, 702372, 703123, 703124, 703125, 703171,…
, 950771, 950772, 950773, 950774, 949816, 949817, 1167353, 185736, 185737, 185738, 185739, 185733, 185734, 185735, 185415, 185435, 185437, 185442, 185449, 185433, 185434, 185436, 185438, 185953, 186024, 186034, 186046, 186047, 186048, 186006, 186007, 186008, 186009, 186010, 186011, 186012, 186013, 186014, 186015, 186016, 186017, 186018, 186019, 186020, 186021, 186022, 186023, 186025, 186026, 1860…
6034, 1246035, 1246036, 1246037, 1246038, 1246039, 1246040, 1246041, 1642881, 213260, 213261, 213262, 216195, 216196, 216197, 216198, 216199, 216200, 216201, 216202, 216203, 216204, 216205, 216206, 216207, 216208, 216209, 216210, 216211, 216212, 216213, 216214, 216215, 216216, 214816, 214817, 214818, 214819, 214820, 214821, 214822, 214823, 214824, 214825, 214826, 214827, 214828, 214829, 214830, 2…
122436, 1122437, 1122666, 1121920, 1122215, 1122217, 1122218, 1122219, 1122216, 1088811, 1088812, 1088813, 1088813, 1088814, 1088815, 1312126, 1312128, 1312129, 1312130, 1312131, 1312132, 1312134, 1312135, 599797, 599798, 599799, 599800, 599801, 599802, 611203, 612298, 612299, 612300, 612301, 612302, 612303, 612304, 612305, 612306, 612307, 612309, 612310, 612312, 612313, 612313, 612314, 612294, 6…
44282, 1644283, 1644284, 1644285, 1644286, 1644287, 1644288, 1644289, 1644290, 1644291, 1644292, 1644293, 1644294, 1644295, 1644296, 1644297, 1644298, 1644299, 1644300, 1644301, 1644302, 1644303, 1644304, 1644305, 1644306, 1644307, 1644308, 1644309, 1644310, 1644311, 1644312, 1644313, 1644314, 1644315, 1644316, 1644317, 1644318, 1644319, 1644320, 1644321, 1644322, 1644323, 1644324, 1644325, 16443…
440625, 440626, 440627, 440628, 440629, 440629, 440630, 440631, 440632, 440633, 440634, 440635, 440636, 440637, 440638, 440639, 440640, 440641, 440642, 440643, 440644, 442143, 442144, 442145, 442146, 442147, 442148, 442149, 442150, 442151, 442152, 442153, 442154, 442155, 442156, 442157, 442158, 442159, 442160, 442161, 442162, 442163, 442164, 442165, 442166, 442167, 442168, 442169, 442170, 442172,…
202245, 202246, 202380, 202381, 202382, 202393, 202411, 202372, 202374, 202721, 202730, 202731, 202732, 202733, 202734, 202629, 202655, 202609, 500546, 365634, 365635, 365636, 365637, 365638, 365639, 365640, 365640, 365641, 365642, 365643, 365644, 365645, 366362, 366363, 366367, 366368, 366369, 366370, 366364, 366365, 366366, 366371, 366372, 366373, 367694, 367695, 368245, 368350, 368533, 368534,…
5, 694456, 694457, 694458, 694459, 694460, 694461, 694462, 694463, 694464, 694465, 694926, 694927, 694973, 694958, 694959, 694960, 694961, 694962, 694963, 694964, 694957, 695089, 695090, 695115, 695307, 695308, 695309, 695293, 695370, 695299, 695427, 695452, 695465, 695466, 695467, 695488, 695489, 695518, 695532, 695533, 695534, 695546, 695546, 695542, 332261, 332262, 332263, 332264, 334556, 3345…
69, 1000591, 1000599, 1000600, 1000601, 1000602, 1000603, 1171807, 11004, 10999, 11255, 11258, 11259, 11260, 11261, 11262, 11263, 11256, 11257, 10701, 10704, 10705, 10706, 10702, 10703, 11502, 11150, 11151, 11152, 11642, 11643, 11644, 11645, 11646, 11153, 11540, 11541, 11542, 11125, 11126, 11127, 12105, 12106, 12107, 12087, 12088, 12089, 12090, 12210, 12208, 12202, 12345, 12268, 12269, 12270, 122…
1180708, 1180709, 1180710, 1180711, 1180711, 1180711, 1180712, 1650001, 1650002, 1650003, 1650004, 1650005, 1650006, 1650007, 1650008, 1650009, 1650010, 1650011, 1650012, 1650013, 1650014, 1650015, 1650016, 1650017, 1650018, 1650019, 1650020, 1650021, 1650022, 1650023, 1650024, 1650141, 1650142, 1650143, 1650144, 1650145, 1650146, 1650147, 1650148, 1650149, 1650150, 1650151, 1650152, 1650153, 165…
918011, 904544, 904569, 904579, 904581, 904587, 904583, 904760, 904760, 904759, 904804, 904869, 904870, 904878, 904886, 904880, 904881, 905187, 905170, 905171, 905176, 905162, 905196, 905207, 905200, 905201, 905202, 905203, 905204, 905205, 905210, 905222, 905224, 905225, 905226, 905227, 905274, 905275, 905273, 905213, 905266, 905268, 905269, 905270, 905271, 905307, 905310, 905291, 905313, 905327,…
478533, 478534, 91428, 91429, 91430, 91431, 91432, 91433, 91434, 91435, 91437, 91438, 91439, 91440, 91441, 91601, 91602, 91603, 91604, 91605, 91606, 92694, 92695, 92696, 92697, 92698, 92699, 92700, 92700, 92921, 92922, 92923, 92924, 92316, 92317, 92318, 92319, 92320, 92321, 92322, 92314, 92315, 92556, 92557, 92558, 92559, 92560, 92344, 92345, 92346, 92347, 92348, 92343, 92085, 92088, 92089, 92078…
, 121080, 121081, 121082, 121073, 121074, 121075, 121076, 121077, 121078, 121079, 121605, 121604, 121604, 121607, 121617, 121618, 121675, 395509, 395510, 395511, 395512, 395513, 395514, 398873, 398883, 398814, 398825, 398829, 398830, 398831, 398832, 398833, 398834, 398835, 398837, 398838, 398839, 398840, 398841, 398842, 398843, 398844, 398846, 398847, 398848, 398849, 398850, 398851, 398852, 39885…
867405, 867439, 867440, 867441, 867442, 866786, 866837, 867783, 867926, 867921, 868034, 868033, 868086, 868184, 868193, 868266, 868270, 868267, 868366, 868391, 868695, 869370, 869389, 869389, 869389, 869389, 869514, 869525, 869594, 869722, 869721, 869706, 869707, 869708, 869784, 869984, 869985, 869985, 870464, 870465, 870542, 870564, 870624, 870625, 871069, 871070, 871089, 871094, 871062, 871194,…
503982, 503988, 503989, 503990, 503991, 503992, 503993, 503994, 503995, 503983, 503984, 503985, 503986, 503987, 503999, 504000, 391587, 391588, 391590, 391591, 391592, 391593, 391594, 391595, 391596, 391604, 391604, 391605, 391615, 391624, 391633, 391644, 391654, 391663, 391669, 391670, 391606, 391607, 391608, 391609, 391610, 391611, 391612, 391613, 391614, 391616, 391617, 391618, 391619, 391620,…
817947, 817983, 817998, 817992, 818081, 818087, 818102, 818100, 818163, 818139, 818140, 818140, 818141, 818127, 818126, 818150, 818207, 818208, 818213, 818244, 818243, 818243, 818278, 818258, 818217, 818218, 818218, 1235001, 1235056, 1234992, 1236947, 1236948, 1236949, 1236950, 1236951, 1236952, 1236503, 1236505, 1236506, 1236507, 1236508, 1236509, 1236510, 1236511, 1236512, 1236504, 1236150, 123…
084062, 1084063, 1084064, 1084620, 1084621, 1084622, 1084623, 1084624, 1084658, 1084659, 1084660, 1084661, 1084662, 1084663, 1083859, 1083860, 1083861, 1084219, 1084220, 1084613, 1084614, 1084615, 1084264, 1084719, 1083832, 1083833, 1083834, 1083835, 1084626, 1084627, 1084683, 1084514, 1084515, 1084190, 1084191, 1084505, 1083846, 1083847, 1083848, 1290009, 1290010, 1290012, 1290013, 1289698, 1289…
5, 595199, 596160, 596161, 596163, 596164, 596165, 596166, 596167, 596168, 596169, 596170, 596172, 596173, 596174, 596175, 596176, 596177, 596178, 596179, 596181, 596181, 596182, 596183, 596184, 596185, 596186, 596187, 596188, 596189, 596271, 1160265, 1160266, 1159914, 1159915, 1159916, 1159917, 1160006, 1160007, 1160787, 1160788, 1160267, 1160268, 1160269, 1160270, 1160271, 1159955, 1159956, 115…
823940, 826058, 826108, 826104, 826358, 826362, 826363, 826364, 826494, 826495, 826496, 826497, 826498, 826499, 826511, 826512, 826532, 826550, 1037812, 1037813, 1037814, 1037815, 1037816, 1037817, 1037818, 1037819, 1037821, 1037822, 1037823, 1037824, 1037825, 1037826, 1037827, 1037828, 1037829, 1037830, 1037832, 1037833, 1037834, 1037835, 1037836, 1037837, 1037838, 1037839, 1037840, 1037842, 103…
05, 392706, 392707, 392708, 392709, 392715, 392716, 392717, 392718, 392727, 392732, 392733, 392734, 392735, 392736, 392719, 392720, 392721, 392722, 392723, 392724, 392725, 392726, 392728, 392729, 392730, 392731, 392737, 393179, 393180, 393181, 393182, 393183, 393184, 393185, 393186, 393187, 393188, 393190, 393191, 393192, 393193, 393194, 393195, 393196, 393197, 393198, 393199, 393200, 393201, 393…
1336, 1291385, 1291386, 1291387, 1291388, 1291389, 1291390, 1291481, 1291482, 1291486, 1291487, 1291488, 1291489, 413147, 413148, 413149, 413150, 413151, 413152, 413153, 413154, 413155, 413156, 413159, 413160, 413161, 413162, 413244, 413254, 413259, 413260, 413261, 413262, 413263, 413264, 413265, 413245, 413246, 413247, 413248, 413249, 413250, 413251, 413252, 413253, 413255, 413256, 413257, 41325…
1428768, 1428768, 1428768, 1573622, 1573739, 1573746, 1354845, 1354846, 1354849, 1556612, 1556613, 1557075, 1557082, 1557088, 1557088, 1557098, 1557103, 1557677, 1630269, 1570914, 1570915, 1571310, 1540424, 1540425, 1540426, 1540427, 1540428, 1540430, 1540433, 1540434, 1609147, 1373312, 1609693, 1609696, 1609697, 1609700, 1609701, 1609841, 1609842, 1609842, 1609843, 1609844, 1609845, 1609846, 160…
961, 658953, 659029, 659031, 659045, 659284, 659305, 659306, 659307, 659308, 659304, 659298, 659376, 659407, 659408, 659571, 659642, 659649, 659650, 659651, 659652, 659653, 659678, 659670, 659692, 662118, 662202, 661993, 662241, 662242, 662137, 662138, 662139, 662140, 662229, 662230, 662232, 662153, 662002, 661998, 661999, 662000, 662022, 662030, 662031, 662476, 662356, 662357, 662358, 662548, 66…
991, 1136992, 1136993, 1136994, 1136995, 1136996, 1136998, 1136896, 1136897, 1136898, 1136899, 1136900, 1136901, 1136902, 1136903, 1136904, 1136905, 1138184, 1138185, 1138186, 1138187, 1139390, 1139391, 1139392, 1138822, 1138823, 1138824, 1200862, 1200863, 1200864, 1200865, 1200866, 1200804, 1200805, 1200806, 1200807, 1200808, 1200809, 1200810, 1200811, 1200812, 1200813, 1200814, 1200815, 1200816…
70544, 670545, 670546, 670547, 670548, 670549, 670550, 670552, 670553, 670928, 670929, 670930, 670931, 670932, 670314, 670315, 670603, 670604, 670605, 670606, 670607, 670600, 670601, 670601, 670602, 670679, 670680, 670680, 670681, 670682, 670993, 670994, 670995, 670996, 670744, 670745, 670746, 670747, 670748, 670749, 670750, 670751, 670743, 669787, 671161, 671162, 671163, 671138, 671139, 671140, …
89049, 489051, 489052, 489053, 489054, 489055, 489056, 489057, 489058, 489059, 926439, 926440, 926375, 926376, 926377, 926378, 926379, 926380, 926381, 926382, 926383, 926384, 926386, 926387, 926388, 926389, 926922, 926923, 926924, 926925, 926926, 926927, 926928, 926930, 926931, 926932, 926933, 926934, 926935, 926936, 926937, 926938, 926940, 926941, 926942, 926943, 926944, 926945, 926946, 926947, …
5, 749236, 749244, 749244, 749244, 749244, 749269, 749308, 749319, 749320, 749439, 749458, 749486, 749507, 749507, 749508, 749534, 749559, 749549, 749555, 749585, 749624, 749822, 749824, 749823, 749820, 750011, 750013, 750018, 750022, 750023, 750024, 750030, 750038, 750008, 750009, 750010, 750012, 750014, 750015, 750016, 750017, 750019, 750020, 750021, 750025, 750026, 750027, 750028, 750029, 7500…
, 1166911, 1166922, 1166933, 1166937, 1166938, 1166939, 1166940, 1166890, 1166891, 1166892, 1166893, 1166894, 1166895, 1166896, 1166897, 1166898, 1166899, 1166901, 1166902, 1166903, 1166904, 1166905, 1166906, 1166907, 1166908, 1166909, 1166910, 1166912, 1166913, 1192066, 1204677, 1204685, 1204688, 1204690, 1204691, 1204692, 1204657, 1204658, 1204659, 1204660, 1204661, 1204662, 1204663, 1204664, 4…
, 965290, 965291, 965292, 965293, 965294, 965295, 965296, 965297, 965298, 965299, 965301, 965302, 965303, 965304, 965305, 965306, 965307, 965308, 965309, 965311, 965312, 964447, 964448, 964449, 964450, 964451, 964452, 964453, 966397, 966398, 966399, 966400, 966045, 966046, 966047, 965490, 965491, 965492, 965493, 965494, 965495, 965496, 965497, 965498, 965499, 965500, 965501, 965502, 965945, 96595…
14912, 714913, 714914, 714915, 714917, 714918, 714919, 714920, 714921, 714922, 714924, 714925, 715827, 715828, 715829, 715830, 715831, 715832, 715833, 715834, 715792, 715793, 715788, 715789, 715790, 716449, 716450, 716451, 716452, 716453, 716567, 716568, 716601, 716602, 716508, 716621, 716636, 717150, 717151, 717152, 717153, 922952, 343872, 343873, 343874, 343875, 343877, 343878, 343879, 343880, …
847, 939848, 939849, 939850, 939851, 939853, 939854, 939855, 939856, 939857, 939858, 939859, 939860, 939861, 939862, 939863, 939864, 939865, 939866, 939867, 939868, 939869, 939870, 939871, 939873, 939874, 939681, 939693, 939694, 939695, 939696, 939697, 939671, 939672, 939673, 939674, 939675, 939676, 939677, 109424, 109425, 108752, 108785, 108796, 108805, 108815, 108826, 108836, 108847, 108857, 10…
16, 135616, 135617, 135618, 135611, 135612, 135613, 135614, 135993, 135994, 135995, 135610, 135183, 135184, 135185, 135176, 135177, 135178, 135179, 135180, 135181, 135182, 135333, 135334, 140303, 140304, 142142, 142132, 142133, 142134, 142145, 142146, 142147, 142148, 142149, 142150, 142151, 142143, 142185, 142186, 868175, 868229, 868297, 868292, 868348, 868349, 868357, 868379, 868389, 868459, 868…
55226, 555227, 555229, 555230, 555231, 555232, 555233, 555234, 555235, 555236, 555237, 555238, 662868, 1127292, 1127293, 1127295, 1127296, 1128350, 1128351, 1129053, 1129052, 1129333, 1128916, 1128917, 1128918, 1128996, 1128997, 1128886, 1128809, 1128810, 1128806, 1128807, 1128808, 1128950, 1128866, 1128845, 1128846, 1128847, 1128848, 1129207, 1129208, 1129428, 1129491, 1129490, 1129470, 1129540,…
4, 606585, 606586, 606587, 606588, 606357, 606358, 606359, 606360, 606361, 606362, 606380, 606381, 606382, 606383, 1016106, 1016110, 1016109, 1016118, 1016139, 1016140, 1016138, 1016153, 1016153, 1016377, 1016289, 1016285, 1016286, 1016287, 1016335, 1016302, 1016336, 1016337, 1016323, 1016325, 1016324, 1016338, 1016392, 1016389, 1016388, 1016386, 1016391, 1016424, 1016430, 1017123, 1017140, 10172…
7, 742328, 742329, 742330, 742361, 742382, 742399, 741208, 745519, 745513, 745515, 745562, 745563, 745688, 745706, 745711, 745741, 745856, 745878, 745907, 415305, 415306, 415307, 415308, 415309, 415310, 415311, 415312, 415313, 415314, 415315, 415316, 415318, 415319, 415320, 415321, 415322, 415323, 415324, 415325, 415326, 415328, 415329, 415330, 86005, 86006, 86353, 86305, 86306, 85940, 85941, 863…
544, 1233546, 1233547, 1233548, 1233213, 1233221, 1233232, 1233237, 1233238, 1233239, 1233240, 1233241, 1233242, 1508342, 1508342, 1508342, 1410767, 1410771, 1412714, 1412736, 1314982, 1314982, 1314985, 1314986, 1388712, 1388713, 1388713, 1388713, 1388722, 1388723, 1388725, 1606921, 1606922, 1606923, 1606925, 1606931, 1607306, 1607308, 1607309, 1607310, 1607311, 1607312, 1616231, 1609987, 1610126…
3900, 1083889, 1083890, 1083891, 1083892, 1083893, 1289683, 1010802, 1010804, 1010805, 1010806, 1010807, 1010808, 1010809, 1010810, 1010811, 1010812, 1010813, 1010815, 1010816, 1010817, 1010818, 1010819, 1010820, 1010821, 1010822, 1010823, 1010824, 1010826, 1010827, 1010828, 1010829, 1010830, 1010831, 1010832, 1010833, 1010834, 1010835, 1010837, 1010838, 1010839, 1010840, 1010841, 1010853, 101086…
2335, 962336, 962337, 962339, 962340, 962341, 962342, 962343, 962344, 962345, 962346, 962347, 962348, 962350, 962351, 962352, 962353, 962354, 962355, 962356, 962357, 962358, 962359, 962361, 962362, 962363, 962364, 962365, 962366, 962367, 962368, 962369, 962370, 962372, 962373, 962374, 962375, 962376, 962377, 962378, 962379, 962380, 962381, 962383, 962384, 962385, 962386, 961826, 961837, 961848, 9…
72206, 872208, 872207, 872195, 872197, 872203, 872204, 872242, 872237, 872238, 872265, 872257, 872336, 872340, 872376, 872365, 872399, 872398, 872410, 872400, 872418, 872422, 872504, 872505, 872506, 872464, 872463, 872495, 872517, 872575, 872588, 872588, 872605, 872633, 872634, 872634, 872650, 872669, 872786, 872787, 872788, 872789, 872780, 872781, 872782, 872783, 872784, 872785, 872795, 154697, …
2831, 852832, 852833, 852834, 852835, 852837, 853173, 862553, 862554, 862556, 862557, 862558, 862559, 862560, 862561, 862562, 862563, 862564, 862565, 862567, 862568, 862569, 862570, 862571, 862572, 862573, 862574, 862575, 862577, 862578, 862579, 862580, 862581, 862582, 862583, 862584, 862585, 866197, 866198, 866199, 866200, 866201, 864843, 868383, 869892, 869901, 869911, 869922, 869931, 869939, 8…
, 395643, 395644, 395645, 396451, 396452, 396453, 1060652, 1060653, 1060654, 1060656, 1060657, 1060658, 1060659, 1060660, 1060661, 1060662, 1060663, 1060664, 1060665, 1060667, 1060668, 1060669, 1060670, 1060671, 1060672, 1060673, 1060674, 1060675, 1060676, 1060679, 1060680, 1060681, 1060682, 1060683, 1060684, 1060685, 1060686, 1060687, 1060688, 1060690, 1060691, 1060692, 1060693, 1064922, 1064924…
3683, 313684, 313685, 313686, 313687, 314828, 314829, 314830, 314831, 314832, 314833, 314835, 314836, 314837, 314838, 314839, 314840, 314841, 314842, 314843, 314844, 314845, 314846, 314847, 314848, 314849, 314850, 314851, 314852, 314853, 314854, 314855, 314856, 314857, 314858, 314859, 314860, 314861, 314862, 314863, 314864, 314865, 314866, 314867, 314868, 314869, 314870, 314871, 314872, 314873, 3…
250420, 250421, 250422, 250423, 250424, 250425, 250426, 250427, 250428, 250429, 250431, 250432, 250433, 250434, 250435, 250436, 250437, 250438, 250439, 250440, 250441, 250442, 250443, 250444, 250445, 250446, 250447, 250448, 250452, 250453, 250454, 250455, 250456, 250457, 250458, 250459, 250460, 253242, 253243, 253244, 253245, 253246, 253247, 253248, 253249, 253251, 253252, 253253, 253254, 253255,…
547644, 547645, 547646, 547647, 547648, 547649, 547650, 547651, 547652, 547653, 547654, 547655, 547657, 547658, 550190, 550191, 550192, 550193, 550195, 550196, 550197, 550198, 550199, 550200, 550201, 550202, 550203, 550204, 550206, 550207, 550208, 550209, 550210, 716133, 747735, 747736, 747737, 747738, 747739, 747883, 747884, 747885, 748539, 748540, 748541, 748542, 748543, 748544, 748545, 748662,…
, 1184246, 1184247, 1184248, 1184221, 1184222, 1184223, 1184224, 1184225, 1184226, 1184227, 1188840, 1188433, 1188437, 1188438, 1188439, 1188440, 1188441, 1188442, 1188443, 1188444, 1188383, 1188384, 1188385, 1188587, 1188613, 1188614, 1188470, 1188471, 1188472, 660675, 661145, 661146, 661147, 661148, 661149, 661269, 661270, 661271, 661077, 661078, 660253, 660287, 662493, 662491, 663033, 663145, …
235262, 1235263, 1235264, 1235287, 1235288, 1235289, 1235290, 1235291, 1236994, 1236995, 1236996, 1236997, 1236998, 1236568, 1236570, 1236571, 1107092, 637178, 636885, 636886, 637261, 637262, 637263, 637264, 636878, 636879, 636880, 636555, 636378, 636379, 636380, 636381, 637551, 637552, 637553, 637554, 637555, 636481, 636482, 637405, 637406, 636568, 636574, 636575, 636576, 636577, 636578, 636579,…
19, 1559120, 1559122, 1559123, 1630648, 1630650, 1630976, 1630977, 1630977, 1630977, 1630978, 1630979, 1630980, 1630981, 1630982, 1630983, 1464975, 1464984, 1464995, 1573515, 1573533, 1372393, 541184, 541204, 541215, 541227, 541238, 541247, 541258, 541269, 541279, 541290, 541301, 541312, 541323, 541335, 541346, 541357, 541368, 541379, 541390, 541400, 541411, 541422, 541433, 541445, 541456, 543847…
56, 440760, 441932, 441933, 441934, 442465, 442640, 442641, 442652, 442658, 442659, 442660, 442661, 442662, 442663, 442664, 442642, 443820, 443820, 443821, 443821, 443823, 443824, 443836, 443845, 443831, 443832, 443833, 443834, 443835, 443837, 443838, 443839, 443840, 443841, 443842, 443843, 443844, 443855, 443856, 443846, 443847, 443848, 443849, 443850, 443851, 443852, 443853, 443854, 443857, 443…
263761, 1263762, 1263754, 1263119, 1263120, 1263121, 1263122, 1263123, 1263124, 1263125, 1263126, 1263116, 1263117, 1263118, 1263559, 1263560, 1263561, 1263562, 1263563, 1263564, 727518, 727472, 727474, 727471, 727471, 727473, 727473, 727463, 727464, 727465, 727466, 727559, 727560, 727560, 727560, 727627, 727802, 727792, 727962, 728140, 729780, 729684, 729920, 729948, 730898, 731053, 731158, 7288…
3722, 1193760, 1193778, 1193779, 1193780, 1193813, 1193814, 1193815, 1194049, 1194040, 1194041, 1194133, 1194152, 1194268, 1194332, 1194333, 1194734, 1194667, 1194666, 1194610, 1194606, 1195011, 1195168, 1195156, 1195157, 1195150, 1195152, 1195406, 1195454, 1195463, 1195472, 1195623, 1195624, 1195850, 1195851, 1195852, 1195840, 1195841, 1195842, 1195843, 1195844, 1195845, 1195846, 1195847, 119596…
194932, 1195023, 1195024, 1194997, 1194997, 1195074, 1195109, 1195110, 1195111, 1195112, 1195113, 1195114, 1195115, 1195116, 1195117, 1195118, 1195119, 1195144, 1195158, 1195183, 1195320, 1195334, 1195335, 1195318, 1195319, 1195291, 1195251, 1195196, 1195340, 1195341, 1195244, 1195314, 1195292, 1195293, 1195294, 1195295, 1195253, 1195392, 1195393, 1195394, 1195351, 1195352, 1195353, 1195389, 1195…
79, 233580, 233581, 233582, 233583, 233584, 233585, 233586, 233587, 233588, 233589, 233590, 233591, 233592, 233593, 233594, 233595, 233596, 233597, 233598, 233599, 233600, 233601, 233602, 233603, 233604, 233605, 233606, 233607, 233608, 233609, 233610, 233611, 233612, 233613, 233614, 233615, 233616, 233617, 233618, 233619, 233620, 233621, 233622, 233623, 233624, 233625, 233626, 233627, 233628, 233…
25766, 825767, 825768, 825769, 825770, 825772, 825773, 823808, 823920, 823921, 826037, 826040, 826035, 826090, 826088, 827475, 828248, 828249, 828359, 828355, 828435, 828432, 828525, 828577, 828616, 828617, 828954, 828954, 829278, 831961, 832044, 832044, 832045, 832174, 832368, 832619, 832619, 832708, 832712, 832953, 833212, 833213, 833210, 833211, 833257, 833257, 833257, 833257, 833257, 833254, …
213277, 213278, 213279, 213280, 213281, 213282, 213283, 213284, 213285, 213286, 213287, 213288, 213289, 213290, 213291, 213292, 213293, 213294, 213295, 213296, 213297, 213298, 213299, 213300, 213301, 213301, 213302, 213303, 213304, 213305, 213306, 213307, 213308, 213309, 213310, 213311, 213312, 213313, 213314, 213315, 213316, 213317, 213318, 213319, 213320, 213321, 213322, 213323, 213324, 982576,…
7, 608610, 608852, 608853, 608688, 608689, 608690, 608939, 608859, 608860, 608861, 608854, 608854, 608855, 608856, 608857, 608858, 608706, 608707, 608948, 608949, 608950, 608951, 608946, 608947, 608454, 609384, 609385, 609386, 609387, 609388, 686797, 1655322, 1655323, 1655324, 1655325, 1655326, 1655327, 1655328, 1655329, 1655330, 1655331, 1655332, 1655333, 1655334, 1655335, 1655336, 1655337, 1655…
29418, 1629420, 1629421, 1629422, 1629771, 1629773, 1629773, 1629775, 1629776, 1629779, 1629780, 1629781, 1597706, 1597740, 1597743, 1598696, 1028992, 628191, 678966, 690894, 690894, 717717, 717718, 732022, 732023, 732025, 732027, 732031, 737526, 767473, 781708, 790102, 790103, 801106, 802496, 802501, 802497, 802498, 802499, 802500, 819609, 55833, 1147323, 1147850, 1147835, 1147831, 1148074, 1147…
, 82162, 81651, 81908, 82058, 82059, 82252, 82190, 82191, 82253, 82254, 82255, 82395, 82396, 82397, 82398, 82327, 82328, 82329, 82476, 82548, 82549, 82550, 82551, 82978, 82979, 82980, 82981, 82982, 82983, 82984, 82959, 82619, 82620, 82999, 83000, 83001, 83002, 82788, 82789, 82662, 82663, 82664, 1510658, 1510658, 1510658, 1322758, 1322762, 1322764, 1322770, 1322771, 1322776, 1322801, 1323089, 1323…
, 641801, 641225, 641502, 641503, 641504, 641573, 641574, 641575, 642260, 642261, 641630, 641631, 641632, 641633, 641634, 641163, 641164, 641995, 641996, 641505, 641506, 641507, 641260, 641576, 641577, 641578, 641579, 641319, 641320, 641321, 641322, 642898, 642900, 642901, 642902, 642903, 642904, 642905, 642906, 642907, 642908, 642909, 642911, 642912, 642913, 642914, 642915, 642916, 642917, 64291…
5092, 305093, 305094, 305096, 305097, 391474, 803056, 803057, 802829, 803363, 803364, 803365, 803366, 803367, 803368, 803369, 803370, 803998, 803999, 804000, 804001, 804002, 802931, 802932, 802933, 802934, 804141, 804142, 804143, 804144, 804145, 804146, 804147, 804148, 803677, 803679, 803680, 803681, 803682, 803683, 803684, 803685, 803686, 803678, 802830, 802831, 802832, 802833, 802833, 802803, 8…
9, 427350, 427351, 427354, 427355, 427352, 1078591, 1078592, 1078593, 1078594, 1077434, 1077445, 1077456, 1077459, 1077460, 1077461, 1077462, 1077463, 1077464, 1077435, 1077436, 1077437, 1077438, 1077439, 1077440, 1077441, 1077442, 1077443, 1077444, 1077446, 1077447, 1077448, 1077449, 1077450, 1077451, 1077452, 1077453, 1077454, 1077455, 1077457, 1077458, 1077783, 1077793, 1077795, 1077796, 10777…
4802, 874844, 874832, 874828, 874993, 875018, 875032, 875041, 875016, 453287, 453288, 453289, 453280, 453680, 453672, 453669, 453668, 453665, 453776, 453777, 453778, 453779, 453780, 453863, 453864, 453881, 453882, 453883, 453884, 453885, 453886, 454218, 454219, 454220, 454212, 454511, 454508, 454509, 454510, 454512, 454487, 454488, 454489, 454490, 454639, 454641, 454631, 454876, 454877, 454877, 4…
774, 1312775, 1312776, 1312778, 1312779, 1312780, 1312781, 1312783, 1312784, 1312785, 1312672, 1312673, 1312675, 1312676, 1312674, 1313098, 1313089, 1313094, 1313096, 1313090, 1313091, 1313092, 1313093, 1313095, 159464, 159465, 159466, 160051, 159919, 159367, 159368, 159567, 159689, 159690, 159394, 160429, 159419, 159420, 159421, 160501, 160439, 159910, 159911, 159968, 160052, 159230, 160528, 159…
90, 1153591, 1153592, 1153696, 1153698, 1153697, 1153583, 1153585, 1153996, 1154132, 1154156, 1154162, 1154163, 1154164, 1154254, 1154471, 1164252, 1164259, 1164260, 1164261, 1164312, 1164311, 1164351, 1164349, 1164350, 1164327, 1164442, 1164457, 1164458, 1164484, 1164652, 1164653, 1164581, 1164637, 720460, 720461, 720462, 720463, 720464, 720465, 720466, 720468, 720469, 720470, 720471, 720472, 72…
959873, 1648607, 1648608, 1648609, 1648610, 1648611, 1648612, 1648613, 1648614, 1648615, 1648616, 1648617, 1648618, 1648619, 1648620, 1648621, 1648622, 1648623, 1648624, 1648625, 1648626, 1648627, 1648628, 1648629, 1648630, 1648631, 1648632, 1648633, 1648634, 1648635, 1648636, 1648637, 1648638, 1648639, 1648640, 1648641, 1648642, 1648643, 1648644, 1648645, 1648646, 1648647, 1648648, 1648649, 1648…
883249, 883250, 883251, 883252, 883253, 883254, 883255, 883256, 883258, 883259, 883260, 883261, 883262, 883263, 883264, 883265, 883266, 883268, 883269, 883270, 883271, 883272, 884038, 884039, 884040, 884041, 884042, 884043, 884044, 884029, 884030, 884031, 884032, 884033, 884034, 885275, 885391, 885392, 885415, 885416, 885417, 885418, 885419, 885251, 885132, 885133, 885134, 885135, 885131, 885380,…
, 663662, 663663, 664263, 664264, 663373, 663374, 663375, 663185, 663186, 663187, 663723, 663724, 663725, 663726, 663727, 663728, 663729, 664859, 664860, 664861, 664862, 664863, 664864, 664819, 664820, 664886, 664887, 664888, 664889, 663948, 663949, 663950, 663951, 663836, 663837, 663838, 663839, 663840, 664315, 664316, 664775, 664776, 664777, 665863, 666258, 665864, 665865, 666315, 666159, 66616…
550386, 550387, 550388, 550389, 550390, 550391, 550392, 550393, 550395, 550396, 550397, 550398, 550399, 550400, 550401, 550402, 550403, 550404, 550406, 550407, 550408, 550409, 550410, 550411, 550412, 550413, 550498, 550608, 550623, 550634, 550645, 550656, 550667, 550678, 550689, 550499, 550510, 550521, 550532, 550542, 550553, 550564, 550575, 550586, 550597, 550609, 550614, 550615, 550616, 550617,…
2, 1027653, 1027654, 1027655, 1027656, 1027657, 1027658, 1027660, 1027661, 1027662, 1027663, 1027664, 1027665, 1027666, 33310, 492003, 492004, 492005, 492006, 492007, 492009, 492010, 492011, 492012, 492013, 492014, 492015, 492016, 492017, 492018, 492019, 492020, 492021, 492022, 492023, 492024, 492025, 492026, 492027, 492028, 492029, 492030, 492031, 492032, 492033, 492034, 492035, 492036, 492037, …
75, 792876, 792877, 792878, 792879, 792881, 792882, 792883, 792884, 792885, 792886, 792887, 792888, 792889, 792890, 792718, 792719, 792720, 792721, 792722, 792723, 792724, 792725, 792726, 792727, 792729, 792730, 792731, 792732, 792733, 792734, 792735, 792736, 792737, 792738, 792740, 792741, 792742, 792743, 792744, 792745, 792746, 792747, 792748, 792749, 792751, 792752, 792753, 792754, 792755, 794…
3, 1052074, 1052075, 1052077, 1052078, 1052079, 1052080, 1052081, 1052082, 1052083, 1052084, 1052085, 1052086, 1052088, 1052089, 1052090, 1052091, 1052092, 1052093, 1052094, 1052095, 1053685, 1053686, 1053687, 1053688, 1053689, 1053690, 1053691, 1053692, 1054411, 96239, 788018, 788019, 788020, 788021, 788022, 788023, 788024, 788025, 788026, 788028, 788029, 788030, 788031, 788032, 788033, 788034, …
16, 784683, 784684, 784685, 289928, 289956, 289960, 289961, 289921, 289922, 289923, 289924, 289925, 289926, 289927, 289929, 289930, 289931, 289932, 289933, 289934, 289935, 289936, 289937, 289938, 289939, 289940, 289941, 289942, 289943, 289944, 289945, 289946, 289947, 289948, 289949, 289950, 289951, 289952, 289953, 289954, 289955, 289957, 289958, 289959, 289920, 289901, 289913, 289914, 289915, 289…
910055, 910051, 910052, 910096, 910240, 910233, 910232, 910238, 910285, 910293, 910386, 910668, 910699, 910772, 910794, 910793, 910798, 910836, 910838, 910890, 910891, 910937, 910939, 910939, 911085, 911116, 911160, 911183, 911213, 911300, 911387, 911425, 911499, 911500, 911477, 911477, 911557, 911556, 911639, 911642, 911640, 911641, 911756, 911847, 911855, 912111, 912112, 912120, 912123, 912124,…
466577, 466579, 466580, 466581, 466582, 1106826, 1106827, 1106828, 1106829, 1106830, 1106831, 1106832, 1106833, 1106834, 1106835, 1106836, 1110346, 1110347, 1110805, 1110806, 1110807, 1110808, 1110809, 1110810, 1108712, 1108713, 1108714, 1108715, 1108716, 1108442, 1108443, 1108444, 1111584, 1111585, 1111586, 1111587, 1111588, 1111589, 1111886, 1111887, 1115677, 1115678, 1115679, 1115680, 1115681,…
79271, 79249, 79250, 79216, 79223, 79217, 79218, 79219, 79219, 79220, 1629320, 1629322, 1629323, 1629325, 1629327, 1629706, 1507416, 1375330, 1375333, 1375340, 1402967, 1563656, 1564261, 1564261, 1564272, 1564273, 1564275, 1528207, 1598207, 1598208, 1598208, 1598216, 1598218, 1599501, 1599509, 1599513, 1363279, 1363284, 1363288, 1363288, 1363290, 1363299, 1363299, 1372019, 1372020, 1372549, 13725…
54144, 1654145, 1654146, 1654147, 1654148, 1654149, 1654150, 1654151, 1654152, 1654153, 1654154, 1654155, 1654156, 1654157, 1650342, 1650343, 1650344, 1650345, 1650346, 610732, 610913, 610902, 610908, 610909, 610895, 610892, 610921, 610921, 610921, 610921, 610922, 610931, 611082, 611082, 611082, 611083, 611107, 611164, 611300, 611302, 611303, 611446, 611447, 611679, 611674, 611674, 611578, 612003…
1294972, 1295130, 1295125, 1295131, 1295132, 1295191, 1295204, 1295219, 1295226, 1295237, 1295213, 1295319, 1295322, 1295353, 1295354, 1295372, 1295372, 1296017, 1296018, 1296019, 1296020, 1296022, 1296054, 1296232, 1296238, 1296246, 1296240, 1296237, 1296301, 1296303, 1296379, 1296523, 1296444, 1296507, 1296508, 1296435, 99712, 99713, 99714, 99715, 99716, 99717, 99718, 99719, 99721, 99722, 99723…
1, 331622, 331623, 331624, 331626, 331627, 331629, 331630, 331631, 331632, 331633, 331634, 331635, 331637, 331638, 331639, 331640, 331642, 331643, 331644, 331646, 331647, 331648, 331649, 331650, 331651, 331652, 331654, 331655, 331656, 331657, 331658, 331659, 331660, 331661, 331663, 331664, 334562, 334585, 334595, 334605, 334612, 334624, 334643, 334668, 334677, 334686, 334692, 334702, 334712, 3347…
32, 491933, 491934, 491935, 491936, 491937, 491938, 491939, 491940, 491941, 491943, 491944, 491945, 491946, 491947, 491948, 491949, 491950, 491951, 491952, 491954, 491955, 491956, 491957, 491958, 491959, 493931, 494040, 494037, 494038, 494041, 494244, 494245, 494246, 494247, 494248, 494249, 1413813, 1492006, 1492007, 1492008, 1492009, 1492010, 1408268, 1408283, 1409183, 1450047, 1377985, 1388478,…
1149504, 1149505, 1149506, 251407, 77009, 77010, 77011, 76647, 76648, 76649, 76800, 76801, 76802, 76731, 76732, 76733, 76734, 87694, 87694, 88216, 88217, 88218, 87549, 87550, 87551, 87552, 87553, 87535, 87536, 87537, 87538, 87539, 87540, 87541, 87542, 87543, 87544, 87545, 87546, 87547, 87548, 88068, 88069, 88070, 87980, 87625, 87626, 87627, 87988, 87989, 87981, 87982, 87983, 87984, 87985, 87986, …
62, 369663, 369664, 369665, 369666, 369667, 369668, 369669, 369670, 369671, 369672, 369673, 369674, 369675, 369676, 369677, 369678, 369679, 369680, 369681, 369682, 369683, 369684, 369685, 369686, 369687, 369688, 369689, 369690, 530009, 141441, 141442, 141443, 141444, 141445, 141446, 141447, 141448, 141449, 141451, 141452, 141453, 141454, 141455, 141456, 141457, 141458, 141459, 141460, 141460, 141…
7307, 367308, 367309, 367310, 367311, 367312, 367313, 367314, 367315, 367316, 367317, 367318, 367319, 367624, 367625, 367626, 367627, 367628, 367629, 367630, 367631, 367633, 367635, 367636, 367632, 368272, 368483, 368484, 368485, 368486, 368486, 368487, 368488, 368489, 368490, 368491, 368492, 368493, 368494, 368495, 368496, 368497, 368498, 368499, 368500, 368502, 368503, 368504, 368505, 368506, 3…
0795, 510629, 510630, 510703, 510819, 510821, 510822, 510823, 511286, 511293, 511305, 511453, 511454, 511455, 511456, 511457, 511458, 255113, 255114, 255115, 255116, 255117, 255118, 255119, 255120, 255121, 255122, 255123, 255124, 255125, 255126, 255127, 255128, 255129, 255130, 255131, 255132, 255133, 255134, 255135, 255136, 255137, 257729, 257730, 257731, 257732, 257733, 257734, 257739, 258001, 2…
, 449242, 449243, 449246, 449498, 449499, 449500, 449500, 449384, 449386, 449399, 449403, 449404, 449639, 449640, 449641, 449642, 449642, 449643, 449644, 449645, 449646, 449687, 449688, 449689, 449690, 449691, 449651, 449652, 449653, 449647, 449648, 449649, 449650, 449940, 449941, 449942, 449943, 449944, 449945, 449946, 449947, 449949, 449950, 449951, 449952, 449953, 449954, 449955, 449956, 44995…
6456, 956159, 956168, 956169, 956170, 948978, 948979, 948980, 948981, 948982, 948983, 948984, 948985, 948986, 948988, 948989, 948990, 948991, 948992, 948993, 948994, 948995, 948996, 948997, 948879, 948880, 948881, 948882, 948883, 948884, 948885, 948886, 948887, 948888, 948890, 948891, 948892, 948893, 948894, 948895, 948896, 948897, 948898, 948899, 948901, 948902, 948440, 948451, 948462, 948473, 9…
578, 936579, 936580, 936581, 936582, 936583, 936584, 936586, 936587, 936588, 936589, 936590, 936591, 936592, 936593, 936594, 936595, 936597, 936598, 936599, 936600, 936601, 936602, 936603, 936604, 936605, 936606, 936608, 936609, 936610, 936611, 936612, 936613, 936614, 936615, 936616, 936617, 936619, 936620, 936621, 936622, 936623, 936624, 936625, 936626, 936627, 936628, 936630, 936631, 936632, 93…
623247, 623248, 623249, 623250, 623251, 623252, 623254, 623255, 623256, 623257, 623259, 623260, 623363, 623364, 623361, 623410, 623410, 623507, 623504, 623513, 624292, 624291, 624293, 624403, 624544, 624526, 624550, 624631, 624631, 624624, 624625, 879195, 990950, 990952, 990953, 990954, 990955, 990956, 990957, 990958, 990959, 991418, 991419, 991420, 992138, 992139, 992140, 990764, 990765, 991594,…
, 65061, 65062, 65063, 65064, 65065, 65054, 65055, 65056, 65057, 644685, 644686, 644687, 644688, 644689, 644690, 644691, 644692, 644694, 644695, 644696, 644697, 644698, 644523, 644534, 644535, 644536, 644537, 644538, 644539, 644540, 644541, 644524, 644525, 644526, 644527, 644528, 644529, 644530, 644531, 644532, 644533, 644748, 644759, 644770, 644781, 644783, 644784, 644785, 644786, 644787, 644749…
2218, 32219, 32220, 32221, 32221, 32222, 32223, 32217, 32677, 32678, 32679, 32401, 32402, 32403, 32404, 32405, 32690, 32224, 32225, 32226, 32280, 32281, 32282, 32323, 32324, 32373, 32374, 32470, 32471, 32472, 32473, 32474, 32475, 32541, 32542, 32543, 32544, 32545, 32546, 32547, 32548, 32375, 40088, 39966, 39967, 39968, 39970, 39971, 39972, 39973, 39974, 39975, 39976, 40127, 40131, 40095, 40096, 4…
439136, 439137, 439138, 439139, 439140, 439141, 439142, 439143, 439144, 439146, 439147, 439148, 439149, 439150, 439151, 439152, 439153, 439154, 439155, 439157, 439158, 439159, 439160, 439161, 439162, 439163, 439164, 439165, 439166, 439168, 439169, 439170, 439171, 439431, 439432, 439433, 439436, 439437, 439438, 439439, 439440, 439442, 439825, 439826, 439827, 439828, 439829, 439830, 439690, 439831,…
06290, 306291, 306292, 306293, 306294, 306295, 306296, 306297, 306298, 306299, 306302, 306303, 306304, 306305, 306306, 306307, 306308, 306309, 306309, 306310, 306311, 306312, 306313, 306314, 306315, 306316, 306317, 306318, 310097, 310095, 310094, 310093, 310092, 310091, 310090, 310088, 310089, 310087, 310086, 310085, 310084, 310083, 310082, 310081, 310079, 310080, 310078, 310076, 310077, 310075, …
618637, 618666, 618933, 618995, 619052, 619053, 619148, 619178, 619179, 619180, 619181, 619182, 619176, 619177, 619237, 619238, 619290, 619410, 619412, 619549, 619618, 619619, 619620, 619621, 619650, 619654, 619660, 619636, 619640, 619684, 619891, 619890, 619889, 619985, 620011, 620225, 620226, 620227, 620227, 620227, 620260, 620348, 620349, 620346, 620347, 620347, 620446, 620580, 620554, 620555,…
6937, 1256800, 1256801, 1256802, 1256803, 1256804, 1256805, 1256806, 1256807, 1256808, 1256809, 1256811, 1256812, 1256813, 1256814, 1256815, 1256816, 1256817, 1256818, 1256819, 1256820, 1256822, 1256823, 1256824, 1256825, 1256826, 1256827, 1256828, 1256829, 1256830, 1256831, 1256833, 1256834, 1256835, 1256836, 1256837, 1256838, 1256839, 1256840, 1256841, 1256842, 1256844, 1256845, 1256846, 125684…
52462, 1652463, 1652464, 1652595, 1652596, 1652597, 1652598, 1652599, 1652600, 1652601, 1652602, 1652603, 1652604, 1652605, 1652606, 1652607, 1652608, 1652609, 1652610, 1652611, 1652612, 1652613, 1652614, 1652615, 1652616, 1652617, 1652618, 1652619, 1652620, 1652621, 1652622, 1652623, 1652624, 1652625, 1652626, 1652627, 1652628, 1652629, 1652630, 1652631, 1652632, 1657056, 1657057, 1657058, 16570…
4, 573685, 573686, 573678, 574783, 575693, 575694, 575695, 574448, 574451, 574452, 574453, 574454, 574455, 574456, 574457, 574449, 574450, 575456, 575457, 575458, 575459, 575460, 575461, 575462, 575452, 575453, 575454, 575455, 574178, 574179, 574574, 574575, 574576, 574577, 576007, 576021, 569229, 569230, 569343, 569343, 577528, 577559, 577560, 577560, 577607, 577608, 577616, 577617, 577622, 5776…
, 638393, 638394, 638395, 638396, 638397, 638399, 638400, 638401, 638402, 638403, 638404, 638405, 639896, 639897, 639898, 639899, 639900, 639892, 639893, 639894, 639895, 640758, 640759, 640760, 640761, 640762, 640763, 640764, 640765, 640048, 640049, 640050, 640051, 640052, 640053, 640035, 640036, 640037, 640038, 640039, 640040, 640041, 640042, 640043, 640044, 640045, 640046, 640047, 639922, 63992…
0, 475810, 475828, 475829, 475830, 475831, 475832, 475833, 475834, 475835, 475836, 475836, 475837, 475838, 564082, 441203, 441204, 441205, 441206, 441207, 441208, 441209, 441210, 441211, 441213, 441214, 441215, 441216, 441217, 441218, 441219, 441220, 441221, 441223, 441224, 441225, 441226, 441227, 441228, 441230, 441231, 441232, 441233, 441234, 441235, 441237, 441238, 441239, 441240, 441241, 4412…
0, 4975, 4976, 4977, 4978, 4547, 4548, 4549, 4549, 4842, 4843, 4959, 4960, 5230, 5231, 5227, 5228, 5394, 5394, 5402, 5403, 5395, 5396, 5397, 5398, 5398, 5399, 5400, 5401, 5448, 5449, 5604, 5605, 5586, 5606, 5606, 5607, 5608, 8152, 8153, 8154, 1158234, 1158234, 1158236, 1158238, 1158239, 1158241, 1158242, 1158243, 1158244, 1158245, 1158246, 1158247, 1158248, 1158249, 1158250, 1159217, 1159281, 115…
194221, 194222, 194223, 194298, 194227, 194228, 194275, 194274, 194246, 194247, 194238, 194248, 194249, 194250, 194251, 194252, 194237, 194224, 194225, 194311, 194312, 194313, 194314, 194315, 194665, 194690, 194754, 195510, 195047, 195138, 195139, 195139, 195140, 195141, 195141, 195142, 194881, 194882, 194883, 194884, 195076, 195221, 195222, 195223, 194906, 194907, 194908, 195288, 195289, 195165,…
, 29600, 29602, 29603, 29604, 29605, 29606, 31032, 31008, 31003, 31004, 31005, 31006, 31137, 31135, 31590, 31591, 31570, 31571, 31568, 31569, 31689, 31662, 31658, 31659, 31971, 31977, 32002, 31987, 31988, 31989, 31990, 31991, 31992, 31993, 31994, 31995, 31996, 31997, 31997, 31998, 31999, 32848, 32920, 32864, 32789, 32790, 32788, 33038, 33039, 33037, 32950, 32921, 32922, 32923, 32924, 32858, 32859…
9, 729720, 729727, 729890, 729852, 729895, 729938, 729927, 729957, 729987, 729985, 729996, 729997, 729994, 730293, 730271, 730272, 730273, 730270, 730351, 730357, 730358, 730420, 730421, 730422, 730418, 730418, 730423, 730425, 730426, 730495, 730496, 730546, 730547, 730548, 730721, 730722, 730719, 730720, 730723, 730782, 730819, 730819, 730822, 730794, 730827, 730825, 730826, 730866, 730886, 7309…
, 895697, 895704, 895693, 895692, 895715, 895934, 895934, 896185, 897060, 897179, 897190, 897268, 896048, 896049, 896040, 896040, 898932, 897450, 897772, 897773, 897774, 897775, 897776, 897777, 897778, 897725, 897726, 897727, 897728, 897729, 897730, 897732, 897733, 898080, 898081, 898076, 1650123, 1650124, 1650125, 1650126, 1650127, 1650128, 1650129, 1650130, 1650131, 1650132, 1650133, 1650134, 1…
943968, 943969, 943576, 943581, 943582, 943583, 943584, 943585, 943586, 943587, 943588, 943577, 943578, 943579, 943580, 944820, 944831, 944842, 944853, 944854, 944855, 944856, 944857, 944821, 944822, 944823, 944824, 944825, 944826, 944827, 944828, 944829, 944830, 944832, 944833, 944834, 944835, 944836, 944837, 944838, 944839, 944840, 944841, 944843, 944844, 944845, 944846, 944847, 944848, 944849,…
54, 658982, 658991, 658995, 659002, 659012, 659005, 658845, 659056, 659057, 659086, 659087, 659088, 659107, 659108, 659100, 659128, 659129, 659130, 659131, 659132, 766965, 766966, 766378, 766399, 766424, 766425, 766407, 766479, 766411, 766432, 766455, 766456, 766457, 766488, 766489, 766422, 766433, 766553, 766555, 762089, 762146, 762252, 762253, 762233, 762333, 762334, 767323, 767324, 767286, 767…
22, 691123, 691124, 691121, 691203, 691436, 691506, 691507, 691532, 691542, 691540, 691643, 696253, 696244, 696249, 696339, 696340, 696341, 696526, 696507, 696595, 696595, 696594, 696604, 696970, 697034, 697125, 697167, 697167, 697403, 697404, 697414, 697416, 697458, 697464, 697486, 697475, 697638, 697637, 697690, 697688, 697787, 697787, 697851, 697857, 697881, 697881, 697868, 697890, 697890, 697…
49, 38650, 38651, 38652, 38619, 39277, 39290, 39290, 39291, 39287, 39287, 39287, 39286, 39284, 39285, 39315, 39316, 39321, 39521, 39522, 39523, 39524, 39525, 39526, 39527, 39528, 39529, 39530, 39531, 39532, 39533, 39534, 39535, 39536, 39452, 39453, 39454, 39455, 39447, 39448, 39449, 39450, 39451, 39626, 39627, 39616, 39617, 39618, 852985, 853001, 852987, 853090, 853107, 853124, 853119, 853119, 85…
692887, 692927, 692926, 692977, 693015, 693042, 693038, 693039, 693040, 693041, 693263, 693264, 693265, 693266, 693267, 693268, 693269, 693269, 693272, 693273, 693273, 693273, 693310, 693324, 693331, 693332, 693333, 693334, 693198, 693498, 693489, 693490, 693491, 693492, 693493, 693476, 693477, 693478, 693479, 693480, 693481, 693482, 693483, 693484, 693485, 693486, 693487, 811906, 674016, 674017,…
0993, 230994, 230995, 230996, 230997, 230998, 745558, 745712, 745730, 745789, 745787, 746457, 746461, 746462, 746463, 746464, 746465, 746466, 746467, 746468, 746458, 746459, 746460, 746451, 746452, 746453, 746454, 746536, 746537, 746509, 746592, 745225, 745215, 745214, 745222, 746929, 746950, 748574, 748575, 747523, 747524, 748162, 748163, 748164, 748165, 747375, 747376, 748033, 748034, 748035, 7…
, 185344, 185347, 185348, 185349, 185350, 185351, 185343, 185345, 185346, 185439, 185440, 1041582, 1041583, 1041584, 1041585, 1041586, 1041576, 1041577, 1041578, 1041529, 1041530, 1041531, 1041532, 1041533, 1041534, 1040571, 1040579, 1040580, 1040581, 1040582, 1040583, 1040584, 1040585, 1040586, 1040572, 1040573, 1040574, 1040575, 1040576, 1040577, 1040578, 1041681, 1041684, 1041685, 1041686, 104…
239987, 239988, 239989, 239990, 239991, 239992, 239993, 239994, 239995, 239996, 239997, 239998, 239999, 240000, 240001, 240002, 240003, 240004, 240005, 240006, 240007, 240008, 240009, 240010, 240011, 240012, 240013, 240014, 240015, 240016, 240017, 240018, 240019, 240020, 240021, 240022, 240023, 240024, 240025, 240026, 240027, 240028, 240029, 240030, 240031, 240032, 240033, 240034, 240035, 240036,…
385691, 385692, 385693, 385694, 385695, 385696, 385697, 385698, 385699, 385700, 385701, 385702, 385703, 385704, 385705, 385706, 385707, 385708, 385709, 385710, 385711, 385712, 385714, 385715, 385716, 385717, 385718, 385719, 385720, 385721, 385722, 385723, 385725, 385726, 18582, 18583, 18583, 18584, 18585, 18586, 18586, 18587, 19216, 19323, 19283, 19327, 19330, 19261, 19945, 19946, 20113, 20026, 1…
546, 785547, 814492, 814494, 814496, 814497, 814498, 814499, 814500, 814501, 814502, 814503, 814504, 814505, 814480, 814481, 814650, 814715, 814726, 814737, 814748, 814759, 814770, 814781, 814792, 814651, 814662, 814673, 814684, 814695, 814706, 814711, 814712, 814713, 814714, 814716, 814717, 814718, 814719, 89589, 1218753, 1218944, 1218948, 1219080, 1219077, 1219081, 1219183, 1219272, 1219313, 12…
229523, 229524, 229525, 229526, 229527, 229528, 229529, 229530, 229531, 229532, 229533, 229534, 229535, 229536, 229537, 229538, 229539, 229540, 229541, 229542, 229543, 229544, 229545, 229546, 229547, 229548, 229549, 229550, 229551, 229552, 229553, 229554, 229555, 229556, 229557, 229558, 229559, 229560, 229561, 229562, 229563, 229564, 229565, 229566, 229567, 229568, 229569, 229570, 229571, 231832,…
582003, 582004, 582010, 582011, 582012, 582013, 581799, 581800, 581801, 581802, 581803, 581804, 581792, 581793, 581794, 581795, 581796, 581628, 581629, 581630, 581631, 581632, 581633, 581634, 581635, 581623, 581624, 581625, 581626, 581627, 582122, 582123, 44361, 44362, 44363, 44364, 44352, 44353, 44354, 44355, 44356, 43799, 43800, 43801, 43802, 43803, 43804, 43805, 46229, 46232, 46233, 46234, 462…
8638, 1018639, 1018641, 1018642, 1018643, 1018644, 1018645, 1018646, 1018647, 1018648, 1018649, 1018650, 1018652, 1018653, 1018654, 1018655, 1018656, 1018658, 1018659, 1018660, 1018661, 1018662, 1018663, 1018664, 1018665, 1018666, 1018668, 1018669, 1018670, 1018671, 1018672, 1018673, 1018674, 1018675, 1018676, 1018677, 1018679, 1018680, 1018681, 1018682, 1018683, 1018684, 1018685, 1018686, 101868…
328375, 328376, 328377, 328378, 328379, 328381, 328382, 328383, 328384, 328385, 328386, 328387, 328388, 328389, 328390, 328391, 328392, 328393, 328394, 328395, 328396, 328397, 328398, 330850, 330851, 330852, 330853, 330854, 330855, 330856, 330857, 330859, 330860, 330861, 330862, 330863, 330864, 330865, 330866, 330867, 330868, 330870, 330871, 330872, 330873, 330874, 330875, 330876, 330877, 330878,…
783, 529785, 529786, 529787, 529788, 529789, 529790, 529791, 529792, 529793, 529794, 531509, 531511, 531512, 531513, 531514, 531515, 531516, 531517, 531518, 531519, 531521, 531522, 531523, 531524, 531525, 531526, 531527, 531528, 645818, 699525, 699501, 699502, 699503, 699531, 699518, 699519, 699519, 699519, 699574, 699667, 699755, 706217, 706210, 706213, 706222, 706219, 706242, 706268, 706297, 70…
131086, 1131087, 1131088, 1131089, 1131090, 1131091, 1131092, 1131093, 1131095, 1131096, 1131097, 1131098, 1131099, 1131100, 1131101, 1131102, 1131103, 1131104, 1131106, 905956, 905493, 905494, 905601, 905602, 905809, 905810, 905811, 905812, 905807, 905808, 905491, 905492, 905569, 905570, 905580, 905581, 905913, 905914, 905915, 905876, 905877, 905878, 905879, 905880, 905488, 905918, 905919, 90603…
446, 818469, 818470, 818471, 818531, 818536, 818536, 818536, 818542, 818590, 818592, 818617, 819645, 819646, 819688, 819709, 819740, 819734, 819741, 819793, 819794, 819833, 819824, 819972, 820043, 820044, 820045, 820046, 820047, 820020, 819980, 820062, 820100, 819969, 820101, 820090, 820145, 820207, 820402, 820426, 820436, 821128, 821125, 821126, 821127, 821195, 821457, 821452, 821764, 821765, 82…
06935, 306936, 306743, 306744, 306745, 306746, 306747, 306748, 306749, 306750, 306752, 306753, 306754, 306755, 306756, 306757, 306758, 306759, 306760, 306761, 306763, 306764, 306765, 306766, 306767, 306768, 306769, 306769, 306770, 306772, 306773, 306774, 306775, 306776, 315153, 315154, 315155, 315156, 315157, 315158, 315158, 315159, 315160, 315160, 315162, 315163, 1161846, 1161847, 1161848, 11618…
1148738, 1148739, 1148740, 1148800, 1148804, 1148876, 1148849, 1149146, 1149311, 1149376, 1149483, 1150074, 1150076, 1150077, 1150296, 1150296, 1150297, 1150295, 1150503, 1150504, 1150505, 1150531, 1150532, 1150533, 1150534, 1150535, 1150536, 1150537, 1150538, 1150539, 1150540, 1150541, 1150542, 1150543, 1150544, 1150545, 1150546, 1150547, 1150548, 1150549, 1151913, 1151914, 1151915, 1151916, 115…
5170, 45171, 45172, 44830, 44831, 44832, 44833, 44834, 44835, 44836, 44837, 44838, 45531, 45532, 43595, 43597, 43598, 43599, 43600, 43601, 43602, 43603, 43604, 43596, 42654, 42655, 42656, 44533, 44534, 44535, 45064, 45065, 45066, 45067, 45068, 44131, 44132, 44133, 44134, 44135, 44136, 44137, 43962, 43963, 43964, 43965, 43966, 43967, 43968, 43969, 43467, 43471, 43472, 43473, 43474, 43475, 43476, 4…
185627, 185628, 185630, 185631, 185632, 185633, 185634, 185635, 185636, 185283, 185284, 185273, 185274, 185275, 185276, 185277, 185278, 185279, 185280, 185281, 185282, 185338, 194495, 194496, 194497, 194498, 194494, 194605, 194611, 194612, 194613, 195234, 195235, 195224, 195225, 195226, 195227, 195227, 195228, 195572, 195573, 194765, 194766, 195294, 195295, 195476, 195477, 194953, 194954, 195494,…
140, 77997, 77998, 77999, 78000, 78001, 78002, 77996, 77562, 77563, 77564, 77561, 77227, 77228, 77229, 77230, 77510, 77511, 77512, 77675, 77676, 77677, 77678, 77679, 77672, 77673, 78982, 78970, 78971, 78972, 78973, 78974, 78975, 78873, 78874, 78983, 78986, 78987, 78988, 78989, 78990, 78991, 78992, 78993, 78984, 78985, 78700, 78705, 78706, 78707, 78708, 78709, 78710, 78711, 78712, 78701, 78702, 78…
8465, 898466, 898468, 897804, 897811, 897821, 897826, 897827, 899351, 899568, 899569, 899131, 899127, 899659, 899660, 900192, 900216, 900217, 900217, 900222, 900219, 900449, 900454, 902602, 902675, 902749, 902786, 900368, 900369, 900367, 900362, 900353, 900409, 902951, 903052, 903191, 903188, 903189, 903209, 903308, 903304, 903284, 903276, 903277, 903277, 903278, 903355, 903490, 903484, 892998, 8…
4, 879133, 879343, 879344, 879345, 879346, 879322, 879318, 879319, 879320, 879321, 879325, 879410, 879430, 879445, 879446, 879447, 879441, 879442, 879465, 879469, 879457, 879504, 879495, 879485, 879523, 879524, 879528, 879546, 879550, 879560, 879561, 879588, 879585, 879707, 879722, 879721, 879729, 879735, 879736, 879761, 879744, 879763, 879757, 879768, 879790, 879794, 879815, 879815, 879815, 8798…
221632, 221633, 221634, 221635, 221636, 221637, 221638, 221639, 221641, 221642, 221643, 221644, 221645, 221646, 221647, 221648, 221649, 221650, 221652, 221653, 221654, 221655, 221656, 221657, 221658, 221659, 221660, 221661, 221663, 221664, 221665, 221666, 221667, 221668, 221669, 221670, 221671, 221672, 221674, 221675, 221676, 221677, 221678, 221679, 221680, 221681, 221682, 221683, 221687, 221688,…
870203, 870218, 870143, 870144, 870145, 870146, 870285, 870388, 870389, 870389, 870389, 870420, 870928, 871108, 871205, 872235, 872235, 872234, 872233, 872415, 873935, 873934, 873946, 874120, 874278, 874283, 873054, 873054, 873051, 874794, 874795, 874798, 874962, 874966, 875254, 875304, 875306, 875329, 875392, 875404, 875402, 875482, 875477, 875548, 875542, 875543, 875545, 875549, 875549, 875657,…
45395, 845396, 845349, 845607, 845607, 845632, 845751, 845806, 845873, 845881, 845896, 845908, 845911, 845912, 845912, 845910, 845915, 846094, 846125, 846176, 846177, 846173, 846178, 846181, 846193, 846193, 846194, 846196, 846235, 846230, 846231, 846257, 846270, 846266, 846251, 846252, 846253, 846254, 846250, 846280, 846345, 846356, 846532, 846540, 846570, 846570, 846570, 846570, 846570, 846570, …
8, 158600, 158601, 158603, 158604, 158605, 158606, 158607, 158608, 158610, 158611, 158612, 158614, 158615, 158616, 158515, 158769, 158830, 159038, 159049, 161520, 161521, 161522, 161523, 161524, 161525, 160770, 160780, 160786, 160795, 160803, 160806, 160807, 160808, 160809, 160771, 160772, 160773, 160774, 160775, 160776, 160777, 160778, 160779, 160781, 160782, 160783, 160784, 160785, 160787, 1607…
748, 351759, 351770, 351777, 351656, 351668, 351677, 351686, 351686, 351697, 351704, 351705, 351706, 352868, 352869, 352869, 352870, 352871, 352884, 352872, 352873, 352874, 352875, 352876, 352877, 352878, 352879, 352880, 352881, 352882, 352882, 352883, 352885, 352886, 352887, 352888, 352889, 352896, 352897, 353647, 353648, 353649, 353650, 353651, 353653, 353654, 353655, 353656, 353657, 353658, 35…
1, 204862, 204809, 204810, 204826, 205950, 205950, 205970, 205971, 205972, 205957, 205955, 205956, 205921, 205920, 205993, 205994, 205922, 205964, 205965, 205966, 206018, 206019, 206020, 206021, 206021, 206001, 206022, 206023, 206007, 205997, 205998, 205999, 206011, 206252, 206384, 206385, 206386, 206724, 206725, 206726, 206712, 206713, 206714, 206715, 206716, 206717, 206718, 206719, 206720, 2067…
17275, 17276, 17277, 17278, 17279, 17280, 17281, 17281, 17282, 17283, 17284, 17286, 17287, 17288, 17289, 17290, 17291, 17292, 17293, 17294, 17296, 17297, 17298, 17299, 17300, 17301, 17301, 17302, 17303, 17305, 17306, 17307, 17307, 17308, 17309, 17310, 17311, 17313, 17314, 17315, 17316, 17317, 17318, 17319, 17321, 17322, 17323, 17323, 17324, 17325, 17326, 17989, 17990, 17991, 17992, 17835, 17836, …
030, 695098, 695099, 695100, 695101, 695095, 695096, 695097, 695177, 695421, 695422, 695430, 695431, 695431, 695431, 695515, 695551, 695720, 695741, 696001, 696002, 695938, 695938, 695939, 695936, 695937, 695953, 696003, 696003, 696003, 696003, 696003, 696003, 696160, 696161, 696162, 696252, 696402, 696390, 696558, 696559, 696567, 696567, 1175564, 1175659, 1175707, 1175729, 1175729, 1182234, 1183…
3894, 503895, 503896, 503897, 503898, 503899, 503877, 503878, 503879, 503880, 503881, 503882, 503883, 503884, 503885, 503886, 503888, 503889, 503890, 503891, 503892, 503900, 503910, 503912, 503913, 503914, 503915, 503916, 503917, 503918, 503901, 503902, 503903, 503904, 503905, 503906, 503907, 503908, 503909, 503911, 503919, 503930, 503935, 503936, 591421, 591422, 591423, 591424, 591738, 591739, 5…
974435, 974444, 974449, 974460, 974470, 974480, 974490, 974396, 974407, 974418, 974419, 974420, 974421, 974422, 974423, 974424, 974425, 974427, 974428, 974429, 974430, 972890, 972891, 972892, 972893, 972894, 972895, 972896, 970806, 970815, 970824, 970832, 970833, 970834, 970835, 970836, 970798, 970799, 970800, 970801, 970802, 970803, 970804, 970805, 970807, 970808, 970809, 970810, 970811, 970812,…
880729, 880736, 880735, 880750, 880749, 880745, 880745, 880751, 880756, 880756, 880767, 880777, 889547, 711525, 711526, 711527, 63881, 63882, 64522, 64523, 64524, 64779, 64780, 64781, 64394, 64806, 64807, 64808, 64809, 64810, 64811, 64812, 64813, 64246, 64247, 64505, 64459, 64365, 64366, 64367, 64368, 64395, 64396, 64397, 64038, 64039, 64040, 64999, 65000, 65001, 64814, 64815, 64169, 64170, 64334…
866, 310867, 310868, 310869, 310870, 310871, 310872, 310873, 75104, 75105, 75106, 75107, 75108, 75109, 75110, 75111, 75112, 75114, 75115, 75116, 76220, 76221, 76222, 76223, 76224, 76219, 75236, 75237, 75999, 76000, 76001, 76002, 76003, 76004, 1435203, 1435211, 1435214, 1435215, 1475054, 1475064, 1475067, 1475071, 1475076, 1475081, 1475081, 1475084, 1475753, 1475768, 1475768, 1493588, 1493597, 149…
56, 489957, 489958, 489959, 489960, 489961, 489962, 489963, 489965, 489966, 489967, 489968, 489969, 489970, 489971, 489972, 489973, 489974, 489976, 489977, 489978, 489979, 489980, 489981, 489982, 489983, 489984, 489986, 489987, 489988, 489989, 489990, 489991, 489992, 489994, 489995, 489996, 489997, 489998, 489999, 490000, 490001, 80342, 80343, 80344, 80346, 80347, 80348, 80349, 80350, 80351, 8035…
89, 1221290, 1221291, 1221292, 1221360, 1221635, 1221636, 1221501, 1221606, 1221607, 1221493, 1221553, 1221554, 1221555, 1221556, 1221710, 1221711, 1221712, 1221713, 1221714, 1221715, 1221716, 1221795, 1221796, 1221796, 1221793, 1221794, 1221794, 1221741, 1221743, 1221737, 1221838, 1221895, 1221936, 1221938, 1221940, 1221941, 1221942, 1222089, 1222090, 1222088, 1221945, 1222664, 1222665, 1222667,…
957, 337958, 337959, 337960, 337961, 337962, 337963, 337964, 337966, 337967, 337968, 337969, 337970, 337971, 337972, 337973, 337974, 337975, 337977, 337978, 337979, 337980, 337981, 337982, 337983, 337984, 337985, 337987, 337988, 337989, 337990, 337991, 337992, 337993, 337994, 337995, 337996, 337998, 337999, 338000, 338001, 339184, 339185, 339186, 340217, 340218, 340219, 340220, 340221, 340222, 34…
343028, 343028, 343029, 343139, 343200, 929019, 929020, 927442, 927456, 927467, 927478, 927489, 927500, 927511, 927522, 927533, 927443, 927447, 927448, 927449, 930953, 930545, 930546, 930547, 930548, 930549, 929663, 929664, 929665, 930384, 930387, 930388, 930389, 930390, 930374, 930375, 930376, 930377, 930378, 930379, 930380, 930381, 930382, 930383, 930385, 930386, 929938, 929939, 929940, 929941,…
77861, 778167, 778280, 778331, 778328, 778364, 778364, 778365, 778435, 778439, 780448, 6180, 6181, 6182, 6182, 6351, 6352, 6353, 6516, 6665, 6629, 6517, 6703, 6704, 6760, 6750, 6751, 6752, 6749, 6749, 6799, 6799, 6800, 6797, 6798, 6721, 6755, 6755, 6755, 9123, 9122, 9105, 9105, 9105, 9125, 9125, 9085, 9126, 9161, 9199, 9177, 9188, 9194, 9195, 9196, 9197, 9198, 9178, 9179, 9180, 9181, 9182, 9183, …
0, 704250, 704263, 704268, 704218, 704288, 704285, 704294, 704300, 704301, 704314, 704315, 704341, 704343, 704344, 704359, 704372, 704391, 704387, 704386, 704401, 704481, 704488, 704487, 704557, 704558, 704559, 704560, 704548, 704549, 704550, 704551, 704552, 704553, 704554, 704555, 704556, 704578, 704586, 704586, 704586, 704586, 704586, 704587, 704590, 704591, 704613, 704612, 704933, 704934, 7049…
4, 373566, 373567, 373568, 373569, 373570, 373546, 373547, 373548, 373549, 373550, 373551, 373552, 373554, 373555, 373556, 373557, 373558, 373559, 373560, 373561, 373562, 373563, 373565, 373571, 373711, 374819, 374820, 374821, 374822, 374823, 374824, 374826, 374827, 374828, 374829, 374829, 374831, 374832, 374832, 374833, 374834, 374835, 374836, 374837, 374838, 374839, 1647184, 1647185, 1647186, 1…
940446, 940447, 940448, 940449, 940450, 940451, 940452, 940453, 940454, 940455, 940457, 940458, 940459, 940460, 940461, 940462, 940463, 940464, 940465, 940467, 940468, 940469, 940470, 940471, 940472, 940473, 940474, 940475, 940477, 940478, 940479, 940480, 940481, 940482, 1109777, 1109778, 1110452, 1110453, 1110454, 1110455, 1109246, 1109247, 1107220, 1107221, 1107222, 1107223, 1106807, 1106808, 1…
, 249165, 249166, 249167, 249168, 249169, 249170, 249171, 249172, 249173, 249175, 249176, 249177, 249178, 249179, 249180, 249181, 249182, 249183, 249184, 249185, 249186, 249187, 249188, 249189, 249190, 249191, 249192, 249194, 249195, 249196, 249197, 249198, 249199, 249200, 249201, 249202, 249204, 249205, 249206, 249207, 249208, 770065, 770066, 770067, 770068, 770069, 770071, 770072, 770073, 77007…
0730, 1110731, 1110732, 1107214, 1110239, 1110240, 1110241, 1110648, 1110649, 1110650, 1110651, 1110652, 1110653, 1110654, 1110655, 1110656, 1110657, 1110658, 1110659, 1110660, 1110661, 1110662, 1110663, 1110664, 1110665, 1110666, 1110667, 1107039, 1107040, 1107041, 1107042, 1107043, 1110422, 1110423, 1110424, 1110425, 1110426, 1110427, 1110428, 1110429, 1110430, 1110431, 1110046, 984119, 984121,…
167155, 167156, 166585, 166588, 166590, 166591, 166577, 166578, 166579, 166580, 166581, 166582, 166583, 166584, 166586, 166587, 166589, 166992, 166993, 166994, 166988, 166989, 166990, 166991, 166072, 166073, 166074, 166070, 166071, 165480, 165481, 166622, 166626, 166627, 166628, 166628, 166629, 166631, 166632, 166633, 166633, 166635, 166636, 166637, 166638, 166639, 166641, 166642, 166643, 166644,…
840, 406841, 406842, 406844, 406845, 406846, 406847, 406848, 406849, 406850, 406851, 406852, 406853, 406856, 406857, 406858, 406859, 406860, 406861, 406862, 406863, 406864, 406865, 406866, 406867, 406868, 406869, 406870, 406871, 406872, 406873, 406874, 406875, 406877, 406878, 406879, 406880, 406881, 406882, 406883, 406884, 406885, 406886, 406888, 406889, 406890, 406891, 406892, 406893, 406894, 40…
, 900141, 900190, 900227, 900228, 900226, 900452, 900450, 900552, 900584, 230519, 215323, 215324, 215325, 215326, 215327, 215328, 215329, 215330, 215331, 215332, 215333, 215334, 215335, 215336, 215337, 215338, 215339, 215340, 215341, 215342, 215343, 215344, 215345, 215346, 215347, 215348, 216991, 216992, 216993, 217848, 217849, 216994, 216995, 216996, 216997, 216998, 216999, 216999, 217000, 21700…
1327960, 1327961, 1327962, 1445754, 1446884, 1323211, 1323364, 1323366, 1323369, 1323374, 1374832, 1374833, 1374834, 1375693, 1375697, 1459965, 1459970, 1459984, 1459987, 1460000, 1460000, 1460869, 1460871, 1595151, 1595152, 1595153, 1595154, 1595155, 1595159, 1595160, 1595163, 1595164, 1574149, 1574154, 1507356, 1507357, 1507358, 1507359, 1507360, 1507361, 1329311, 1329317, 1329318, 473080, 4730…
195871, 1195872, 1195859, 1195926, 1195921, 1195983, 1195984, 1195985, 1195988, 1195989, 1195990, 1195991, 1195991, 1195991, 1195992, 1195993, 1195994, 1195995, 1195972, 1196151, 1196145, 1196144, 1196117, 1196085, 1196118, 1196119, 1196220, 1196230, 1196617, 1196618, 1196619, 1196349, 1196350, 1196351, 1196352, 1196353, 1196354, 1196355, 1196356, 1196345, 1196346, 1196347, 1196348, 1196364, 1197…
3, 373744, 374043, 374044, 374045, 374046, 374047, 374033, 374034, 374035, 374036, 374038, 374039, 374041, 374357, 374358, 374058, 374048, 374049, 374050, 374051, 374052, 374053, 374054, 374055, 374056, 374057, 374062, 374059, 374060, 374061, 376771, 876171, 876208, 876201, 876209, 876209, 876222, 876235, 876309, 876310, 876320, 876319, 876268, 876288, 876243, 876322, 876372, 876373, 876378, 8763…
07830, 1307883, 1307970, 1307981, 1308109, 1308122, 1308164, 1308165, 1308326, 1308317, 1308318, 1308316, 1308399, 1308389, 1308680, 1308681, 1308683, 1308986, 1308997, 1308998, 1308984, 1309062, 1310469, 1310472, 1310621, 1310672, 1310667, 1310668, 1311131, 1311129, 1311124, 1311125, 220178, 220179, 220180, 220181, 220182, 220183, 220184, 220185, 220186, 222077, 222078, 222079, 222080, 222081, 2…
627800, 621655, 621656, 621657, 629475, 629476, 629477, 629467, 629468, 629469, 629512, 629513, 629514, 629515, 629516, 629517, 629447, 629458, 442929, 442930, 442931, 442932, 442933, 442934, 442936, 442937, 442938, 442939, 443003, 443020, 443029, 443033, 442953, 442966, 442982, 442982, 442990, 442994, 442998, 443004, 443005, 443006, 443007, 443008, 443009, 443010, 443011, 443012, 443013, 443014,…
5, 475506, 475507, 475508, 475509, 475511, 475510, 475512, 475513, 475712, 475715, 475800, 475801, 475808, 475867, 475886, 475887, 475888, 475892, 475893, 475894, 478564, 478565, 478566, 478567, 478568, 478569, 478570, 478571, 478572, 478574, 478575, 478576, 478577, 478588, 478599, 478610, 478620, 478631, 478642, 478653, 478656, 478580, 478581, 478582, 478583, 478584, 478585, 478586, 478587, 4785…
52612, 652613, 652614, 652615, 652616, 652617, 652589, 652590, 652591, 652592, 652593, 652594, 652595, 652596, 652597, 652598, 652600, 652601, 652602, 652603, 652604, 652605, 652606, 652607, 652608, 652609, 652611, 652071, 652078, 652079, 652080, 652081, 652082, 560329, 560330, 560331, 560332, 560333, 560334, 560335, 560336, 560338, 560339, 560340, 560341, 560342, 560343, 560344, 560345, 560346, …
090, 384091, 384092, 384093, 384094, 384095, 384096, 384097, 384098, 384100, 384101, 384044, 384045, 384046, 384047, 384048, 384049, 384050, 384051, 384052, 384053, 384053, 384054, 384055, 384056, 384722, 384723, 384724, 384725, 384726, 384727, 384728, 384729, 384730, 384731, 384733, 384734, 384735, 384736, 384737, 384739, 384759, 384760, 384761, 384853, 384856, 385771, 385772, 385773, 385774, 38…
33, 99034, 99035, 99036, 99037, 99038, 99040, 99041, 99042, 99043, 99044, 99045, 99046, 99047, 99048, 99050, 99051, 99052, 99053, 99054, 99055, 98098, 98108, 98109, 98110, 98111, 98112, 98113, 98114, 98115, 98099, 98100, 98101, 98102, 98103, 98104, 98105, 98106, 98107, 97840, 97841, 97842, 97843, 97844, 97845, 97846, 97836, 97837, 97838, 97839, 98123, 98134, 98142, 98143, 98144, 98145, 98146, 981…
8119, 1288120, 1288121, 1288122, 1288123, 1288205, 1288227, 1288223, 1288222, 1288267, 1288268, 1288339, 1288344, 1288435, 1288465, 1289695, 1289696, 1289697, 1289679, 1289680, 1289681, 1289682, 1220770, 374799, 374825, 374830, 374841, 374848, 374852, 374866, 374877, 374880, 374890, 374899, 374912, 374913, 374945, 374971, 374445, 374446, 374447, 374448, 374449, 374450, 374451, 374452, 374453, 374…
68302, 368303, 368304, 368305, 368306, 368642, 368643, 368644, 368645, 368646, 368647, 368648, 368649, 368650, 368651, 368652, 368653, 368689, 368690, 368691, 368692, 368693, 368694, 369397, 369692, 369844, 369931, 368695, 368778, 368860, 369027, 369110, 369270, 369389, 369398, 369398, 369437, 369445, 369449, 369466, 369476, 369482, 369492, 369501, 369507, 369516, 369534, 370099, 370100, 370101, …
28, 656834, 657679, 657680, 657681, 657682, 657388, 657389, 657390, 657611, 657612, 657764, 657913, 657914, 657915, 657916, 657917, 657918, 657225, 657226, 657227, 657228, 657229, 657230, 657231, 657506, 657507, 657508, 657278, 657279, 657280, 657281, 657027, 657028, 657029, 657030, 657743, 657767, 657768, 657769, 657350, 657351, 657352, 657353, 657354, 657355, 657542, 657546, 657547, 657548, 657…
73, 154974, 154975, 154976, 154977, 154978, 154979, 154980, 154981, 154982, 154983, 154984, 154985, 154986, 154987, 154988, 154989, 155129, 162920, 162920, 162920, 164360, 164370, 164361, 164362, 164363, 164364, 164365, 164366, 164367, 164368, 164369, 164376, 164381, 164371, 164372, 164373, 164374, 495882, 495883, 495884, 495885, 495886, 495887, 495888, 495889, 495890, 495891, 495892, 495893, 495…
1162490, 1162537, 1162537, 1162537, 1162537, 1162537, 1162537, 1162537, 1162537, 1162537, 1162537, 1162537, 1162537, 1162537, 1162537, 1162537, 1162537, 1162645, 1162698, 1162682, 1162683, 1162718, 1162777, 1162909, 1162937, 1162954, 1162947, 1162946, 1163014, 1163050, 1163045, 1163819, 1164010, 1164011, 1164048, 1164101, 1164100, 1164121, 1164122, 1164123, 1164124, 1164125, 1164126, 1164127, 116…
53, 559454, 559455, 559457, 559458, 559459, 559460, 559461, 559462, 559463, 559464, 559466, 559467, 559468, 559469, 559470, 559471, 559472, 559473, 559474, 559475, 559477, 559478, 559479, 559480, 559481, 559482, 642713, 642714, 642715, 642717, 642718, 642726, 642737, 642746, 642747, 642748, 642749, 642750, 642751, 642752, 642727, 642728, 642729, 642730, 642731, 642732, 642733, 642734, 642735, 642…
55405, 55406, 55407, 55408, 55409, 55410, 55411, 55413, 55414, 55415, 55416, 55417, 55418, 55419, 55420, 55422, 55423, 55424, 55425, 55426, 55427, 52676, 52679, 52680, 52681, 52682, 102536, 733451, 733477, 733478, 733619, 733620, 733614, 734067, 734166, 734211, 734211, 734444, 734445, 734431, 734518, 734520, 734526, 734510, 734541, 734539, 734540, 734530, 734655, 734655, 734655, 734644, 735868, 7…
89, 1212890, 1212892, 1212893, 1212894, 1212895, 1212896, 1212897, 1212898, 1212899, 1212900, 1212901, 1212902, 1212903, 1212904, 1212905, 1212906, 1212907, 1212908, 1212910, 1212911, 1212912, 1212816, 1212820, 1212821, 1212822, 1212823, 1212824, 1212825, 1212826, 1212827, 1212817, 1212818, 1212819, 1214936, 1214958, 1214812, 1214813, 1214814, 1215963, 1215964, 1215965, 1215966, 1215967, 1215968,…
795, 1295789, 1295790, 1295791, 1295792, 1295793, 1295794, 1295814, 1295815, 1295816, 1295817, 1295818, 1295819, 1295820, 1295821, 1295822, 1296027, 1296043, 1296131, 157169, 267604, 267605, 267607, 267608, 267609, 267610, 267611, 267617, 267618, 267619, 267621, 296781, 296782, 296783, 296784, 296785, 296786, 296787, 296772, 296773, 296774, 296775, 296776, 296777, 296778, 296779, 296780, 716352, …
4, 782396, 913311, 1214639, 1214640, 1214641, 1214642, 1214995, 1215025, 1215010, 1215014, 1215016, 1215017, 1215018, 1215019, 1215020, 1215000, 1215001, 1215002, 1215003, 1215004, 1215005, 1215006, 1215007, 1215008, 1215009, 1216853, 1216854, 1216855, 1216842, 1216843, 1216844, 1216845, 1216846, 1216847, 1216848, 1217227, 1217228, 1216971, 1217082, 1217083, 1216737, 1216745, 1216755, 1216757, 12…
1, 686142, 686143, 686144, 686145, 686182, 686183, 686184, 686038, 686039, 686040, 686173, 683990, 683995, 686612, 686613, 686614, 686615, 686583, 686606, 686708, 686709, 686710, 686711, 686729, 686730, 686727, 686728, 686682, 686474, 686434, 686403, 686408, 686409, 686410, 686411, 686412, 686395, 686396, 686390, 686553, 686793, 686794, 686795, 686796, 183746, 183747, 183742, 183743, 184052, 1836…
480040, 480041, 480042, 480043, 480044, 480045, 480046, 480047, 480048, 480050, 480051, 480052, 480053, 480054, 480055, 481558, 481559, 481561, 1272313, 1272360, 1272361, 1272346, 1272406, 1272411, 1272408, 1272418, 1272465, 1272573, 1272608, 1272609, 1272603, 1272693, 1272678, 1272702, 1272666, 1272668, 1272669, 1272665, 1272667, 1272787, 1272760, 1272761, 1272800, 1272801, 1272802, 1272803, 127…
98, 351499, 351500, 351501, 351502, 351503, 351504, 351505, 351506, 351507, 351509, 351510, 351511, 351512, 351513, 351514, 351515, 351516, 351517, 351518, 351521, 351522, 351523, 351524, 351525, 351526, 351527, 351528, 351529, 351530, 351532, 351533, 351534, 351535, 351536, 351537, 351538, 351540, 351541, 351542, 351543, 351544, 351545, 351546, 351547, 351548, 351550, 351551, 351552, 351553, 351…
, 1495829, 1321890, 1321911, 1561600, 1346952, 1346952, 1346952, 1346953, 1346955, 1346958, 1346958, 1346964, 1347448, 1347455, 1347457, 1347462, 1488521, 1488524, 1488528, 1488529, 1488529, 1488530, 1488532, 1488532, 1488532, 1488535, 1488540, 1488541, 1488543, 1488549, 1488969, 1488978, 1488979, 1607521, 1607523, 1607526, 1607528, 1607529, 1607530, 1607531, 1607533, 1607535, 1607536, 1607537, 1…
8826, 48827, 48828, 48829, 48830, 48831, 48832, 48823, 48824, 48825, 49550, 49557, 49564, 49567, 49568, 49569, 49542, 49543, 49544, 49545, 49546, 49547, 49548, 49549, 49551, 49552, 49553, 49554, 49555, 49556, 49558, 49559, 286999, 167638, 167639, 167640, 167641, 167642, 167643, 167644, 167645, 167646, 167647, 167648, 168026, 168027, 168025, 167899, 167882, 167885, 167886, 167887, 167881, 167883, …
011, 898012, 897990, 897991, 897992, 897993, 897994, 897995, 897996, 897997, 897998, 897999, 898000, 898002, 898003, 898004, 898005, 898006, 898007, 898008, 898086, 898085, 897942, 897950, 897951, 897952, 897943, 897944, 897945, 897946, 897947, 897948, 897948, 897949, 897519, 897524, 897532, 897536, 897543, 897512, 897513, 897514, 897515, 897516, 897517, 897518, 897520, 897521, 897522, 898692, 89…
94, 45776, 45779, 45780, 45781, 45782, 45783, 45784, 45785, 45786, 45777, 45778, 44702, 44703, 44704, 42826, 42827, 46311, 46321, 46322, 46323, 46324, 46325, 46326, 46327, 47214, 47217, 47224, 47210, 47211, 47212, 47213, 47215, 47216, 47218, 47219, 47220, 47221, 47222, 47223, 47048, 47049, 47158, 47203, 47201, 48713, 48714, 48718, 1157159, 1157126, 1157134, 1157135, 1157135, 1157417, 1157896, 115…
1184140, 1267977, 1267978, 1267901, 1267900, 1267914, 1267863, 1267864, 1267865, 1267866, 1267998, 1268009, 1268018, 1268022, 1268023, 1268024, 1268025, 1268026, 1268027, 1268043, 1268035, 1268035, 1268036, 1268039, 1268021, 1268034, 1268135, 1268136, 1268137, 1268138, 1268139, 1268140, 1268141, 1268142, 1268143, 1268144, 1268147, 1268197, 1268192, 1268240, 1268241, 1268242, 1268243, 1268244, 126…
1, 689785, 689760, 689786, 689794, 689809, 689899, 689895, 689919, 689920, 690141, 690142, 690143, 690140, 687696, 687697, 687698, 687711, 687708, 687736, 687736, 687735, 687750, 687741, 687742, 687739, 687740, 687740, 687740, 687740, 687804, 687805, 687805, 687805, 687805, 687808, 690486, 690496, 690429, 690422, 690423, 690502, 690536, 690600, 690601, 690604, 690605, 690606, 690607, 690608, 6906…
207350, 207351, 207352, 207353, 207354, 207355, 207356, 207357, 207358, 207359, 207360, 207361, 207362, 214054, 214055, 214056, 214057, 214058, 214059, 214060, 214061, 214062, 214063, 214064, 214065, 214066, 214067, 214068, 214069, 214070, 214071, 214072, 214073, 214074, 214075, 214076, 214077, 214078, 214079, 214080, 214081, 214082, 214083, 214084, 214085, 214086, 214087, 214088, 214089, 214090,…
1657, 461658, 461659, 461660, 461661, 464294, 464295, 464296, 464297, 464298, 464301, 464302, 464303, 464304, 464305, 464306, 464307, 464308, 464309, 464310, 464312, 464313, 464314, 464315, 464316, 464317, 464318, 464319, 464320, 464321, 464323, 464324, 464325, 464326, 464327, 464328, 464329, 464330, 882263, 882271, 882273, 882274, 882275, 882276, 882235, 882236, 882237, 882238, 882239, 882240, 8…
8, 481749, 481750, 481751, 481752, 481753, 481754, 481755, 481756, 481758, 481759, 481760, 481761, 481762, 481763, 481764, 481765, 481766, 481767, 481769, 481770, 482195, 482196, 482197, 482198, 482199, 482200, 482201, 482202, 482203, 482204, 482205, 482206, 482207, 482312, 482313, 482314, 482315, 482316, 482317, 482318, 482319, 482320, 482321, 482322, 482323, 482324, 482325, 482326, 482326, 4823…
, 4855, 4521, 4522, 4856, 4845, 4845, 4890, 4891, 4892, 4893, 4655, 4656, 4657, 4658, 4659, 435339, 435340, 435341, 435342, 435343, 435344, 435345, 435346, 435347, 435348, 435349, 435350, 435351, 435352, 435353, 435354, 435355, 435356, 435357, 435358, 435359, 435360, 435361, 435362, 435363, 435364, 435365, 435366, 435367, 435368, 435369, 435370, 435371, 435372, 435373, 435374, 435375, 435376, 435…
93, 671693, 671760, 671908, 671909, 671910, 672064, 672051, 672059, 672060, 672138, 672268, 672338, 672364, 672362, 672367, 672546, 672538, 672518, 672485, 672486, 672487, 672590, 672551, 672511, 672516, 672517, 672488, 672522, 672845, 672836, 672789, 672768, 672776, 672777, 672849, 672818, 672819, 673003, 673003, 673004, 672985, 672986, 672958, 672960, 672959, 673037, 673038, 673012, 673019, 673…
684, 45538, 45539, 45540, 45541, 45542, 45543, 45544, 45545, 45919, 45920, 45921, 45922, 45923, 46489, 46490, 46491, 46492, 46493, 46494, 46495, 46496, 386130, 386131, 386132, 386133, 386134, 386135, 386136, 386137, 386138, 860630, 860631, 860632, 860633, 860634, 860635, 860636, 860637, 860638, 860639, 860640, 860641, 860642, 860643, 860644, 860645, 860647, 860648, 860649, 860651, 860652, 860653,…
121205, 1121186, 1121175, 1121176, 1121246, 1121247, 1121212, 1121213, 1121214, 1121215, 1121128, 1121365, 1121366, 1121521, 1123951, 1124002, 1123992, 1123991, 1123984, 1123983, 1123995, 1123986, 1124258, 1124291, 1132824, 1132597, 1132910, 1132911, 1132867, 1132774, 1132683, 1133206, 1133207, 1133207, 1134360, 1134361, 1134362, 1134363, 1134364, 122350, 122351, 122353, 122354, 122355, 122356, 1…
65858, 365886, 365887, 365888, 365889, 365883, 365884, 365885, 1243935, 1243843, 1243844, 1243845, 1243846, 1243847, 1243848, 1243849, 1243850, 1243851, 1243852, 1243853, 1243854, 1251966, 1256145, 1256146, 1256147, 1256148, 1256149, 1256151, 1256152, 1257419, 1257416, 1257417, 1257418, 1273495, 1273495, 1274191, 1274200, 1274201, 1274202, 1274203, 1274204, 1274205, 1274206, 1274207, 1274192, 127…
184057, 184058, 184059, 183735, 183736, 183737, 183738, 183867, 183868, 183739, 183740, 183741, 184036, 183694, 183695, 183696, 183697, 183698, 183772, 183773, 183774, 184315, 184316, 184317, 184318, 184319, 184320, 184321, 184322, 184323, 184324, 184325, 184326, 184327, 184328, 184329, 184330, 184231, 184232, 184342, 184445, 184666, 184549, 184550, 184551, 184543, 184544, 184545, 184546, 184547,…
350975, 1350979, 1350981, 1350982, 1350982, 1528046, 1573576, 1555508, 1479792, 1479797, 1479799, 1479806, 1481652, 1529127, 1557965, 1557966, 1557970, 1557979, 1557979, 1557985, 1557986, 1557987, 1557988, 1557992, 1557993, 1557994, 1432926, 1604937, 1604938, 1604939, 1604943, 1604944, 1604945, 1610135, 1610136, 1610137, 1610286, 1610287, 1610294, 1610300, 1470401, 1403365, 1403948, 1403949, 1403…
665602, 665233, 731733, 1172276, 1172220, 1172148, 1172149, 1172221, 1172323, 1172326, 1172352, 1172350, 1172358, 1173986, 1173990, 1173999, 1174000, 1174015, 1174013, 1174014, 1174007, 1174041, 1174150, 1174162, 1174165, 1174175, 1174243, 1174243, 1174243, 1174266, 1174515, 1174689, 1174692, 1175060, 1175095, 1175225, 1175226, 1175263, 1175263, 1175680, 1175745, 1175911, 1175907, 1175900, 117590…
75446, 975435, 975436, 975437, 975438, 975439, 975441, 975442, 975443, 975405, 975403, 975404, 975267, 975268, 975269, 975270, 975271, 975272, 975273, 975274, 975275, 975276, 975277, 975286, 975287, 975289, 975291, 975292, 975293, 975294, 975288, 975290, 975164, 975170, 975174, 975176, 975177, 975178, 975179, 975148, 975149, 975154, 975156, 975157, 975161, 975162, 975163, 975165, 975166, 975167, …
1379, 1311380, 1311381, 1311382, 1311383, 1311384, 1311385, 1311386, 1311387, 1311388, 1311390, 1311391, 1311392, 1311393, 1311394, 1311395, 1311396, 1311397, 1311398, 1311399, 1311401, 1311402, 1311403, 1311404, 1311405, 1311406, 1311434, 1311447, 1311448, 1311473, 1311485, 1311495, 1311494, 1311507, 1311516, 1311515, 1311514, 1311518, 1311524, 1311530, 1311538, 1311536, 1311537, 1311541, 131154…
, 1074964, 1074965, 1074966, 1074968, 1074969, 1074970, 1074971, 1074972, 1074973, 1074974, 1074975, 1074977, 1074978, 1075482, 1075483, 1075484, 1075485, 1074656, 1074667, 1074668, 1074669, 1074670, 1074671, 1074672, 1074673, 1074674, 1074657, 1074658, 1074659, 1074660, 1074661, 1074662, 1074663, 1074664, 1074665, 1074666, 1075923, 1075924, 1075925, 1076409, 1076410, 1076411, 1074714, 1074723, 1…
739, 541740, 541741, 541742, 541743, 541744, 541746, 541747, 541748, 541749, 541750, 541751, 541752, 541754, 541755, 541756, 541757, 541758, 541759, 541760, 541761, 541762, 541764, 541765, 541766, 541767, 541768, 541769, 541770, 541771, 541772, 541773, 541775, 541776, 541777, 541778, 541779, 541780, 541781, 541782, 541783, 1144487, 1144488, 1144489, 1144490, 1144491, 1144492, 1144493, 1144494, 11…
4, 953725, 953726, 953717, 953718, 953719, 954685, 954686, 954687, 954688, 954689, 954372, 954373, 954374, 954375, 954349, 954350, 954351, 954352, 954353, 953116, 953117, 953118, 953119, 954822, 954823, 954824, 954825, 954826, 954827, 954354, 953122, 953123, 955148, 955149, 955150, 955151, 955152, 955153, 955155, 955156, 955163, 955173, 955174, 955175, 955176, 955177, 955178, 955179, 955180, 9551…
92694, 492696, 492697, 492698, 492699, 492700, 492701, 493535, 494103, 494104, 494105, 494106, 494107, 494108, 494109, 494110, 494111, 494112, 504232, 504233, 504234, 504235, 504350, 504455, 504455, 504503, 506049, 506049, 506049, 506049, 506050, 506707, 506707, 506707, 506708, 506709, 506710, 506667, 506668, 506670, 506671, 506673, 506674, 507165, 507166, 507167, 507168, 507169, 507170, 507171, …
562, 399563, 399564, 399565, 399566, 399567, 399569, 399570, 399571, 399572, 399573, 399574, 399575, 399576, 399577, 399578, 399580, 399581, 399582, 399583, 399584, 399585, 399586, 399587, 399588, 399590, 399591, 399592, 399593, 399594, 399595, 399596, 399601, 399602, 399603, 399604, 399605, 399606, 399607, 399608, 399618, 399629, 399639, 399644, 653977, 653553, 653554, 653555, 653110, 653111, 65…
53, 702754, 702755, 702756, 703051, 703052, 703053, 702567, 702568, 748015, 748016, 748017, 747069, 747070, 747661, 748760, 748777, 748786, 748824, 748829, 748831, 748915, 748927, 748928, 748968, 748976, 748976, 749016, 749025, 749028, 749029, 749050, 749051, 749064, 749072, 749072, 749072, 749076, 749108, 749132, 749232, 749271, 749283, 749279, 749290, 749292, 749303, 749312, 749310, 749325, 749…
2, 425754, 425755, 417742, 417743, 417744, 417745, 417746, 417747, 417748, 417749, 417750, 417751, 417752, 417753, 417754, 417755, 417755, 417756, 417757, 417758, 417759, 417760, 417762, 417762, 417763, 417764, 417765, 417766, 417767, 417768, 417769, 417770, 417771, 417772, 417773, 427586, 427587, 427592, 427642, 427643, 427644, 427645, 427646, 427647, 427648, 427649, 427650, 427651, 427652, 4276…
58, 969459, 969460, 969461, 969462, 969463, 969464, 969465, 969466, 969467, 969469, 969470, 969471, 969472, 969473, 969474, 969475, 969476, 969477, 969478, 969480, 969481, 969482, 969483, 969484, 969485, 969486, 969487, 969488, 969489, 969393, 1169081, 805988, 805989, 805990, 805991, 805993, 805994, 805995, 805996, 806043, 806042, 806069, 806140, 802762, 806709, 806697, 806751, 806759, 806823, 80…
9, 1630062, 1630065, 1630068, 1630069, 1630491, 1630492, 1630495, 1630495, 1630496, 1630497, 1630499, 1630500, 1630502, 1630503, 1630507, 1630508, 1327843, 1327844, 1327973, 1327974, 1327975, 1327975, 1327976, 1327977, 1327978, 1327979, 1558659, 1558663, 1627939, 1596290, 1596291, 1596291, 1596293, 1596297, 1596299, 1596301, 1596302, 1596305, 1596307, 1596308, 1596308, 1596309, 1597431, 1597433, …
41, 858163, 862401, 862415, 862421, 862471, 862621, 862625, 862626, 862627, 862688, 862694, 862695, 862601, 862619, 862704, 864309, 864314, 864324, 864342, 864343, 864329, 864328, 864325, 864325, 864363, 864444, 864456, 864451, 864450, 864457, 864462, 864453, 864449, 864443, 864418, 864420, 864464, 864465, 864474, 864490, 864491, 864525, 864526, 864527, 864529, 864530, 864532, 864533, 864534, 864…
45622, 44065, 44066, 44067, 44068, 44069, 42890, 42891, 42892, 42893, 42894, 44929, 44938, 44939, 44940, 44941, 44942, 44943, 44944, 253165, 1148254, 1148302, 1148346, 1148380, 1148381, 1151458, 1151459, 1151460, 1151461, 1151462, 1151463, 1151470, 1151471, 1151405, 1151409, 1151410, 1151411, 1151412, 1151413, 1151406, 1151407, 1151408, 1151387, 1153119, 1153120, 1153203, 1153204, 1153191, 115319…
43018, 643019, 643020, 643021, 643022, 642995, 642996, 642997, 642998, 642999, 643000, 643001, 643002, 643003, 643004, 643006, 643007, 643008, 643009, 643010, 643011, 643012, 643013, 643014, 643015, 643017, 643267, 643268, 643269, 643270, 643271, 643272, 643273, 643274, 643275, 643652, 643663, 643674, 553410, 553411, 553412, 553413, 553414, 553415, 553416, 553417, 553417, 553417, 553417, 553417, …
, 190639, 190640, 190641, 190642, 190643, 190644, 190644, 190645, 190646, 190647, 190648, 190649, 190650, 190651, 190652, 190653, 190654, 190655, 190629, 190630, 190630, 192718, 192719, 192721, 192814, 192815, 192816, 192924, 192933, 192928, 198002, 198005, 198253, 198284, 198321, 198319, 198359, 198359, 198427, 832020, 956855, 956856, 956857, 956847, 956848, 956849, 956850, 956646, 956647, 95664…
96173, 726872, 726877, 726881, 726880, 726926, 726924, 727022, 727032, 727031, 727015, 727117, 727127, 727128, 727165, 727149, 727184, 727185, 727175, 727176, 727177, 727188, 727181, 727181, 727263, 727262, 727309, 717211, 717369, 717370, 717370, 717371, 717366, 717367, 717368, 717277, 717278, 717279, 717280, 717276, 717437, 717431, 717432, 717433, 717434, 717435, 717436, 717539, 727368, 727362, …
252538, 1252539, 1252527, 1252528, 1252529, 1252530, 1252531, 1253404, 1253419, 1253420, 1253421, 1253422, 1253423, 1253424, 1253397, 1253398, 1253399, 1253400, 1253401, 1253402, 1253403, 1253405, 1253406, 1253407, 1253408, 1253409, 1253410, 1242169, 1242080, 1242132, 1242408, 1242491, 1242487, 1242488, 1242579, 1242650, 1242718, 1242946, 1242958, 1242963, 1243124, 1243125, 1243173, 1243270, 1249…
82896, 1082898, 1082899, 1082091, 1082095, 1082096, 1082097, 1082098, 1082099, 1082100, 1082101, 1082102, 1082092, 1082093, 1082094, 1082765, 1082776, 1082787, 1082797, 1082808, 1082819, 1082828, 1082829, 1082830, 1082766, 1082767, 1082768, 1082769, 1082770, 1082771, 1082772, 1082773, 1082774, 1082775, 1082777, 1082778, 1082779, 1082780, 1082781, 1082782, 1082783, 1082784, 1082785, 1082786, 10827…
7, 925488, 925489, 925490, 925491, 925492, 925493, 925494, 925495, 925496, 925498, 925499, 925500, 925533, 925543, 925554, 925562, 925562, 925573, 925579, 925580, 925581, 925582, 925534, 925535, 925536, 925537, 925538, 925539, 925540, 925541, 925542, 925544, 925545, 925546, 925547, 925548, 925549, 925550, 925551, 925552, 925553, 925555, 925556, 925557, 925558, 925559, 925560, 925561, 925563, 9255…
638616, 638617, 638618, 638607, 638608, 638609, 638610, 638611, 638612, 638613, 638059, 638070, 638081, 638090, 638091, 638092, 638093, 638094, 638049, 638050, 638051, 638052, 638053, 638054, 638055, 638056, 638057, 638058, 638060, 638061, 638062, 638063, 638064, 638065, 638066, 638067, 638068, 638069, 638071, 638072, 638073, 638074, 638075, 638076, 638077, 638078, 638079, 640927, 640928, 639973,…
, 1639715, 1639716, 557459, 557455, 557456, 559116, 559117, 559118, 559119, 559122, 559123, 559124, 559125, 559126, 559127, 559128, 559129, 559130, 559132, 559133, 559134, 559135, 559136, 559137, 559138, 559139, 559140, 559141, 559143, 559144, 559145, 559146, 559147, 559148, 559149, 559150, 559151, 559152, 559154, 559155, 560577, 560578, 560579, 560580, 560581, 560583, 560584, 560585, 560586, 560…
60, 301361, 301362, 301363, 404118, 404119, 404120, 404121, 404122, 404123, 404124, 404125, 404126, 404127, 404128, 404129, 404130, 404141, 404136, 404137, 404138, 404139, 404140, 405671, 405672, 405673, 405693, 405728, 405729, 405730, 405731, 405739, 405738, 405742, 405743, 405743, 405740, 405741, 406626, 406627, 406628, 406629, 406630, 406632, 406633, 406743, 406854, 406964, 407075, 407178, 407…
798517, 798519, 798520, 798521, 798556, 800723, 800723, 800723, 801187, 801188, 801189, 801190, 801192, 801193, 801194, 801195, 801196, 801197, 801198, 801199, 801200, 801201, 801202, 801203, 801204, 801205, 801206, 801207, 801208, 801209, 801210, 801211, 801212, 801213, 801214, 801215, 801238, 801415, 801399, 801400, 801519, 801520, 801521, 801522, 801523, 801524, 801938, 801940, 801943, 801944,…
529222, 529224, 529225, 529226, 529227, 529228, 529229, 529230, 529231, 529232, 529233, 529235, 529236, 529237, 529238, 529239, 529240, 529241, 529242, 529243, 529244, 532844, 532845, 532846, 532847, 532848, 532849, 532850, 532852, 532853, 532854, 532855, 532856, 532857, 532858, 767416, 767440, 767446, 767513, 767513, 767506, 767728, 767727, 767696, 767741, 767747, 767765, 767837, 767820, 767138,…
1147986, 1147987, 1147988, 1147989, 1147924, 1147925, 1148023, 1147936, 1147937, 1147937, 1148052, 1148022, 1148024, 1148103, 1148110, 1148228, 1148229, 1148230, 1148240, 1148263, 1148288, 1148293, 1148294, 1148329, 1148338, 1148360, 1148361, 1148362, 1148348, 1148364, 1148365, 1148388, 1148379, 1148389, 1148383, 1148399, 1148400, 1148407, 1148414, 1148415, 1148416, 1148437, 1148442, 1148464, 114…
287109, 288610, 288608, 288609, 288602, 288603, 288603, 288604, 288605, 288606, 289186, 289186, 289185, 289351, 289352, 289353, 289353, 289253, 289254, 289251, 289252, 289245, 289246, 289247, 289248, 289249, 289250, 289510, 289878, 289879, 289881, 289882, 289883, 289884, 289885, 289886, 289887, 289888, 289889, 289890, 289892, 289893, 289894, 289895, 289863, 289864, 289865, 289866, 289867, 289868,…
225, 1137226, 1137227, 1137228, 1137229, 1137231, 1137232, 1137233, 1137234, 1137234, 1137235, 1137237, 1137238, 1136270, 1136271, 1136272, 1136273, 1136274, 1136275, 1136276, 1136277, 1136278, 1136279, 1136280, 1136281, 1136282, 1136283, 1136284, 1136285, 1136286, 1136287, 1136288, 1136289, 1136290, 1182559, 835402, 835403, 835405, 835406, 835407, 835409, 835410, 835411, 835413, 835414, 835415, …
, 454051, 454115, 454120, 454121, 500006, 558435, 558436, 558437, 558438, 558439, 558441, 558442, 558443, 558444, 558445, 558446, 558447, 558448, 558449, 558450, 558452, 558453, 558454, 558455, 558456, 558457, 558458, 558459, 558460, 558462, 558463, 558464, 558465, 558466, 558468, 558469, 558470, 558471, 558472, 558473, 558474, 558475, 558476, 558477, 558479, 558480, 558481, 558482, 558483, 55848…
317, 1633319, 1633320, 1633321, 1627912, 1573558, 1573559, 1573560, 1353486, 1353486, 1353486, 1353492, 1353495, 1353501, 1353502, 1353504, 1354299, 1628903, 1628904, 1628905, 1628907, 1628908, 1628909, 1628909, 1628910, 1628911, 1385328, 1385334, 1386235, 1386267, 1386267, 1386267, 1386267, 1386267, 1386267, 1386267, 1386267, 1386267, 1386267, 1386267, 1386269, 1386269, 1386269, 1386269, 1386269…
85, 1251423, 1251424, 1251440, 1251450, 1251550, 1251488, 1251584, 1251634, 1251611, 1251565, 1251722, 1251723, 1251737, 1251737, 1251781, 1251782, 1251783, 1251784, 1251785, 1251786, 1251787, 1251788, 1251789, 1251790, 1251791, 1251770, 1251771, 1251858, 1251864, 1251864, 1251865, 1252144, 1252146, 1252171, 1252166, 1252178, 1252180, 1252180, 1252180, 1252180, 1252220, 1252375, 1252664, 1252665,…
95177, 1462668, 1463433, 1463434, 1463435, 1463436, 1463437, 1610351, 1610351, 1610351, 1610351, 1610351, 1610353, 1610354, 1610355, 1570938, 1330481, 1330489, 1330494, 1330495, 1330501, 1330503, 1330504, 1511912, 1513053, 1513056, 1513059, 1513059, 1513064, 1540240, 1323903, 1323921, 1323926, 1324625, 1324635, 1324642, 1330474, 1330480, 1330784, 1361547, 1361549, 1361550, 1363136, 1363139, 13631…
569, 1570, 1571, 1572, 1573, 1540, 1541, 1542, 1201, 1202, 1203, 1204, 1336, 1337, 1338, 1339, 1340, 1327, 1328, 1329, 1330, 1331, 1332, 1333, 1334, 1335, 1209, 1210, 1211, 1212, 1213, 1214, 1369, 1341, 1342, 1343, 1344, 1345, 2144, 2145, 2147, 2148, 2149, 2150, 2151, 2152, 2152, 2153, 2155, 2156, 2157, 2158, 2158, 2159, 2160, 2162, 2163, 2459, 2476, 2483, 2492, 2501, 2510, 2517, 529034, 529035, …
14, 728582, 728578, 728579, 1004018, 879882, 879884, 880115, 881747, 882424, 882841, 882798, 882799, 882800, 882801, 882802, 882803, 882811, 882812, 882813, 883521, 883522, 883523, 883524, 883525, 883527, 883528, 883529, 883530, 883830, 883841, 883847, 883848, 883849, 883850, 883851, 883852, 883853, 883831, 883832, 883833, 883834, 883835, 883836, 883837, 883838, 883839, 883840, 883842, 883843, 88…
889712, 889716, 889855, 889937, 889938, 889936, 889854, 889865, 889929, 889408, 889405, 889418, 890150, 890149, 890320, 890478, 890539, 890539, 890539, 890579, 890619, 890606, 890629, 890630, 890628, 890019, 890109, 890820, 890821, 890822, 890823, 890824, 890825, 890826, 890827, 890828, 890815, 890894, 890899, 891033, 894029, 894083, 894082, 894082, 894082, 894082, 894104, 894213, 894232, 894380,…
66436, 766458, 766473, 766474, 766475, 766431, 766431, 766524, 766519, 766533, 766534, 766577, 766587, 766567, 766567, 766567, 766568, 766572, 766605, 766606, 766701, 766656, 766656, 766655, 766704, 766702, 766703, 766642, 766643, 766652, 766649, 766648, 762085, 762084, 762084, 762108, 762107, 762115, 762116, 762148, 762164, 762227, 762248, 762239, 762262, 762263, 762264, 762265, 762266, 762255, …
4509, 964510, 964511, 964512, 964513, 964514, 964515, 964852, 964854, 964855, 964856, 964857, 964858, 964859, 964860, 964861, 964853, 965778, 965789, 965800, 965811, 965818, 965819, 965820, 965821, 965822, 965779, 965780, 965781, 965782, 965783, 965784, 965785, 968698, 968699, 968700, 968701, 968689, 968690, 968691, 968692, 968693, 969490, 969501, 969512, 969523, 969526, 969527, 969528, 969529, 9…
222287, 222288, 222289, 222290, 222291, 222292, 222293, 222295, 222296, 224044, 224045, 224046, 224047, 224048, 224049, 224050, 224051, 224052, 224053, 224054, 224055, 224056, 224057, 224058, 224059, 224060, 224061, 224062, 224063, 224064, 224065, 224066, 224067, 224068, 224069, 943156, 939960, 939989, 939998, 939999, 939961, 939962, 939963, 939964, 939965, 939966, 939967, 939968, 939969, 939970,…
659632, 1659633, 1659634, 1659635, 1659636, 1659637, 1659639, 1659640, 1659641, 1659642, 1659643, 1659644, 1659645, 1659646, 1659647, 1659649, 1659650, 1659651, 1659652, 1659653, 1659654, 1659655, 1659656, 1659657, 968293, 968299, 968300, 968301, 968302, 968303, 968304, 970335, 970337, 970338, 970339, 970340, 970341, 970342, 970343, 970344, 970345, 970346, 970348, 970349, 970350, 970351, 970352, …
62264, 262265, 262266, 946336, 946344, 946345, 946346, 946347, 946348, 946349, 946316, 946317, 946318, 946319, 946320, 946321, 946322, 946323, 946324, 946325, 946327, 946328, 946329, 946330, 946331, 954608, 953319, 953320, 953321, 953322, 953323, 953324, 953325, 954795, 954796, 954797, 954798, 954799, 954800, 953515, 953521, 953522, 953523, 953524, 953525, 953526, 953527, 953505, 953506, 953507, …
1592, 231593, 231594, 231595, 231596, 231597, 231598, 231599, 231600, 231601, 231602, 231603, 231604, 231605, 231606, 231607, 231608, 231609, 231610, 231611, 231612, 231613, 231614, 231615, 231616, 231617, 231618, 231619, 231620, 231621, 231622, 231623, 231624, 231625, 231626, 231627, 231628, 231629, 231630, 231631, 234231, 234232, 234233, 234234, 234235, 234236, 234237, 234238, 234239, 234240, 2…
422, 569487, 569488, 569488, 569494, 569476, 569476, 569477, 569478, 569479, 569468, 569522, 569521, 569519, 569572, 569589, 569570, 569622, 569623, 569624, 569682, 569691, 569746, 569748, 569749, 569750, 569751, 569747, 572990, 572991, 572992, 572993, 572260, 572261, 572262, 572139, 572140, 572141, 572142, 572423, 572424, 572425, 572426, 572855, 572856, 573322, 573323, 572026, 572027, 572388, 57…
1278611, 1278612, 1278613, 1278530, 1278531, 1278456, 1278507, 1278508, 1278509, 1278545, 1278546, 1278465, 1278466, 1278427, 1278430, 1278431, 1278428, 1278429, 1278609, 1278423, 1278610, 1278478, 1278515, 1278853, 1278854, 1278855, 1278856, 1278857, 1278859, 1278860, 1278861, 1278862, 1278863, 1278865, 1278866, 1278867, 1278869, 1278870, 1278835, 1278836, 1278837, 1278838, 1288340, 1288424, 128…
9773, 969775, 969776, 969777, 969778, 968688, 968694, 968695, 968696, 968697, 974343, 974344, 974345, 974322, 974323, 974324, 974325, 974326, 974327, 974328, 974329, 974330, 974332, 974333, 974334, 974335, 974336, 974337, 974338, 973769, 973777, 973787, 973798, 973809, 973819, 973830, 973839, 973841, 973770, 973771, 973772, 973773, 973774, 973775, 973776, 973778, 973779, 973780, 973781, 973782, 9…
43436, 943437, 943438, 943439, 943440, 943441, 943442, 943443, 943444, 943445, 943447, 943448, 943449, 943450, 943451, 943452, 943453, 943454, 943744, 943745, 943746, 943462, 943463, 943464, 538312, 538313, 538314, 538315, 538317, 538318, 538319, 538320, 538321, 538322, 538323, 538324, 538325, 538326, 538328, 538329, 538330, 538331, 538332, 538333, 538334, 538335, 538336, 538337, 538339, 538340, …
424, 1024425, 1024426, 1024427, 1024428, 1024429, 1025058, 1025059, 1025060, 1025061, 1025062, 1025063, 1025064, 1025065, 1025056, 1025057, 1024432, 1024433, 1024434, 1024435, 1024436, 1024437, 1024438, 1024439, 1024250, 649665, 649666, 651893, 651854, 651851, 651852, 651853, 654445, 653591, 653592, 653593, 653594, 653595, 653596, 653597, 653598, 653599, 653600, 653601, 653095, 653096, 653097, 65…
36333, 36334, 36335, 36853, 36857, 36858, 36859, 36860, 36861, 36843, 36844, 36845, 36846, 36847, 768512, 768513, 768514, 768515, 768516, 768517, 768519, 768372, 768373, 768374, 768375, 768376, 768368, 768369, 768370, 768371, 768581, 1064301, 1079075, 1079076, 1079077, 1079078, 1079079, 1079080, 1079081, 1079082, 1079084, 1079085, 1079086, 1079764, 1079766, 1080613, 1080611, 1080612, 1080480, 108…
7207, 837440, 837441, 837442, 837443, 837446, 837447, 837448, 837449, 837422, 837394, 837393, 837500, 837499, 837488, 837516, 837596, 837597, 837598, 837599, 837575, 837579, 837627, 837744, 837746, 837745, 837747, 837750, 837790, 837774, 837849, 837864, 837863, 837873, 837895, 837896, 837897, 837898, 837926, 837976, 837991, 838007, 838000, 840143, 840175, 840175, 840176, 840172, 840390, 840391, 8…
34, 798129, 798140, 798147, 798147, 798153, 798155, 798170, 798185, 798189, 798190, 798192, 798195, 798211, 798213, 798221, 798215, 798223, 798376, 798378, 798381, 798419, 798416, 798417, 798418, 798420, 798409, 798398, 798355, 798355, 798354, 798476, 798554, 798534, 798536, 798518, 798561, 798562, 798588, 798593, 798712, 798738, 798733, 798733, 798814, 798802, 798817, 798817, 798817, 798818, 798…
01434, 301435, 301436, 301437, 301438, 301439, 301440, 301441, 301442, 301443, 301444, 301445, 301446, 301447, 301448, 301450, 524606, 291903, 291912, 291929, 291929, 291936, 291945, 291950, 291893, 291894, 291895, 291896, 291897, 291898, 291899, 291900, 291901, 291902, 291904, 291905, 291906, 291907, 291908, 291909, 291910, 291911, 291913, 291914, 291915, 291916, 291917, 291918, 291919, 291920, …
563034, 563035, 563036, 563037, 563039, 563040, 563041, 563042, 563043, 563044, 563045, 563046, 563047, 563048, 563049, 563050, 563051, 563052, 563053, 563054, 563056, 563057, 563058, 563059, 563060, 563061, 563062, 563064, 563069, 563087, 563094, 563105, 563108, 563109, 563110, 563070, 563071, 563072, 563073, 563074, 563075, 563076, 563077, 563078, 563079, 563080, 563081, 563082, 563083, 563084,…
930196, 930197, 930198, 930408, 930409, 930410, 930411, 930412, 930413, 929344, 929345, 929346, 929347, 929348, 929349, 929350, 929351, 929352, 929353, 929354, 930870, 930880, 930881, 930882, 930883, 930884, 930885, 930886, 930887, 930871, 930872, 930873, 930874, 930875, 930876, 930877, 930878, 930879, 929609, 929610, 930204, 930209, 212758, 212759, 212760, 212761, 212762, 212763, 216950, 216951,…
796144, 796145, 796146, 796147, 796148, 796149, 796150, 796152, 796153, 796154, 796155, 796156, 796157, 796158, 796159, 796162, 796163, 796164, 796165, 796166, 796167, 796169, 796170, 796171, 796172, 796173, 796174, 796175, 796176, 796177, 796178, 796180, 796181, 796182, 796183, 796184, 796185, 796186, 796188, 796707, 796708, 796709, 796826, 796825, 796825, 796871, 796877, 797049, 797129, 797130,…
01247, 1101248, 1101249, 1098978, 1098989, 1099000, 1099011, 1099022, 1099033, 1099044, 1099055, 1099066, 1098979, 1098980, 1098981, 1098982, 1098983, 1098984, 1098985, 1098986, 1098987, 1098988, 1098990, 1098991, 1098992, 1098993, 1098994, 1098995, 1098996, 1098997, 1098998, 1098999, 1099001, 1099002, 1099003, 1099004, 1099005, 1099006, 1099007, 1099008, 1099009, 1099010, 1099012, 1099013, 10990…
1662376, 1662377, 1662378, 1662379, 1662380, 1662381, 1662382, 1662383, 1662384, 1662385, 1662386, 1662387, 1662388, 1662389, 1662390, 1662391, 1662392, 1662393, 1662394, 1662395, 1662396, 1662397, 1662398, 1662399, 1662400, 1662401, 1662402, 1662403, 1662404, 1662405, 1662406, 1662407, 1662408, 1662409, 1662410, 1662411, 1662412, 1662413, 1662414, 1662415, 1662416, 1662417, 1662418, 1662419, 166…
8, 1085149, 1085150, 1085151, 1085152, 1085153, 1085154, 1085155, 777729, 777764, 777795, 777796, 777890, 777891, 777922, 777952, 777949, 778000, 778018, 778019, 778004, 778137, 778127, 778154, 778165, 778166, 778173, 778180, 778181, 778182, 778189, 778338, 778339, 778340, 778340, 778350, 778351, 778323, 778375, 778417, 778418, 778419, 778599, 778654, 778655, 778852, 778853, 778882, 778929, 77894…
4, 1140685, 1140686, 1140687, 1140688, 1140689, 1140968, 1140969, 1141363, 1141364, 1141365, 1141366, 1141367, 1141190, 1141191, 1141192, 1141057, 1141058, 1141059, 1141060, 1141734, 1141735, 1141736, 1141737, 1141738, 1141221, 1141222, 1141223, 1141224, 1142172, 1142173, 1142174, 1142175, 1142176, 1142231, 1142232, 1140925, 1140926, 1140927, 518401, 518402, 518403, 518404, 518405, 518406, 518408…
8, 539410, 539411, 539412, 539413, 539414, 539513, 539688, 539689, 539690, 539691, 539692, 539693, 540544, 540545, 540546, 540547, 540548, 540549, 540550, 540551, 540553, 540554, 540555, 540556, 540557, 540558, 540559, 540560, 540561, 540562, 540564, 1307086, 1307087, 1307088, 1307089, 1307090, 1307091, 1307092, 1307093, 1307094, 1307095, 1307096, 1307097, 1307098, 1307099, 1307100, 1307101, 1307…
5, 1009776, 1009777, 1009778, 1009779, 1009780, 1199455, 1194373, 1194383, 1194391, 1194394, 1194396, 1194397, 1194398, 1194399, 1194374, 1194375, 1194376, 1194377, 1194378, 1194379, 1194380, 1194381, 1194382, 1194384, 1194385, 1194386, 1194387, 1194388, 1194389, 1194390, 1194392, 1194393, 1194395, 1194353, 1194356, 1194363, 1194366, 1194369, 1194370, 1194371, 1194354, 1194354, 1194355, 1194357, …
9, 899840, 899841, 899828, 899873, 899874, 899930, 899931, 899919, 899927, 900023, 900158, 900166, 900295, 900295, 900295, 900472, 900529, 900473, 900480, 900478, 900474, 902508, 902509, 902515, 902525, 902617, 902750, 902777, 902778, 902779, 902780, 902781, 902782, 902772, 900359, 900439, 900440, 900419, 900419, 900420, 902935, 903066, 903114, 903130, 903217, 903325, 903317, 903432, 903451, 8930…
05, 1635506, 1635508, 1635510, 1635511, 1635512, 1635513, 1635515, 1635516, 1635517, 1635518, 1635519, 1635520, 1635522, 1635523, 1635524, 1635525, 1635527, 1635529, 1635531, 1635532, 1313468, 1313472, 338735, 338736, 338737, 338738, 338739, 338740, 338741, 338742, 338743, 338744, 338745, 338746, 338748, 338748, 338749, 338750, 338751, 338752, 338753, 338754, 338755, 338756, 338757, 338758, 33875…
1135133, 1135135, 1135136, 1135137, 1135138, 1135139, 1135140, 1135141, 1135142, 1135143, 1135144, 1135146, 1135147, 1135148, 1135149, 1135150, 1135151, 1135152, 1135153, 1135154, 1135155, 1135157, 1135158, 1135159, 1135160, 1135161, 1135162, 1135163, 1135164, 1135165, 1136130, 1136131, 1136132, 1135853, 1135855, 1135859, 1135862, 1135866, 1135871, 1135881, 1135854, 1135856, 1135857, 1135858, 113…
799, 671830, 671821, 673623, 673624, 673630, 680981, 681003, 681424, 681719, 681720, 681721, 681722, 681357, 681358, 681348, 681348, 681349, 681350, 681798, 681799, 681800, 681801, 681702, 681703, 681704, 681636, 681258, 681053, 681054, 681055, 681056, 681302, 681303, 681304, 681305, 681306, 681307, 681578, 681579, 681672, 681673, 681674, 681675, 681909, 681825, 681826, 681780, 681781, 681782, 68…
20868, 1120869, 186495, 186487, 186488, 186489, 187072, 187073, 187074, 187075, 186931, 187439, 187440, 187441, 187442, 187443, 187444, 187445, 187446, 187448, 187449, 187450, 187451, 187452, 187453, 187454, 187455, 187456, 187457, 187458, 187459, 187460, 187461, 187462, 187463, 187464, 187465, 187467, 187468, 187469, 187470, 187471, 187472, 187473, 187474, 187475, 187476, 187477, 187478, 187479,…
960439, 960440, 960441, 960442, 960443, 960444, 960445, 960446, 960448, 960449, 960450, 960451, 960452, 960453, 960453, 960454, 960455, 960456, 960457, 960459, 960460, 960461, 960462, 960463, 960464, 960465, 960466, 960467, 739877, 739884, 739913, 739907, 739909, 739941, 739988, 739988, 739987, 739992, 739997, 740018, 740020, 740006, 740040, 740040, 740040, 740040, 740040, 740062, 740061, 740070,…
1245981, 1247655, 1247689, 1248667, 1248666, 1248731, 1248751, 1248751, 1248992, 1249073, 1249084, 1249108, 1249123, 1249097, 1249494, 1249486, 1249490, 1249491, 1249425, 1249634, 1249636, 1249775, 1249776, 1249890, 1249878, 1249886, 1249926, 1249925, 264024, 264025, 264026, 264027, 264029, 264030, 264031, 264032, 264033, 264034, 264035, 264036, 264037, 264039, 264040, 264041, 264042, 264043, 264…
56584, 956585, 956586, 956587, 956588, 956589, 956580, 956581, 956582, 956873, 956874, 956875, 956876, 956877, 956112, 956113, 956114, 956115, 956116, 956117, 956118, 955980, 955981, 955982, 955983, 955903, 955904, 955905, 955906, 955907, 955393, 955397, 955398, 955399, 955400, 955401, 955402, 955403, 955404, 955394, 955395, 955396, 955984, 955985, 955986, 956342, 956346, 956347, 956348, 956349, …
1217210, 1217211, 1217212, 1217213, 1216910, 1216911, 1216912, 1216913, 1217079, 1217080, 1217081, 1217346, 1217347, 1217389, 1217390, 1217390, 1217391, 1217392, 1217393, 1217394, 1217395, 1217396, 1217385, 1217386, 1217387, 1217974, 1218057, 1218057, 1218057, 1218047, 1218121, 1218170, 1218233, 1218237, 1218238, 708539, 708550, 708575, 708574, 708560, 708594, 708584, 708467, 708466, 708688, 7087…
451, 243452, 243453, 243470, 243697, 243698, 243699, 243700, 243701, 243752, 243753, 243758, 243759, 243787, 243788, 243789, 243811, 243812, 243840, 243841, 243862, 243863, 243864, 243865, 243866, 243893, 243898, 243915, 243930, 243888, 243889, 243954, 243955, 243955, 243956, 243957, 243958, 243959, 243960, 243983, 243984, 1110938, 1108092, 1108093, 1108094, 1108095, 1109213, 1109214, 1107006, 11…
064, 789065, 789066, 789067, 789068, 789069, 789070, 789071, 789072, 789073, 789075, 789076, 789077, 789078, 789079, 789080, 789081, 789082, 789083, 789085, 789086, 789087, 789088, 789089, 789090, 789091, 789092, 789093, 789095, 789096, 789097, 789098, 789099, 789100, 789101, 789102, 789103, 789104, 788938, 788939, 788940, 788941, 788942, 788943, 788944, 788945, 788946, 788947, 788949, 788950, 78…
771, 910788, 910828, 910825, 910853, 910843, 910894, 910895, 910896, 910897, 910961, 815615, 815616, 815617, 815618, 815619, 815620, 815621, 815622, 815623, 815624, 816252, 816256, 816260, 816261, 816378, 816402, 816466, 816467, 816468, 816418, 816472, 816628, 816624, 816762, 816857, 816858, 816841, 817008, 817008, 817010, 817023, 817011, 817020, 816961, 817059, 817097, 817089, 817079, 817118, 81…
29, 1300630, 1300631, 1300634, 1300635, 1300636, 1300670, 1300671, 1300666, 1300688, 1300681, 1300410, 1300396, 1300397, 1300398, 1300399, 1300393, 1300394, 1300395, 1300415, 1300759, 1300760, 1300761, 1300758, 1300752, 1300753, 1300754, 1300755, 1300756, 1300757, 1300695, 1300785, 1300774, 1300775, 1300820, 1300835, 1300837, 1300841, 1300842, 1300884, 1300895, 1300896, 1300906, 1300949, 1300907,…
, 583608, 583609, 582653, 583271, 583272, 583273, 582585, 582586, 582587, 582887, 582895, 582896, 582897, 582898, 582899, 582880, 582881, 582882, 582883, 582884, 582885, 582886, 582888, 582889, 582890, 582891, 582892, 582893, 582894, 583264, 583265, 583266, 583267, 583268, 583269, 583270, 583260, 551623, 551575, 551586, 551597, 551607, 551608, 551609, 551610, 551611, 551565, 551566, 551567, 55156…
88, 1294489, 1294490, 1294485, 1294686, 1294749, 1294729, 1294730, 1294731, 1294742, 1295239, 1295239, 1295305, 1295306, 1295376, 1295401, 1295427, 1295432, 1295433, 1295423, 1295426, 1295472, 1295473, 1295450, 1295593, 1295594, 453547, 453548, 453549, 453550, 453545, 453546, 453531, 453536, 453537, 453544, 453506, 453508, 453509, 453504, 453505, 453507, 453542, 453541, 453995, 453996, 453997, 45…
, 492837, 492838, 492839, 492840, 492841, 492842, 492843, 492844, 492846, 492847, 492848, 492849, 492850, 492851, 492852, 492853, 492854, 492855, 492857, 492858, 492859, 492860, 492861, 492862, 492863, 492864, 492865, 492867, 492868, 492869, 492870, 492871, 492872, 492873, 492874, 492875, 492876, 492878, 492879, 492880, 492881, 492882, 492883, 558752, 1232390, 1232395, 1232387, 1232388, 1232389, …
904216, 904217, 904218, 904219, 904220, 904221, 263756, 263758, 263759, 263760, 263761, 263762, 263763, 263764, 263765, 263766, 263768, 263769, 263770, 263771, 263772, 263773, 263774, 263775, 263777, 263778, 263779, 263780, 263781, 263782, 263783, 263784, 263785, 263787, 263788, 263789, 263790, 263791, 263792, 263793, 263794, 263795, 263796, 263798, 263799, 263800, 263801, 263802, 263803, 263804,…
94314, 1494314, 1495065, 1495072, 1495073, 1495074, 1325687, 1325688, 1325689, 1325690, 1325691, 1325692, 1325693, 1325836, 1443211, 1443232, 1443773, 1443775, 1443777, 1443780, 1443781, 1335350, 1335350, 1335350, 1335350, 1335351, 1335355, 1335363, 1335364, 1481726, 1501652, 1501655, 1503003, 1490875, 1490898, 1491620, 1327902, 1338405, 1338406, 1338406, 1338406, 1338596, 1338599, 1328727, 13287…
9, 243990, 243991, 243992, 243993, 244250, 244251, 244252, 244253, 244254, 244255, 244256, 244257, 244258, 244259, 244260, 244261, 244262, 244263, 244264, 809266, 809263, 809376, 969938, 969949, 969960, 974297, 974299, 974300, 974301, 974302, 974303, 974304, 974305, 974306, 974307, 974309, 974310, 974311, 974312, 974313, 974314, 973952, 973963, 974001, 974004, 974005, 974006, 973953, 973954, 9739…
370186, 370187, 370188, 370189, 370190, 370191, 370192, 370193, 370194, 370195, 370196, 370197, 370392, 370393, 370394, 370395, 370396, 370397, 370398, 370400, 370401, 370402, 370403, 370404, 370405, 370406, 370407, 370408, 370409, 370411, 370412, 370413, 370414, 370415, 370416, 370417, 370418, 370419, 370420, 370422, 370423, 370424, 370425, 370426, 370427, 370428, 370429, 370430, 370431, 370433,…
9920, 569921, 569922, 569923, 569924, 569925, 569904, 569905, 569906, 569907, 569908, 569909, 569910, 569911, 569912, 569913, 569915, 569916, 569917, 569918, 569919, 570190, 570194, 570195, 570196, 570197, 570198, 570199, 570200, 572018, 572019, 572020, 572166, 572168, 572169, 572170, 572171, 572172, 572173, 572174, 572175, 572167, 572182, 572183, 572281, 572282, 572283, 572641, 572642, 572021, 5…
227702, 227703, 227704, 227705, 227706, 227707, 227708, 227709, 227710, 227711, 227712, 227713, 227714, 227715, 227716, 227717, 227718, 227719, 227720, 227721, 227722, 227723, 227724, 227725, 227726, 227727, 227728, 227729, 227730, 227731, 227732, 227733, 227734, 227735, 227736, 227737, 227738, 230371, 230372, 230373, 230374, 230375, 230376, 230377, 230378, 230379, 230380, 230381, 230382, 823843,…
4, 55035, 55036, 55037, 55038, 55039, 55040, 55041, 53578, 53588, 53613, 53624, 53634, 53636, 53637, 53579, 55618, 55614, 55615, 55616, 55617, 393354, 393355, 393356, 393357, 393358, 393359, 393360, 393361, 393362, 393363, 393364, 393365, 393366, 393367, 393368, 393369, 393370, 393371, 393372, 393373, 393374, 393375, 393376, 393377, 393378, 393379, 393380, 393381, 393382, 393383, 393384, 393385, …
805, 609806, 609807, 609808, 609809, 609810, 609811, 609812, 609814, 609815, 609816, 609817, 609818, 609819, 609820, 609821, 609822, 609823, 609824, 757966, 1037173, 1037174, 1044275, 1044276, 1044277, 1044278, 1044279, 1043619, 1043622, 1043623, 1043624, 1043625, 1043626, 1043627, 1043628, 1043629, 1043620, 1043621, 1043791, 1043793, 1043794, 1043795, 1043796, 1043797, 1043798, 1043799, 1043800,…
93785, 393788, 393786, 393787, 393789, 394088, 394089, 394090, 394087, 394173, 394174, 394175, 394176, 394177, 394170, 394171, 394172, 394178, 394179, 394444, 394445, 394446, 394447, 394448, 394449, 394453, 394454, 394455, 623424, 1111623, 1107082, 1107083, 1107084, 1107085, 1107086, 1107087, 1107088, 1108919, 1108920, 1108921, 1108922, 1108923, 1108924, 1108925, 1108926, 1108927, 1109599, 110960…
631, 858464, 858465, 858466, 858467, 858468, 858469, 859121, 858613, 858614, 858615, 858616, 858927, 858928, 858470, 858471, 1008137, 1008138, 1008139, 1008140, 1008141, 1008321, 1008322, 1008323, 1008324, 1008325, 1010211, 1010212, 1010213, 1010214, 1010215, 1010216, 1010217, 932362, 932363, 932364, 932349, 932350, 932351, 932352, 932353, 932354, 932355, 932356, 931393, 931399, 931400, 931401, 9…
48, 264881, 264882, 264883, 264884, 264885, 264886, 264887, 264888, 264890, 264891, 264892, 264893, 264894, 264895, 264896, 264898, 264899, 264900, 266696, 266698, 266699, 266959, 266752, 267180, 267178, 267178, 268113, 268114, 268115, 268116, 268117, 268118, 268119, 268120, 268121, 268122, 268123, 268124, 268125, 268126, 268127, 268128, 268129, 268052, 268077, 268070, 267586, 267587, 267589, 267…
485322, 485614, 485615, 485616, 485713, 485714, 485715, 485716, 485717, 485742, 485743, 485744, 485817, 485983, 486096, 486539, 486540, 486541, 486542, 486543, 486544, 486545, 486546, 486547, 486548, 489493, 489494, 489495, 489496, 489500, 489501, 489502, 489503, 489504, 489505, 489506, 489507, 489508, 489509, 489511, 489512, 489513, 489514, 489515, 489516, 489517, 489518, 489519, 489521, 489522,…
450, 1157451, 1157897, 1157892, 1157884, 1157903, 1157900, 1157900, 1157907, 1157928, 1157952, 1157973, 1158009, 1158036, 1158038, 1158024, 1158025, 1158056, 1158042, 1158043, 1158087, 1158093, 1158100, 1158121, 1158126, 1158118, 1158353, 1158354, 1158355, 1158456, 1158457, 1158465, 1158458, 1158459, 1158460, 1158461, 1158462, 1158463, 1158464, 1158827, 1158828, 1158824, 940483, 940484, 940485, 9…
1641116, 1641117, 1641118, 1641119, 1641120, 1641121, 1641122, 1641123, 1641124, 1641125, 1641126, 1641127, 1641128, 1641129, 1641130, 1641131, 1641132, 1641133, 1641134, 1641135, 18562, 18563, 18564, 18565, 18566, 18567, 18567, 18568, 18569, 18570, 18493, 18493, 18494, 18495, 18496, 18497, 18498, 18499, 18500, 18501, 18502, 18503, 18504, 18505, 18505, 18506, 18506, 18506, 18729, 18735, 18736, 18…
50, 560951, 560952, 560953, 560955, 560956, 560957, 560958, 560959, 560960, 560961, 560962, 560963, 560965, 560966, 560967, 560968, 560969, 560970, 560971, 560972, 560973, 560974, 560976, 560977, 560978, 560979, 560980, 560981, 560982, 560983, 560984, 560985, 560986, 560987, 560988, 560989, 560990, 560991, 560992, 560993, 560994, 560996, 560997, 560998, 560999, 561000, 561001, 561002, 561003, 561…
7, 190941, 190942, 191881, 191882, 191883, 191884, 191875, 191876, 191877, 191878, 191879, 191880, 191174, 191178, 191179, 191180, 191181, 191182, 191183, 191158, 191159, 191160, 191161, 191162, 191163, 191164, 191165, 191166, 191167, 191168, 191169, 191170, 191171, 191172, 191173, 191175, 192634, 192635, 192636, 192637, 192638, 192639, 192640, 192641, 192642, 192643, 192644, 192645, 192646, 3810…
373, 394374, 394375, 394362, 394363, 394364, 394365, 394366, 394367, 394368, 394369, 394371, 394491, 394492, 394535, 394496, 394497, 394498, 394499, 51630, 51594, 51595, 51683, 51703, 51685, 51686, 51596, 51596, 51597, 51598, 57121, 58102, 58103, 57964, 57965, 57966, 57967, 57968, 57959, 57960, 57961, 57962, 57963, 57549, 57550, 57551, 58014, 58015, 58015, 58016, 58017, 57247, 57248, 57619, 57745…
, 1625561, 1625572, 1625581, 1625582, 1626462, 1626463, 1626464, 1626464, 1628971, 1628973, 1628973, 1628974, 1628976, 1634131, 1634133, 1631185, 1631186, 1631188, 1631189, 1631192, 1631193, 1631195, 1631197, 1631375, 1631378, 1631379, 1631380, 1422063, 1422068, 1422068, 1422072, 1422077, 1422078, 1422078, 1422078, 1422080, 1422084, 1422085, 1422086, 1422086, 1589067, 1438709, 1438711, 1438711, 1…
, 169026, 169027, 169021, 169082, 169057, 169066, 169091, 169098, 169099, 113215, 113216, 113218, 113219, 113220, 113221, 113222, 113223, 113224, 113225, 113050, 113061, 113072, 113082, 113092, 113102, 113111, 113121, 113023, 113033, 113042, 113043, 113044, 113045, 113046, 113047, 113048, 113049, 113051, 113052, 113053, 113054, 113055, 113056, 113057, 113058, 113059, 113060, 113062, 113063, 11306…
1648375, 1648376, 1648377, 1648378, 1648379, 1648380, 1648381, 1648382, 1648383, 1648384, 1648385, 1648386, 1648387, 1648388, 1648389, 1648390, 1648391, 1648392, 1648393, 1648394, 1648395, 1648396, 1648397, 1648398, 1648399, 1648400, 1648401, 1648402, 1648403, 1648404, 1652060, 1652061, 1652062, 1652063, 1652064, 1652065, 1652066, 1652067, 1652068, 1652069, 1652070, 1652071, 1652072, 1652073, 165…
1161614, 1161615, 1161616, 1161617, 1162019, 1162072, 1162087, 1162107, 1162107, 1162121, 1162148, 1162207, 1162211, 1162241, 1162322, 1162327, 1162328, 1162334, 1162333, 1162339, 1162337, 1162353, 1162356, 1162370, 1162370, 1162378, 1162422, 1162414, 1162415, 1162416, 1162432, 1162432, 1162538, 1142298, 1142299, 1141947, 1141948, 1141949, 1141950, 1140634, 1140635, 1140636, 1140637, 1140638, 114…
, 99912, 99913, 99914, 99915, 99916, 99917, 99918, 99919, 99920, 99921, 99923, 99924, 99925, 99926, 99927, 99928, 99929, 99931, 100738, 100730, 100601, 100609, 100619, 100636, 100637, 100638, 100639, 100591, 100592, 100593, 100594, 100595, 100596, 100597, 100598, 100599, 100600, 100602, 100603, 100604, 100605, 100606, 100607, 100608, 100610, 100611, 100612, 100613, 100614, 100615, 92133, 92134, 9…
4, 183755, 126669, 126670, 126671, 126672, 126673, 126674, 126675, 126676, 126677, 126679, 126680, 126681, 126682, 126683, 126684, 126685, 126686, 126687, 126688, 126690, 126691, 126692, 126693, 126694, 126695, 126696, 126697, 126698, 126699, 126701, 126702, 126703, 126704, 126705, 126706, 126707, 126708, 126709, 126710, 126712, 126713, 126714, 126715, 126716, 126717, 126718, 126719, 126720, 1267…
161203, 161204, 161205, 161183, 161184, 161185, 161186, 161187, 161188, 161189, 161191, 161192, 161193, 161194, 161195, 161196, 161197, 161198, 161199, 162139, 162144, 162145, 162146, 162147, 162148, 162149, 162140, 162141, 1224211, 1224217, 1224241, 1227407, 1227408, 1227420, 1227437, 1227438, 1228047, 1228048, 1228049, 1228050, 1228051, 1228052, 1227756, 1227757, 1227758, 1227759, 1227760, 1227…
2, 987823, 987824, 987825, 987826, 987827, 987828, 987829, 987830, 987832, 987833, 987834, 987835, 987836, 987837, 987838, 987839, 987840, 987841, 987843, 987844, 197692, 197693, 197694, 197695, 197696, 197697, 197698, 197699, 197700, 197701, 197703, 197704, 197637, 197638, 197630, 197631, 197632, 197633, 197633, 197634, 197635, 197635, 197635, 197635, 197636, 200665, 200801, 200850, 200978, 2010…
23, 171824, 171825, 171874, 171875, 171989, 171992, 172071, 172042, 172038, 172041, 172043, 172044, 173401, 173402, 173403, 173404, 173405, 173406, 173407, 173408, 173409, 173410, 173411, 173412, 173413, 173414, 173415, 173416, 173417, 173418, 173419, 173420, 173421, 173422, 173423, 173424, 173425, 173426, 173427, 173428, 173429, 173430, 173431, 173432, 173433, 173434, 173435, 173436, 173437, 173…
628404, 628405, 628406, 628407, 628408, 628410, 628411, 628412, 628413, 628414, 628415, 628416, 628417, 628418, 628420, 628421, 628422, 628423, 628424, 628425, 628426, 628427, 628428, 628429, 628431, 628432, 628433, 628434, 628435, 628436, 628437, 628438, 628439, 628440, 628442, 628443, 628444, 628445, 628446, 628447, 188587, 67659, 67660, 67661, 67662, 67236, 67237, 67238, 67239, 67462, 67463, 6…
, 530343, 530344, 530345, 530346, 530348, 530349, 530350, 530351, 530352, 530353, 530354, 530355, 530356, 530357, 530359, 530360, 530361, 530362, 530363, 530364, 530365, 530366, 530367, 530368, 530370, 530371, 530372, 530373, 530374, 530375, 530376, 530377, 530378, 530379, 530381, 530382, 530383, 530384, 530385, 530386, 530387, 530388, 530389, 530390, 530392, 530393, 530394, 530395, 530396, 53039…
725, 904726, 904743, 904743, 904743, 904732, 904733, 904734, 904736, 904748, 904749, 904750, 904751, 904752, 904753, 904754, 904755, 904756, 904768, 904676, 904677, 904826, 904820, 904823, 904819, 904819, 904825, 904935, 904936, 904923, 904924, 904964, 904965, 904966, 904925, 904977, 1286478, 1286479, 1286822, 1286823, 1286824, 1286820, 1286821, 1286821, 1286832, 1286926, 1286922, 1287637, 128763…

## Sheet: fig6c
country	Group.1	Reads mapping rate	lab
Canada	prokaryote	0.74275	Canada (n=7)
China	prokaryote	0.590367	China (n=581)
Denmark	prokaryote	0.730323	Denmark (n=8)
Fiji	prokaryote	0.567018	Fiji (n=20)
France	prokaryote	0.746385	France (n=749)
Ireland	prokaryote	0.765526	Ireland (n=89)
Israel	prokaryote	0.777264	Israel (n=55)
Italy	prokaryote	0.713849	Italy (n=19)
Kenyan	prokaryote	0.781139	Kenyan (n=17)
Luxembourg	prokaryote	0.570277	Luxembourg (n=11)
New Zealand	prokaryote	0.785251	New Zealand (n=20)
South Africa	prokaryote	0.377539	South Africa (n=81)
Sweden	prokaryote	0.635778	Sweden (n=74)
United States	prokaryote	0.747041	United States (n=2741)
Canada	fungus	0.00028461	Canada (n=7)
China	fungus	0.0018802	China (n=581)
Denmark	fungus	0.000754199	Denmark (n=8)
Fiji	fungus	9.17347e-06	Fiji (n=20)
France	fungus	0.00451665	France (n=749)
Ireland	fungus	5.64363e-05	Ireland (n=89)
Israel	fungus	6.37946e-05	Israel (n=55)
Italy	fungus	0.00327531	Italy (n=19)
Kenyan	fungus	0.00804008	Kenyan (n=17)
Luxembourg	fungus	2.78224e-05	Luxembourg (n=11)
New Zealand	fungus	0.000508071	New Zealand (n=20)
South Africa	fungus	0.000157294	South Africa (n=81)
Sweden	fungus	0.00031861	Sweden (n=74)
United States	fungus	0.00288623	United States (n=2741)
Canada	virus	0.0158181	Canada (n=7)
China	virus	0.01958	China (n=581)
Denmark	virus	0.0548167	Denmark (n=8)
Fiji	virus	0.0153267	Fiji (n=20)
France	virus	0.0241443	France (n=749)
Ireland	virus	0.0270309	Ireland (n=89)
Israel	virus	0.0212705	Israel (n=55)
Italy	virus	0.0475195	Italy (n=19)
Kenyan	virus	0.016749	Kenyan (n=17)
Luxembourg	virus	0.0229239	Luxembourg (n=11)
New Zealand	virus	0.0368235	New Zealand (n=20)
South Africa	virus	0.125753	South Africa (n=81)
Sweden	virus	0.0320897	Sweden (n=74)
United States	virus	0.0246997	United States (n=2741)

## Sheet: fig6d
Prokaryotic genes
696481, 696482, 696483, 696484, 696485, 696486, 696487, 696488, 696084, 696085, 696086, 696087, 696549, 696550, 696551, 695981, 695982, 695983, 695984, 696261, 695898, 695899, 695900, 695901, 695902, 697920, 697922, 698420, 698428, 698429, 698426, 698482, 698522, 698933, 698934, 698935, 698936, 698937, 698938, 698939, 698940, 698941, 699099, 698597, 698624, 698611, 698625, 698460, 698463, 699269,…
, 892989, 892991, 892992, 893078, 893073, 893086, 893089, 893119, 893116, 893129, 893128, 893136, 893152, 893150, 893151, 893218, 893235, 893236, 891044, 891049, 891060, 891143, 891144, 891141, 891264, 893255, 893345, 893353, 893346, 893344, 893417, 893421, 893464, 893463, 893484, 893485, 893475, 893474, 893493, 902182, 902172, 902175, 902176, 902177, 902171, 902173, 902174, 902125, 902122, 89954…
993, 615983, 615984, 615985, 615986, 615987, 615989, 615990, 615991, 615934, 615912, 615795, 615796, 615798, 615799, 615800, 615801, 615802, 615803, 615804, 615805, 615806, 615807, 615808, 615809, 615810, 615811, 615812, 615813, 615814, 615815, 615816, 615818, 615819, 615820, 615821, 615822, 617050, 617055, 617056, 617057, 617058, 617059, 617060, 617029, 617030, 617031, 617032, 617033, 617034, 61…
564, 921565, 921566, 921652, 921653, 921654, 921120, 921181, 921182, 921266, 921267, 921268, 921269, 921341, 921342, 921026, 921052, 920961, 920962, 920963, 920964, 921222, 921223, 921045, 921043, 921044, 921436, 921437, 921731, 921737, 921809, 922107, 922162, 922237, 922226, 919742, 919878, 919879, 919882, 919884, 922897, 922914, 922916, 922907, 922964, 922965, 922966, 922967, 922968, 922969, 92…
, 303140, 303142, 303143, 303144, 303145, 303146, 303147, 303148, 303149, 303150, 303151, 303153, 303154, 303155, 303156, 303157, 303158, 303159, 303160, 303161, 303162, 303164, 303165, 303166, 303167, 303168, 303169, 303170, 303171, 303172, 303174, 303175, 303176, 303177, 303178, 303179, 303180, 303181, 303182, 303183, 303185, 303186, 303187, 303188, 303189, 303190, 303191, 303192, 303193, 30319…
77073, 1277072, 1277074, 1277497, 1277440, 1277441, 1277442, 1277443, 1277439, 1277516, 1277534, 1277533, 1277558, 1277559, 1277560, 1277578, 1277572, 1277573, 1277575, 1277553, 1277610, 1277623, 1277636, 1277634, 1277648, 1277645, 1277658, 1277664, 1277672, 1277673, 1277680, 1277682, 1277683, 1277698, 1277704, 1277718, 1277719, 1277721, 1277722, 1277723, 1277836, 1277844, 1277887, 1278008, 12780…
64171, 1164172, 1164173, 1164174, 1164175, 1164176, 1164177, 1164179, 1164180, 1164181, 1164182, 1164183, 1164184, 1164185, 1164186, 1164187, 1164188, 1164190, 1164191, 1164192, 1164193, 1164194, 1164195, 1164196, 1164197, 1164198, 1164199, 1164201, 1164202, 1164203, 1164204, 1164205, 1164206, 1164207, 1164208, 1164209, 1164210, 1164212, 1163468, 1163469, 1163470, 1163471, 1163472, 1163473, 11634…
98711, 998712, 998713, 998714, 998715, 998716, 998717, 998718, 998720, 998721, 998722, 998723, 998724, 998725, 998726, 998727, 998728, 998729, 998731, 997061, 997072, 997083, 997093, 997104, 997108, 997109, 997110, 997111, 997062, 997063, 997064, 997065, 997066, 997067, 997068, 999057, 999058, 999059, 999060, 999061, 999062, 999063, 999064, 999065, 999066, 999067, 999068, 999069, 999070, 999071, …
745584, 745590, 745585, 745615, 745616, 745620, 745618, 745619, 745623, 745629, 745626, 745632, 745628, 745627, 745643, 745638, 745668, 745667, 745674, 745703, 745710, 745682, 745733, 745734, 745718, 745727, 745783, 745765, 745797, 745809, 745772, 745818, 746559, 746561, 746562, 746563, 746564, 746565, 746566, 746567, 746568, 746569, 746570, 746571, 746572, 746573, 746574, 746575, 746576, 746577,…
304999, 305002, 305003, 305004, 305005, 305006, 305007, 305008, 305009, 305010, 305011, 305013, 305014, 305015, 305016, 305017, 305018, 305019, 305020, 305021, 305022, 305024, 305025, 305026, 305027, 305028, 305029, 305030, 305031, 305032, 305033, 305035, 305036, 305037, 305038, 305039, 305040, 305041, 305042, 305043, 305044, 305046, 305047, 305048, 305049, 305050, 305051, 305052, 305053, 305054,…
8860, 48820, 48960, 48962, 48963, 48964, 48928, 48929, 48930, 48931, 48932, 48933, 48934, 48935, 48936, 48937, 48938, 48939, 48940, 48941, 48942, 48943, 48944, 48945, 48946, 48947, 48948, 48949, 48950, 48951, 48952, 48953, 48954, 49006, 49007, 48998, 48999, 49000, 49001, 49048, 49187, 49054, 49055, 49233, 49228, 49229, 49230, 49231, 49232, 49899, 49908, 49919, 49920, 49922, 49923, 49924, 49925, 4…
78, 83179, 83180, 83181, 84206, 84207, 84208, 84209, 84210, 84211, 84212, 84213, 84203, 84204, 84205, 84582, 84590, 84593, 84594, 84595, 84596, 84597, 84598, 84583, 84584, 84585, 84586, 84587, 84588, 84589, 84591, 84592, 85341, 84827, 84835, 84854, 84874, 84828, 84829, 84830, 84831, 84832, 84833, 84834, 84836, 84837, 84838, 84839, 84840, 84841, 84842, 84843, 84844, 84845, 84846, 84847, 84848, 848…
653926, 654429, 654421, 654427, 654491, 659917, 659942, 659943, 659944, 659924, 660078, 660079, 660098, 660043, 660053, 660083, 660378, 660459, 660524, 660525, 660640, 660671, 660672, 660673, 660674, 660675, 660676, 660669, 660670, 660736, 660737, 660797, 660931, 660934, 661089, 661170, 661171, 661172, 661173, 661206, 661211, 661217, 661192, 661196, 661242, 661485, 661484, 661483, 661567, 661601,…
516618, 516619, 516620, 516621, 516622, 516623, 516624, 516625, 516626, 516627, 516628, 516629, 516630, 516631, 516632, 516633, 518072, 518073, 518074, 518075, 518272, 518274, 518275, 518276, 518277, 518278, 518279, 518280, 518281, 518282, 518283, 518284, 518285, 518286, 518287, 518288, 518289, 518290, 518291, 518292, 518293, 518294, 518295, 518296, 518604, 519324, 519325, 519326, 519327, 519329,…
7740, 997741, 997742, 998803, 998804, 998805, 998806, 998807, 998808, 998809, 998102, 998104, 998105, 998106, 998107, 998108, 998109, 998110, 998111, 998103, 997365, 997371, 997372, 997373, 997374, 997375, 997376, 997377, 997378, 997366, 997367, 997368, 997369, 997370, 996767, 996778, 996789, 996800, 996803, 996804, 996805, 996806, 996807, 996768, 996769, 996770, 996771, 996772, 996773, 996774, 9…
, 801653, 801654, 801655, 801656, 801641, 801642, 801643, 801644, 801645, 801646, 801647, 801648, 801241, 801242, 801243, 801244, 801245, 801237, 801238, 801239, 802237, 802238, 802376, 802326, 802279, 802280, 802726, 802727, 802443, 802625, 802626, 802627, 802811, 802812, 802732, 802733, 802745, 802671, 802672, 802667, 802762, 802763, 802882, 802719, 802815, 802816, 802490, 802491, 802492, 80249…
6, 1228937, 1228938, 1228939, 1229234, 1229235, 1229236, 1229237, 1229238, 1229239, 1229240, 1229241, 1228837, 1228838, 1228671, 1228672, 1228673, 1228674, 1229215, 1229216, 1229217, 1229398, 1229399, 1229400, 1229401, 1229392, 1229393, 1229394, 1228842, 1228843, 1228844, 1228845, 1228846, 1228847, 1228848, 1228849, 1228850, 1228910, 1228911, 1228912, 1228913, 1229342, 1229343, 1229344, 1229345, …
208163, 208164, 208165, 208166, 210286, 210287, 210288, 210289, 209674, 209675, 209676, 210883, 210884, 210108, 210116, 210117, 210118, 210119, 210120, 210103, 210104, 210105, 210106, 210107, 210109, 210110, 210111, 210112, 210113, 210114, 210115, 211029, 211030, 211031, 211032, 209967, 209968, 209969, 210973, 209646, 209648, 209647, 210241, 210242, 210243, 209950, 209951, 209468, 209469, 210662,…
563477, 563478, 563479, 568126, 568127, 568128, 568129, 568130, 568131, 568133, 568134, 568135, 568136, 568137, 568138, 568139, 568140, 568141, 568143, 568144, 568145, 568146, 568147, 568148, 568149, 568150, 568152, 568153, 568154, 568155, 568156, 568157, 568158, 568159, 568160, 568162, 568163, 568164, 568165, 568166, 568167, 568168, 568169, 568170, 568172, 568173, 568174, 568175, 568176, 568177,…
586056, 586057, 586058, 586059, 586060, 586062, 586063, 586064, 586065, 586066, 584763, 584873, 584983, 585183, 585294, 585402, 585510, 585617, 584764, 584775, 584786, 584797, 584808, 584819, 584840, 584851, 584862, 584874, 584885, 584896, 584907, 584918, 584929, 584940, 584951, 584962, 584972, 584984, 584993, 585002, 585012, 585019, 585022, 585032, 585042, 585053, 585064, 585075, 585086, 585096,…
153605, 153606, 153607, 153608, 153609, 153610, 153611, 153612, 153614, 153615, 153616, 153617, 153618, 153619, 153620, 153621, 153622, 155375, 155376, 155377, 155378, 154305, 154306, 154307, 154308, 154309, 154310, 154311, 152895, 152906, 152916, 152917, 152918, 152919, 152920, 152921, 152922, 152896, 152479, 152480, 152482, 152483, 152484, 152485, 152486, 152487, 152488, 155480, 155481, 155482,…
1098166, 1098167, 1098168, 1098670, 1098671, 1098672, 1098614, 1098622, 1098632, 1098633, 1098634, 1098600, 1098601, 1098602, 1098603, 1098604, 1098605, 1098606, 1100185, 1100186, 1100187, 1100380, 1100381, 1100382, 1100215, 1100216, 1100217, 1100139, 1100141, 1100144, 1100145, 1100140, 1100142, 1100143, 1100146, 1100147, 1100148, 1099908, 1099909, 1099910, 1099911, 1099912, 1099904, 1099905, 109…
65876, 1265877, 1265878, 1265899, 1265879, 1265880, 1275241, 1275242, 1275243, 1275452, 1275516, 1275702, 1275644, 1275716, 1275553, 1275972, 1275973, 1275974, 1275975, 1275955, 1275956, 1275957, 1275958, 1275887, 1275841, 1275842, 1275843, 1275844, 1275845, 1275846, 1275847, 1276217, 1276423, 1276431, 1276470, 1276465, 1276556, 1276597, 1276602, 1276768, 1276775, 1276764, 1276806, 1276847, 12769…
29389, 529382, 529383, 529384, 529385, 529386, 529387, 529390, 529391, 529392, 529393, 529394, 529395, 529423, 529424, 529410, 529411, 529412, 529413, 529906, 529904, 529905, 529912, 529913, 529907, 529908, 529909, 529910, 529911, 529618, 529620, 530260, 530314, 530315, 530543, 530620, 530621, 530628, 530632, 530637, 531134, 531135, 531136, 531137, 531138, 531139, 531140, 531141, 531142, 531143, …
179, 1004180, 1004181, 1004182, 1004183, 1004184, 1004185, 1003828, 1003838, 1003839, 1003840, 1003841, 1003842, 1003843, 1003844, 1003845, 1003829, 1003830, 1003831, 1003832, 1003833, 1005503, 1005504, 1005505, 1005506, 1005507, 1005508, 1005509, 1005510, 1005511, 1005512, 1005513, 1005514, 1005515, 1005516, 1005517, 1005519, 1005520, 1005521, 1005522, 1005523, 1005524, 1005525, 1005526, 1005528…
, 1356191, 1356192, 1356193, 1356194, 1356195, 1355633, 1355634, 1355635, 1355636, 1355637, 1355638, 1355639, 1355640, 1355641, 1356038, 1356039, 1356040, 1356041, 1356042, 1356043, 1356044, 1356045, 1356046, 1355152, 1355153, 1355154, 1355155, 1355956, 1355967, 1355971, 1355972, 1355973, 1355974, 1355975, 1355976, 1355977, 1355957, 1355958, 1355959, 1355960, 1355961, 1355962, 1355963, 1355964, 1…
2364, 352365, 352366, 352367, 352368, 352369, 352370, 352371, 352372, 352373, 352374, 352376, 352377, 352378, 352379, 352380, 352381, 352382, 352383, 352384, 352386, 352387, 352388, 352399, 352412, 352413, 352414, 352415, 352416, 352417, 352391, 352392, 352393, 352394, 352395, 352396, 352397, 352398, 352400, 352401, 352402, 352403, 352404, 352405, 352406, 353090, 353091, 353093, 353092, 355058, 3…
, 144995, 144996, 144998, 144999, 145000, 145001, 145002, 145003, 1226924, 1226925, 1226926, 1226927, 1226928, 1226738, 1226739, 1226740, 1226741, 1226727, 1226728, 1226729, 1226730, 1226731, 1226929, 1226930, 1226931, 1226932, 1227092, 1227140, 1227184, 1227179, 1227157, 1227192, 1227195, 1227871, 1227872, 1227873, 1227874, 1227875, 1227876, 1227877, 1227878, 1227879, 1227881, 1227882, 1227883, …
1126955, 1126956, 1126958, 1126959, 1126960, 1126961, 1131644, 1131645, 1131646, 1131647, 1131648, 1131649, 1131650, 1131651, 1131652, 1131653, 1131655, 1131656, 1131657, 1131658, 1131659, 1131660, 1131661, 1131586, 1131588, 1131589, 1131590, 1131591, 1131592, 1131593, 1131594, 1131595, 1131587, 1131349, 1131400, 1131411, 1131422, 1131433, 1131444, 1131455, 1131466, 1131477, 1131350, 1131361, 113…
134, 467136, 468208, 468209, 468210, 468211, 468212, 468213, 468439, 468440, 468441, 468435, 468437, 468442, 468443, 468822, 468823, 468824, 468825, 468826, 468827, 468828, 468829, 468830, 468831, 468923, 468924, 468925, 468994, 468996, 469000, 469206, 469207, 469208, 469364, 469365, 469366, 469367, 469368, 469605, 469606, 469607, 469608, 469609, 469610, 469611, 469612, 469613, 469614, 469615, 46…
195, 718608, 718617, 718623, 718624, 718625, 718626, 718603, 718604, 718605, 718606, 718607, 718609, 718610, 718611, 718612, 718613, 718614, 718615, 718616, 718618, 718619, 718620, 718621, 718622, 717746, 717747, 717748, 718488, 718497, 718498, 718499, 718500, 722302, 722388, 722460, 722461, 722462, 722527, 722528, 722593, 722673, 722899, 722703, 722704, 722705, 722790, 722795, 722796, 722797, 72…
679, 611907, 613437, 613436, 605172, 605224, 605225, 605217, 605218, 605219, 605220, 605221, 605222, 605223, 605202, 606431, 606404, 606403, 606427, 606429, 606556, 606564, 606565, 606557, 615157, 615161, 615187, 615205, 615252, 615253, 615254, 615273, 615274, 615284, 615268, 615312, 615296, 615279, 615280, 615292, 615368, 615369, 615356, 615506, 615507, 615508, 615523, 615524, 615635, 615613, 61…
1312467, 1312468, 1312472, 1312513, 1312526, 1312499, 1312540, 1312614, 1312537, 1312538, 1312618, 1312619, 1312620, 1312673, 1312675, 1312680, 1312724, 1312817, 1312818, 1312819, 1312820, 1312746, 1312785, 1312771, 1312775, 1312776, 1312777, 1312778, 1312779, 1312780, 1312781, 1312782, 1312772, 1312773, 1312774, 1312849, 1320379, 1320436, 1320441, 1321715, 1321736, 1321721, 1321748, 1321768, 132…
2, 511703, 511704, 511705, 511706, 511707, 511708, 511709, 511710, 515228, 515239, 515250, 515260, 515261, 515262, 515263, 515264, 515265, 515229, 515230, 515231, 515232, 515233, 515234, 515235, 515236, 515237, 515238, 515240, 515241, 515242, 515243, 515244, 515245, 515246, 515247, 515248, 515249, 515251, 515252, 515253, 515254, 515255, 515256, 515257, 515258, 515259, 515276, 515287, 515298, 5153…
, 607509, 607510, 607511, 607512, 608151, 608152, 608153, 609030, 609031, 609032, 609033, 609034, 609035, 609036, 609037, 609028, 609029, 608497, 608501, 608502, 608503, 608504, 608505, 608506, 608507, 608489, 608490, 608491, 608492, 608493, 608494, 608495, 608496, 608498, 608499, 608500, 607744, 607745, 607746, 607747, 607748, 607749, 607750, 607751, 607742, 607743, 607488, 607489, 608419, 60842…
, 958930, 958955, 958936, 958953, 958937, 958922, 958970, 958971, 958972, 958999, 958986, 958988, 959003, 958987, 959082, 959107, 959072, 959127, 959128, 959123, 959124, 959152, 959154, 959160, 959170, 959158, 959176, 959177, 959190, 959202, 958103, 958101, 958105, 958109, 958137, 958126, 958127, 958133, 958148, 959459, 959460, 960635, 960652, 960629, 960637, 960663, 960660, 960674, 960681, 96069…
67730, 767731, 767732, 767733, 767735, 767736, 767737, 767738, 767739, 767740, 767741, 767742, 767743, 767745, 767746, 767747, 767748, 767749, 767750, 767751, 767752, 767535, 767546, 767553, 767554, 767555, 769891, 769435, 769436, 769437, 769438, 769439, 769440, 769441, 769443, 769444, 769445, 769446, 769447, 769448, 769449, 769450, 769451, 769453, 769454, 769455, 769456, 769457, 769458, 769459, …
30620, 730621, 730624, 730625, 730626, 731239, 731241, 731237, 731238, 731240, 735143, 735142, 735112, 735113, 735114, 735324, 735334, 735335, 735336, 735337, 735338, 735339, 735340, 735341, 735325, 735326, 735327, 735328, 735329, 735330, 735331, 735332, 735333, 735495, 735496, 735497, 735491, 735558, 735559, 735560, 735478, 735456, 735451, 735858, 735859, 735860, 735843, 735844, 735812, 735814, …
15924, 215925, 215815, 215816, 215958, 215959, 216007, 215798, 215799, 215800, 215785, 215858, 216006, 215886, 215887, 215831, 215896, 215897, 215898, 215899, 215781, 215782, 215783, 216044, 216045, 216046, 216047, 216048, 215817, 215818, 215904, 215905, 215973, 215974, 215975, 215976, 223977, 223978, 223979, 223980, 223981, 223982, 223983, 223984, 223985, 223986, 223987, 223756, 223753, 223754, …
10450, 410451, 410452, 410453, 410454, 410455, 410448, 410449, 410507, 410514, 410523, 410532, 410549, 410558, 410564, 410472, 410481, 410494, 410503, 410504, 410505, 410506, 410508, 410509, 410510, 410511, 410512, 410513, 410515, 410516, 410517, 410518, 410519, 410520, 410521, 410522, 412445, 412456, 412458, 412459, 412460, 412461, 412413, 412414, 412415, 412416, 412417, 412418, 412419, 412420, …
99017, 199018, 199019, 199020, 199021, 199022, 199023, 199024, 199025, 199026, 199027, 199028, 199029, 199030, 199031, 199032, 199033, 199034, 199035, 199036, 199037, 199039, 199132, 199133, 199118, 199119, 199120, 199121, 199122, 199123, 199124, 199125, 199126, 199127, 199129, 199130, 198740, 198744, 198752, 198755, 198756, 198757, 198758, 198759, 198731, 198732, 198733, 198734, 198735, 198736, …
29032, 529033, 529034, 529314, 529315, 529316, 529277, 529278, 529279, 529280, 529281, 529282, 529283, 529284, 529285, 529286, 529287, 529615, 529616, 529503, 529504, 529505, 529518, 529519, 529520, 529523, 529524, 529525, 529526, 529527, 529521, 529522, 529528, 529529, 529530, 529531, 529533, 529534, 529532, 529619, 529914, 529919, 529920, 529921, 529915, 529916, 529917, 529918, 529922, 529923, …
938, 90928, 90929, 90924, 90925, 90926, 90927, 90998, 90945, 90942, 90943, 90944, 90954, 90960, 90963, 90964, 90965, 90966, 90955, 90956, 90957, 90958, 90959, 90961, 90962, 91186, 91187, 91188, 91189, 91409, 91387, 91391, 91807, 91808, 91809, 91772, 93088, 93089, 93091, 93092, 93093, 92614, 92621, 92626, 92627, 92628, 92610, 92611, 92612, 92613, 92615, 92616, 92617, 92618, 92619, 92620, 92622, 92…
24091, 824092, 824093, 824094, 824095, 824096, 824097, 824099, 824100, 824101, 824102, 824103, 824104, 824105, 824106, 824107, 824109, 824110, 824111, 824112, 824113, 824114, 824115, 824116, 824117, 824118, 822230, 822231, 822232, 822233, 822234, 822235, 822220, 822221, 822222, 822223, 822224, 822225, 822226, 822227, 822228, 822229, 822624, 822633, 822634, 822635, 822636, 824234, 824226, 824221, …
6, 735309, 735313, 735314, 735315, 735316, 735317, 735318, 735319, 735320, 735310, 735311, 735312, 735305, 735203, 735204, 735205, 735206, 735265, 735266, 735267, 735268, 735269, 735270, 735271, 735272, 735140, 735141, 735403, 735500, 735481, 735507, 735584, 735662, 736197, 736286, 736230, 734649, 734764, 734772, 734751, 734747, 734769, 734765, 734757, 734826, 734788, 734912, 734914, 734921, 7349…
2714, 592715, 592716, 592717, 592718, 592719, 592720, 592721, 592722, 592724, 592725, 592739, 592750, 592761, 592765, 592766, 592767, 592768, 592769, 592731, 592732, 592733, 592734, 592735, 592736, 592737, 592738, 592740, 592741, 592742, 592743, 592744, 592745, 592746, 592747, 592748, 592749, 592751, 592752, 593769, 593770, 593745, 593800, 593802, 593803, 593805, 593806, 593807, 593808, 593809, 5…
8502, 988504, 988505, 988506, 988507, 988508, 988509, 988510, 988511, 988512, 988513, 988515, 988516, 988517, 986710, 986721, 986732, 986743, 986754, 986759, 986760, 986761, 986762, 986711, 986712, 986713, 986714, 986715, 986716, 986717, 986718, 986719, 986720, 986722, 988877, 988878, 988879, 988880, 988881, 988599, 988610, 988628, 988638, 988649, 988655, 988656, 988657, 988600, 988601, 988602, 9…
5939, 205940, 205941, 205942, 205944, 205945, 205946, 205947, 205948, 205949, 205951, 205952, 205953, 205954, 205955, 205956, 205959, 205960, 205961, 205962, 206078, 206079, 206082, 206405, 206403, 206391, 206392, 206393, 206394, 206389, 206671, 206674, 206677, 206700, 206696, 206706, 206707, 206812, 206809, 206810, 206808, 206768, 206716, 206775, 206738, 206736, 206737, 207274, 207315, 207316, 2…
8485, 678486, 678487, 678488, 678489, 678490, 678477, 678478, 678479, 678480, 678481, 678482, 678483, 677487, 677496, 677497, 677498, 677499, 677500, 677501, 677502, 677478, 677479, 677121, 677753, 677758, 677759, 677760, 677761, 677762, 677763, 677764, 677765, 677754, 677755, 677756, 677757, 676703, 676704, 676850, 676851, 678588, 678590, 678591, 678592, 678593, 678594, 678595, 678596, 678597, 6…
300, 203301, 203302, 203303, 203304, 203305, 203306, 203307, 204006, 204007, 204069, 204070, 204071, 203934, 203927, 203892, 203895, 204044, 204010, 204147, 204226, 204214, 204223, 204241, 204243, 204244, 204242, 204227, 204228, 204254, 204397, 204380, 204381, 204370, 204374, 204377, 210950, 210951, 210952, 209739, 209740, 209741, 209742, 210902, 210903, 210904, 210911, 210912, 210913, 210914, 21…
60735, 60736, 60737, 60762, 61277, 61278, 61272, 61279, 61273, 61274, 61556, 61582, 61567, 61568, 61563, 61564, 61565, 61566, 61587, 61688, 61765, 61768, 61781, 61774, 61793, 61794, 61817, 61796, 61824, 61805, 61816, 61826, 61850, 61842, 61843, 61892, 68599, 68570, 68585, 68507, 68586, 68587, 68560, 68659, 68612, 68613, 68614, 68615, 68635, 68629, 68630, 68691, 68806, 68816, 68817, 68818, 68819, …
542891, 542892, 542893, 542894, 542895, 542896, 542897, 542898, 543285, 543286, 543287, 543288, 543289, 543290, 543291, 543292, 543293, 543294, 543295, 543296, 543297, 543298, 543299, 543300, 543301, 543304, 543305, 543306, 543307, 543308, 543309, 543310, 543311, 543312, 543313, 543314, 543315, 543316, 543317, 543318, 543319, 543321, 543322, 543323, 543324, 543325, 543326, 543327, 543328, 543329,…
97480, 597481, 597483, 597484, 597485, 597486, 597487, 598082, 598084, 598085, 598086, 598087, 598088, 598089, 598090, 598091, 598092, 598093, 598094, 598095, 598096, 598097, 598098, 598100, 598101, 598102, 598103, 598104, 598105, 598106, 598107, 598108, 598109, 598110, 598111, 598112, 598113, 598114, 598115, 598116, 598117, 598118, 598119, 598120, 598121, 598122, 598124, 598125, 598126, 598127, …
331202, 1331203, 1331204, 1331199, 1331200, 1331201, 1331212, 1331214, 1331209, 1331210, 1331211, 1331213, 1331454, 1331455, 1331456, 1331457, 1331458, 1331459, 1331105, 1331113, 1331898, 1331895, 1331881, 1331890, 1332073, 1332949, 1332947, 1332035, 1333130, 1333089, 1341908, 1341907, 1341932, 1341924, 1343419, 1343805, 1343869, 1344201, 1344202, 1344203, 1344180, 1344178, 1344179, 1344649, 1344…
, 554265, 554266, 554269, 554270, 554271, 554272, 554273, 554274, 554275, 554276, 554277, 554278, 554280, 554281, 554282, 554283, 554284, 554285, 554286, 554287, 554288, 554289, 554290, 554291, 554292, 554293, 554294, 554295, 554296, 554297, 554298, 554299, 554301, 554302, 554303, 554304, 554305, 554306, 554307, 554308, 554309, 554310, 554312, 554313, 554314, 554315, 554316, 554317, 554318, 55431…
14391, 14551, 15346, 15347, 15348, 15349, 15350, 15351, 15345, 15048, 15049, 15050, 13910, 13911, 13912, 13913, 13914, 15352, 15353, 13915, 13916, 13917, 13918, 13919, 13920, 15256, 15257, 15258, 15259, 15260, 15261, 15262, 15255, 13827, 13828, 13829, 14254, 14255, 14887, 15374, 15375, 14392, 14393, 14202, 14212, 14223, 14226, 14227, 14228, 15564, 15565, 15626, 15717, 15718, 15719, 15720, 15721, …
262288, 1262281, 1262282, 1262283, 1262284, 1262285, 1262286, 1262310, 1262315, 1262354, 1262356, 1262392, 1262368, 1262369, 1262370, 1262371, 1262372, 1262373, 1262374, 1262358, 1262359, 1262360, 1262361, 1262362, 1262363, 1262364, 1262365, 1262366, 1262367, 1262412, 1262481, 1262540, 1262541, 1262477, 1262476, 1262474, 1262475, 1262470, 1262478, 1262479, 1262480, 1262485, 1262467, 1262565, 1262…
476, 1156478, 1156479, 1156480, 1156481, 1156482, 1156483, 1156484, 1156486, 1156487, 1156488, 1156490, 1156491, 1156492, 1156494, 1156495, 1156388, 1156395, 1157043, 1157093, 1157100, 1157167, 1157181, 1157182, 1157183, 1157175, 1157281, 1157403, 1157469, 1157576, 1157656, 1157657, 1157658, 1157728, 1157738, 1157745, 1157801, 1157796, 1157961, 1157962, 1158096, 1158099, 1158100, 1158085, 1158411…
439628, 439629, 439630, 439632, 439633, 439634, 439635, 439636, 439637, 439638, 439639, 439640, 439641, 439643, 439644, 439645, 439646, 439647, 439648, 439649, 439650, 439651, 439652, 439654, 439655, 439656, 439657, 439658, 439659, 439660, 439661, 439662, 440366, 440367, 440368, 440369, 440370, 440371, 440372, 440373, 440374, 440375, 440378, 440379, 440380, 440381, 440382, 440383, 440384, 440385,…
644586, 643127, 643114, 644689, 644938, 644939, 644940, 644941, 644942, 644943, 644944, 644945, 644947, 644948, 644949, 644950, 644951, 644952, 644954, 644955, 644956, 644957, 644869, 644870, 644871, 644872, 644873, 644874, 644875, 644876, 644877, 644879, 644880, 644881, 644882, 644883, 645396, 645397, 645398, 645385, 645386, 645384, 645467, 645733, 645751, 645738, 645722, 645798, 645799, 645800,…
27333, 27334, 27335, 27336, 27337, 27339, 27340, 27341, 27342, 27343, 27344, 27345, 27346, 27347, 27348, 27350, 27351, 27352, 27353, 27354, 27355, 27356, 27357, 27358, 27359, 27361, 27362, 27363, 27364, 27365, 27366, 27367, 27368, 27369, 27430, 27402, 27403, 27404, 27405, 27406, 27407, 27408, 27409, 27410, 27412, 27413, 27414, 27415, 27416, 27417, 27418, 27419, 27420, 27421, 27423, 27424, 27425, …
, 605753, 605754, 605755, 605756, 605757, 605668, 605675, 605683, 605695, 605696, 605697, 605698, 605699, 605669, 605670, 605671, 605672, 605673, 605674, 605676, 605677, 605678, 605679, 605680, 605681, 605682, 605684, 605685, 605686, 605687, 605688, 605689, 605690, 605691, 605692, 605693, 605694, 606156, 606165, 606181, 606190, 606193, 606194, 606195, 606157, 606158, 606159, 606160, 606161, 63103…
, 473484, 473485, 473486, 473487, 473488, 473635, 473636, 473637, 473638, 473639, 473640, 473641, 473856, 473892, 473897, 473677, 473694, 475660, 475661, 475662, 475663, 475664, 475665, 475666, 475667, 475668, 475669, 475670, 475671, 475672, 475674, 475675, 475676, 475678, 475680, 475681, 475682, 475683, 475684, 475686, 475687, 475688, 475689, 475690, 475691, 475697, 475698, 475725, 475692, 47569…
, 1088671, 1088672, 1089805, 1089812, 1089813, 1089814, 1089815, 1089816, 1089817, 1089806, 1089807, 1089808, 1089809, 1089810, 1089811, 1088632, 1088633, 1088634, 1088635, 1088636, 1088637, 1088638, 1088639, 1088863, 1088864, 1088865, 1089735, 1089736, 1089737, 1089738, 1089739, 1089740, 1089741, 1089742, 1089862, 1089863, 1089864, 1089452, 1089453, 1089454, 1091545, 1091546, 1091547, 1091548, 1…
3139, 1253103, 1253268, 1253269, 1253270, 1253267, 1253321, 1253163, 1253289, 1253292, 1253293, 1253294, 1253290, 1253291, 1253280, 1253480, 1253481, 1253482, 1253483, 1253484, 1253485, 1253524, 1253530, 1253531, 1253532, 1253497, 1253558, 1253528, 1253559, 1253560, 1253561, 1253830, 1253665, 1253775, 1253776, 1253777, 1253778, 1253931, 1253932, 1253933, 1253926, 1253927, 1253928, 1253929, 125393…
54, 1263355, 1263356, 1263357, 1263459, 1263492, 1263690, 1263747, 1263859, 1263878, 1263973, 1263969, 1264029, 1264030, 1264031, 1266031, 1266081, 1266441, 1266442, 1266813, 1266814, 1266815, 1266816, 1266809, 1266810, 1266811, 1267077, 1267078, 1267079, 1267080, 1267081, 1267082, 1267083, 1267084, 1267085, 1267086, 1267087, 1268565, 1268509, 1268554, 1268557, 1268558, 1270618, 1270619, 1270673,…
68, 1232434, 1232405, 1232603, 1232721, 1232722, 1232761, 1232836, 1232833, 1232869, 1232870, 1232819, 1232820, 1232878, 1232894, 1232873, 1232887, 1233002, 1233003, 1233004, 1233005, 1233006, 1233007, 1233009, 1232999, 1233091, 1233117, 1233118, 1233119, 1233099, 1233250, 1233244, 1233245, 1233227, 1233228, 1233229, 1233230, 1233231, 1233234, 1233267, 1233281, 1233283, 1233284, 1233285, 1233286,…
027, 1051028, 1051029, 1051030, 1051031, 1051032, 1051033, 1051034, 1051035, 1051036, 1051038, 1051039, 1051040, 1051041, 1051042, 1051043, 1051696, 1051707, 1051718, 1051728, 1051738, 1051749, 1051760, 1051771, 1051782, 1051697, 1051698, 1051699, 1051700, 1051701, 1051702, 1051703, 1051704, 1051705, 1051706, 1053154, 1053158, 1053159, 1053160, 1053161, 1053162, 1053163, 1053144, 1053145, 1053146…
9, 1147985, 1147986, 1147987, 1147988, 1147989, 1147990, 1147991, 1147969, 1147970, 1147971, 1147972, 1147973, 1147974, 1147975, 1147976, 1147977, 1147978, 1147980, 1147981, 1147982, 1147983, 1147984, 1147818, 1147829, 1147840, 1147851, 1147862, 1147873, 1147875, 1147876, 1147877, 1147819, 1147820, 1147821, 1147822, 1147823, 1147824, 1147825, 1147826, 1147827, 1147828, 1147830, 1147831, 1147832, …
939225, 939239, 939237, 939238, 939398, 939578, 939639, 939708, 939912, 940170, 940231, 940266, 940262, 940263, 940261, 940273, 940265, 940334, 935267, 935348, 940511, 940507, 940504, 940564, 940633, 941016, 941042, 940990, 941258, 941381, 941382, 941383, 941384, 941385, 941365, 941452, 941449, 941450, 941451, 941484, 941471, 941546, 941541, 941617, 941774, 941775, 941748, 941749, 941736, 941703,…
73, 747374, 747375, 747376, 747378, 745964, 745965, 745966, 745967, 745968, 745969, 745970, 745903, 745914, 745925, 745936, 745947, 745956, 745957, 745958, 745959, 745904, 745905, 745906, 745907, 745908, 745909, 745910, 745911, 745912, 745913, 745915, 745916, 745917, 745918, 745919, 745920, 745921, 747777, 747746, 747802, 747803, 747789, 747801, 747760, 747761, 747762, 747763, 747759, 747964, 747…
31, 513732, 513733, 513734, 513735, 513736, 513737, 513739, 513740, 513741, 513742, 513743, 513744, 513745, 513746, 513747, 513748, 513750, 513751, 513752, 513753, 513754, 513755, 513756, 513757, 513758, 513759, 513761, 513762, 513763, 513764, 513765, 513766, 513767, 513768, 513769, 513770, 513772, 513773, 513785, 513796, 513807, 513818, 513829, 516381, 516382, 516383, 516384, 516385, 516396, 516…
13, 424514, 424515, 425060, 425061, 425062, 425070, 425071, 425072, 425063, 425064, 425065, 425066, 425067, 425068, 425069, 425073, 425080, 425087, 425074, 425075, 425076, 425077, 425078, 425079, 425081, 425082, 425083, 425084, 425085, 425086, 425088, 425089, 425090, 425091, 425386, 425387, 425388, 425389, 425390, 425391, 425392, 425393, 425394, 425395, 425396, 425397, 425398, 425399, 425400, 425…
19, 415820, 415821, 415823, 415824, 415825, 415826, 415827, 415828, 415829, 415830, 415831, 415832, 415833, 415834, 417218, 417219, 417220, 417221, 417222, 417223, 417224, 417225, 417226, 417227, 417228, 417229, 417230, 417231, 417232, 417233, 417234, 417235, 417236, 417237, 417238, 417239, 417240, 417241, 417242, 417243, 417244, 417245, 417246, 417247, 417248, 417249, 417250, 417251, 417252, 417…
440, 1039442, 1039443, 1039444, 1039445, 1039446, 1039447, 1039448, 1039449, 1039451, 1039452, 1039453, 1039454, 1039455, 1040487, 1037197, 1037198, 1037199, 1037200, 1037201, 1037202, 1037203, 1037205, 1037206, 1037207, 1037208, 1037209, 1037210, 1037211, 1037212, 1037213, 1037214, 1037216, 1037217, 1037218, 1037219, 1037220, 1037221, 1037222, 1037223, 1037225, 1037226, 1037227, 1037228, 1037229…
4672, 724673, 724674, 724769, 724770, 724767, 724768, 724846, 724870, 724850, 724879, 724924, 725993, 725994, 726022, 726028, 726029, 726030, 726032, 726041, 726044, 726052, 726050, 726047, 726059, 726214, 726205, 726233, 727432, 727371, 727372, 727373, 727374, 727362, 727363, 727364, 727365, 727366, 727367, 727368, 727369, 727370, 727537, 727546, 727549, 727550, 727551, 727538, 727539, 727540, 7…
198245, 1198279, 1198280, 1198281, 1198282, 1198283, 1198274, 1198275, 1198276, 1198277, 1198278, 1198327, 1198328, 1198329, 1198330, 1198512, 1198513, 1198742, 1198743, 1198778, 1198323, 1198324, 1198683, 1198684, 1198584, 1198585, 1198625, 1198626, 1198627, 1198877, 1199976, 1199911, 1199912, 1199913, 1199914, 1199915, 1199928, 1199929, 1199925, 1199926, 1199927, 1200120, 1200099, 1200131, 1200…
596, 1298607, 1298614, 1298615, 1298616, 1298557, 1298558, 1298559, 1298560, 1298561, 1298562, 1298563, 1298564, 1298565, 1298567, 1298568, 1298569, 1298570, 1298571, 1298572, 1298573, 1298574, 1298575, 1298577, 1298578, 1298579, 1298580, 1298581, 1298582, 1300211, 1300212, 1300321, 1300322, 1300323, 1300324, 1300325, 1300326, 1300327, 1300328, 1300329, 1300330, 1300331, 1300332, 1300333, 1300334…
76, 478577, 478578, 478579, 478580, 478581, 478582, 478583, 478584, 478585, 478589, 478590, 478591, 478592, 478302, 479135, 479136, 479137, 479138, 479139, 479140, 479141, 479142, 479143, 478805, 478906, 478907, 478908, 478909, 478990, 478991, 479250, 479163, 479162, 479251, 479164, 479230, 479231, 479232, 479313, 479664, 479667, 479668, 479669, 479670, 479671, 479672, 479673, 479654, 479655, 479…
11713, 1111492, 1111493, 1110507, 1110508, 1110509, 1110647, 1110650, 1110651, 1110652, 1110653, 1110654, 1110655, 1110656, 1110657, 1110648, 1110649, 1111084, 1111086, 1111087, 1111088, 1111089, 1111090, 1111091, 1111092, 1111085, 1111547, 1111548, 1111549, 1111550, 1111551, 1111552, 1111553, 1111544, 1111545, 1111546, 1111420, 1111421, 1111367, 1111368, 1111146, 1111147, 1111148, 1111149, 11111…
48898, 948897, 948910, 948907, 948908, 948909, 948954, 949261, 949268, 949269, 949262, 949263, 949264, 949265, 949266, 949267, 949343, 949344, 949333, 949334, 949335, 949336, 949337, 949338, 949339, 949340, 949341, 949342, 949223, 949227, 949829, 949830, 949831, 949832, 949833, 949823, 949824, 949825, 950345, 950042, 950272, 950276, 950277, 950278, 950279, 950280, 950281, 950282, 950283, 950273, …
1594, 1261595, 1261586, 1261592, 1261584, 1261612, 1261611, 1261625, 1261626, 1261621, 1261624, 1261647, 1261646, 1261640, 1261649, 1261656, 1261651, 1261677, 1261679, 1261684, 1261722, 1261751, 1261748, 1261731, 1261732, 1261733, 1261730, 1261774, 1261775, 1261776, 1261785, 1261804, 1261817, 1261840, 1261841, 1261851, 1261852, 1261853, 1261872, 1261854, 1261855, 1261856, 1261857, 1261858, 126185…
11777, 11778, 11780, 11781, 11782, 11783, 11784, 12167, 12168, 12169, 12198, 12199, 12200, 12197, 12201, 12202, 12315, 12310, 12318, 12604, 12594, 12637, 12725, 12726, 12727, 12752, 12753, 12754, 12755, 12756, 12757, 12672, 12734, 12735, 12736, 12737, 12738, 12739, 12740, 12741, 12728, 12694, 12695, 12814, 12815, 12770, 12817, 12775, 12777, 12759, 12761, 12762, 12763, 12764, 12758, 13204, 13205, …
5918, 45919, 45920, 45921, 45922, 45923, 45924, 45925, 45949, 45936, 45937, 45938, 45939, 45940, 45941, 46471, 46472, 46473, 46474, 46475, 46470, 46415, 46487, 46416, 46453, 46466, 46467, 46468, 46469, 46460, 46461, 46462, 46463, 46464, 46465, 46393, 46552, 46551, 46583, 46584, 46564, 46781, 46782, 46783, 46629, 46784, 46785, 46872, 46873, 46874, 46875, 46876, 46645, 46646, 46724, 46725, 46726, 4…
7654, 167655, 167656, 167657, 167658, 167646, 167647, 167648, 167649, 167650, 167651, 167230, 167231, 167232, 166994, 167004, 167015, 167018, 167019, 167020, 167021, 167887, 168033, 168034, 168035, 168036, 168037, 168279, 168256, 168257, 168658, 168659, 168660, 168661, 168615, 168616, 168617, 168618, 168619, 168620, 168622, 168623, 168624, 168625, 169089, 169090, 169091, 169092, 169093, 169094, 1…
724, 1124666, 1124667, 1124668, 1124669, 1124670, 1124671, 1124672, 1124673, 1123414, 1123415, 1123416, 1123417, 1123418, 1123419, 1123301, 1123306, 1123307, 1123308, 1123309, 1123310, 1123311, 1123312, 1123302, 1123303, 1123304, 1123305, 1124258, 1124259, 1124260, 1124261, 1124262, 1124263, 1124597, 1124598, 1124599, 1124600, 1124601, 1124806, 1124807, 1124808, 1124809, 1124810, 1124053, 1124054…
5998, 816089, 816095, 816084, 816083, 816081, 816082, 816136, 816180, 816181, 816158, 816182, 816183, 816184, 816237, 816238, 816232, 816248, 816313, 816307, 816369, 816379, 816401, 816407, 816433, 816440, 816438, 816439, 816832, 816869, 816870, 816884, 816893, 816924, 816926, 816955, 817027, 817028, 817029, 817053, 817054, 816949, 817146, 817144, 817145, 817156, 817157, 817169, 817178, 817213, 8…
1983, 851999, 852036, 852041, 852105, 852170, 852156, 852171, 852172, 852173, 852161, 852223, 852247, 852248, 852249, 852245, 852246, 852196, 852197, 852192, 852193, 852194, 852195, 852258, 852263, 852272, 852266, 852267, 852270, 852280, 852281, 852304, 852301, 852300, 852283, 852323, 852349, 852339, 852341, 852419, 852420, 852415, 852416, 852417, 852423, 852424, 852422, 852432, 852433, 852440, 8…
64157, 64159, 64160, 64161, 64162, 64163, 64164, 64165, 64166, 64167, 64168, 64170, 64171, 64172, 64173, 64174, 64175, 64176, 64177, 64178, 64179, 64181, 64182, 64183, 65174, 65175, 65176, 65304, 65328, 65329, 65330, 65331, 65332, 65366, 65367, 65365, 65378, 65379, 65402, 65382, 65383, 65384, 65448, 65449, 65695, 65698, 65705, 65691, 65694, 66164, 66079, 66080, 65877, 65879, 65880, 65881, 65882, …
491415, 491847, 491848, 491849, 491850, 491851, 491758, 491759, 491905, 491906, 491907, 491909, 491910, 491911, 491912, 491913, 491914, 491915, 491916, 491917, 491918, 501482, 501483, 501484, 501485, 501486, 501487, 501488, 501489, 501490, 501491, 501492, 501493, 501494, 502443, 502444, 502445, 502484, 502558, 502566, 502567, 502584, 502591, 503500, 503501, 503502, 503503, 503504, 503505, 503506,…
6263, 1216341, 1216342, 1216288, 1216289, 1216365, 1216571, 1216570, 1216567, 1216652, 1216653, 1216753, 1216748, 1216749, 1216750, 1216751, 1216752, 1216727, 1216728, 1216729, 1217209, 1217200, 1217215, 1217262, 1217263, 1217264, 1217252, 1217380, 1217285, 1217372, 1217331, 1217332, 1217333, 1217292, 1217293, 1217294, 1217295, 1217296, 1217297, 1217298, 1217299, 1217300, 1217301, 1217302, 121730…
8752, 1198753, 1198749, 1198750, 1198363, 1198764, 1198765, 1198766, 1198767, 1198768, 1198592, 1198685, 1198416, 1198417, 1198562, 1198563, 1198564, 1198548, 1198549, 1198550, 1198551, 1198552, 1198553, 1198554, 1198555, 1198556, 1198557, 1198558, 1198559, 1198560, 1198561, 1198646, 1198645, 1198860, 1198779, 1198647, 1198648, 1199957, 1200046, 1200047, 1200048, 1200041, 1200042, 1200043, 120004…
42415, 742488, 742506, 742539, 742540, 742589, 748676, 748690, 748691, 748689, 748771, 748787, 748790, 748900, 748920, 749015, 749081, 749184, 749155, 749218, 749234, 749236, 749352, 749353, 749360, 749351, 749505, 749603, 749604, 744692, 744855, 744843, 744844, 744845, 744846, 745046, 745043, 745045, 745049, 745050, 745131, 749816, 749817, 749848, 749828, 749846, 749847, 750528, 750522, 750540, …
0, 401022, 401023, 401024, 401025, 401026, 401027, 401028, 401029, 401031, 401032, 401033, 401034, 401035, 401036, 401037, 401038, 401039, 401040, 401042, 401043, 401044, 401045, 401046, 401047, 401048, 399696, 399697, 399698, 399699, 399700, 399701, 399703, 399704, 399705, 399706, 399707, 399708, 399709, 399710, 399711, 399712, 399713, 399714, 399715, 399716, 399717, 399718, 399719, 399720, 3997…
7, 292668, 292669, 292670, 292671, 292672, 292673, 292674, 292675, 292677, 292678, 292679, 292680, 292681, 292682, 292683, 292684, 292685, 292686, 292688, 292689, 292690, 292691, 292692, 292693, 292694, 292695, 292696, 292697, 292699, 292700, 292701, 292702, 292703, 292704, 292705, 292706, 292707, 292709, 292710, 292711, 292712, 292713, 292714, 292715, 292716, 292717, 292718, 292721, 292722, 2927…
1, 991452, 991453, 990915, 990919, 990920, 990921, 990922, 990923, 992326, 992327, 992328, 992329, 992330, 992331, 992332, 992333, 992334, 992335, 992337, 992338, 992339, 992340, 992341, 992342, 992343, 992344, 992345, 992346, 992348, 992349, 992350, 992351, 992352, 992353, 992354, 992355, 992356, 992357, 992359, 992360, 992361, 992362, 992363, 993663, 993664, 993665, 993142, 993153, 993164, 9931…
1368879, 1368880, 1368926, 1368927, 1369001, 1368970, 1369160, 1369161, 1369162, 1369163, 1369235, 1369236, 1369263, 1369491, 1369550, 1369564, 1372605, 1372714, 1373159, 1373299, 1373875, 1373878, 1373877, 1374142, 1374149, 1374229, 1374502, 1374397, 1374398, 1374399, 1374400, 1374637, 1374638, 1374705, 1374707, 1374932, 1374931, 1374904, 1374912, 1374996, 1375075, 1375074, 1375394, 1382102, 138…
, 186023, 186024, 186025, 186026, 186027, 186028, 186029, 186030, 185695, 185696, 185697, 185694, 185846, 185848, 185859, 185864, 185873, 185841, 185842, 185843, 185844, 185845, 185847, 185849, 185850, 185851, 185852, 185853, 186105, 186104, 186120, 186203, 186237, 186238, 192930, 193049, 193044, 193028, 193038, 193134, 193172, 193173, 193254, 193243, 193203, 193213, 193245, 193246, 193200, 19320…
, 1299995, 1299996, 1299997, 1299998, 1299999, 1300000, 1300001, 1300002, 1300003, 1300004, 1300005, 1300006, 1300007, 1300008, 1300387, 1300906, 1300907, 1300908, 1301122, 1301091, 1301162, 1301163, 1301127, 1301113, 1301128, 1300660, 1300661, 1300662, 1300658, 1300659, 1301241, 1319476, 1319556, 1319766, 1320506, 1320583, 1320597, 1320598, 1320596, 1320852, 1321020, 1321021, 1321423, 1321417, 1…
1111374, 1110618, 1110619, 1110620, 1111315, 1111623, 1111624, 1111691, 1111692, 1111693, 1111694, 1111695, 1111696, 1111176, 1111177, 1111178, 1111179, 1111180, 1111181, 1111457, 1113386, 1113642, 1113643, 1113644, 1113645, 1113492, 1113558, 1113560, 1113561, 1113562, 1113563, 1113564, 1113559, 1114394, 1114395, 1113293, 1113294, 1113295, 1113296, 1113297, 1113298, 1114143, 1114328, 1114329, 111…
346, 311347, 311348, 311349, 311350, 311351, 311353, 311354, 311355, 311356, 311357, 311358, 311359, 311360, 311361, 311362, 311263, 311264, 311265, 311109, 311173, 311184, 311195, 311206, 311217, 311228, 311239, 308881, 308882, 308883, 308884, 308886, 308887, 308888, 308889, 308890, 308891, 308892, 308893, 308894, 308895, 308897, 308898, 308899, 308900, 308901, 308902, 308903, 308904, 308905, 30…
98, 399399, 399400, 399401, 399402, 399403, 399404, 399405, 399406, 399407, 399408, 399409, 399410, 399411, 399412, 399413, 399414, 399415, 399416, 399417, 399418, 399419, 399420, 399421, 399422, 399423, 399424, 401086, 401087, 401088, 401089, 401090, 401091, 401092, 401093, 401094, 401095, 401096, 401097, 401098, 401099, 401100, 401101, 401102, 401103, 401104, 401105, 401106, 401134, 401135, 401…
81, 505182, 505183, 505184, 505185, 505186, 505189, 505190, 505191, 505192, 505193, 505194, 505195, 505196, 505197, 505198, 505200, 505201, 505202, 505203, 505204, 505205, 505206, 505207, 505208, 505209, 505211, 505212, 505213, 505214, 505215, 505216, 505217, 505218, 505219, 505220, 505222, 505223, 505224, 505225, 505226, 505227, 505228, 505229, 505230, 505231, 505233, 505234, 505235, 505236, 505…
, 52145, 52146, 52147, 52148, 52149, 52150, 52151, 52152, 53058, 53059, 53060, 53061, 53062, 53063, 53064, 53065, 53066, 51420, 51425, 51426, 51427, 51428, 51429, 51430, 51431, 51432, 51421, 51422, 51423, 51424, 51433, 51434, 51435, 50871, 50872, 50873, 50874, 50875, 50876, 53729, 53740, 53751, 53753, 53754, 53755, 53756, 57119, 57123, 61249, 61250, 61126, 61139, 61216, 61144, 61151, 61191, 61192…
4026, 694027, 694028, 694029, 694030, 692930, 692931, 692932, 692933, 692842, 692843, 692844, 692845, 692846, 692847, 693133, 693142, 693143, 693144, 693145, 693146, 693147, 693148, 693149, 693134, 693135, 693136, 693137, 693138, 693139, 693140, 693141, 692398, 692409, 692420, 692425, 692426, 692427, 692428, 692429, 692430, 692399, 692400, 692401, 692402, 692403, 692404, 692405, 692406, 692407, 6…
1851, 841852, 841853, 841854, 841855, 841856, 841857, 841858, 841859, 841860, 841861, 841862, 841863, 841864, 841865, 841866, 841867, 841868, 841869, 841870, 841871, 841872, 841873, 841874, 841876, 841877, 841878, 841879, 841880, 841881, 841882, 841883, 841884, 841885, 841887, 841888, 841889, 841890, 841891, 841892, 841893, 841894, 841895, 841896, 841898, 841899, 841900, 841901, 841902, 841903, 8…
413330, 413331, 413332, 413333, 413334, 413335, 413336, 413337, 413338, 413340, 413341, 413342, 413343, 413344, 413345, 413346, 413347, 413348, 413349, 413351, 413352, 413353, 413354, 413355, 413356, 413357, 413358, 413359, 413360, 413362, 413363, 413368, 413373, 413374, 413375, 413376, 413377, 413378, 413379, 413380, 413369, 413370, 413371, 413372, 413381, 413382, 413383, 413384, 413385, 413386,…
275958, 275968, 275979, 275987, 275998, 276007, 276017, 276027, 276048, 276058, 276068, 276078, 276089, 276100, 276111, 276122, 276133, 276145, 276156, 276175, 276186, 276197, 276208, 276218, 276229, 276240, 276251, 276262, 276273, 276284, 276295, 276306, 276317, 276327, 276338, 276348, 276357, 276367, 276377, 276387, 276397, 276417, 276428, 276439, 276450, 276461, 276471, 276482, 276492, 276502,…
74934, 1076111, 1076113, 1076114, 1076115, 1076116, 1077196, 1077197, 1077198, 1077199, 1077200, 1077201, 1077202, 1077203, 1077204, 1077205, 1077206, 1077207, 1077208, 1077209, 1077210, 1077211, 1077212, 1077213, 1077214, 1077215, 1077216, 1077217, 1077218, 1077219, 1077221, 1077222, 1077223, 1077224, 1077225, 1077226, 1077227, 1077228, 1077230, 1077231, 1077232, 1077233, 1077234, 1077235, 10772…
628197, 628198, 628199, 628200, 628201, 628329, 628330, 628331, 628266, 628267, 628268, 628269, 627986, 627987, 627988, 627989, 627990, 627991, 628486, 628487, 628502, 628062, 628063, 628064, 628065, 628066, 628067, 628068, 628061, 628332, 628342, 628353, 628360, 628361, 628362, 628363, 628364, 628365, 628333, 628334, 628335, 628336, 628337, 628338, 628339, 628340, 628341, 628343, 628344, 629324,…
606, 1156607, 1156608, 1156609, 1156610, 1156611, 1156612, 1156613, 1156614, 1156615, 1156616, 1156617, 1156618, 1156619, 1156621, 1156622, 1156623, 1156624, 1156625, 1156626, 1156627, 1156628, 1156630, 1156631, 1156632, 1156633, 1156634, 1156635, 1157169, 1157313, 1157473, 1157565, 1157557, 1157558, 1157590, 1157727, 1157734, 1157722, 1157730, 1157785, 1157913, 1160340, 1160376, 1160958, 1160959…
, 538254, 538255, 538256, 538257, 538258, 538259, 538260, 538262, 538263, 538264, 538265, 538266, 538267, 538268, 538269, 538270, 538271, 538273, 538274, 538275, 538276, 538277, 538278, 538279, 538280, 538281, 538282, 538284, 538285, 538286, 538287, 538288, 538289, 538290, 538301, 538312, 538321, 538332, 538343, 538354, 538365, 538369, 538292, 538293, 538294, 538295, 538296, 538297, 538298, 53829…
82368, 82369, 82370, 82371, 82372, 82373, 82374, 82376, 82377, 82378, 82379, 82380, 82381, 82382, 82384, 82385, 81897, 81898, 81899, 81900, 81901, 82192, 82193, 82194, 82195, 82196, 82197, 82390, 82391, 81902, 81903, 82030, 82038, 82052, 82053, 82054, 82055, 82056, 82031, 82032, 82033, 82034, 82035, 82036, 82037, 82039, 82040, 86096, 86097, 86098, 86084, 86243, 86208, 86211, 86214, 86215, 86216, …
31, 1138732, 1138733, 1136910, 1141084, 1141085, 1141086, 1141087, 1141088, 1141089, 1141090, 1141091, 1141077, 1141078, 1141079, 1141080, 1141081, 1141082, 1141083, 1141075, 1141076, 1142171, 1142172, 1141125, 1141126, 1141127, 1142259, 1142260, 1142261, 1142262, 1142263, 1142264, 1142265, 1142266, 1142254, 1142255, 1142256, 1142257, 1142258, 1141604, 1141612, 1141613, 1141614, 1141615, 1141616,…
384127, 384128, 384129, 384130, 384131, 384132, 384133, 384134, 384135, 70101, 70099, 70142, 70144, 71113, 71114, 71115, 71117, 71118, 71119, 71120, 71121, 71122, 71123, 71124, 71126, 71127, 71128, 71129, 71130, 71131, 71132, 71134, 71135, 71136, 71137, 71138, 71139, 71140, 71142, 71143, 71144, 71145, 70804, 70714, 70718, 70719, 70720, 70721, 70699, 70700, 70701, 70702, 70703, 70704, 70705, 70706…
882, 1015883, 1015874, 1015875, 1017420, 1017421, 1017422, 1017423, 1017424, 1017425, 1015268, 1015277, 1015278, 1015279, 1015280, 1015281, 1015282, 1015283, 1015284, 1015269, 1015270, 1015271, 1015272, 1015273, 1015274, 1015275, 1015276, 1018118, 1018119, 1018120, 1018121, 1018122, 1018123, 1016613, 1016614, 1016615, 1016616, 1016617, 1016618, 1016619, 1016620, 1016621, 1016622, 1016668, 1016669…
51, 1049961, 1049972, 1049983, 1049994, 1050005, 1050016, 1049921, 1049931, 1049932, 1049933, 1049934, 1049935, 1049936, 1049937, 1049938, 1049939, 1049941, 1049942, 1049943, 1049944, 1049945, 1049946, 1049947, 1049948, 1049949, 1049950, 1049952, 1049953, 1049954, 1049955, 1049956, 1049957, 1049958, 1049959, 1049960, 1049962, 1049963, 1049964, 1049965, 1055410, 1055411, 1055412, 1055414, 1055415,…
, 504884, 505033, 505034, 505035, 505036, 505037, 505038, 505039, 505040, 507716, 507717, 507718, 507719, 507721, 507722, 507723, 507724, 507725, 507726, 507727, 507728, 507729, 507730, 507732, 507733, 507734, 507735, 507736, 507737, 507738, 507739, 507740, 507741, 507743, 507744, 507745, 507746, 507747, 510164, 510165, 510166, 510167, 510168, 510169, 510170, 507840, 507908, 507919, 507930, 50794…
, 823322, 823323, 823324, 823325, 824311, 824346, 824347, 824340, 824341, 824342, 824343, 824344, 824345, 824163, 824421, 824422, 825830, 825831, 825832, 825833, 825786, 825787, 825788, 825789, 825790, 825791, 825792, 825793, 825794, 825796, 825797, 825798, 825799, 825800, 825801, 825802, 825803, 825804, 825806, 825807, 825808, 825809, 825810, 825811, 825812, 825813, 825814, 825815, 825816, 82581…
028887, 1028888, 1028889, 1028890, 1028891, 1028892, 1028893, 1028894, 1028896, 1028897, 1028898, 1028899, 1028900, 1028901, 1028902, 1028903, 1028904, 1028905, 1028907, 1028908, 1028715, 1028726, 1028729, 1028730, 1028731, 1028732, 1028733, 1028734, 1028735, 1028716, 1028717, 1028718, 1028719, 1028720, 1028721, 1028722, 1028723, 1028724, 1028725, 1028727, 1028728, 1027967, 1027978, 1027988, 1027…
594, 459595, 459596, 459597, 459598, 459599, 459600, 459602, 459603, 459604, 459605, 459606, 459607, 459608, 459609, 460185, 460191, 460179, 460182, 460183, 460184, 460186, 460187, 460188, 460189, 460190, 460192, 460193, 460194, 460195, 460163, 490151, 490152, 490153, 490154, 490306, 490312, 490315, 490321, 490326, 490328, 490335, 490340, 490307, 490310, 490311, 490313, 490314, 490316, 490317, 49…
, 1055324, 1055326, 1055327, 1055328, 1055329, 1055330, 1055331, 1055332, 1055334, 1055335, 1055336, 1055337, 1055338, 1055339, 1055340, 1055342, 1055343, 1055344, 1055345, 1055346, 1055347, 1055348, 1055349, 1055350, 1055351, 1055353, 1055354, 1055355, 1055356, 1055357, 1055358, 1055359, 1055360, 1055361, 1055363, 1055364, 1055365, 1055366, 1055367, 1055368, 1055369, 1055370, 1055371, 1055373, 1…
1217560, 1217761, 1217773, 1217777, 1217789, 1217785, 1217796, 1217794, 1217795, 1217847, 1217839, 1217863, 1217870, 1217880, 1217879, 1217891, 1217917, 1217918, 1217919, 1217910, 1217924, 1217931, 1217953, 1217952, 1218057, 1218058, 1218070, 1218087, 1218108, 1218116, 1218128, 1218129, 1218133, 1218134, 1218130, 1218131, 1218132, 1218158, 1218168, 1218199, 1218192, 1218218, 1218219, 1218229, 121…
63, 811641, 811642, 811643, 811644, 811640, 811638, 811637, 811625, 811549, 811552, 811550, 811551, 811621, 811795, 811809, 812218, 812241, 812242, 812000, 812001, 812164, 812031, 811961, 811962, 811963, 811964, 811965, 811966, 811967, 811968, 811969, 811970, 811971, 811972, 811973, 812157, 811957, 811958, 811959, 811960, 811956, 786279, 786278, 786288, 786284, 786306, 786307, 786308, 786297, 786…
1138479, 1138480, 1138282, 1138283, 1138284, 1138285, 1136439, 1136440, 1136441, 1136442, 1136443, 1136444, 1136445, 1136531, 1136532, 1136533, 1138425, 1138427, 1138428, 1138429, 1138430, 1138431, 1138432, 1138433, 1138434, 1138426, 1138825, 1138826, 1138344, 1138345, 1138346, 1138347, 1138348, 1140461, 1140462, 1140464, 1140465, 1140466, 1140467, 1140468, 1140470, 1140471, 1140472, 1140473, 114…
, 327004, 327005, 327006, 327007, 327008, 327009, 327010, 327012, 326960, 327128, 327129, 327130, 327131, 327133, 327134, 327135, 327136, 327137, 327138, 327120, 327121, 327122, 327123, 327124, 327125, 327590, 327591, 327592, 327593, 327594, 327595, 327597, 327598, 327599, 327600, 327601, 327602, 327603, 327604, 327605, 327606, 327607, 327579, 327584, 327587, 327588, 327589, 327574, 327575, 32757…
795, 153806, 153816, 153817, 153743, 153744, 153745, 153746, 153747, 153748, 153749, 153750, 153751, 153752, 153754, 153755, 153756, 153757, 153758, 153759, 153760, 153761, 153762, 153763, 153765, 153766, 153767, 153768, 153769, 153770, 153771, 153772, 153773, 153774, 153776, 153777, 153778, 153779, 153780, 153781, 153782, 153783, 153784, 153785, 153787, 153788, 153789, 153790, 153791, 153792, 15…
, 909605, 909606, 909565, 909566, 909703, 909727, 911792, 910904, 910902, 912580, 912581, 912582, 912583, 912584, 912585, 912586, 912616, 912617, 912671, 912642, 912650, 912625, 912626, 912627, 913051, 913052, 913053, 913054, 913196, 913311, 915150, 915151, 915238, 915294, 915295, 915427, 915428, 915457, 915450, 915542, 915543, 915711, 916655, 916750, 916749, 916871, 916841, 916870, 916844, 91686…
10, 333198, 333199, 333201, 333202, 333203, 333204, 333205, 333206, 333207, 333208, 333210, 333211, 333212, 333213, 333214, 333215, 333216, 333219, 333220, 333221, 333222, 333223, 333224, 333225, 333226, 333228, 333229, 333230, 333231, 333232, 333233, 333234, 333235, 333236, 333237, 333239, 333240, 333241, 333242, 333243, 333244, 333245, 333246, 333248, 333249, 333250, 333251, 333252, 333253, 333…
181, 1123182, 1123183, 1123184, 1123185, 1123186, 1123187, 1123188, 1123189, 1123191, 1123192, 1123193, 1123194, 1123195, 1123196, 1123197, 1123198, 1121809, 1121820, 1121831, 1121842, 1121853, 1121864, 1121874, 1121875, 1121876, 1121810, 1121811, 1121812, 1121813, 1121814, 1121815, 1121816, 1121817, 1121818, 1121819, 1121821, 1121822, 1121823, 1121824, 1121825, 1121826, 1121827, 1121828, 1121829…
198, 1041199, 1041200, 1041201, 1043783, 1043784, 1043785, 1043786, 1043787, 1043788, 1043770, 1043771, 1043772, 1043773, 1043774, 1043775, 1043776, 1043777, 1043778, 1043780, 1043781, 1043782, 1043504, 1043511, 1043514, 1043515, 1043516, 1043517, 1043518, 1043519, 1043505, 1043506, 1043507, 1043508, 1043509, 1043510, 1043512, 1043513, 1043569, 1043580, 1043581, 1043582, 1043583, 1043562, 1043563…
10, 387611, 387612, 387613, 387614, 387615, 387617, 387618, 387619, 387620, 387621, 387622, 387623, 387624, 387625, 387626, 387628, 387629, 387630, 387631, 387632, 387633, 387634, 387635, 387636, 387637, 387639, 387640, 387641, 387642, 387643, 387644, 387645, 387646, 387647, 387649, 387650, 387651, 387652, 387653, 387654, 387655, 387656, 387657, 387658, 387660, 387661, 387662, 387663, 387664, 387…
34, 755416, 759431, 780677, 780679, 780680, 792111, 795400, 799633, 812341, 812349, 830975, 833403, 837822, 839752, 844329, 844333, 844334, 851244, 856482, 859351, 860452, 873307, 873597, 877430, 919, 920, 914, 915, 916, 917, 956, 957, 954, 955, 701, 702, 703, 704, 693, 694, 695, 696, 697, 698, 699, 700, 883, 691, 692, 652, 1013, 1015, 1016, 1017, 1018, 1009, 1010, 5659, 5667, 5668, 5669, 5670, 5…
, 320573, 320574, 320575, 320576, 320577, 320578, 320569, 320570, 320554, 320560, 320561, 320562, 320563, 320564, 320565, 320566, 320567, 320555, 321844, 321845, 321813, 321814, 321815, 321816, 321817, 321818, 321819, 321821, 321823, 322199, 322200, 322201, 322202, 322203, 322093, 322094, 322095, 322456, 322453, 322454, 322455, 322448, 322444, 322445, 322446, 322447, 322449, 322450, 322451, 32336…
, 580716, 580717, 580718, 580719, 580720, 580721, 580722, 580723, 580724, 580725, 581700, 581701, 582111, 582112, 582113, 582114, 582115, 582116, 582117, 582118, 582119, 582120, 582121, 582122, 582123, 582124, 582125, 582126, 582127, 582128, 582129, 582130, 582131, 582132, 582133, 583899, 583900, 583901, 583902, 583903, 583904, 583905, 583907, 583908, 583909, 583910, 583911, 583912, 583913, 58391…
, 697678, 697585, 697586, 697587, 697588, 697540, 697539, 698060, 698061, 698062, 697950, 698063, 697998, 698182, 698250, 697964, 697960, 697961, 697962, 697963, 698064, 698313, 698405, 698406, 698407, 698371, 698366, 698367, 698368, 698369, 698370, 698390, 698430, 698431, 698503, 698504, 698475, 698885, 698887, 698888, 698837, 698838, 698840, 698841, 698842, 698843, 698844, 698845, 698846, 69884…
8, 1197659, 1197660, 1197465, 1197466, 1197405, 1197421, 1197337, 1197999, 1198001, 1198040, 1198072, 1198955, 1199770, 1198919, 1198920, 1198921, 1198922, 1198923, 1199197, 1199198, 1199199, 1199200, 1199719, 1199720, 1199721, 1199722, 1199723, 1199724, 1199224, 1199201, 1199202, 1199203, 1198898, 1198899, 1199479, 1199480, 1199539, 1199540, 1199541, 1199542, 1199593, 1199594, 1198902, 1198903, …
206577, 206579, 206636, 206641, 206647, 206669, 206653, 206654, 206321, 206265, 206301, 206247, 206252, 206709, 206790, 206741, 206710, 206711, 206797, 206798, 206799, 206800, 206795, 206796, 206825, 206826, 206811, 207385, 207384, 207283, 207284, 207285, 207299, 207300, 207301, 207435, 207461, 207471, 207872, 207873, 207874, 207805, 207806, 207852, 207848, 207849, 207850, 207851, 207902, 207812,…
54703, 954704, 954705, 954706, 954707, 954708, 954701, 954702, 955343, 955344, 954919, 955207, 955208, 955209, 955188, 955258, 955259, 955498, 955556, 955608, 955594, 955595, 955596, 955593, 955600, 955603, 955693, 955697, 940350, 940351, 940440, 956281, 956341, 956427, 956415, 956605, 956598, 956618, 956620, 955969, 955964, 955965, 956066, 956101, 956100, 956112, 956113, 956114, 956115, 956116, …
123966, 123967, 123968, 123969, 124581, 124587, 124588, 124589, 124590, 124591, 124592, 124582, 124583, 124584, 124585, 124586, 124733, 124734, 124735, 124736, 124737, 124738, 124739, 124726, 124727, 124728, 124729, 124730, 124731, 124732, 123673, 123674, 123675, 125016, 125025, 125035, 125046, 125057, 125065, 125075, 125086, 125105, 125115, 125124, 125135, 125145, 125156, 125166, 125167, 125169,…
993005, 993006, 993008, 993009, 993010, 993011, 993012, 993013, 993014, 993015, 993016, 993017, 993019, 993020, 993021, 993022, 993023, 993024, 993025, 993026, 993027, 993028, 992929, 992930, 992931, 994295, 994306, 994313, 994314, 994315, 994316, 994317, 994318, 994319, 994296, 994297, 995753, 995754, 995755, 995756, 995375, 995377, 995378, 995379, 995380, 995381, 995382, 995383, 995384, 995376,…
53, 25154, 25155, 25147, 25148, 25149, 25281, 25282, 25283, 27312, 27313, 27290, 27291, 27292, 27293, 27294, 27295, 27296, 27297, 27298, 27300, 27301, 27302, 27303, 27304, 27305, 27306, 27307, 26636, 26637, 26638, 27321, 27322, 26312, 26313, 26314, 26773, 26776, 26777, 26778, 26779, 26780, 26781, 26782, 26774, 26775, 26512, 26513, 26514, 26515, 26347, 26358, 26359, 26360, 26361, 26362, 26363, 263…
839, 1083840, 1083842, 1083849, 1083886, 1083887, 1083880, 1083881, 1083882, 1083883, 1083884, 1084792, 1084793, 1084794, 1084795, 1084796, 1084797, 1084798, 1084799, 1084800, 1084801, 1084802, 1084803, 1084804, 1084806, 1084807, 1084808, 1084809, 1084810, 1084811, 1087184, 1087190, 1087194, 1087195, 1087196, 1087197, 1087198, 1087199, 1087185, 1087186, 1087187, 1087188, 1087189, 1087191, 1087192…
, 583590, 583591, 583592, 583593, 583594, 583595, 583596, 583597, 583598, 583599, 585033, 585034, 585035, 585036, 585037, 585038, 585039, 585040, 585041, 585043, 585044, 585045, 585046, 585047, 585048, 585049, 585050, 585051, 585052, 585054, 585055, 585056, 585057, 585058, 585059, 585060, 585061, 585062, 585063, 585065, 585066, 585067, 585068, 585069, 585070, 585071, 585072, 585073, 585074, 58507…
090268, 1091079, 1091080, 1091081, 1091082, 1091083, 1091084, 1091439, 1091440, 1091441, 1091442, 1091443, 1091444, 1091445, 1090429, 1090430, 1090112, 1090113, 1090124, 1090125, 1090126, 1090127, 1091384, 1091385, 1091386, 1091387, 1091388, 1091389, 1091379, 1091380, 1091381, 1091382, 1091383, 1091143, 1091144, 1091145, 1091146, 1091147, 1091148, 1091149, 1091131, 1090455, 1090456, 1090457, 1090…
668, 12723, 12643, 12644, 12645, 12646, 12647, 12648, 12649, 12742, 12673, 12674, 12675, 12902, 12903, 13063, 13064, 13065, 13066, 13067, 13062, 12881, 12861, 12860, 13008, 13009, 13010, 13006, 13007, 13015, 13174, 13177, 13200, 13697, 13624, 13615, 13604, 13669, 13725, 13717, 13718, 13695, 13696, 13698, 13602, 13704, 13618, 13617, 13705, 13692, 13693, 13838, 13839, 13840, 13841, 14359, 14360, 14…
11, 97412, 97413, 97414, 97415, 97417, 97418, 97419, 97420, 97421, 97422, 97423, 97424, 97425, 97427, 97428, 97429, 97430, 97431, 97432, 97433, 97434, 97435, 97436, 97438, 97439, 97440, 97441, 97442, 104016, 104017, 104018, 104010, 104011, 104012, 104133, 104144, 104153, 104154, 104155, 104156, 104157, 104158, 104159, 104134, 104135, 104136, 104137, 104138, 104139, 104140, 104141, 104142, 104143,…
77, 1274812, 1274813, 1274916, 1274917, 1274913, 1274952, 1274963, 1274962, 1274964, 1274965, 1275006, 1275017, 1275018, 1275019, 1275020, 1275033, 1274974, 1274975, 1274973, 1274972, 1274987, 1274986, 1275088, 1275082, 1275083, 1275091, 1275263, 1275251, 1275249, 1275236, 1275245, 1275266, 1275427, 1275422, 1275481, 1275529, 1275742, 1275766, 1275759, 1275763, 1275786, 1275801, 1275798, 1275803,…
69631, 769633, 769634, 769635, 769636, 769637, 769638, 769639, 769640, 769641, 769642, 769483, 769484, 770416, 770418, 770435, 770461, 770485, 770518, 770519, 770520, 770521, 770537, 770534, 770789, 770907, 770925, 770871, 770872, 770873, 771821, 771814, 771823, 771790, 771788, 771813, 771848, 771877, 771878, 771857, 771851, 771862, 771863, 772676, 772709, 772710, 772711, 772712, 772811, 772792, …
399927, 399928, 399929, 399930, 399931, 399933, 399934, 399935, 399936, 399937, 399938, 399939, 399940, 399942, 399943, 399944, 399945, 399946, 399947, 399948, 399949, 399950, 399951, 399953, 399954, 399955, 399956, 399957, 399958, 399959, 399960, 399961, 399963, 399964, 399965, 399966, 399967, 399968, 399969, 399970, 399971, 399972, 399973, 399974, 399975, 399977, 399978, 399979, 399980, 399981,…
485516, 485517, 485518, 485519, 485520, 485521, 485522, 485524, 485525, 485526, 485527, 485528, 485529, 485530, 485531, 485532, 485533, 485535, 485536, 485537, 485538, 485539, 485540, 485541, 485542, 485543, 485544, 485546, 485547, 485548, 485549, 485550, 485551, 485552, 485553, 485554, 485555, 485557, 485558, 485559, 485560, 485561, 485562, 485563, 485564, 485565, 485566, 485569, 485570, 485571,…
363752, 363753, 363754, 363755, 363757, 363758, 363759, 363760, 363761, 363762, 363763, 363764, 363765, 363766, 363768, 363769, 363770, 363771, 363772, 363773, 363774, 363775, 363776, 363777, 363779, 363780, 363781, 363782, 363783, 363784, 363785, 363786, 363787, 363788, 363313, 363314, 363315, 363316, 363317, 363318, 363319, 363320, 363321, 363322, 363324, 363325, 363326, 363327, 363328, 363329,…
61980, 61981, 61982, 61983, 61972, 61973, 61974, 61975, 61976, 61950, 61951, 61952, 61953, 61954, 62250, 62252, 62253, 62254, 62255, 62256, 62257, 62258, 63503, 63504, 63505, 63506, 63507, 63535, 63545, 63555, 63564, 63565, 63566, 63515, 63516, 63517, 63518, 63519, 63520, 63521, 63522, 63523, 63524, 63525, 63526, 63527, 63528, 63529, 63530, 63531, 63532, 63533, 63534, 63536, 63537, 63538, 63539, …
1196, 121197, 120871, 120872, 120738, 120739, 120740, 120741, 120742, 120743, 120744, 120793, 120794, 120702, 120703, 120704, 120923, 120717, 120718, 120719, 120806, 120807, 120808, 120809, 120810, 121060, 120745, 120746, 120747, 121397, 121398, 121399, 120944, 120929, 120930, 121198, 118205, 118207, 118208, 118209, 118112, 118113, 118238, 118242, 118243, 118244, 118239, 118240, 118241, 118073, 1…
7607, 337608, 337609, 337610, 337611, 337612, 337613, 337614, 337615, 337616, 338742, 338743, 338744, 338746, 338851, 338850, 338834, 339151, 339113, 339124, 1054264, 1054265, 1054266, 1054268, 1054269, 1054270, 1054271, 1054513, 1054524, 1054533, 1054534, 1054535, 1054536, 1054537, 1054538, 1054514, 1054515, 1054516, 1054517, 1054518, 1054519, 1054520, 1054521, 1054522, 1054523, 1054525, 1054526…
0865, 491114, 491116, 491326, 491325, 491249, 491251, 491554, 491559, 491537, 491539, 491543, 491544, 491545, 491546, 491547, 491548, 491549, 491550, 491551, 491552, 491553, 491555, 491556, 491557, 491558, 491560, 491561, 491525, 491450, 491673, 491683, 491667, 491668, 491669, 491670, 491671, 491672, 491674, 491675, 491676, 491677, 491678, 491679, 491680, 491681, 491682, 491749, 491750, 491751, 4…
0566, 960567, 960568, 960547, 960548, 960644, 960630, 960650, 960646, 960758, 959412, 959408, 960927, 960930, 960938, 960933, 960841, 962307, 962219, 962310, 962313, 962314, 962315, 962316, 962311, 962312, 962319, 962215, 962833, 962834, 962872, 962961, 962955, 963083, 963110, 963093, 963094, 963107, 963108, 963252, 963295, 963336, 963334, 963402, 963554, 963555, 963556, 963543, 963548, 963627, 9…
1297564, 1297549, 1297550, 1297551, 1297552, 1297553, 1297554, 1297555, 1297556, 1298747, 1298756, 1298758, 1298759, 1298760, 1298761, 1298762, 1298763, 1298764, 1298748, 1298749, 1298750, 1298751, 1298752, 1298753, 1298754, 1298755, 1298757, 1297464, 1297475, 1297486, 1297497, 1297507, 1297508, 1297509, 1297510, 1297511, 1297465, 1297466, 1297467, 1297468, 1297469, 1297470, 1297471, 1297472, 129…
2143, 702216, 702214, 702266, 702267, 702268, 702269, 702283, 702284, 702355, 702380, 702397, 702421, 702482, 702485, 702460, 702461, 702731, 702728, 670346, 670347, 670351, 670352, 703784, 703785, 703451, 703452, 703453, 704251, 704252, 704253, 704254, 704549, 704550, 704551, 704552, 704255, 704256, 704257, 704258, 704073, 704074, 704075, 703341, 703342, 703343, 703319, 703320, 703321, 703322, 7…
178, 1334179, 1334180, 1334181, 1334182, 1334706, 1334707, 1334708, 1334709, 1334415, 1334416, 1333901, 1333902, 1335013, 1336899, 1336898, 1336933, 1336934, 1336935, 1336936, 1336809, 1336810, 1336811, 1336813, 1336606, 1336617, 1336607, 1336608, 1336609, 1336610, 1336611, 1336612, 1336613, 1336614, 1336615, 1336616, 1336618, 1336619, 1336620, 1338282, 1338485, 1338383, 1338636, 1338637, 1338638…
4002, 513933, 513934, 513935, 513936, 513937, 513938, 513939, 513940, 513941, 513942, 513944, 513945, 513946, 513947, 513948, 513949, 513950, 513951, 513953, 513954, 513955, 513956, 513957, 513958, 513959, 513960, 513961, 513962, 513964, 513965, 513966, 513967, 513968, 513969, 511937, 511938, 511939, 511940, 511941, 511942, 511943, 511944, 511946, 511947, 511948, 511949, 511950, 511951, 511952, 5…
1123831, 1123832, 1123293, 1123294, 1123295, 1123296, 1123297, 1123298, 1123299, 1123300, 1123288, 1123289, 1123290, 1123291, 1123292, 1123931, 1123932, 1123933, 1123934, 1124008, 1124009, 1123466, 1123467, 1123863, 1123864, 1123261, 1123262, 1124762, 1124763, 1124764, 1124765, 1124766, 1124767, 1124768, 1123495, 1123496, 1123497, 1123366, 1123368, 1123369, 1123370, 1123371, 1123372, 1123373, 112…
6, 988020, 988021, 988022, 988023, 988024, 988025, 988026, 988027, 988028, 988029, 988031, 988032, 988033, 988034, 988035, 988036, 988037, 988038, 988039, 988040, 988042, 988043, 988044, 988045, 988046, 988047, 988048, 988049, 988050, 988052, 988053, 988054, 988055, 988056, 988057, 988058, 988059, 988060, 988061, 988063, 988064, 988065, 988066, 988067, 988068, 988069, 988070, 988071, 988072, 9880…
039, 73119, 72066, 72067, 72068, 72330, 72813, 73103, 72331, 72332, 72333, 73120, 73121, 73122, 73123, 73124, 73125, 73126, 73040, 72334, 73104, 72340, 72815, 72816, 72817, 72818, 72819, 72429, 72030, 72031, 72032, 72033, 73408, 73409, 73410, 73411, 73412, 73413, 73414, 73415, 73416, 73417, 73418, 73419, 73420, 73421, 73422, 73423, 73424, 73792, 73849, 73850, 73967, 73966, 75643, 75635, 74451, 74…
, 916588, 916766, 916762, 916727, 916728, 916800, 916801, 917208, 916235, 918484, 918483, 918491, 918583, 918619, 918525, 918526, 918610, 918568, 918569, 918582, 918719, 919068, 919230, 919300, 919301, 919295, 919293, 919294, 919289, 919587, 919589, 919585, 919586, 919588, 919554, 919591, 898761, 898771, 898781, 898828, 898854, 899264, 899322, 899327, 899328, 899456, 920251, 920458, 920762, 92076…
168149, 1168150, 1168151, 1168152, 1168154, 1168155, 1168156, 1168157, 1168158, 1168159, 1168160, 1168161, 1168162, 1168163, 1168165, 1168166, 1168167, 1168168, 1169434, 1169571, 1169614, 1169613, 1169646, 1169703, 1169771, 1169793, 1169803, 1169822, 1169979, 1169981, 1169988, 1169987, 1170216, 1170214, 1170279, 1170521, 1170522, 1170622, 1171057, 1171156, 1171166, 1171484, 1171566, 1172468, 1172…
1, 788675, 788763, 788748, 788766, 788760, 788814, 788815, 788863, 788864, 788912, 788938, 788978, 788968, 789016, 789017, 789014, 789034, 789027, 789030, 789052, 789053, 789054, 789102, 789101, 789162, 789260, 789269, 789270, 789271, 789330, 789115, 789113, 789367, 789391, 789387, 789393, 789419, 789415, 789451, 789452, 789482, 789466, 789486, 789501, 789499, 789500, 789522, 789523, 789524, 7895…
7, 912649, 912659, 912651, 913124, 913181, 913180, 913226, 913323, 913317, 913438, 913439, 913433, 913445, 913492, 913493, 912320, 913650, 913671, 913793, 913855, 913954, 68665, 68679, 68680, 69379, 69380, 69381, 69382, 69383, 69542, 69235, 69236, 69237, 69248, 69249, 69250, 69279, 69280, 69145, 69146, 69147, 69148, 69149, 69150, 69151, 69152, 69597, 69598, 69402, 69403, 69404, 69405, 69406, 6940…
916231, 916232, 918421, 918422, 918419, 918420, 918416, 918417, 918418, 918620, 918543, 918519, 918564, 918521, 918522, 918523, 918524, 918721, 918722, 918723, 918724, 918725, 918726, 919129, 919128, 919131, 919335, 898913, 898914, 899142, 899270, 899259, 899260, 899433, 899434, 899435, 919998, 920176, 920315, 920316, 920353, 920631, 920766, 920654, 920671, 920672, 920646, 920647, 920664, 920669,…
514, 102515, 102516, 102517, 102518, 102519, 102521, 102051, 102062, 102072, 102079, 102080, 102081, 102082, 102083, 102041, 102042, 102043, 102044, 102045, 102046, 102047, 102048, 102049, 102050, 102052, 102053, 102054, 102055, 102056, 102057, 102058, 102059, 102060, 102061, 102063, 102064, 102065, 102066, 102067, 102068, 102069, 105974, 106276, 106111, 106112, 105895, 105896, 105897, 105898, 10…
95040, 895027, 894975, 894976, 894986, 894973, 894974, 895054, 895073, 895098, 895099, 895100, 895105, 895153, 895166, 895169, 895167, 895168, 895224, 895171, 895454, 895455, 895456, 895457, 895441, 895447, 895585, 895584, 895643, 895617, 895687, 895708, 895804, 895756, 895926, 895927, 895884, 895876, 895877, 895878, 895879, 895880, 895944, 895945, 895946, 895957, 895958, 895961, 895955, 895959, …
56161, 356162, 357440, 357441, 357442, 357443, 357444, 357445, 357446, 357447, 357448, 357449, 357451, 357452, 357453, 357454, 357455, 357456, 357457, 357458, 357459, 357460, 357462, 357463, 357464, 357465, 357466, 357467, 357468, 357469, 357470, 357472, 357473, 357474, 357475, 357476, 357477, 357478, 357479, 357481, 357482, 357483, 357484, 357485, 357486, 357487, 357488, 357490, 357491, 357492, …
1, 600342, 600343, 600344, 600345, 600346, 600332, 600333, 600334, 600335, 600336, 600337, 600338, 600339, 600347, 600349, 600350, 600351, 600352, 600353, 600354, 600355, 600356, 600348, 600357, 600358, 600359, 600360, 600361, 600362, 600363, 600364, 600365, 600366, 600367, 600368, 600369, 600370, 600371, 600377, 600378, 600379, 600380, 600381, 600372, 600373, 600374, 600375, 600376, 600382, 6003…
6, 185327, 185328, 185329, 185303, 185304, 185305, 185306, 185307, 185308, 185309, 185311, 185312, 185313, 185314, 185315, 185316, 185317, 185318, 185319, 185320, 185322, 185323, 185324, 185031, 185032, 185202, 185203, 185200, 185201, 185074, 185091, 185096, 185100, 185103, 185106, 185107, 185108, 185075, 185076, 185077, 185078, 185079, 185080, 185081, 185082, 185083, 185084, 185085, 185086, 1850…
, 1329604, 1329596, 1329597, 1329680, 1329657, 1329670, 1329766, 1329767, 1329768, 1329769, 1329770, 1329771, 1329772, 1329787, 1329788, 1329758, 1329926, 1329930, 1329938, 1329970, 1329969, 1330049, 1330044, 1330063, 1330052, 1330094, 1330073, 1330086, 1330263, 1330136, 1330258, 1330270, 1330249, 1330250, 1330172, 1330173, 1330251, 1330670, 1330665, 1330681, 1330597, 1330601, 1330661, 1330690, 1…
44, 704345, 703427, 703428, 703429, 703430, 703803, 703804, 703805, 704033, 704034, 704035, 704036, 704037, 704809, 704810, 704811, 704812, 704752, 704753, 704754, 704755, 704756, 704465, 704466, 704467, 704468, 703330, 703331, 703332, 703333, 703591, 703592, 703593, 703594, 704634, 704635, 704219, 704220, 704221, 703609, 703610, 703611, 703525, 703526, 703527, 703528, 703529, 703530, 704533, 704…
1021309, 1021310, 1021311, 1021312, 1021313, 1021996, 1021997, 1021998, 1021999, 1021227, 1021228, 1021229, 1021230, 1021231, 1021232, 1020660, 1020667, 1020668, 1020669, 1020670, 1020671, 1020672, 1020673, 1020650, 1020651, 1020652, 1020653, 1020654, 1020655, 1020656, 1020657, 1020658, 1020659, 1020661, 1020662, 1020663, 1020664, 1020665, 1020666, 1021671, 1021682, 1021684, 1021685, 1021686, 102…
523408, 523410, 523518, 523520, 523491, 523547, 523548, 523549, 523550, 523551, 523552, 523553, 523554, 523555, 523556, 523642, 523643, 523762, 523822, 523823, 523824, 523875, 528467, 528468, 528469, 528472, 528473, 528474, 528475, 528476, 528477, 528479, 528480, 528481, 528482, 528483, 528484, 528485, 528486, 528488, 528489, 528490, 528491, 528492, 528493, 528494, 528496, 528497, 528498, 528499,…
81736, 1381784, 1381822, 1381835, 1381836, 1381826, 1381827, 1381846, 1381851, 1381858, 1381877, 1381872, 1381874, 745640, 745641, 745663, 745660, 745693, 745694, 745695, 745696, 745697, 745698, 745699, 745692, 745706, 745708, 745688, 745689, 745713, 745724, 745759, 745775, 745776, 745793, 745810, 745817, 745811, 745774, 745787, 745796, 745779, 745806, 746849, 746375, 746383, 746384, 746385, 7463…
2, 466603, 466604, 466605, 466609, 466701, 466788, 466824, 466835, 466843, 466852, 466861, 466870, 466610, 466618, 466636, 466646, 466657, 466667, 466676, 466684, 466693, 466702, 466712, 466719, 466727, 466738, 466748, 466758, 466771, 466779, 466789, 466799, 466815, 466820, 466821, 466822, 466823, 466825, 466826, 466827, 466828, 466829, 466830, 466831, 1200656, 1200659, 1200705, 1200689, 1200768,…
1958, 631913, 631914, 631935, 631936, 631937, 631938, 631939, 631971, 631972, 631928, 631915, 631952, 631953, 631954, 632643, 632644, 632640, 632641, 632642, 632484, 632485, 632486, 632384, 632629, 632630, 632631, 632632, 632633, 632634, 632635, 632626, 632627, 632628, 633090, 632477, 632478, 632948, 632958, 632961, 632969, 632945, 632946, 632947, 632949, 632950, 632951, 632952, 632953, 632954, 6…
2710, 612711, 612712, 612687, 612688, 612689, 612690, 612691, 613066, 613067, 613068, 613069, 613070, 613071, 613072, 613073, 613063, 613064, 612813, 612814, 612807, 612746, 612747, 612748, 612749, 612139, 612150, 612161, 612170, 612172, 612173, 612174, 612175, 612176, 612140, 612141, 612142, 612143, 612144, 612145, 612146, 612147, 612148, 612149, 612151, 612152, 612153, 612154, 612155, 612156, 6…
085, 352068, 352069, 352070, 352071, 352072, 352073, 352074, 399373, 399374, 399375, 399376, 400723, 400804, 400812, 400819, 400827, 400837, 400845, 400849, 400861, 400888, 400897, 400907, 400914, 400920, 400931, 400939, 400947, 400957, 400967, 400984, 400994, 401003, 401021, 401030, 401041, 399702, 399729, 399739, 399748, 399757, 399765, 399774, 399790, 399806, 399813, 399822, 399827, 399837, 39…
, 82723, 82724, 82725, 82726, 82727, 82728, 82729, 82730, 82733, 82734, 82735, 82736, 82737, 82738, 82739, 82740, 82741, 82743, 82744, 82745, 82746, 82747, 82748, 82749, 82750, 82752, 82753, 82754, 82755, 82756, 82757, 82758, 82759, 82761, 82762, 82763, 82764, 82765, 82766, 82767, 82768, 82769, 82771, 82772, 82773, 82774, 163528, 163529, 163530, 163508, 163509, 163510, 163511, 163512, 163513, 163…
1, 683202, 683203, 682678, 682739, 682746, 682747, 682748, 682749, 682750, 682751, 682740, 682741, 691727, 691728, 691739, 691701, 691702, 691703, 691704, 691705, 691706, 691535, 691537, 691538, 691539, 691540, 691541, 691542, 691543, 691544, 694056, 694055, 694053, 694057, 691350, 691359, 691360, 691361, 691362, 691341, 691342, 691343, 691344, 691345, 691346, 691347, 691348, 691349, 691351, 6913…
2, 188153, 188154, 188155, 188156, 188881, 188882, 187278, 187279, 187280, 188880, 188886, 188887, 186836, 186846, 186852, 186853, 186854, 186855, 186856, 186857, 186827, 186828, 186829, 186830, 186831, 186832, 186833, 189490, 189493, 189497, 189498, 189219, 189332, 189333, 189527, 189531, 189532, 189533, 189534, 189535, 189528, 189529, 189530, 189409, 189461, 189428, 189429, 190199, 190422, 1904…
2, 772393, 772394, 772395, 772396, 772397, 772670, 772671, 772672, 772673, 772735, 772754, 772749, 772760, 772740, 772746, 772768, 772769, 772823, 772832, 772860, 772940, 772941, 772942, 772943, 772944, 772945, 772946, 772947, 772948, 772949, 772950, 772951, 772952, 772953, 772954, 772955, 772956, 772957, 772958, 772959, 772960, 772961, 772962, 772963, 772964, 772965, 772966, 772967, 772968, 7729…
83, 934119, 934246, 934247, 934248, 934249, 934250, 934239, 934240, 934335, 934328, 934329, 934336, 934369, 934362, 934382, 934340, 934339, 934344, 934570, 934571, 934598, 934613, 934602, 934609, 934753, 934778, 934779, 935013, 919710, 935694, 935787, 935778, 935779, 935753, 935754, 935755, 935756, 936007, 936012, 936088, 936087, 936098, 936084, 936130, 936135, 936215, 936222, 936262, 939019, 939…
9376, 819377, 819480, 819478, 819467, 819468, 819469, 819470, 819599, 819600, 819601, 819583, 819584, 819592, 820206, 820196, 820205, 820405, 820419, 820420, 820375, 820376, 820377, 820390, 820413, 820384, 820407, 820408, 820378, 820474, 820473, 820480, 820546, 820633, 820634, 820642, 820686, 818160, 818146, 818141, 818159, 828777, 828778, 828779, 828780, 828781, 828782, 828783, 828784, 828785, 8…
, 1072671, 1072742, 1072746, 1072756, 1072772, 1072766, 1072767, 1072780, 1072786, 1072791, 1072832, 1072834, 1072835, 1072836, 1072870, 1073406, 1073396, 1073421, 1073454, 1073455, 1073474, 1073490, 1073465, 1073450, 1073446, 1073445, 1073498, 1073499, 1073539, 1073546, 1073554, 1073551, 1073563, 1073561, 1073565, 1076108, 1076101, 1076099, 1077662, 1077663, 1079333, 1079334, 1079335, 1079469, 1…
815570, 815571, 815572, 815554, 815555, 815556, 815557, 815558, 815559, 815560, 815561, 815562, 815564, 815565, 815566, 815515, 815523, 815524, 815525, 815526, 815527, 815506, 815507, 815508, 815509, 815510, 815511, 815512, 815513, 815514, 815516, 815517, 815518, 815519, 815520, 815521, 815522, 814471, 814472, 815473, 815487, 815488, 815489, 815490, 815491, 815474, 815475, 815476, 815477, 815478,…
879, 357880, 357881, 357883, 357884, 357885, 357886, 357887, 357888, 357889, 357890, 357891, 357893, 357894, 357895, 357896, 357897, 357898, 357901, 357902, 357903, 357904, 357905, 357906, 357907, 357908, 357909, 357911, 357912, 357913, 357914, 357915, 357916, 357917, 357918, 357919, 357920, 357922, 357923, 357924, 357925, 357926, 357927, 357928, 357929, 357930, 357931, 357933, 357934, 357935, 35…
116, 116117, 116118, 116119, 116109, 116110, 116111, 115703, 134181, 134173, 134203, 134204, 134207, 134206, 134262, 134268, 134367, 134368, 134369, 134370, 134371, 134372, 134425, 134476, 134495, 134643, 134644, 134645, 134601, 134567, 134580, 134585, 134592, 134593, 134594, 134595, 134596, 134597, 134598, 134599, 134600, 134602, 134603, 134604, 134605, 134606, 134607, 134608, 134609, 134610, 13…
6726, 156728, 156729, 156730, 156731, 156733, 156734, 156735, 156736, 156737, 156738, 156740, 156741, 156742, 156743, 156744, 156746, 156748, 156749, 156750, 156751, 156752, 156753, 156754, 157149, 157150, 157151, 157193, 157191, 157192, 157194, 157234, 157235, 157236, 157467, 157468, 157469, 157369, 157370, 157371, 157400, 157401, 157402, 157497, 157498, 157499, 157477, 157478, 157479, 157480, 1…
84, 44234, 44235, 44236, 44237, 44238, 44239, 44240, 44241, 44242, 44243, 44245, 44246, 44247, 44248, 44249, 44250, 44251, 44252, 44253, 44255, 44256, 44257, 44258, 44259, 44260, 44261, 44262, 44263, 44265, 44266, 44267, 44268, 44269, 44270, 44271, 44272, 44273, 44274, 44275, 44276, 44277, 44278, 44279, 44280, 45450, 45452, 45455, 45457, 45458, 45444, 45445, 45446, 45447, 45448, 45449, 45451, 454…
135661, 1135662, 1136308, 1136309, 1136332, 1136333, 1136334, 1136335, 1136336, 1136337, 1135023, 1135024, 1136079, 1136086, 1136087, 1136088, 1136089, 1136090, 1136091, 1136092, 1136093, 1136080, 1136081, 1136082, 1136083, 1136084, 1136085, 1135579, 1135580, 1135581, 1135582, 1135583, 1135584, 1135451, 1135461, 1135464, 1135465, 1135466, 1135467, 1135468, 1135469, 1135470, 1135452, 1135453, 1135…
131, 226132, 226122, 226123, 226124, 226125, 226126, 226127, 226128, 226129, 226130, 225812, 225813, 225814, 225815, 225816, 225900, 225901, 226111, 226112, 226113, 226114, 226108, 226109, 226110, 225696, 225708, 225709, 225697, 225698, 225699, 225700, 225701, 225702, 225703, 225704, 225705, 225706, 225707, 225175, 225178, 225179, 225180, 225181, 225182, 225183, 225184, 225167, 225168, 225169, 22…
93677, 1293678, 1293679, 1293680, 1293663, 1293643, 1293699, 1293635, 1293636, 1293637, 1293638, 1293639, 1293640, 1293706, 1293707, 1294592, 1294600, 1294634, 1294636, 1294626, 1294653, 1294900, 1294902, 1294905, 1294913, 1294943, 1295539, 1295765, 1295764, 1295760, 1295759, 1296296, 1296219, 1296263, 1296297, 1296298, 1296299, 1296300, 1296301, 1296302, 1296197, 1296198, 1296199, 1296195, 12961…
485295, 485296, 485297, 485298, 485299, 485300, 485301, 485303, 485304, 485305, 485306, 485307, 485308, 485309, 485310, 485311, 485312, 485314, 485315, 485316, 485317, 485318, 485319, 485320, 485321, 485322, 485323, 485325, 485326, 485327, 485328, 485329, 485330, 485331, 485332, 485333, 485334, 485336, 485337, 485338, 485339, 485340, 485341, 485342, 485343, 485344, 485345, 485348, 485349, 485350,…
57, 1212458, 1212460, 1212461, 1212462, 1212896, 1212897, 1212975, 1212977, 1212978, 1212979, 1212980, 1214905, 1214753, 1214754, 1214752, 1214834, 1214835, 1214836, 1215124, 1215121, 1215133, 1215208, 1215267, 1215280, 1215278, 1215279, 1215582, 1216369, 1216319, 1216320, 1216321, 1216322, 1216323, 1216324, 1216343, 1216344, 1216345, 1216346, 1216347, 1216348, 1216257, 1216326, 1216327, 1216312,…
954612, 955455, 955459, 955460, 955461, 955558, 955607, 955611, 955622, 955623, 955677, 955676, 955682, 954228, 954229, 954230, 954193, 954205, 954213, 954211, 954212, 954266, 954275, 954303, 940382, 940377, 940441, 940456, 940462, 940461, 940494, 940487, 940496, 956203, 956242, 956243, 1369533, 1369490, 1369532, 1369525, 1369526, 1369527, 1369471, 1369528, 1369529, 1369530, 1369472, 1369591, 136…
062, 1023063, 1023064, 1023046, 1023047, 1023048, 1023049, 1023050, 1023051, 1023052, 1023053, 1023054, 1023055, 1023057, 1023412, 1023413, 1023414, 1023415, 1023416, 1023417, 1023328, 1031283, 1031284, 1031285, 1031267, 1031268, 1031269, 1031270, 1031271, 1031272, 1031273, 1031274, 1031275, 1031277, 1031278, 1031279, 1030754, 1030759, 1030760, 1030761, 1030762, 1030763, 1030764, 1030765, 1030766…
385554, 385555, 385433, 385434, 385435, 385436, 385437, 385438, 385439, 385440, 385441, 385442, 385443, 385444, 385445, 385446, 385447, 385448, 391606, 391607, 391608, 391581, 391582, 391583, 391584, 391585, 391586, 391587, 391588, 391589, 391590, 391592, 391593, 391594, 391595, 391596, 391597, 391598, 391599, 391600, 391601, 391609, 391610, 391611, 391612, 391613, 391614, 391615, 391616, 391617,…
10060, 9854, 10102, 10160, 9887, 10142, 10143, 9989, 9990, 10171, 10172, 10173, 9976, 9977, 9978, 11077, 11078, 11176, 11177, 11178, 11179, 11180, 11181, 11182, 11173, 11174, 11175, 10879, 10880, 10881, 10882, 10883, 10873, 10874, 10875, 10876, 10877, 10878, 11159, 11160, 10840, 10841, 10842, 10814, 10815, 10816, 10817, 10818, 11162, 11163, 11047, 11025, 10805, 10806, 10807, 10808, 10895, 10896, …
3, 747264, 747166, 747167, 747168, 745971, 745981, 745982, 745983, 745984, 745985, 745986, 745987, 745988, 745972, 745973, 745974, 745975, 745976, 745977, 745978, 745979, 745980, 746178, 746226, 746237, 746248, 747740, 747743, 747903, 748645, 748743, 748852, 748896, 749124, 749126, 749125, 749321, 749317, 749390, 749393, 749371, 749410, 749504, 749610, 749611, 749701, 744689, 744690, 744704, 7449…
42, 1187682, 1187676, 1187677, 1187696, 1187697, 1187695, 1187709, 1187714, 1187733, 1187742, 1187743, 1187744, 1187746, 1187747, 1187748, 1187757, 1187770, 1187769, 1187789, 1187796, 1187797, 1187794, 1187825, 1187834, 1187837, 1187838, 1187847, 1187882, 1187894, 1187903, 1187897, 1187899, 1187986, 1187987, 1187988, 1187989, 1187990, 1187991, 1187992, 1187993, 1188052, 1188053, 1188085, 1188072,…
3, 430634, 430635, 430636, 430637, 430638, 430639, 430640, 430641, 430646, 430647, 430648, 430649, 430650, 430651, 430660, 430661, 432913, 433013, 433110, 433171, 433181, 432531, 432550, 432559, 432570, 432581, 432601, 432607, 432618, 432629, 432639, 432650, 432657, 432665, 432676, 432684, 432695, 432706, 432716, 432728, 432737, 432747, 432756, 432764, 432774, 432783, 432791, 432801, 432810, 4328…
4, 123395, 123396, 121852, 121853, 121854, 121856, 121857, 121858, 121859, 121860, 121579, 121590, 121608, 121609, 121610, 121611, 121612, 121613, 121580, 121581, 121582, 121583, 121584, 121585, 121586, 121587, 121588, 121589, 121591, 121592, 121593, 121594, 121595, 121596, 121597, 121598, 121599, 121600, 121601, 121602, 121603, 121604, 121605, 121606, 121607, 122600, 122601, 122602, 122603, 1226…
368, 1105369, 1105344, 1105345, 1105346, 1105347, 1105348, 1105349, 1105350, 1107171, 1107172, 1107173, 1107174, 1107175, 1107176, 1107177, 1107178, 1107179, 1107180, 1107181, 1107182, 1107183, 1107184, 1107185, 1107186, 1107187, 1107188, 1107189, 1107912, 1107913, 1107914, 1107915, 1107916, 1107917, 1106612, 1106613, 1106614, 1106615, 1106858, 1106859, 1106860, 1106861, 1106862, 1106863, 1108071…
7557, 117558, 117559, 117560, 117561, 117562, 117757, 117758, 117759, 117760, 117563, 117564, 117565, 117566, 117862, 117863, 117932, 117933, 117934, 117593, 117594, 117595, 117935, 117937, 117938, 117939, 117940, 117941, 117942, 117943, 117944, 120482, 120483, 120484, 120485, 120486, 120488, 120489, 120490, 120491, 120492, 120493, 120418, 120427, 120435, 120439, 120440, 120441, 120442, 120443, 1…
36, 1137748, 1137749, 1137750, 1137751, 1137662, 1137668, 1137669, 1137670, 1137671, 1137672, 1137673, 1137674, 1137675, 1137663, 1137664, 1139300, 1139301, 1139302, 1139304, 1139305, 1139306, 1139231, 1139232, 1139233, 1139234, 1139235, 1139236, 1139237, 1139239, 1139240, 1139241, 1139242, 1139243, 1139244, 1139246, 1139247, 1139248, 1139249, 1139250, 1139251, 1139252, 1139253, 1139254, 1140572,…
40, 96041, 96043, 96044, 96045, 96046, 96047, 96048, 96049, 96050, 96052, 96053, 96054, 96055, 96056, 96057, 96058, 95474, 95485, 95496, 95505, 95512, 95522, 95527, 95528, 95475, 95476, 95477, 95478, 95479, 95480, 95481, 95482, 95483, 95484, 95486, 95487, 95488, 95489, 95490, 95491, 95492, 95493, 95494, 95495, 95497, 95498, 95499, 95500, 95501, 95502, 95503, 95504, 95506, 95507, 95508, 95509, 955…
9, 135470, 135471, 135472, 135473, 135475, 135476, 135477, 135478, 135479, 135480, 135483, 135484, 135485, 135486, 135487, 135488, 135489, 135490, 135491, 135492, 135493, 135494, 135495, 135496, 135497, 135498, 135499, 135500, 135501, 135502, 135503, 135504, 135505, 135506, 135507, 135508, 135509, 135510, 135511, 135512, 135513, 135514, 135515, 135516, 135517, 135518, 135520, 135521, 135522, 1355…
3, 1261470, 1261472, 1261474, 1261475, 1261478, 1261479, 1261262, 1261339, 1261343, 1261345, 1261347, 1261334, 1261533, 1261534, 1261535, 1261536, 1261617, 1261632, 1261636, 1261650, 1261657, 1261652, 1261666, 1261763, 1261764, 1261757, 1261929, 1261930, 1261931, 1261907, 1263998, 1264001, 1264002, 1264003, 1264004, 1264005, 1264006, 1263979, 1263980, 1263981, 1263982, 1263983, 1263984, 1263985, …
, 1011602, 1011613, 1011624, 1011635, 1011646, 1011657, 1011668, 1011679, 1011680, 1011681, 1011683, 1011684, 1011685, 1011686, 1011687, 1011688, 1011689, 1011690, 1011691, 1011692, 1011694, 1011695, 1011696, 1011697, 1011698, 1011699, 1011700, 1011701, 1011702, 1011703, 1011705, 1011706, 1011707, 1011708, 1011709, 1011710, 1011711, 1011712, 1011713, 1011714, 1011716, 1011717, 1011718, 1011719, 1…
3083, 483084, 483203, 483204, 483205, 483206, 483207, 483208, 483209, 483210, 483211, 483212, 483213, 483214, 483215, 483217, 483218, 483569, 483593, 483594, 483595, 483589, 485591, 485592, 485593, 485594, 485595, 485596, 485597, 485598, 485600, 485601, 485602, 485603, 485604, 485605, 485606, 485607, 485608, 485609, 485611, 485612, 485613, 485614, 485615, 485616, 485617, 485618, 485619, 485621, 4…
3, 514634, 514636, 514637, 514638, 514639, 514640, 514641, 514642, 514643, 514644, 514645, 514647, 514648, 514649, 515988, 515989, 515968, 515969, 515970, 515971, 515972, 515973, 515974, 515975, 515976, 515978, 515979, 515980, 515981, 515982, 515999, 516001, 516002, 516003, 516004, 516005, 516006, 516007, 515990, 515991, 515992, 515993, 515994, 515995, 515996, 515997, 515998, 516000, 516008, 5160…
2, 179823, 179824, 179859, 180914, 180934, 180927, 180918, 180946, 180963, 186080, 186081, 186079, 186070, 186071, 186189, 186168, 186167, 186164, 186221, 186222, 186206, 186204, 186811, 186817, 186818, 186819, 187298, 187300, 187301, 187302, 187303, 187304, 187305, 187306, 187307, 187308, 187309, 187311, 187312, 187313, 187314, 187315, 187316, 187317, 187318, 187319, 187321, 187322, 187323, 1873…
12447, 1112448, 1114717, 1114718, 1114719, 1114659, 1114660, 1114661, 1114662, 1114663, 1115005, 1115006, 1115007, 1115008, 1115009, 1114952, 1114953, 1114949, 1114950, 1114951, 1114770, 1114771, 1114544, 1114545, 1114546, 1115057, 1115058, 1115059, 1115060, 1115061, 1115062, 1115063, 1114892, 1114893, 1114891, 1115056, 1114670, 1114673, 1114674, 1114675, 1114676, 1114677, 1114667, 1114668, 11146…
936, 1037937, 1037938, 1037939, 1037940, 1037941, 1037942, 1037944, 1037945, 1037946, 1037947, 1037948, 1037949, 1037950, 1037951, 1037952, 1037954, 1037955, 1037956, 1037957, 1037958, 1037959, 1037960, 1037962, 1037963, 1037964, 1037965, 1037966, 1037967, 1037968, 1037969, 1037970, 1036958, 1036963, 1036964, 1036965, 1036966, 1036967, 1036968, 1036969, 1036948, 1036949, 1036950, 1036951, 1036952…
97, 322554, 322557, 322558, 322559, 322560, 322561, 322562, 322563, 322564, 322566, 322567, 322568, 322569, 322570, 322572, 322573, 322575, 322576, 322577, 322578, 322579, 322580, 322581, 324662, 324663, 324664, 324665, 324666, 324598, 324609, 324619, 324629, 324640, 324646, 324647, 324648, 324599, 324600, 324601, 324602, 324603, 324604, 324605, 324606, 324607, 324608, 324610, 324611, 324612, 324…
7, 1059438, 1059439, 1059440, 1059375, 1059386, 1059390, 1059391, 1059392, 1059393, 1059394, 1059395, 1059396, 1059376, 1059377, 1059378, 1059379, 1059380, 1059381, 1059382, 1059383, 1059384, 1059385, 1059387, 1059388, 1059389, 1060853, 1060862, 1060863, 1060864, 1060865, 1062685, 1062686, 1062687, 1062688, 1062689, 1062690, 1062691, 1063783, 1063793, 1063804, 1063815, 1063826, 1063837, 1063842, …
69, 871970, 871988, 871989, 872177, 872176, 872253, 872271, 872364, 872365, 872380, 872381, 872346, 872347, 872452, 872474, 872464, 872477, 872516, 872520, 872512, 872525, 868792, 868819, 868823, 868855, 868860, 868863, 868873, 868898, 868906, 872591, 872593, 872704, 872768, 872790, 872781, 872856, 872919, 872920, 872912, 872939, 872968, 873081, 873115, 873107, 873157, 873139, 873129, 873130, 873…
, 201886, 201887, 201888, 201889, 201964, 201625, 201626, 201627, 201628, 201629, 202059, 202060, 202061, 202062, 202063, 201823, 201794, 201521, 201522, 201523, 201524, 201934, 201935, 201933, 201644, 201872, 201873, 201874, 201875, 201574, 201575, 201576, 201577, 201578, 201579, 201526, 201525, 201876, 201877, 201878, 202068, 202145, 202211, 202212, 202213, 202356, 202357, 202358, 202374, 20237…
, 997037, 997038, 997039, 997040, 997178, 997179, 997180, 997181, 997182, 997183, 997184, 997185, 997169, 997170, 997171, 999886, 999887, 999888, 999889, 999890, 999891, 999892, 999893, 999894, 999896, 999897, 999898, 999899, 999900, 999901, 999902, 999903, 999904, 999905, 999907, 999908, 999909, 999910, 999911, 999912, 999913, 999914, 999915, 999916, 999918, 999919, 999920, 999921, 999922, 99992…
1275518, 1275522, 1275744, 1275753, 1275784, 1275815, 1275822, 1275838, 1275986, 1276007, 1276052, 1276001, 1276002, 1275994, 1276008, 1328777, 1328778, 1328779, 1328780, 1328781, 1328782, 1328783, 1328786, 1328787, 1328788, 1328789, 1328790, 1328791, 1328792, 1328793, 1328794, 1328795, 1328797, 1328798, 1328799, 1328800, 1328801, 1328802, 1328803, 1328804, 1328805, 1328806, 1328808, 1328809, 132…
77583, 177584, 177585, 177855, 177859, 177860, 177861, 177862, 177863, 177864, 177865, 177856, 177857, 177858, 177739, 177740, 177728, 177729, 177730, 177731, 177732, 177733, 177734, 177735, 177736, 177737, 177738, 178864, 178865, 178866, 178867, 178868, 178869, 178870, 178871, 178505, 178507, 178508, 178509, 178510, 178511, 178512, 178513, 178506, 177586, 177596, 177606, 315489, 315490, 315488, …
9, 1173690, 1173757, 1179254, 1179307, 1179546, 1184728, 1184729, 1184730, 1184731, 1184732, 1185339, 1185342, 1185340, 1185341, 1185368, 1185372, 1185401, 1185472, 1185480, 1185466, 1185477, 1185469, 1185470, 1185573, 1185643, 1186565, 1186714, 1186695, 1186687, 1186694, 1186812, 1186889, 1186927, 1186941, 1186942, 1187062, 1187060, 1187345, 1187730, 1188442, 1191388, 1191519, 1191561, 1191734, …
, 1085045, 1085046, 1085047, 1085048, 1085049, 1085050, 1085051, 1085052, 1085053, 1087645, 1087647, 1087643, 1087651, 1088118, 1088142, 1088144, 1090515, 1090516, 1090517, 1090518, 1090277, 1090278, 1090279, 1090280, 1090281, 1090282, 1091252, 1091253, 1091254, 1091255, 1091256, 1090519, 1090520, 1091011, 1091012, 1091013, 1091014, 1091015, 1091016, 1091017, 1091018, 1091019, 1091299, 1091300, 1…
9, 1244660, 1244661, 1244662, 1244663, 1244732, 1244707, 1244587, 1244761, 1244762, 1244797, 1244810, 1245234, 1245231, 1245219, 1245380, 1245385, 1245437, 1245438, 1245536, 1245587, 1245722, 1245844, 1246006, 1246055, 1246074, 1246075, 1246136, 1246144, 1246152, 1246290, 1246291, 1246309, 1246354, 1246408, 1262105, 1262095, 1262143, 1262174, 1262274, 1262309, 1262305, 1262538, 1262600, 1262716, …
270903, 270904, 270905, 270906, 270907, 270908, 270909, 270910, 270911, 270914, 270915, 270916, 270917, 270918, 270919, 270920, 270921, 270922, 273795, 273796, 273797, 273798, 273799, 273800, 273801, 273802, 273804, 273805, 273806, 273807, 273808, 273809, 273810, 273811, 273812, 273813, 273815, 273816, 273817, 273818, 273819, 273820, 273821, 273822, 273823, 273824, 273826, 273827, 273828, 273829,…
295156, 295157, 295158, 295159, 295160, 295161, 295162, 295163, 295164, 295165, 295166, 295167, 295168, 295169, 295170, 295172, 295173, 295175, 295176, 295177, 295178, 295180, 295181, 295182, 295183, 295184, 295185, 295186, 295187, 295188, 295189, 295190, 295191, 295192, 296768, 296769, 296710, 296542, 296543, 296805, 296845, 296905, 296906, 296907, 296908, 296909, 296910, 296911, 297139, 297140,…
132, 358133, 358134, 358135, 358136, 358137, 358139, 358140, 358141, 358142, 358143, 358144, 358145, 358146, 358147, 360751, 360752, 360753, 360754, 360755, 360756, 360757, 360758, 360759, 360760, 360761, 360762, 360763, 360764, 360765, 360766, 360767, 360768, 360769, 360770, 360771, 360772, 360773, 360774, 360775, 360776, 360777, 360778, 360779, 360780, 360781, 360782, 360783, 360784, 360785, 36…
307, 191308, 191309, 191310, 191311, 191312, 191414, 191400, 191743, 191744, 191725, 191771, 191805, 191806, 191745, 192324, 192448, 192031, 192051, 192052, 192053, 192054, 192114, 192115, 192667, 192768, 192769, 192770, 192415, 192416, 192417, 192418, 191955, 191956, 191957, 191958, 191959, 191960, 191961, 192111, 192112, 192141, 192142, 192451, 192452, 192453, 192454, 192449, 192450, 192552, 19…
647047, 647038, 647202, 647189, 647249, 648258, 648296, 648881, 648882, 648883, 648884, 648885, 648710, 648711, 648712, 648713, 648714, 648715, 648709, 648522, 648531, 648515, 648516, 648517, 648518, 648519, 648520, 648521, 648523, 648524, 648525, 648526, 648527, 648528, 648529, 648530, 648747, 648748, 648749, 649006, 648791, 648792, 648793, 648794, 648795, 648997, 648532, 648533, 648534, 648891,…
1288042, 1288024, 1288025, 1288026, 1288027, 1288028, 1288029, 1288030, 1288031, 1288032, 1288033, 1288034, 1288035, 1288036, 1288037, 1288038, 1287494, 1287495, 1287496, 1287497, 1287498, 1287499, 1287500, 1287489, 1287490, 1287491, 1287492, 1287493, 1287610, 1287611, 1287612, 1287613, 1287614, 1287615, 1287616, 1287609, 1288149, 1288012, 1288013, 1288453, 1288454, 1288455, 1288456, 1288457, 128…
1080660, 1080657, 1082093, 1082096, 1153994, 607115, 607120, 607123, 626811, 626821, 626831, 626812, 626813, 626814, 626815, 626816, 626817, 626818, 654616, 660643, 660644, 669927, 741124, 751427, 793685, 793689, 793690, 793691, 793692, 799071, 808356, 820751, 860406, 860405, 869794, 897992, 897995, 905385, 912484, 898744, 898741, 898742, 898743, 923121, 925960, 933662, 943763, 940336, 964508, 35…
598441, 598442, 598443, 598444, 598445, 598446, 598447, 598449, 598450, 598451, 598452, 598453, 598454, 598455, 600146, 600147, 600148, 600149, 600136, 600137, 600138, 600139, 600140, 600141, 600142, 600150, 600159, 600160, 600161, 600162, 600163, 600164, 600165, 600166, 600151, 600152, 600153, 600154, 600155, 600156, 600157, 600158, 600167, 600174, 600175, 600176, 600177, 600178, 600179, 600180,…
337306, 1337307, 1337308, 1337309, 1337310, 1337311, 1337313, 1337314, 1337315, 1337316, 1337317, 1337318, 1337319, 1337320, 1337321, 1337323, 1336979, 1336989, 1336990, 1336991, 1336992, 1336993, 1336994, 1336973, 1336974, 1336975, 1336976, 1336977, 1337901, 1338293, 1338294, 1338441, 1338301, 1338368, 1338369, 1338365, 1338366, 1338578, 1338585, 1339234, 1339235, 1339188, 1339092, 1339093, 1339…
9, 832843, 832850, 833518, 833521, 833593, 833594, 833695, 833696, 833767, 834007, 834008, 834009, 834010, 834011, 834012, 834013, 834014, 834015, 834016, 834017, 834018, 834019, 834020, 834021, 834022, 834023, 834024, 834025, 834026, 834027, 834028, 834050, 834049, 834477, 834621, 833205, 833206, 833196, 833197, 833198, 833199, 833189, 833190, 833185, 833231, 833273, 833305, 840387, 840386, 8403…
272, 1268278, 1268285, 1268295, 1268306, 1268316, 1268576, 1268602, 1268603, 1268604, 1268605, 1268606, 1268607, 1268608, 1268609, 1268610, 1268580, 1268581, 1268582, 1268788, 1268789, 1268825, 1269245, 1270548, 1270549, 1270550, 1270551, 1270552, 1270077, 1270078, 1270079, 1270080, 1269864, 1269865, 1269089, 1269090, 1269091, 1269092, 1269093, 1269094, 1269095, 1269096, 1269097, 1269407, 1269408…
0, 185131, 185132, 185133, 185134, 185135, 185136, 185137, 185138, 185139, 185140, 5538, 5539, 5531, 5532, 5533, 5534, 5536, 8527, 8726, 8621, 8622, 8575, 8576, 8577, 8533, 8545, 8534, 8535, 8536, 8537, 8538, 8539, 8540, 8541, 8542, 8543, 8544, 8675, 8676, 8659, 8660, 8661, 8710, 8654, 8655, 8843, 8844, 8845, 8846, 8923, 8920, 8921, 8922, 8754, 8755, 8752, 8753, 8884, 8885, 8886, 8895, 9312, 9313…
95, 1280396, 1280397, 1280398, 1280399, 1280400, 1280401, 1280402, 1280403, 1280404, 1280405, 1280406, 1280407, 1280408, 1280409, 1280410, 1280411, 1280412, 1280413, 1280414, 1280415, 1280416, 1280417, 1280418, 1280419, 1280420, 1280421, 1280422, 1280423, 1280424, 1280425, 1280426, 1280427, 1280428, 1280429, 1280430, 1280431, 1280432, 1280433, 1280434, 1280436, 1280437, 1280438, 1280439, 1280440,…
584699, 584700, 584701, 584702, 584703, 584704, 584705, 584707, 584738, 584741, 584742, 584743, 584744, 584745, 584746, 584747, 584748, 584739, 584740, 584458, 584534, 584577, 584581, 584597, 584613, 584469, 584478, 584488, 584492, 584515, 584528, 584551, 584559, 584567, 584573, 584574, 584575, 584576, 584578, 584579, 584580, 584582, 584583, 584584, 584585, 584586, 584587, 584588, 584589, 584590,…
875617, 875682, 875710, 876028, 876086, 876232, 876233, 876238, 876417, 876392, 876393, 876409, 876384, 876398, 876450, 876453, 876460, 876458, 876902, 876905, 876895, 877850, 877854, 877851, 877852, 877853, 877988, 877990, 877969, 877970, 877978, 877958, 877965, 878092, 878105, 878108, 878159, 878189, 878190, 878209, 878234, 878235, 878280, 878281, 878283, 878284, 878285, 878323, 878469, 878458,…
426526, 426527, 426528, 426529, 426530, 426531, 426532, 426533, 426535, 426536, 426537, 426538, 426539, 426540, 426541, 426542, 426543, 426545, 426547, 426548, 426549, 426550, 426551, 426552, 426553, 426554, 426555, 426587, 426588, 426589, 426556, 426557, 426558, 426559, 426560, 426561, 426562, 426563, 426564, 432174, 432175, 432176, 432177, 432178, 432179, 432180, 432182, 432183, 432184, 432185,…
84, 1270285, 1269788, 1269789, 1269790, 1269791, 1269454, 1269455, 1269456, 1269457, 1269812, 1269813, 1269814, 1269815, 1269816, 1269817, 1269458, 1269459, 1269460, 1269461, 1270225, 1270226, 1270227, 1270228, 1270229, 1269462, 1269463, 1269464, 1269465, 1269466, 1269081, 1269082, 1269083, 1269084, 1269757, 1269758, 1269759, 1269760, 1269761, 1269762, 1269763, 1269894, 1269895, 1269896, 1269897,…
08340, 652595, 652599, 726360, 737729, 774442, 774447, 795406, 820764, 820757, 820758, 820759, 820760, 820762, 838387, 862882, 869774, 869775, 917508, 917509, 956186, 67341, 67015, 67016, 67017, 67107, 68216, 68217, 68218, 68219, 68220, 68221, 68222, 67506, 67507, 67110, 67111, 67112, 67117, 67665, 67666, 67571, 67572, 67573, 67315, 67316, 67317, 67318, 67319, 67574, 67575, 67576, 67577, 67578, 6…
1, 1121562, 1121563, 1121564, 1121565, 1122362, 1122373, 1122384, 1122395, 1122406, 1122416, 1122417, 1122418, 1122419, 1122363, 1122364, 1122365, 1122366, 1122367, 1122368, 1122369, 1122370, 1122371, 1122372, 1122374, 1122375, 1122376, 1122377, 1122378, 1122379, 1122380, 1122381, 1122382, 1122383, 1122385, 1122386, 1122387, 1122388, 1122389, 1122390, 1122391, 1122392, 1122393, 1122394, 1122396, …
1213130, 1213131, 1213132, 1213133, 1213134, 1213135, 1213136, 1213137, 1213139, 1213140, 1213141, 1213142, 1213143, 1213144, 1213145, 1213146, 1213147, 1213148, 1213150, 1213151, 1213152, 1214455, 1215259, 1215304, 1215305, 1215291, 1215490, 1215491, 1215535, 1215566, 1215576, 1215575, 1215574, 1215580, 1215581, 1215380, 1215373, 1215374, 1215469, 1215470, 1215728, 1215680, 1215675, 1215780, 121…
34116, 534123, 534124, 534170, 534171, 534172, 534173, 534174, 534175, 534176, 534177, 534178, 534179, 534180, 534181, 534182, 534183, 534516, 536059, 536060, 536062, 536063, 536064, 536065, 536066, 536067, 536068, 536069, 536070, 536071, 536073, 536074, 536075, 536076, 536077, 536078, 536079, 536080, 536081, 536082, 536084, 536085, 536086, 536087, 536088, 536089, 536090, 536091, 536093, 536094, …
24772, 324773, 324774, 324775, 324776, 324777, 324779, 324780, 324781, 324782, 324783, 324784, 324785, 324732, 324733, 324734, 324735, 324736, 324715, 324724, 324727, 324728, 324729, 324730, 324731, 324716, 324717, 325573, 325574, 325575, 325576, 325577, 325578, 325579, 325580, 325582, 325583, 325584, 325585, 325586, 325587, 325588, 325589, 325590, 325591, 325593, 325594, 325595, 325596, 325597, …
40980, 740981, 740982, 740994, 740995, 740996, 740993, 740968, 740939, 740940, 740935, 740936, 741195, 741307, 741308, 741309, 741306, 741391, 741392, 741532, 741533, 741534, 741535, 741536, 741559, 741562, 742032, 745291, 745386, 745387, 745388, 745389, 745390, 745391, 745392, 745361, 745328, 745480, 745474, 745473, 745551, 745535, 745536, 745648, 745646, 745784, 745807, 745764, 746818, 746819, …
1197265, 1197266, 1197525, 1197526, 1197333, 1197334, 1197335, 1197336, 1197604, 1197283, 1197284, 1197753, 1197754, 1197755, 1197551, 1197552, 1197553, 1197549, 1197550, 1197231, 1197232, 1197613, 1197614, 1197422, 1197756, 1197620, 1197339, 1197340, 1198822, 1198823, 1198824, 1198351, 1198352, 1198353, 1198350, 1198443, 1198444, 1198445, 1198446, 1198442, 1198284, 1198285, 1198286, 1198287, 119…
8733, 798903, 799027, 799173, 799181, 799187, 807118, 807111, 807161, 807171, 807180, 807412, 807413, 807414, 807415, 807416, 807766, 807767, 807606, 807607, 807608, 807368, 807369, 807370, 807363, 807364, 807365, 807366, 807367, 807522, 807523, 808228, 808229, 807371, 808239, 807421, 807422, 807423, 807424, 807425, 807426, 808094, 808095, 808068, 808069, 807592, 807593, 807594, 808313, 808346, 8…
6946, 866942, 867049, 867169, 867190, 867171, 867232, 867407, 867408, 867409, 867410, 867432, 867433, 867427, 867428, 867429, 867430, 867431, 867415, 867441, 867520, 867519, 867521, 867522, 867526, 867527, 867561, 867579, 867632, 867687, 867774, 866109, 866172, 866165, 866196, 866199, 866197, 866282, 866262, 866295, 867956, 867957, 867962, 868180, 868189, 868445, 868435, 868573, 868574, 868575, 8…
99460, 1099461, 1099462, 1099463, 1099464, 1099465, 1099466, 1099468, 1099469, 1099470, 1099471, 1099472, 1099473, 1099474, 1099475, 1099476, 1099477, 1099479, 1099480, 1099481, 1099482, 1099483, 1099484, 1099485, 1099486, 1099487, 1099488, 1099490, 1099491, 1099492, 1099493, 1099494, 1099495, 1099496, 1101804, 1101805, 1101806, 1101807, 1101808, 1101809, 1102336, 1102337, 1102338, 1102339, 11023…
, 362266, 362267, 362268, 362269, 362270, 362272, 362273, 362274, 362275, 362276, 362277, 362278, 362279, 362280, 362281, 362283, 362284, 362285, 362286, 362287, 362288, 362289, 362290, 362291, 362292, 362294, 362295, 362296, 362297, 362298, 362299, 362300, 362301, 362302, 362303, 362305, 362306, 365812, 365813, 365814, 365815, 365782, 365783, 365784, 365785, 365786, 365787, 365788, 365789, 36579…
, 276533, 276535, 276536, 276537, 276538, 276539, 276540, 276541, 276542, 276543, 276545, 276546, 276547, 276548, 276549, 276550, 276551, 276552, 276553, 276554, 276556, 276557, 276558, 276559, 276560, 276561, 276562, 276563, 276564, 276567, 276809, 276810, 276811, 276812, 276813, 276814, 276815, 276816, 276817, 276818, 276819, 276820, 276821, 276822, 276823, 276824, 276825, 276826, 276827, 27682…
36, 44737, 44738, 44739, 44740, 44741, 44742, 44743, 44745, 44746, 44747, 44748, 44749, 44750, 44751, 44752, 44753, 44754, 44756, 44757, 44758, 44759, 44760, 44761, 44762, 45991, 45990, 46040, 46041, 46042, 46169, 46128, 46219, 46259, 46260, 46311, 46309, 46310, 46723, 46684, 46634, 46635, 46636, 46626, 46994, 46995, 46829, 46865, 46866, 46867, 46868, 46869, 46870, 46871, 46810, 46811, 46731, 469…
, 852494, 852501, 852558, 852552, 852564, 852589, 852572, 852577, 852635, 852630, 852742, 852746, 852781, 852766, 852765, 853819, 853818, 853831, 854633, 854634, 854656, 854654, 854722, 854730, 854797, 854795, 854780, 854781, 854806, 854807, 854808, 854809, 854939, 855076, 855077, 855075, 855129, 855130, 855179, 855180, 855181, 855182, 855028, 855020, 855287, 855288, 855291, 855292, 855335, 85532…
7, 739158, 739159, 739160, 739161, 739162, 739163, 739164, 739165, 739166, 739167, 739168, 739169, 739170, 739171, 739172, 739173, 739174, 739820, 739768, 739769, 739770, 739771, 739772, 739748, 739749, 739750, 739751, 739752, 739753, 739754, 739755, 739756, 739860, 739861, 739887, 739972, 739973, 740455, 740452, 740453, 740454, 740478, 740479, 740526, 740815, 740790, 740791, 740798, 740799, 7408…
15056, 15059, 15060, 15061, 15062, 15063, 15064, 15065, 15066, 15057, 15058, 14332, 14333, 14334, 14189, 14190, 14191, 14192, 14193, 14194, 14195, 15269, 15270, 15271, 15272, 15273, 15274, 14196, 14197, 14198, 14440, 14441, 14442, 14624, 14625, 14626, 14345, 14346, 14347, 15037, 15038, 15039, 15040, 15041, 15658, 15710, 15712, 15713, 15771, 15761, 15762, 15763, 15764, 15765, 15766, 15767, 15768, …
212306, 213057, 213298, 213299, 213300, 213301, 213302, 213303, 213305, 213354, 213332, 213333, 213428, 213393, 213453, 214435, 214436, 215632, 215633, 215054, 215475, 215476, 214878, 214880, 214881, 214882, 214883, 214884, 214885, 214886, 214887, 214879, 214930, 214931, 214932, 214933, 214934, 214935, 214936, 216244, 216209, 216210, 893444, 893447, 905825, 905826, 905827, 905828, 905921, 918964,…
511293, 511294, 511296, 511297, 511298, 511299, 511300, 511301, 511302, 511303, 511304, 511305, 511307, 511308, 511309, 511310, 511311, 511312, 511313, 511314, 511315, 511316, 511318, 511319, 511320, 511321, 511322, 511323, 511324, 511325, 511326, 511327, 511329, 511330, 511331, 511332, 511333, 511334, 511335, 511336, 511337, 511338, 511340, 511341, 511342, 511343, 511344, 511345, 511346, 511347,…
3, 733957, 734088, 734090, 734089, 734091, 734127, 734205, 734262, 734290, 734374, 734378, 734377, 734423, 734427, 734643, 731959, 731960, 731961, 731937, 731946, 734966, 734982, 735026, 735027, 734986, 735034, 735432, 735506, 735488, 735563, 735561, 735651, 735652, 735655, 735912, 735935, 735925, 735904, 735914, 735906, 736080, 736186, 736183, 741299, 741333, 741425, 741523, 741514, 741515, 7415…
10874, 1010876, 1011064, 1011075, 1011086, 1011097, 1011098, 1011099, 1011100, 1011101, 1011065, 1011066, 1011067, 1011068, 1011069, 1011070, 1011071, 1011072, 1011073, 1011074, 1011076, 1011077, 1011078, 1011079, 1011080, 1011081, 1011082, 1011083, 1011084, 1011085, 1011087, 1011088, 1011089, 1011090, 1011091, 1011092, 1011093, 1011094, 1011095, 1011096, 1011554, 1011564, 1011575, 1011586, 10115…
1208, 1209, 1210, 1211, 1212, 1213, 1215, 1216, 1217, 1218, 1219, 1220, 1221, 1223, 1224, 1225, 1226, 1227, 1228, 1229, 1230, 1452, 1453, 1454, 1455, 1456, 1457, 1449, 1450, 1451, 1420, 1421, 1422, 1423, 1424, 1538, 1553, 1556, 1557, 1558, 4482, 4483, 4484, 4373, 4374, 4256, 4257, 4258, 4125, 4126, 4127, 4128, 4129, 4485, 4130, 4131, 4222, 4132, 4336, 4337, 4338, 4398, 4399, 4400, 4401, 4402, 440…
45729, 945730, 945731, 945709, 945710, 945711, 945712, 945713, 945714, 945715, 945716, 945717, 945718, 945720, 945721, 945722, 945723, 945724, 945942, 945953, 945964, 945974, 945985, 946004, 946005, 946006, 945943, 945944, 945945, 945946, 945947, 945948, 945949, 945950, 945951, 945952, 945954, 945955, 945956, 945957, 945958, 945959, 945960, 945961, 945962, 945963, 945965, 945966, 945967, 945968, …
88746, 188747, 188749, 188750, 188751, 188752, 188753, 188754, 188755, 188756, 188757, 188759, 188760, 188761, 188762, 188763, 188764, 188765, 188766, 188768, 188769, 188770, 188771, 188772, 188773, 188774, 188775, 188777, 188778, 188779, 188780, 188781, 188782, 188783, 188784, 188785, 188786, 188788, 188789, 188790, 188791, 188792, 188793, 188794, 188795, 188796, 188675, 188676, 188677, 188678, …
956306, 956303, 956304, 956376, 956420, 956422, 956423, 956412, 956413, 956421, 956626, 956631, 956666, 956043, 956042, 956044, 956733, 956773, 956855, 956926, 956998, 957009, 956992, 957068, 957082, 957079, 957077, 957115, 957182, 957389, 957391, 957429, 957430, 957590, 957688, 957686, 957940, 958194, 958172, 958173, 958182, 958327, 958591, 958715, 958840, 958946, 958943, 958944, 958945, 958934,…
894126, 894127, 894128, 894129, 894130, 894131, 894132, 894133, 894134, 894135, 894136, 894137, 894138, 894139, 894140, 894141, 894142, 894143, 894144, 894145, 894146, 894147, 894148, 894149, 894150, 894151, 894152, 894153, 894154, 894155, 894156, 894004, 894005, 894006, 895121, 895218, 895219, 895446, 895485, 895484, 895478, 895655, 895656, 895657, 895658, 895740, 895742, 895744, 895972, 895973,…
9, 1106360, 1106361, 1106362, 1106363, 1106364, 1106366, 1106367, 1106368, 1106369, 1106370, 1106371, 1106372, 1106373, 1106374, 1106376, 1106377, 1106378, 1106379, 1106380, 1106381, 1106382, 1106383, 1106384, 1106385, 1106386, 1106387, 1106388, 1106389, 1106390, 1106391, 1106392, 1106393, 1106394, 1106395, 1106397, 1106398, 1106399, 1106400, 1106401, 1106402, 1106403, 1106404, 1106405, 1106407, …
85516, 1385672, 1385600, 1385522, 1385470, 1385471, 1385472, 1385463, 1385464, 1385465, 1385466, 1385467, 1385468, 1385469, 1385873, 1385874, 1385875, 1385868, 1385869, 1385870, 1385871, 1385872, 1385950, 1385952, 1385951, 1386147, 1386148, 1386150, 1386151, 1386271, 1386274, 1386277, 1386282, 1386287, 1386272, 1386273, 1386275, 1386276, 1386278, 1386279, 1386280, 1386281, 1386283, 1386284, 13862…
94, 123595, 123568, 123569, 123570, 123571, 123572, 123573, 123574, 123575, 123576, 123577, 123578, 123579, 123580, 123581, 123582, 123583, 123584, 123585, 123586, 123587, 123588, 123590, 123591, 123290, 123291, 123292, 123514, 123515, 123516, 123517, 123518, 123519, 123256, 123265, 123274, 123276, 123277, 123278, 123279, 123257, 127860, 127990, 127992, 127993, 127994, 127995, 127996, 127997, 127…
993, 1029994, 1029995, 1029996, 1029997, 1029998, 1029999, 1030000, 1030001, 1030527, 1030549, 1030560, 1030579, 1030590, 1030601, 1030612, 1030622, 1030528, 1030539, 1030541, 1030542, 1030543, 1030544, 1030545, 1030546, 1030547, 1030548, 1030550, 1030551, 1030552, 1030553, 1030554, 1030555, 1030556, 1030557, 1030558, 1030559, 1030561, 1030562, 1030563, 1030564, 1030565, 1030566, 1030567, 1030568…
44, 36445, 36446, 36447, 36449, 36450, 36451, 36452, 36453, 36455, 36456, 36457, 36458, 36459, 36460, 36461, 36462, 36463, 36464, 36466, 36467, 36468, 36469, 36470, 36471, 36472, 36473, 36475, 36476, 36477, 36478, 36479, 36480, 36481, 36482, 36483, 36484, 36486, 36487, 36488, 37692, 37589, 37590, 37592, 37595, 37597, 37598, 37599, 37591, 37593, 37594, 37596, 37652, 37653, 37654, 37655, 37656, 376…
51785, 351786, 351787, 351792, 351793, 351794, 351795, 351796, 351797, 351798, 351788, 351789, 351790, 351791, 351799, 351800, 351801, 351802, 351803, 351804, 351805, 351806, 351807, 351808, 351809, 351810, 351811, 351812, 351813, 351823, 351834, 351843, 351851, 351852, 351853, 351854, 351855, 351814, 351815, 351816, 351817, 351818, 351819, 353691, 353926, 353934, 353951, 353587, 353598, 353609, …
827029, 827030, 827031, 827032, 827033, 827034, 827036, 827037, 827038, 827039, 827040, 827041, 826759, 826770, 826781, 826792, 826803, 826808, 826809, 826810, 826811, 826760, 826761, 826762, 826763, 826764, 826765, 826766, 826767, 826768, 827182, 827186, 827241, 827295, 827306, 827307, 827308, 827309, 827310, 827314, 827313, 827346, 827382, 827388, 827476, 827465, 827500, 827453, 827639, 827671,…
3993, 34003, 34007, 34008, 34009, 33986, 33987, 33988, 33989, 33990, 33991, 33992, 33994, 33995, 33996, 33997, 35000, 35001, 34859, 34860, 34861, 34892, 34872, 34873, 34874, 34991, 34903, 34904, 34905, 34906, 34899, 34900, 34901, 34902, 34958, 34959, 35225, 35231, 35171, 35172, 35173, 35174, 35175, 35169, 35170, 35248, 35315, 35316, 35317, 35329, 35331, 35330, 35332, 35349, 35371, 35529, 35530, 3…
792, 301793, 301795, 301796, 301797, 301798, 301799, 301800, 301801, 301802, 301803, 301804, 301807, 301808, 301809, 301810, 301811, 301812, 310618, 310619, 310620, 310621, 310623, 310624, 310625, 310626, 310627, 310628, 310629, 310630, 310631, 310632, 310634, 310635, 310636, 310637, 310638, 310639, 310640, 310641, 310642, 310643, 310645, 310646, 310647, 310648, 310649, 310650, 310651, 310652, 31…
720, 411722, 411723, 411724, 411725, 411726, 411727, 411728, 411729, 411730, 411731, 411733, 411734, 413705, 413706, 413707, 413708, 413709, 413710, 413711, 413712, 413713, 413714, 413716, 413717, 413718, 413719, 413720, 413721, 413722, 413723, 413731, 413732, 413733, 413734, 413735, 413736, 413737, 413738, 413739, 413740, 413741, 413742, 413743, 413744, 413745, 413746, 413747, 413755, 413756, 41…
2488, 172489, 174852, 174853, 175236, 175237, 175238, 175221, 175222, 175223, 175224, 175225, 175226, 175227, 175228, 175229, 175230, 175231, 175232, 175233, 175234, 175235, 174956, 174969, 174977, 174981, 174987, 175003, 174957, 174958, 174959, 174960, 174961, 174962, 174963, 174964, 174965, 174966, 174967, 174968, 174970, 174971, 174972, 174973, 174974, 174975, 174976, 174978, 174979, 174980, 1…
4371, 634372, 634362, 634363, 634364, 634365, 634366, 634367, 634388, 634390, 634391, 634392, 636176, 636180, 636186, 636281, 636322, 636348, 636349, 636350, 636470, 636471, 636492, 636571, 636731, 636729, 636730, 636833, 636834, 636841, 636846, 636840, 636842, 636843, 636844, 636845, 636879, 636656, 636661, 636610, 636611, 636626, 636627, 636628, 637418, 637291, 637290, 637256, 637257, 637253, 6…
8832, 118819, 118820, 118821, 118822, 118823, 118824, 118825, 118778, 118599, 118600, 118601, 118602, 118603, 118604, 120166, 120167, 120151, 120152, 120153, 120154, 120155, 120156, 120157, 120159, 120160, 120161, 120162, 119753, 119754, 119755, 119756, 120137, 120141, 120142, 120143, 120144, 120145, 120146, 120147, 120138, 120139, 120140, 119462, 119463, 119464, 120530, 120531, 120532, 120533, 1…
6, 443967, 443968, 443969, 443970, 443971, 443973, 443974, 443975, 443976, 443977, 443978, 443979, 443980, 443982, 443983, 443984, 443985, 443986, 443987, 443988, 443981, 443989, 443990, 443991, 443992, 443993, 443994, 443995, 443996, 443997, 443998, 443999, 444000, 444001, 444011, 444020, 444023, 444024, 444025, 444026, 444027, 444028, 444002, 444003, 444004, 444005, 444006, 444007, 444008, 4440…
5, 442519, 442526, 442536, 442547, 442558, 442569, 442577, 442587, 442506, 442512, 442513, 442514, 442515, 442516, 442517, 442518, 442520, 442521, 442522, 442523, 442524, 442525, 442527, 442528, 442529, 442530, 442531, 442532, 442533, 442534, 442535, 442537, 442538, 442539, 442540, 442541, 442542, 442543, 442544, 442545, 442546, 442548, 442549, 442550, 442551, 442552, 442553, 442554, 442555, 4425…
06490, 506492, 506493, 506494, 506495, 506496, 510513, 510603, 510604, 510817, 510744, 510745, 510748, 510918, 514111, 514121, 514132, 514134, 514135, 514068, 514069, 514070, 514071, 514072, 514073, 514074, 514075, 514076, 514077, 514079, 514080, 514081, 514082, 514083, 514084, 514085, 514086, 514087, 514088, 514090, 514091, 514092, 514093, 514094, 514095, 514096, 514097, 514098, 514099, 514101, …
, 632804, 632805, 632806, 632807, 632808, 632809, 632810, 632811, 632812, 632813, 632814, 632815, 632816, 632817, 632818, 632596, 632597, 632598, 632599, 632600, 632601, 632602, 632930, 632931, 632932, 632933, 633224, 633221, 633222, 633225, 633220, 633247, 633261, 633330, 633359, 633324, 633325, 633353, 633333, 633334, 633346, 633667, 633659, 633660, 633643, 633662, 633691, 633692, 633728, 63372…
200157, 1200205, 1200222, 1200225, 1200194, 1200234, 1200254, 1200250, 1200296, 1200297, 1200306, 1200313, 1200327, 1200344, 1200348, 1200442, 1200466, 1200467, 1200464, 1200454, 1200469, 1200449, 1200476, 1200486, 1200546, 1200547, 1200583, 1200586, 1200587, 1200598, 1200608, 1200680, 1200684, 1200733, 1200740, 1200741, 1200760, 1200782, 1200818, 1200816, 1200819, 1200820, 1200806, 1200880, 1201…
, 615411, 615479, 615666, 615677, 615692, 615693, 615691, 615744, 615745, 615854, 615792, 615969, 615970, 615971, 615972, 615867, 615868, 615869, 615870, 615871, 615872, 615873, 615874, 615875, 615876, 615877, 615878, 615860, 615997, 616000, 616093, 616072, 616077, 613484, 613460, 613459, 613461, 613500, 613501, 613502, 614693, 614692, 614689, 614719, 614723, 614744, 614791, 614745, 614746, 61474…
521781, 521782, 521783, 521784, 521785, 521786, 521787, 521788, 521789, 521790, 521791, 521792, 521793, 521794, 521795, 521796, 521797, 521798, 521799, 521800, 521801, 521802, 521803, 521804, 522030, 522031, 522032, 522051, 522050, 522074, 522075, 522076, 522077, 522315, 522316, 522317, 522318, 522319, 522320, 522321, 522322, 522323, 522324, 522325, 522326, 522327, 522328, 522329, 522330, 522303,…
544415, 544416, 544417, 544418, 544419, 544420, 544421, 544422, 544423, 544424, 544425, 544426, 544427, 544428, 544429, 544430, 544431, 544432, 544433, 544434, 544435, 544436, 544437, 544438, 544439, 544440, 544441, 544442, 544443, 544444, 544446, 544447, 544448, 544449, 544450, 544451, 544452, 544454, 544455, 544456, 544457, 544458, 544459, 544460, 544461, 544462, 544463, 544465, 544466, 544467,…
946634, 946364, 946487, 946488, 946489, 946679, 946780, 946458, 946803, 946804, 946805, 946398, 946399, 946580, 946698, 946699, 946700, 946701, 946979, 946980, 947001, 946568, 946577, 946736, 946737, 946738, 946822, 946823, 946824, 946825, 946826, 946827, 946467, 946468, 946469, 946850, 946851, 946852, 946853, 946357, 946358, 880534, 880535, 880541, 880553, 880569, 880570, 880593, 880571, 880581,…
314052, 314039, 314040, 314041, 314042, 314043, 314044, 314045, 314046, 314003, 314011, 314021, 314029, 314037, 314038, 313999, 314000, 314001, 314002, 314004, 314005, 314006, 314007, 314008, 314009, 314010, 314592, 314594, 314595, 314596, 314597, 314598, 314599, 314600, 314591, 314574, 314582, 314585, 314586, 314587, 314588, 314589, 314590, 314575, 314576, 314577, 314578, 314579, 314580, 314581,…
3584, 1283585, 1283586, 1283587, 1283589, 1283590, 1283591, 1283592, 1283593, 1283595, 1283596, 1283597, 1283598, 1283599, 1283600, 1283601, 1283602, 1283603, 1283604, 1283605, 1285763, 1285764, 1285765, 1285766, 1285726, 1285727, 1285728, 1285724, 1285725, 1285819, 1285820, 1285733, 1285732, 1285962, 1285957, 1285889, 1285856, 1285858, 1285980, 1285981, 1285885, 1285886, 1289254, 1289256, 128920…
4, 1019818, 1019819, 1019820, 1019821, 1019822, 1019823, 1019824, 1019825, 1019815, 1019816, 1019817, 1020204, 1020205, 1020206, 1020207, 1020208, 1018977, 1018984, 1018985, 1018986, 1018987, 1018988, 1018989, 1018990, 1018991, 1018978, 1018979, 1018980, 1018981, 1018982, 1018983, 553913, 553914, 553915, 553916, 557275, 557276, 557277, 557278, 557279, 557280, 557282, 557283, 557284, 557285, 55728…
286215, 1286216, 1286155, 1289103, 1289114, 1289140, 1289143, 1289144, 1289448, 1289449, 1289447, 1289456, 1289542, 1289546, 1289568, 1289586, 1289590, 1289585, 1289646, 1289647, 1289648, 1289718, 1289713, 1289748, 1289749, 1289953, 1289983, 1290049, 1289987, 1289988, 1289989, 1289990, 1290037, 1290071, 1290055, 1290074, 1290077, 1290079, 1290084, 1290170, 1290169, 1290143, 1290144, 1290145, 1290…
, 763072, 763266, 763267, 763264, 763265, 763530, 763531, 763529, 763704, 763711, 763712, 763713, 763714, 763715, 763716, 763725, 763760, 763763, 763764, 763794, 763812, 763813, 763814, 763976, 763918, 763991, 763992, 763993, 764070, 764071, 764072, 764060, 764073, 764053, 764054, 764324, 764248, 764264, 764253, 764225, 764237, 757893, 757885, 757888, 758119, 758081, 758121, 758082, 758093, 75809…
, 916642, 916752, 916720, 916721, 916729, 916904, 916897, 916887, 916886, 916902, 918645, 918646, 918647, 918648, 918649, 918650, 918801, 918821, 918817, 918820, 918865, 918855, 918883, 919003, 919022, 919092, 919164, 919165, 919156, 919157, 919249, 919250, 919251, 919252, 919253, 919254, 919255, 919256, 919257, 919258, 919259, 919305, 919311, 919338, 919515, 919513, 917262, 917243, 917240, 91724…
, 800037, 800038, 800039, 800040, 800041, 800042, 800043, 800044, 800045, 800046, 800047, 800048, 800049, 800050, 800051, 800052, 800053, 800054, 800055, 800056, 800057, 800058, 800059, 800061, 800062, 800063, 800065, 800067, 800068, 800069, 800070, 800071, 800072, 800073, 800075, 800076, 800077, 800078, 800079, 800080, 800081, 800082, 799960, 799961, 799962, 799963, 799964, 799965, 799966, 79996…
2, 1274749, 1274772, 1274770, 1274760, 1274766, 1274834, 1274893, 1274894, 1274886, 1274895, 1274954, 1274950, 1274925, 1274959, 1274966, 1275004, 1275003, 1275007, 1274996, 1274997, 1275046, 1275047, 1275022, 1275059, 1275044, 1275066, 1275068, 1275076, 1275067, 1275069, 1275070, 1275071, 1275072, 1275073, 1275074, 1275075, 1275077, 1275078, 1275079, 1274979, 1275202, 1275206, 1275207, 1275208, …
, 592160, 592161, 592162, 592163, 592164, 592165, 592166, 592167, 592168, 592169, 592171, 592172, 592175, 592186, 592205, 592212, 592213, 592214, 592215, 592216, 592176, 592177, 592178, 592179, 592180, 592181, 592182, 592183, 592184, 592185, 592187, 592188, 592189, 592190, 592191, 592192, 594262, 594263, 594264, 594265, 594266, 594268, 594269, 594270, 594271, 594272, 594273, 594274, 594275, 59427…
1237610, 1237590, 1237591, 1237592, 1237593, 1237595, 1237596, 1237597, 1237598, 1237599, 1237600, 1237601, 1237602, 1237603, 1237604, 1237605, 1237606, 1237386, 1237380, 1238364, 1238366, 1238384, 1238385, 1238601, 1238987, 1238988, 1238983, 1239123, 1239124, 1239125, 1239126, 1239004, 1239005, 1239013, 1239022, 1239028, 1239035, 1239041, 1238994, 1238995, 1238996, 1238997, 1238998, 1238999, 123…
, 359908, 359910, 359911, 359912, 359913, 359914, 359915, 359916, 359917, 359918, 359920, 359921, 359922, 359923, 359924, 359925, 359926, 359927, 359928, 359929, 359931, 359932, 359933, 359934, 359935, 359936, 359937, 359938, 359939, 359940, 359941, 359942, 359943, 359944, 359945, 359946, 359947, 359948, 359949, 359950, 359951, 359952, 359953, 359954, 359955, 359956, 359957, 361491, 361492, 36149…
6447, 1276471, 1276525, 1276544, 1276553, 1276558, 1276555, 1276573, 1276561, 1276567, 1276591, 1276578, 1276582, 1276595, 1276608, 1276530, 1276533, 1276534, 1276628, 1276629, 1276630, 1276646, 1276652, 1277064, 1277075, 1277062, 1277063, 1277153, 1277117, 1277118, 1277119, 1277163, 1277175, 1277176, 1277201, 1277202, 1277108, 1277109, 1277094, 1277095, 1277096, 1277179, 1277142, 1277143, 127714…
42, 1365243, 1365483, 1365588, 1365589, 1365590, 1365257, 1365258, 1365679, 1365680, 1365681, 1365334, 1365502, 1365503, 1365504, 1365505, 1365506, 1365663, 1365664, 1365665, 1365635, 1365636, 1365637, 1365638, 1365639, 1365686, 1365687, 1365688, 1365592, 1365726, 1365720, 1365727, 1365699, 1365701, 1365799, 1365786, 1365787, 1365791, 1365776, 1365795, 1365927, 1365917, 1365952, 1365976, 1366025,…
282333, 282334, 282335, 282336, 282337, 282339, 282340, 282341, 282342, 282343, 282344, 282345, 282346, 282348, 282349, 282350, 282351, 282352, 282353, 282354, 282355, 282356, 282357, 282359, 282360, 282361, 282362, 282363, 282364, 282365, 282366, 282367, 282368, 282369, 282370, 282371, 282372, 282373, 282374, 282375, 282376, 282378, 282379, 282380, 282381, 282382, 282383, 282384, 282385, 282386,…
315573, 315574, 315575, 315576, 315577, 315578, 315579, 315580, 315581, 315582, 315583, 315584, 315585, 315777, 315772, 598071, 598072, 598073, 598074, 598075, 598077, 598078, 598079, 598080, 598081, 600222, 600223, 600224, 600213, 600214, 600215, 600216, 600217, 600218, 600225, 600229, 600230, 600231, 600232, 600233, 600234, 600235, 600226, 600227, 600228, 600236, 600242, 600243, 600244, 600245,…
606454, 615166, 615167, 615168, 615169, 615170, 615193, 615194, 615195, 615196, 615197, 615198, 615199, 615204, 615467, 615468, 615469, 615435, 615436, 615538, 615566, 615619, 615567, 615646, 615511, 615617, 615618, 615600, 615421, 615594, 615422, 615787, 615788, 615789, 615977, 615978, 615907, 615902, 615903, 615904, 615994, 616043, 616052, 616056, 616057, 616058, 616059, 616060, 616061, 616062,…
173838, 173764, 173868, 173828, 173829, 173832, 173833, 173834, 173831, 173820, 173821, 173822, 173823, 173989, 174020, 173945, 173946, 173981, 173982, 173983, 174021, 173893, 173894, 174041, 174042, 174043, 174109, 174183, 174560, 174627, 174626, 175019, 175020, 175022, 175023, 175024, 175025, 175026, 175027, 175028, 175029, 175030, 175031, 175032, 175033, 175034, 175035, 175036, 175038, 175039,…
149, 594160, 594171, 594182, 594193, 594196, 594200, 594204, 594212, 594223, 594234, 594245, 594256, 594267, 594277, 594288, 594298, 594306, 594325, 594334, 594345, 594356, 594367, 594377, 594388, 594398, 594409, 594419, 594430, 594441, 594452, 594463, 594473, 594483, 594494, 594504, 594514, 594525, 594536, 594547, 594557, 594568, 594579, 594590, 594601, 594611, 594622, 594633, 594644, 594653, 59…
269337, 1269338, 1269339, 1269340, 1269331, 1269332, 1269610, 1269611, 1269612, 1269725, 1269726, 1269727, 1269728, 1269418, 1269420, 1269421, 1269422, 1269423, 1269424, 1269425, 1269426, 1269427, 1269419, 1269752, 1269753, 1269754, 1269755, 1269756, 1268981, 1268982, 1268983, 1268984, 1268985, 1268986, 1268987, 1268988, 1270219, 1270220, 1270221, 1269195, 1269196, 1269197, 1269198, 1269199, 1269…
72, 187390, 187401, 187410, 187420, 187428, 187439, 187441, 187442, 187381, 187382, 187383, 187384, 187385, 187386, 187387, 187388, 187389, 187391, 187392, 187393, 187394, 187395, 187396, 187397, 187398, 187399, 187400, 187402, 187403, 187404, 187405, 187406, 187407, 187408, 187409, 187411, 187412, 187413, 187414, 187415, 187416, 187417, 187418, 187419, 187421, 187422, 187423, 187424, 187425, 187…
40, 750741, 750742, 750732, 750733, 750753, 750754, 750777, 750863, 750860, 750861, 750862, 750850, 750914, 750936, 750934, 750943, 750931, 750932, 751038, 751112, 751224, 751225, 751244, 751247, 751174, 751175, 751176, 751177, 751178, 751173, 751264, 751328, 751307, 751327, 751322, 751446, 751503, 751491, 751492, 751585, 751586, 751614, 751615, 751678, 751734, 751755, 751825, 751833, 751828, 750…
766, 989767, 989768, 988829, 988830, 988831, 988832, 988833, 989079, 989089, 989100, 989110, 989131, 1072545, 1072644, 1072696, 1072778, 1072781, 1072821, 1072822, 1072805, 1072819, 1072926, 1072927, 1072939, 1072970, 1072940, 1073280, 1073281, 1073262, 1073248, 1073401, 1073412, 1073477, 1073486, 1073479, 1073468, 1073478, 1073531, 1073529, 1073578, 1073604, 1073617, 1073588, 1073702, 1073703, 1…
82983, 1082980, 1082981, 1082996, 1082997, 1082995, 1082990, 1082991, 1083011, 1083020, 1083021, 1083022, 1083036, 1083038, 1083054, 1083057, 1083042, 1083100, 1083103, 1083112, 1083168, 1084126, 1083930, 1084044, 1084045, 1083902, 1083892, 1083893, 1083894, 1083895, 1083896, 1083897, 1083898, 1083899, 1083900, 1086350, 1086351, 1086352, 1086353, 1086323, 1086324, 1086325, 1086326, 1086327, 10863…
37740, 137741, 137742, 137743, 137744, 137745, 137746, 137747, 137749, 137750, 137751, 137752, 137753, 137754, 137755, 137756, 137757, 137759, 137760, 137761, 137762, 137763, 137765, 137766, 137767, 137768, 137769, 137770, 137771, 137772, 137774, 137775, 137776, 137777, 137778, 137779, 137621, 137622, 137623, 137624, 137625, 137626, 137627, 137628, 137629, 137630, 137632, 137633, 137634, 137635, …
99075, 898989, 898990, 899377, 899370, 899383, 919999, 920054, 920051, 920119, 920115, 920116, 920117, 920360, 920443, 920486, 920441, 920442, 920583, 920587, 920581, 920584, 920561, 920560, 920555, 920767, 920772, 920795, 921492, 921493, 921494, 921495, 921491, 921017, 921018, 921019, 921020, 921622, 921656, 921657, 921655, 921665, 921666, 921689, 921680, 921718, 921703, 921704, 921711, 921792, …
1261409, 1261410, 1261411, 1261382, 1261383, 1261384, 1261385, 1261386, 1261387, 1261388, 1261389, 1261390, 1261391, 1261393, 1261394, 1261395, 1261396, 1261397, 1261398, 1261399, 1261400, 1261401, 1261402, 1261404, 1261405, 1261442, 1261448, 1261449, 1261376, 1261377, 1261378, 1261379, 1261261, 1261300, 1261302, 1261644, 1261648, 1261771, 1261772, 1261770, 1261783, 1261952, 1261953, 1262014, 126…
Fungal genes
1397893, 1397894, 1397895, 1397896, 1397897, 1397898, 1397899, 1397900, 1397901, 1397902, 1397924, 1397925, 1397926, 1397927, 1397928, 1397929, 1397930, 1397931, 1397932, 1397933, 1397934, 1397935, 1397936, 1397937, 1397938, 1397939, 1397940, 1397941, 1397942, 1397943, 1397944, 1397945, 1397946, 1397947, 1397948, 1397949, 1397950, 1397951, 1397952, 1397953, 1397954, 1397955, 1397956, 1397957, 139…
6271, 1406272, 1406273, 1406274, 1406275, 1406276, 1406277, 1406278, 1406279, 1406280, 1406281, 1406282, 1406283, 1406284, 1406285, 1406286, 1406287, 1406288, 1406289, 1406290, 1406291, 1406292, 1406293, 1406294, 1406295, 1406296, 1406297, 1406298, 1406299, 1406300, 1406301, 1406302, 1406303, 1406304, 1406305, 1406306, 1406307, 1406308, 1406309, 1406310, 1406311, 1406312, 1406313, 1406314, 140631…
252998, 252999, 253000, 253001, 253002, 253003, 253004, 253005, 253006, 253007, 253008, 253009, 253010, 253011, 253012, 253013, 253014, 253015, 253016, 253017, 253018, 253019, 253020, 253021, 253022, 253023, 253024, 253025, 253026, 253027, 253028, 253029, 253030, 253031, 253032, 253033, 253034, 253035, 253036, 253037, 253038, 253039, 253040, 253041, 253042, 255342, 255343, 255344, 255345, 255346,…
380374, 1380375, 1380376, 1380377, 1380351, 1380352, 1380353, 1377663, 1377664, 1377665, 1377666, 1379103, 1379104, 1379105, 1379106, 1379107, 1379108, 1379109, 1379110, 1379111, 1379112, 1379113, 1379114, 1379115, 1379116, 1379117, 1379118, 1379119, 1379120, 1379121, 1379122, 1379123, 1379124, 1379125, 1379126, 1379127, 1379128, 1378673, 1378674, 1378675, 1378676, 1378677, 1378678, 1378679, 1378…
, 1400709, 1400710, 1400711, 1400712, 1400713, 1400714, 1400715, 1400716, 1400717, 1400718, 1400719, 1400720, 1400721, 1400722, 1400723, 1400724, 1400725, 1400726, 1400727, 1400728, 1400729, 1400730, 1400731, 1400732, 1400733, 1400734, 1400735, 1400736, 1400737, 1400738, 1400739, 1400740, 1400741, 1400742, 1400743, 1400744, 1400745, 1400746, 1400747, 1400748, 1400749, 1400750, 1400751, 1400752, 1…
436, 1407437, 1407438, 1407439, 1407440, 1407441, 1407442, 1407443, 1407444, 1407445, 1407446, 1407447, 1407448, 1407449, 1407450, 1407451, 1407452, 1407453, 1407454, 1407455, 1407456, 1407457, 1407458, 1407459, 1407460, 1407461, 1407462, 1407463, 1407464, 1407465, 1407466, 1407467, 1407468, 1407469, 1407470, 1407471, 1407472, 1407473, 1407474, 1407475, 245030, 245031, 245032, 245033, 245034, 245…
1377717, 1380098, 1380248, 1380249, 1380250, 1380251, 1380252, 1378758, 1378759, 1378760, 1378761, 1387893, 1387894, 1387895, 1387896, 1387897, 1387898, 1387899, 1387900, 1387901, 1387902, 1387903, 1387904, 1387905, 1387906, 1387907, 1387908, 1387909, 1387910, 1387911, 1387912, 1387913, 1387914, 1387915, 1387916, 1387917, 1387918, 1387919, 1387920, 1387921, 1387922, 1387923, 1387924, 1387925, 138…
400338, 1400339, 1400340, 1400341, 1400342, 1400343, 1400344, 1400345, 1400346, 1400347, 1400348, 1400349, 1400360, 1400361, 1400362, 1400363, 1400364, 1400365, 1400366, 1400367, 1400368, 1400369, 1400370, 1400371, 1400372, 1400373, 1400374, 1400375, 1400376, 1400377, 1400378, 1400379, 1400380, 1400381, 1400382, 1400383, 1400384, 1404045, 1404046, 1404047, 1404048, 1404049, 1404050, 1404051, 1404…
, 1186128, 1186129, 1186130, 1185844, 1185652, 1185698, 1185770, 1185763, 1185725, 1185726, 1185994, 1186016, 1185954, 1185943, 1185800, 1186070, 1185741, 1185742, 1185711, 1186258, 1186343, 1186502, 1186217, 1186423, 1186338, 1186197, 1186203, 1186292, 1186459, 1186460, 1186464, 1186365, 1186425, 1186506, 1186219, 1186353, 1186230, 1186240, 1186475, 1186267, 1186359, 1186334, 1186491, 1186492, 1…
60175, 260176, 260177, 260178, 260179, 260180, 260181, 260182, 260183, 260184, 260185, 260186, 260187, 260188, 260189, 260190, 260191, 260192, 260193, 260194, 260195, 260196, 260197, 260198, 260199, 260200, 260201, 260202, 260203, 260204, 260205, 260206, 260207, 260208, 260209, 260210, 260211, 260212, 260213, 260214, 260215, 260216, 260217, 260218, 260219, 260220, 260221, 260222, 260223, 260224, …
90, 243691, 243692, 243693, 243694, 243695, 243696, 243697, 243698, 243700, 243701, 243702, 243703, 243704, 243705, 243706, 243707, 243708, 243709, 243711, 243712, 244454, 244455, 244456, 244457, 244458, 244459, 244460, 244461, 244462, 244463, 244464, 244465, 244466, 244467, 244468, 244469, 244470, 244471, 244472, 244473, 244474, 244475, 244476, 244477, 244478, 244479, 244480, 244481, 244482, 244…
262281, 262282, 262283, 262284, 262285, 262286, 262287, 262288, 262289, 262290, 262291, 262292, 262293, 262294, 262295, 262296, 262297, 262298, 262299, 262300, 262301, 262302, 262303, 262304, 262305, 262306, 262307, 262308, 262309, 262310, 262311, 262312, 262313, 262314, 262315, 262316, 262317, 262318, 262323, 262330, 262331, 262591, 262631, 262632, 262633, 262692, 262693, 264273, 264274, 264275,…
7500, 1397501, 1397502, 1397503, 1397504, 1397505, 1397506, 1397507, 1397508, 1397509, 1397510, 1397511, 1397514, 1397515, 1397516, 1397517, 1397518, 1397519, 1397520, 1397521, 1397522, 1397523, 1397524, 1397525, 1397526, 1397527, 1397528, 1397529, 1397530, 1397531, 1397532, 1397533, 1397534, 1397535, 1397536, 1397537, 1397538, 1397539, 1397540, 1397541, 1397542, 1397543, 1397544, 1397545, 139754…
74287, 1174288, 1174289, 1179149, 1179150, 1179151, 1179152, 1179153, 1176114, 1176115, 1176116, 1176117, 1175505, 1175506, 1175507, 1175508, 1175509, 1174113, 1174114, 1174115, 1174116, 1174117, 1174118, 1174119, 1174120, 1174121, 1174122, 1174123, 1174124, 1174125, 1174126, 1174127, 1174128, 1174129, 1179388, 1179389, 1179371, 1179368, 1179369, 1179370, 1179525, 1179463, 1179520, 1179521, 11795…
, 243155, 243156, 243157, 243158, 243160, 243161, 243162, 243163, 243164, 243165, 243166, 243167, 243168, 243169, 243171, 243172, 243173, 243174, 243175, 243176, 243177, 243178, 243179, 243180, 243182, 243183, 243184, 243185, 243186, 243187, 243188, 243189, 243190, 243191, 243194, 243195, 243196, 243197, 243198, 243199, 243200, 243201, 243202, 256065, 256066, 256067, 256068, 256069, 256070, 25607…
387018, 1387019, 1387020, 1387022, 1387023, 1387024, 1387025, 1387026, 1387027, 1387028, 1387029, 1387030, 1387031, 1387033, 1387034, 1387035, 1387036, 1387037, 1387038, 1387039, 1387040, 1387041, 1387043, 1387044, 1387045, 1387046, 1387047, 1387048, 1387049, 1387050, 1387051, 1387052, 1387054, 1387055, 1387056, 1387057, 1387058, 1387059, 1387060, 1387061, 1387062, 1387063, 1387066, 1387067, 1387…
7113, 257114, 257115, 257116, 257117, 257118, 257119, 257120, 257121, 257122, 257123, 257968, 257969, 257970, 257971, 257972, 257973, 257974, 257975, 257977, 257978, 257979, 257980, 257981, 257982, 257983, 257984, 257985, 257987, 257988, 257989, 257990, 257991, 257992, 257993, 257994, 257995, 257996, 257998, 257999, 258000, 258001, 258002, 258003, 258004, 257841, 257842, 257843, 257844, 257845, 2…
51491, 251492, 251493, 251494, 251495, 251496, 251497, 251498, 251499, 251500, 251501, 251502, 251503, 251504, 251505, 251506, 251507, 251508, 251509, 251510, 251511, 251512, 251513, 251514, 251515, 251516, 251517, 251518, 251519, 251520, 251521, 251522, 251523, 251524, 251525, 251526, 251527, 251528, 251529, 251530, 251531, 251532, 251533, 251534, 251535, 251536, 251537, 251538, 251539, 251540, …
1411653, 1411654, 1411655, 1411656, 1411657, 1411658, 1411659, 1411660, 1411661, 1411662, 1411663, 1411664, 1411665, 1411666, 1411667, 1411668, 1411669, 1411670, 1411671, 1411672, 1411673, 1411674, 1411675, 1411676, 1411677, 1411678, 1411679, 1411680, 1411681, 1411682, 1411683, 1411684, 1411685, 1411686, 1411687, 1411688, 1411689, 1411690, 1411691, 1411692, 1411693, 1411694, 1411695, 1411696, 141…
176840, 176841, 176842, 176843, 176844, 176245, 176719, 176720, 176721, 176722, 176723, 176724, 176499, 176600, 176601, 177249, 176118, 176119, 176120, 228565, 228566, 228567, 228568, 228569, 228570, 228571, 228572, 228573, 228574, 228575, 228576, 228577, 228578, 228579, 228580, 228581, 228582, 228583, 228584, 228585, 228586, 230277, 230278, 228587, 228588, 228589, 228590, 228591, 228592, 228593,…
256982, 256983, 256984, 256985, 256986, 256987, 256988, 256989, 256990, 256991, 256992, 256993, 256994, 256995, 256996, 256997, 256998, 256999, 257000, 257001, 257002, 257003, 257004, 257005, 257335, 257336, 257337, 257338, 257339, 257340, 257341, 257342, 257343, 257344, 257345, 257346, 257347, 257348, 257349, 257350, 257351, 257352, 257353, 257354, 257355, 257356, 257357, 257358, 257359, 257360,…
412246, 1412247, 1412694, 1412695, 1412696, 1412697, 1412698, 1412699, 1412700, 1412701, 1412702, 1412703, 1412704, 1412705, 1412706, 1412707, 1412708, 1412709, 1412710, 1412711, 1412712, 1412713, 1412714, 1412715, 1412716, 1412717, 1412718, 1412719, 1412720, 1412721, 1412722, 1412723, 1412724, 1412725, 1412726, 1412727, 1412728, 1412729, 1412730, 1412731, 1412732, 1412733, 1412734, 1412735, 1412…
1388849, 1388850, 1388851, 1388852, 1388853, 1388854, 1388855, 1388856, 1388857, 1388858, 1388859, 1388860, 1388861, 1388862, 1388863, 1388864, 1388865, 1388866, 1388867, 1388868, 1388869, 1388870, 1388871, 1388872, 1388873, 1388874, 1388875, 1388876, 1388877, 1388878, 1388879, 1388880, 1388881, 1388882, 1388883, 1388884, 1388885, 1388886, 1388887, 1388888, 1388889, 1388890, 1388891, 1388892, 138…
Viral genes
715071, 734345, 742649, 745354, 745355, 745356, 745357, 745358, 745394, 745395, 747614, 751180, 767202, 778660, 779133, 779287, 795750, 795751, 437459, 437460, 437461, 437462, 437463, 437650, 836754, 836755, 837579, 837593, 837595, 837600, 837580, 837581, 837582, 837583, 837584, 837585, 837586, 837587, 837588, 837589, 837590, 837591, 837592, 837594, 837596, 837597, 837598, 843151, 853947, 853965,…
952, 1095953, 1095954, 1095912, 1095913, 1095914, 1095915, 1095916, 1095917, 1095918, 1095919, 1095921, 1095922, 1095923, 1095924, 1095925, 1095926, 1095927, 1095928, 1095930, 1095931, 1095932, 1095933, 1095934, 1095935, 1095936, 1095937, 1095938, 1095940, 1095941, 1095942, 1095943, 1095944, 1095945, 1095946, 1095947, 1095949, 1095950, 1154183, 1154184, 1154191, 1157914, 1169961, 1169962, 1200663…
2, 1338193, 1338194, 1338195, 1338196, 1338197, 1338198, 1338199, 1338200, 1338201, 1338202, 1338203, 1338204, 1345903, 1345910, 1345913, 1345921, 1345926, 1345927, 1345928, 1345897, 1345898, 1345899, 1345900, 1345901, 1345902, 1345904, 1345905, 1345906, 1345907, 1345908, 1345909, 1345911, 1345912, 1345914, 1345915, 1345916, 1345917, 1345918, 1345919, 1345920, 1345922, 1345923, 1345924, 1345925, …
01337, 701338, 701339, 701340, 701341, 701342, 701343, 701344, 701346, 701347, 701348, 701349, 701350, 701351, 701352, 701353, 701354, 701355, 701357, 701358, 701359, 701360, 701361, 701362, 701363, 701364, 701365, 701366, 701368, 701369, 701370, 701371, 701372, 701373, 701374, 701375, 701376, 701377, 701379, 701380, 701381, 701382, 701383, 701384, 701385, 701386, 701387, 701388, 701390, 701391, …
3, 1120274, 1120275, 1120276, 1120277, 1120278, 1120279, 1120281, 1120282, 1120283, 1120284, 1120285, 1120286, 1120287, 1120288, 1120289, 1120290, 1120292, 1120293, 1120294, 1120295, 1120296, 1120297, 1120298, 1120299, 1120300, 1120301, 1315756, 1315757, 1315758, 1315759, 1315760, 1315761, 1315762, 1315763, 1315764, 1315766, 1315768, 1315770, 1315771, 1315772, 1315773, 1315774, 1315775, 1315776, …
0276, 1320277, 1320278, 1320279, 1320280, 1320281, 1320282, 1320283, 1320284, 941, 10359, 10360, 10361, 10362, 10363, 10364, 25337, 25338, 25340, 57091, 57100, 57095, 60844, 61567, 61568, 61563, 61564, 61565, 61566, 68806, 68816, 68817, 68818, 68819, 68789, 68790, 68791, 68792, 68793, 68794, 68795, 68796, 68797, 68798, 68799, 68800, 68801, 68802, 68803, 68804, 68805, 68807, 68808, 68809, 68810, 6…
1266708, 1266709, 1275203, 1275900, 1275907, 1275908, 1275909, 1275910, 1275911, 1275912, 1275913, 1275894, 1275895, 1275896, 1275897, 1275898, 1275899, 1275901, 1275902, 1275903, 1275904, 1275905, 1275906, 1276159, 1276636, 1278652, 1283445, 1289426, 1289427, 1289423, 1289441, 1289553, 1289554, 1289555, 1289556, 1289557, 1289558, 1289559, 1289560, 1289561, 1290336, 1290316, 1290317, 1290318, 129…
, 1363970, 1363971, 1369418, 1369419, 1369420, 1381241, 1381324, 686545, 686546, 686547, 686480, 686490, 686491, 686492, 686493, 686470, 686471, 686472, 686473, 686474, 686475, 686476, 686478, 686479, 686481, 686482, 686483, 686484, 686485, 686486, 686487, 686488, 686489, 694403, 694405, 694406, 694407, 694408, 699362, 699363, 709461, 712467, 712468, 1308890, 1320739, 1320740, 1320741, 1320742, 1…
022, 1289023, 1289024, 1289025, 1289026, 1289005, 1289006, 1289007, 1289008, 1289009, 1289010, 1289011, 1289012, 1289013, 1289014, 1289016, 1289017, 1289018, 1289019, 1289079, 1289082, 1289083, 1289084, 1289085, 1289086, 1296870, 1296871, 1296872, 1296873, 1296874, 1296875, 1296876, 1296878, 1296879, 1296880, 1296881, 1296882, 1296883, 1296884, 1296886, 1296887, 1304247, 1304248, 1304249, 1304250…
6, 1360277, 1360278, 1360280, 1360281, 1360282, 1360283, 1360284, 1360285, 1360287, 1360288, 1360289, 1360290, 1360291, 1360292, 1359705, 1359716, 1359718, 1359719, 1359720, 1359721, 1359722, 1359723, 1359724, 1359706, 1359707, 1359708, 1359709, 1359710, 1371886, 1371887, 1371888, 1371889, 1371890, 1371882, 1371883, 1371884, 1371885, 1372750, 1372757, 1372759, 1372763, 1372770, 1372781, 1372792, …
892921, 892925, 892905, 892906, 892908, 892909, 892910, 892911, 892912, 892913, 903340, 903337, 903339, 906517, 906518, 906520, 906519, 906521, 906522, 911297, 911298, 911287, 911288, 911278, 911279, 911280, 911281, 911282, 911283, 911284, 911285, 915884, 915885, 915886, 915887, 915894, 915895, 915896, 915897, 915898, 915899, 915900, 915901, 915893, 915888, 922849, 922850, 922851, 922854, 924468,…
380, 1047381, 1047382, 1047383, 1047384, 1047385, 1047386, 1047387, 1047388, 1047389, 1047392, 1047393, 1047394, 1047395, 1047396, 1047397, 1047398, 1047399, 1047400, 1047401, 1047403, 1047404, 1047405, 1047406, 1047407, 1047408, 1047409, 1047410, 1047411, 1047412, 1047414, 1047415, 1047416, 1047417, 1047418, 1047419, 1047420, 1047421, 1047422, 1047423, 1047425, 1047426, 1047427, 1047428, 1047429…
201675, 1201676, 1201677, 1201678, 1201679, 1201680, 1201681, 1201682, 1201683, 1201684, 1201685, 1201688, 1201689, 1201690, 1201691, 1201692, 1201693, 1214953, 1261735, 68814, 68815, 70070, 70071, 70072, 70075, 79204, 79207, 79268, 79269, 79270, 79271, 79272, 79235, 86347, 86046, 118989, 118990, 118980, 118981, 118982, 1085905, 1157245, 1157481, 1160905, 1160913, 1160924, 1169769, 1170579, 11715…
667950, 667951, 667952, 667953, 667954, 667956, 667957, 667959, 667960, 667961, 667962, 679798, 679799, 678983, 742015, 742016, 742017, 751212, 750693, 753374, 753372, 753373, 753681, 754496, 754494, 754495, 758642, 758643, 769902, 769903, 769904, 769905, 769906, 769907, 769908, 769909, 769910, 769911, 769912, 769913, 769914, 769915, 769916, 769917, 769918, 769919, 769920, 769921, 769922, 769923,…
93959, 893960, 893961, 893962, 919905, 919906, 919907, 919908, 919909, 919910, 919911, 919912, 919913, 919914, 919915, 919916, 919917, 919918, 919919, 919920, 919922, 919923, 919924, 919926, 919927, 919928, 919929, 960809, 960810, 960811, 960812, 960813, 960814, 960815, 960816, 960817, 960818, 960819, 960820, 960821, 963217, 963218, 963219, 963220, 963221, 1082957, 1189019, 1223330, 1223333, 1235…
802951, 424118, 424119, 424093, 424094, 424095, 424096, 424097, 424098, 424099, 424100, 424101, 424102, 424104, 424106, 424107, 424109, 424110, 424111, 424113, 426149, 426174, 427868, 1338057, 1338058, 1338059, 1338060, 1338061, 1338062, 1338063, 1338064, 1338065, 1338066, 1338068, 1338069, 1338070, 1338071, 1338072, 1338073, 1363978, 1363979, 1363980, 1363981, 1363991, 1364002, 1364013, 1364024,…
, 219268, 219270, 219271, 219272, 219273, 219274, 219275, 219276, 219277, 219280, 219281, 219282, 219283, 219284, 219285, 224219, 262933, 922260, 922866, 922855, 922856, 922859, 922860, 922456, 927284, 927282, 928341, 928374, 929284, 929285, 929405, 929519, 929558, 929865, 930302, 930303, 930309, 931381, 933219, 933220, 933532, 933533, 934181, 934182, 934183, 934184, 934209, 935002, 936445, 93811…
859, 202860, 203142, 203153, 203163, 203164, 203165, 203166, 203167, 203168, 203169, 203143, 203144, 203145, 203146, 203147, 203148, 203149, 203150, 203151, 203152, 203154, 203155, 203156, 203157, 203158, 203159, 203160, 203161, 203162, 969251, 981559, 983707, 983709, 983710, 983711, 983712, 983713, 983714, 983715, 983716, 983717, 983718, 983720, 983721, 983722, 983723, 983724, 983725, 983726, 98…
9688, 29689, 29690, 29691, 29715, 29716, 29717, 29718, 29720, 29721, 29722, 30644, 31800, 31809, 31820, 31827, 31797, 31798, 31801, 31802, 31803, 31804, 31805, 31806, 31808, 31810, 31811, 31812, 31813, 31814, 31815, 31816, 31817, 31818, 31819, 31821, 31822, 31969, 31970, 32018, 32298, 32654, 32201, 32202, 41441, 41459, 41464, 41465, 41466, 41425, 41426, 41427, 41428, 41429, 41430, 41431, 41432, 4…
1367512, 1367513, 1367514, 1367515, 1367516, 1367517, 1367518, 1367519, 1367521, 1367522, 1367523, 1367524, 1367525, 1367526, 1367527, 1367529, 1367530, 1367532, 1367534, 1367535, 1367536, 1367537, 1367538, 1367539, 1367540, 1367541, 1367543, 1367544, 1367545, 1367546, 1367547, 1367548, 1367549, 1367550, 1367551, 1368381, 1368542, 1368543, 1368544, 1368546, 1368548, 1368549, 1368550, 1368551, 136…
96, 770697, 770698, 770700, 770701, 770702, 770703, 770704, 770705, 770707, 770708, 770709, 770710, 770711, 770611, 770612, 770613, 813219, 813220, 816686, 816687, 816688, 816689, 816690, 816691, 816692, 816693, 816694, 816695, 816696, 816698, 816699, 816700, 816701, 816702, 816703, 816704, 816705, 816706, 816707, 816708, 816709, 816710, 816711, 816712, 816713, 816714, 816715, 833388, 833389, 833…
7, 1224008, 1224009, 1224010, 1224011, 1224012, 1224014, 1224015, 1224016, 1224017, 1224018, 1224019, 1224020, 1224021, 1224022, 1224023, 1224025, 1224026, 1224027, 1224028, 1224029, 1224030, 1224031, 1224032, 1224033, 1224034, 1224036, 1224037, 1224038, 1224039, 1224040, 1224041, 1224042, 1224043, 1224044, 1224045, 1224047, 1224048, 1224049, 1224050, 1224051, 1224052, 1224053, 1224054, 1224055, …
83183, 1083184, 1083185, 1083186, 1083187, 1083188, 1083189, 1083191, 1083192, 1083193, 1083194, 1083195, 1083196, 1083197, 1083198, 1083200, 1083201, 1159390, 1159391, 1159392, 1159114, 1159115, 1159116, 1159117, 1159118, 1159119, 1159120, 1159121, 1159123, 1159124, 1159125, 1159126, 1159127, 1159128, 1159129, 1159130, 1159131, 1159132, 1159134, 1159135, 1159136, 1159137, 1159138, 1159139, 11591…
9, 932485, 932491, 936438, 936461, 936468, 936469, 936473, 936475, 936477, 936481, 936483, 936451, 936452, 936453, 936454, 936455, 936456, 936457, 936458, 936459, 936460, 943519, 943520, 943518, 953477, 956960, 956961, 956962, 956963, 956964, 958777, 959063, 959064, 959065, 963205, 963204, 1173278, 1173282, 1173288, 1173279, 1173280, 1173281, 1173283, 1173284, 1173285, 1173286, 1173287, 1118643, …
2, 724903, 724892, 724893, 724894, 724895, 724896, 724897, 724898, 724899, 724900, 855092, 855093, 855094, 855096, 855097, 855098, 855099, 855100, 855101, 855102, 855103, 855104, 855105, 855106, 855107, 855108, 855109, 855110, 855111, 855112, 855113, 855114, 855115, 855116, 855117, 855118, 855119, 855120, 858248, 862371, 862372, 862373, 862374, 862354, 862355, 862356, 862357, 862358, 862359, 8623…
1, 781662, 781663, 781664, 781665, 781666, 781667, 781668, 781669, 781670, 781671, 782625, 782626, 782176, 782177, 782178, 782179, 782180, 782181, 782182, 782183, 782184, 782185, 782186, 782187, 782188, 782189, 782190, 782191, 782192, 782193, 782194, 782195, 782196, 782197, 782198, 782199, 782200, 782201, 782202, 782203, 782204, 782205, 782206, 782207, 782208, 782209, 782210, 782211, 782212, 7822…
870157, 870158, 870159, 870160, 870161, 870162, 870163, 870164, 873442, 873581, 874010, 874100, 874101, 874102, 874103, 875443, 875444, 877833, 877834, 878068, 878069, 878070, 879626, 881155, 881156, 881148, 881149, 881150, 881151, 881140, 881141, 881142, 881143, 881144, 881145, 881146, 881147, 881267, 883378, 886282, 886283, 886597, 886598, 887732, 893738, 905206, 912091, 916571, 919888, 501454,…
9534, 39535, 41947, 41949, 41950, 41951, 41948, 41986, 41987, 41988, 41969, 43391, 44658, 44668, 44677, 44686, 44691, 44692, 44693, 44651, 44652, 44654, 44655, 44656, 44657, 44659, 44660, 44661, 44662, 46263, 46265, 46266, 46267, 46268, 47808, 48738, 48739, 48740, 48741, 48742, 48743, 48744, 48745, 48746, 48747, 48748, 48749, 48750, 48751, 48752, 48753, 48754, 843032, 843239, 843236, 851664, 8526…
