# Supplementary material for: A multi-kingdom collection of 33,804 reference genomes for the human vaginal microbiome
Source: Nat Microbiol. 2024 Jun 21;9(8):2185–200. doi: 10.1038/s41564-024-01751-5 (PMC11306104; doi:10.1038/s41564-024-01751-5)
Supplement: Supplementary file 12 — Statistical source data for Extended Data Figs. 1–10. [file 41564_2024_1751_MOESM12_ESM.xlsx]

## Sheet: ed fig1a
Samples					raw single-coverage bins					raw multiple-coverage bins
Sample alias	Country	No. of clean reads	Data amount (Gbp)		Name	Completeness	Contamination	clade_separation_score		Name	Completeness	Contamination	clade_separation_score
P10708824	China	1289810	0.128466		ERR10897564.sbin.1	42.83	0.37	0		ERR10897564.mbin.1	92.37	0.36	0
P10709154	China	1074604	0.107307		ERR10897564.sbin.2	46.88	0.04	0		ERR10897568.mbin.1	38.49	0.02	0
P10708800	China	9270472	0.926726		ERR10897568.sbin.1	19.95	0.04	0		ERR10897568.mbin.2	22.63	0.01	0
P10709293	China	1313434	0.130837		ERR10897568.sbin.2	6.11	0	0.02		ERR10897568.mbin.3	21.36	0.01	0
P10708795	China	2676380	0.267024		ERR10897568.sbin.3	28.81	0.18	0		ERR10897570.mbin.1	69.36	0.05	0.03
P10709014	China	21273224	2.12649		ERR10897568.sbin.4	40.4	0.14	0		ERR10897570.mbin.2	19.71	0.06	0
P10709200	China	1189930	0.118873		ERR10897570.sbin.1	21.04	0.06	0		ERR10897570.mbin.3	24.2	0.3	0.15
P10709464	China	787354	0.0772107		ERR10897570.sbin.2	26.87	0.15	0.23		ERR10897571.mbin.1	40.99	0.04	0
P10709615	China	1434784	0.142708		ERR10897570.sbin.3	70.86	0.41	0.02		ERR10897571.mbin.2	41.78	0.06	0
P10708796	China	1272038	0.127104		ERR10897571.sbin.1	36.32	0.13	0		ERR10897572.mbin.1	18.96	0	0
P10708893	China	903504	0.0901614		ERR10897571.sbin.2	29.53	0.04	0		ERR10897572.mbin.2	51.82	0.05	0
P10709336	China	8753570	0.873768		ERR10897571.sbin.3	18.74	0	0		ERR10897572.mbin.3	59.34	0.17	0
P10709459	China	2322832	0.23177		ERR10897572.sbin.1	39.65	0.21	0		ERR10897572.mbin.4	13.17	0.01	0
P10709104	China	9570158	0.956442		ERR10897572.sbin.2	26.44	0.03	0		ERR10897573.mbin.1	99.97	0.02	0
P10709292	China	363952	0.0363619		ERR10897572.sbin.3	18.42	0	0		ERR10897573.mbin.2	51.37	1.12	0
P10709375	China	685860	0.0665315		ERR10897572.sbin.4	13.6	0.04	0		ERR10897573.mbin.3	59.06	0.07	0.01
P10709423	China	440346	0.0435478		ERR10897572.sbin.5	17.18	0.01	0		ERR10897573.mbin.4	75.82	1.43	0
P10708974	China	1268446	0.124252		ERR10897573.sbin.1	8.11	0.01	0		ERR10897573.mbin.5	40.34	0.04	0.01
P10709096	China	33033446	3.30054		ERR10897573.sbin.10	12.59	0	0.18		ERR10897574.mbin.1	56.85	0	0
P10709267	China	6120312	0.610832		ERR10897573.sbin.11	8.85	0	0.02		ERR10897574.mbin.2	21.58	0	0
P10709632	China	923414	0.0912469		ERR10897573.sbin.12	17.86	0	0		ERR10897576.mbin.1	99.73	0.05	0
P10709120	China	13716484	1.37096		ERR10897573.sbin.13	24.35	0.01	0.04		ERR10897578.mbin.1	16.87	0	0.07
P10709356	China	3262596	0.325833		ERR10897573.sbin.2	6.76	0	0		ERR10897578.mbin.2	51.69	0.01	0
P10708998	China	853110	0.0837913		ERR10897573.sbin.3	5.62	0	0.04		ERR10897578.mbin.3	55.88	0.05	0.07
P10709147	China	1838684	0.183353		ERR10897573.sbin.5	60.14	0.08	0		ERR10897578.mbin.4	49.08	0.13	0
P10709251	China	805558	0.0795796		ERR10897573.sbin.6	7.52	0	0.03		ERR10897578.mbin.5	8.34	0	0
P10709620	China	443142	0.043598		ERR10897573.sbin.7	50.99	1	0		ERR10897579.mbin.1	15.52	0	0
P10708860	China	3201658	0.319917		ERR10897573.sbin.8	31.1	0.01	0.54		ERR10897580.mbin.1	93.73	1.87	0.66
P10709334	China	858100	0.0855598		ERR10897573.sbin.9	13.38	0	0		ERR10897580.mbin.2	88.75	0.88	0
P10709465	China	28341682	2.82819		ERR10897574.sbin.1	27.41	0.28	0		ERR10897582.mbin.1	19.36	0.14	0
P10708886	China	34354350	3.43389		ERR10897574.sbin.2	40.36	0.12	0		ERR10897582.mbin.2	35.1	0	0
P10709362	China	12974978	1.2961		ERR10897576.sbin.1	33.2	0.28	0.29		ERR10897583.mbin.1	12.34	0	0
P10708885	China	10067196	1.00527		ERR10897576.sbin.2	56.79	0	0		ERR10897583.mbin.2	26.83	0.05	0
P10709344	China	524232	0.0523719		ERR10897578.sbin.1	24.55	0	0		ERR10897583.mbin.3	43.82	0.04	0
P10709414	China	2424776	0.242152		ERR10897578.sbin.2	25.99	0.05	0.1		ERR10897584.mbin.1	70.49	0.02	0
P10709631	China	2625986	0.258664		ERR10897578.sbin.4	65.11	0.01	0		ERR10897585.mbin.1	37.91	0.07	0
P10708995	China	9128378	0.912433		ERR10897578.sbin.6	27.1	0	0.08		ERR10897585.mbin.2	34.36	0.42	0
P10709184	China	11087524	1.1077		ERR10897579.sbin.1	13.66	0	0		ERR10897585.mbin.3	85.31	0.09	0
P10709180	China	73795714	7.37483		ERR10897580.sbin.2	94.27	1.34	0.3		ERR10897585.mbin.4	21.16	0.08	0
P10709485	China	2279184	0.227091		ERR10897582.sbin.1	84.75	1.69	0		ERR10897587.mbin.1	49.52	0.06	0
P10708891	China	29301010	2.92921		ERR10897583.sbin.1	35.33	0.05	0		ERR10897587.mbin.2	40.08	0.1	0
P10709359	China	816780	0.0815922		ERR10897583.sbin.2	54.22	0.16	0		ERR10897588.mbin.1	25.34	0.04	0
P10709085	China	13579284	1.35625		ERR10897584.sbin.1	45.56	0.06	0		ERR10897588.mbin.2	26.89	0.01	0
P10709297	China	20748568	2.07272		ERR10897584.sbin.2	43.73	0.1	0		ERR10897588.mbin.3	78.86	0.14	0
P10709396	China	9114166	0.909525		ERR10897585.sbin.1	19.85	0.01	0		ERR10897588.mbin.4	39.76	0.06	0
P10709608	China	19156616	1.91197		ERR10897585.sbin.2	51.09	0.01	0		ERR10897589.mbin.1	77.17	0.04	0
P10709012	China	10845542	1.08391		ERR10897585.sbin.3	35.25	0.06	0		ERR10897589.mbin.2	77.06	0.64	0
P10709345	China	649478	0.0632225		ERR10897585.sbin.4	17.75	0	0		ERR10897590.mbin.1	20.3	0.01	0
P10709365	China	7489588	0.747832		ERR10897585.sbin.5	39.92	0.08	0		ERR10897590.mbin.2	87.87	0.25	0
P10709408	China	691384	0.0677265		ERR10897585.sbin.6	23.47	0.13	0		ERR10897591.mbin.1	33.95	0.01	0
P10709437	China	2652050	0.26224		ERR10897587.sbin.1	84.69	0.1	0		ERR10897591.mbin.10	95.88	1.15	0.2
P10709358	China	9400336	0.939444		ERR10897588.sbin.1	33.94	0	0		ERR10897591.mbin.2	95.43	1.16	0.21
P10709399	China	852718	0.0851752		ERR10897588.sbin.2	25.44	0	0.46		ERR10897591.mbin.3	85.67	5.71	0.42
P10709496	China	20676972	2.06408		ERR10897588.sbin.3	39.96	0.08	0		ERR10897591.mbin.4	92.65	0.02	0.18
P10709013	China	20834452	2.08259		ERR10897588.sbin.4	23.25	0.02	0		ERR10897591.mbin.5	34.9	0.02	0
P10709397	China	1057262	0.105631		ERR10897588.sbin.5	30.25	0	0.36		ERR10897591.mbin.7	89.44	0.3	0
P10709493	China	1846366	0.184478		ERR10897588.sbin.6	35.43	0.02	0.33		ERR10897591.mbin.8	93	0.25	0.31
P10709004	China	2029996	0.201517		ERR10897589.sbin.1	36.35	0.01	0		ERR10897591.mbin.9	85.41	0.38	0
P10709427	China	1524126	0.152172		ERR10897589.sbin.3	50.11	0.24	0		ERR10897592.mbin.1	42.28	0.05	0
P10709499	China	285882	0.0283452		ERR10897590.sbin.1	19.91	0.01	0		ERR10897593.mbin.1	37.67	0.09	0
P10709696	China	38143080	3.81058		ERR10897590.sbin.2	87.22	0.28	0.05		ERR10897593.mbin.2	29.5	0.04	0
P10709029	China	11118084	1.11102		ERR10897591.sbin.10	25.07	0	0.07		ERR10897593.mbin.3	20.84	0.02	0
P10709436	China	1013900	0.101301		ERR10897591.sbin.11	88.31	1.27	0		ERR10897594.mbin.1	23.46	0.05	0
P10709884	China	14032816	1.40188		ERR10897591.sbin.2	99.98	0	0		ERR10897594.mbin.2	26.02	0.18	0
P10709371	China	17530866	1.75218		ERR10897591.sbin.3	11.59	0.15	0.09		ERR10897594.mbin.3	28.53	0	0
P10709474	China	2683750	0.268128		ERR10897591.sbin.4	89.39	0.3	0.62		ERR10897595.mbin.1	13.3	0	0
P10709641	China	40490568	4.04449		ERR10897591.sbin.5	80.04	3.4	0.42		ERR10897595.mbin.2	27.12	0.26	0
P10709382	China	563804	0.0560491		ERR10897591.sbin.6	31.15	0.07	0.14		ERR10897595.mbin.3	25.32	0	0
P10709461	China	9508792	0.950327		ERR10897591.sbin.7	95.83	38.03	0.47		ERR10897595.mbin.4	15.15	0	0
P10709490	China	704712	0.0703749		ERR10897591.sbin.8	74.07	0.07	0.28		ERR10897596.mbin.1	14.34	0	0
P10709687	China	1223690	0.121193		ERR10897592.sbin.1	45.56	0.07	0		ERR10897596.mbin.2	98.01	0.62	0
P10709431	China	645904	0.064539		ERR10897593.sbin.1	13.26	0.04	0		ERR10897596.mbin.3	57.84	0.14	0.01
P10709480	China	11549020	1.15415		ERR10897593.sbin.2	14.53	0.01	0		ERR10897596.mbin.4	18.18	0.02	0
P10709393	China	435180	0.0434326		ERR10897593.sbin.3	29.37	0.04	0		ERR10897596.mbin.5	96.41	0.09	0.19
P10709411	China	4855446	0.485357		ERR10897593.sbin.4	11.64	0.03	0		ERR10897597.mbin.1	36.66	0.14	0
P10709471	China	263158	0.0262913		ERR10897594.sbin.1	60.75	0.1	0		ERR10897598.mbin.2	9.75	0	0
P10709731	China	1020174	0.0963812		ERR10897594.sbin.2	20.73	0.1	0		ERR10897599.mbin.1	99.64	0.03	0
P10708962	China	55532520	5.54587		ERR10897594.sbin.3	11.98	0	0		ERR10897599.mbin.2	68.47	0.07	0
P10709417	China	33829476	3.38164		ERR10897595.sbin.1	75.09	0.08	0		ERR10897599.mbin.3	80.2	1.13	0
P10709439	China	8008048	0.79984		ERR10897596.sbin.1	42.66	0.05	0		ERR10897599.mbin.4	83.95	0.53	0.11
P10709460	China	42845452	4.28146		ERR10897596.sbin.2	38.94	0.07	0.33		ERR10897599.mbin.5	21.05	0.05	0
P10709628	China	7026962	0.702215		ERR10897596.sbin.4	98.14	0.14	0.22		ERR10897600.mbin.1	16.47	0.03	0
P10709967	China	191884	0.0191081		ERR10897597.sbin.1	37.86	0.11	0		ERR10897600.mbin.2	39.27	0.17	0
P10709444	China	2620952	0.261832		ERR10897598.sbin.1	14.74	0	0		ERR10897602.mbin.1	70.7	0.77	0
P10709468	China	87528820	8.74902		ERR10897598.sbin.2	25.5	0.09	0		ERR10897602.mbin.2	34.21	0	0
P10709452	China	1825860	0.18144		ERR10897598.sbin.3	37.9	0	0		ERR10897602.mbin.3	32.32	0.11	0
P10709581	China	99362212	9.93108		ERR10897599.sbin.1	76.48	3.27	0.09		ERR10897602.mbin.4	18.81	0	0
P10709795	China	1731756	0.160697		ERR10897599.sbin.2	10.99	0	0.36		ERR10897603.mbin.1	34.57	0.02	0
P10709761	China	10674688	1.06374		ERR10897599.sbin.3	99.53	0.02	0.34		ERR10897603.mbin.2	50.46	0.13	0
P10709978	China	1136872	0.113506		ERR10897599.sbin.4	37.72	0.12	0		ERR10897604.mbin.1	13.24	0	0.25
P10709701	China	5947322	0.591237		ERR10897602.sbin.2	15.83	0	0		ERR10897604.mbin.2	82.97	0.04	0
P10709845	China	1062932	0.105999		ERR10897602.sbin.4	17.29	0.02	0		ERR10897605.mbin.1	38.66	0.05	0
P10708746	China	3646146	0.363177		ERR10897602.sbin.5	10.5	0	0		ERR10897605.mbin.2	29.99	0.1	0
P10708884	China	2486524	0.248231		ERR10897602.sbin.6	15.62	0	0		ERR10897607.mbin.1	17.25	0.01	0
P10709677	China	10616658	1.06028		ERR10897603.sbin.2	11.11	0	0		ERR10897607.mbin.2	33.61	0.11	0
P10709843	China	4318508	0.430844		ERR10897607.sbin.1	30.27	0.07	0		ERR10897607.mbin.3	16.15	0.01	0
P10708882	China	101684464	10.1591		ERR10897607.sbin.3	22.31	0.03	0		ERR10897608.mbin.1	26.74	0.1	0
P10709171	China	3369002	0.336621		ERR10897608.sbin.2	37.92	0.02	0		ERR10897608.mbin.2	18.79	0	0
P10709681	China	91810530	9.17337		ERR10897609.sbin.1	53.7	0.01	0		ERR10897608.mbin.3	35.46	0.01	0
P10709798	China	7028644	0.69891		ERR10897609.sbin.2	34.92	0.01	0.44		ERR10897609.mbin.1	49.21	0	0
P10709735	China	918116	0.0905311		ERR10897610.sbin.1	50.88	0.31	0.31		ERR10897610.mbin.1	76.66	0.81	0.27
P10709792	China	17590660	1.75398		ERR10897611.sbin.2	82.55	0.29	0.67		ERR10897610.mbin.2	22.46	0	0.1
P10709776	China	13769966	1.37402		ERR10897612.sbin.1	36.58	0.22	0		ERR10897611.mbin.1	57.78	2.05	0
P10709804	China	1277310	0.121974		ERR10897612.sbin.2	13.64	0.01	0		ERR10897611.mbin.2	98.9	0.4	0
P10709284	China	1279844	0.127515		ERR10897612.sbin.3	41.22	0.29	0		ERR10897612.mbin.2	13.47	0.03	0
P10709757	China	1688416	0.168659		ERR10897612.sbin.5	6.46	0	0.14		ERR10897613.mbin.1	65.98	0.63	0
P10710063	China	1853722	0.185025		ERR10897614.sbin.3	84.46	1.31	0		ERR10897613.mbin.2	35.84	0.01	0.09
P10710167	China	190692112	19.05		ERR10897614.sbin.4	43.97	0.02	0.44		ERR10897614.mbin.1	40.15	0	0.26
P10708738	China	3606282	0.360119		ERR10897614.sbin.5	17.68	0.01	0.46		ERR10897614.mbin.3	17.27	0.23	0
P10709306	China	1285924	0.128342		ERR10897616.sbin.1	14.19	0	0.14		ERR10897614.mbin.4	40.87	0.1	0
P10710035	China	820016	0.0818572		ERR10897616.sbin.5	29.85	0	0.1		ERR10897616.mbin.1	22.71	0.03	0.45
P10708987	China	87567780	8.74486		ERR10897617.sbin.1	18.49	0.01	0		ERR10897616.mbin.2	87.28	0.98	0.14
P10709928	China	1323914	0.131943		ERR10897617.sbin.2	17.99	0	0		ERR10897616.mbin.3	29.8	0.17	0
P10710053	China	80033076	7.99572		ERR10897617.sbin.3	48.6	0.11	0		ERR10897616.mbin.4	78.45	0.51	0.17
P10709926	China	12571162	1.25484		ERR10897619.sbin.1	12.21	0.03	0		ERR10897617.mbin.2	51.19	0	0
P10708990	China	389804	0.0388521		ERR10897619.sbin.2	24.29	0	0.1		ERR10897619.mbin.1	63.26	0.18	0.07
P10709168	China	3612298	0.360411		ERR10897619.sbin.3	17.14	0.02	0.26		ERR10897619.mbin.2	37.59	0	0.21
P10709235	China	695884	0.0693776		ERR10897620.sbin.3	25.25	0.01	0		ERR10897620.mbin.1	37.03	0	0
P10710123	China	1210662	0.120379		ERR10897621.sbin.1	51.76	0.01	0.37		ERR10897621.mbin.2	27.34	0.46	0
P10708954	China	322912	0.031285		ERR10897621.sbin.2	37.35	0.34	0		ERR10897621.mbin.4	36.94	0.09	0
P10710051	China	5466776	0.546193		ERR10897621.sbin.3	59.14	0.16	0		ERR10897621.mbin.5	9.74	0	0
P10710111	China	375766	0.0374846		ERR10897621.sbin.4	39.56	0.07	0		ERR10897622.mbin.1	21.58	0	0
P10708861	China	15178730	1.51669		ERR10897622.sbin.1	20.21	0	0		ERR10897622.mbin.2	76.48	0.05	0.38
P10709098	China	570272	0.0569281		ERR10897622.sbin.3	33.47	0.12	0.46		ERR10897622.mbin.3	48.01	0	0
P10707843	China	60397118	6.02594		ERR10897624.sbin.3	51.22	0	0		ERR10897622.mbin.5	9.18	0.03	0.28
P10710182	China	3872774	0.386294		ERR10897624.sbin.4	36.27	0.4	0		ERR10897624.mbin.1	33.23	0.87	0
P10709972	China	44211934	4.40736		ERR10897626.sbin.5	39.11	0.03	0.1		ERR10897624.mbin.2	57.18	0.09	0
P10710106	China	6191932	0.617851		ERR10897626.sbin.6	34.92	0.08	0		ERR10897624.mbin.3	26.46	0	0
P10709983	China	2486744	0.248107		ERR10897628.sbin.1	46.21	0.02	0.42		ERR10897624.mbin.4	36.7	0.01	0
P10709993	China	38745374	3.87003		ERR10897628.sbin.2	39.2	0.02	0		ERR10897626.mbin.1	51.72	0.27	0.17
P10710015	China	14779954	1.47702		ERR10897629.sbin.12	29.09	0.27	0		ERR10897626.mbin.3	83.64	0.2	0
P10710181	China	7712614	0.769865		ERR10897629.sbin.13	27.73	0	0.13		ERR10897626.mbin.5	14.51	0	0
P10708985	China	5602682	0.559866		ERR10897629.sbin.14	10.9	0	0.12		ERR10897626.mbin.6	40.77	0.01	0.13
P10709283	China	331404	0.0330543		ERR10897630.sbin.5	25.84	0.04	0		ERR10897627.mbin.1	15.55	0.01	0
P10710128	China	425436	0.0424442		ERR10897630.sbin.6	56.51	3.86	0		ERR10897627.mbin.3	28.43	0.01	0
P10709272	China	3449208	0.343775		ERR10897631.sbin.2	26.32	0.01	0		ERR10897627.mbin.4	34.31	0.08	0
P10710013	China	37145486	3.71229		ERR10897632.sbin.1	21.39	0	0		ERR10897628.mbin.1	41.75	0.01	0.49
P10710085	China	60530488	6.04197		ERR10897632.sbin.2	36.34	0.15	0		ERR10897628.mbin.3	28.73	0.03	0.25
P10709271	China	21413648	2.13969		ERR10897633.sbin.1	83.92	0.16	0		ERR10897629.mbin.1	21.94	0.01	0
P10710408	China	5239030	0.523307		ERR10897633.sbin.2	17.05	0.01	0.69		ERR10897629.mbin.11	88.71	0.11	0
P10709108	China	33657014	3.35825		ERR10897633.sbin.3	20.63	0.05	0.18		ERR10897629.mbin.12	12.96	0.01	0.03
P10710392	China	24623264	2.45841		ERR10897634.sbin.1	13.29	0	0		ERR10897629.mbin.15	18.52	0.8	0.97
P10710115	China	527960	0.0527183		ERR10897634.sbin.11	19.75	0.02	0.17		ERR10897629.mbin.3	16.31	0	0
P10710386	China	1711172	0.170917		ERR10897634.sbin.12	61.64	0.19	0.26		ERR10897629.mbin.4	37.31	0.01	0
P10709090	China	541770	0.0540574		ERR10897634.sbin.14	17.93	0	0		ERR10897629.mbin.5	11.33	0.01	0
P10710071	China	541650	0.0539296		ERR10897634.sbin.17	92.75	0.4	0.12		ERR10897629.mbin.6	14.55	0.02	0
P10710376	China	14740620	1.47269		ERR10897634.sbin.18	70.63	0.65	0.19		ERR10897629.mbin.7	54.55	0.12	0.31
P10709259	China	4567658	0.4559		ERR10897634.sbin.4	76.45	0.17	0.68		ERR10897629.mbin.8	16.87	0.03	0.02
ERR2238775	China	2374906	0.227908		ERR10897634.sbin.6	47.61	3.87	0.31		ERR10897629.mbin.9	30.19	0.7	0
ERR2238777	China	739990	0.070218		ERR10897635.sbin.1	34.64	0.08	0		ERR10897630.mbin.1	99.99	1.27	0.01
ERR2244423	China	1622298	0.154067		ERR10897638.sbin.2	36.43	0	0		ERR10897630.mbin.2	69	0.49	0
ERR2244420	China	390480	0.0362994		ERR10897639.sbin.2	64.6	0.4	0.05		ERR10897630.mbin.3	28.53	0.18	0
ERR2244501	China	552332	0.0502387		ERR10897639.sbin.3	56.6	0.06	0.24		ERR10897630.mbin.6	26.16	0.1	0
ERR2244503	China	939892	0.0892508		ERR10897640.sbin.3	30.16	0	0.24		ERR10897631.mbin.1	23.75	0.07	0
ERR2244505	China	686704	0.065191		ERR10897640.sbin.6	18.92	0	0.02		ERR10897631.mbin.2	32.12	0.01	0
ERR2244507	China	228756	0.0214945		ERR10897640.sbin.7	40.83	0.03	0.42		ERR10897632.mbin.1	36.13	0.16	0
ERR2244509	China	1691896	0.160684		ERR10897641.sbin.3	36.14	0.03	0		ERR10897632.mbin.2	18.59	0.01	0
ERR2244511	China	252194	0.0244515		ERR10897642.sbin.1	50.21	2.84	0.71		ERR10897633.mbin.2	88.52	0.04	0
ERR2244513	China	328764	0.0311912		ERR10897643.sbin.1	20.92	0.01	0		ERR10897634.mbin.11	99.77	0.08	0
ERR2244516	China	170222	0.0154568		ERR10897643.sbin.2	16.65	0.01	0		ERR10897634.mbin.13	93.94	0.03	0
ERR2244518	China	100518	0.00913266		ERR10897644.sbin.2	21.75	0	0		ERR10897634.mbin.2	90.62	0.69	0.25
ERR2244520	China	2710932	0.262817		ERR10897644.sbin.4	12.79	0	0.27		ERR10897634.mbin.4	22.03	0.01	0
ERR2244522	China	275734	0.0250613		ERR10897645.sbin.1	62.48	0.69	0		ERR10897634.mbin.6	92.19	2.05	0.15
ERR2244524	China	67452	0.00640487		ERR10897646.sbin.4	32.45	0.03	0.06		ERR10897634.mbin.7	84.38	0.01	0
ERR2244526	China	348168	0.0337455		ERR10897646.sbin.5	59.85	0.71	0.39		ERR10897634.mbin.8	77.51	0.74	0.36
ERR2244528	China	364602	0.0338943		ERR10897648.sbin.1	14.34	0	0.04		ERR10897635.mbin.1	8.45	0.01	0
ERR2244530	China	5658584	0.537314		ERR10897648.sbin.5	24.25	0.01	0		ERR10897638.mbin.1	32.44	0.07	0
ERR2244532	China	404420	0.0383986		ERR10897649.sbin.2	36.98	0.05	0		ERR10897638.mbin.2	53.95	0.1	0
ERR2244534	China	466232	0.0433282		ERR10897649.sbin.3	12.21	0	1		ERR10897639.mbin.3	99.02	0.12	0.35
ERR2244536	China	194856	0.0184948		ERR10897649.sbin.4	41.32	0.01	0.09		ERR10897640.mbin.1	21.92	0.09	0
ERR2244538	China	57012	0.00552743		ERR10897650.sbin.3	39.7	0.17	0.19		ERR10897640.mbin.2	20.63	0.01	0
ERR2244540	China	27666	0.00262607		ERR10897650.sbin.6	26.94	0	0.14		ERR10897640.mbin.3	99.91	0.06	0.33
ERR2244542	China	35998	0.00348895		ERR10897652.sbin.1	9.68	0.02	0		ERR10897640.mbin.5	99.8	0.21	0.13
ERR2238776	China	556876	0.0527892		ERR10897652.sbin.2	25.68	0	0		ERR10897640.mbin.7	30.24	0.04	0
ERR2238778	China	236618	0.0224139		ERR10897653.sbin.1	6.94	0.01	0.22		ERR10897641.mbin.1	8.98	0	0
ERR2244421	China	35456	0.00336484		ERR10897653.sbin.2	20.69	0.01	0		ERR10897641.mbin.5	18	0.14	0
ERR2244500	China	437786	0.0415629		ERR10897653.sbin.3	9.51	0	0		ERR10897642.mbin.1	49.46	0.32	0.34
ERR2244502	China	13724	0.00132847		ERR10897653.sbin.4	12.12	0	0		ERR10897643.mbin.2	23.59	0.02	0
ERR2244504	China	22002	0.00208737		ERR10897654.sbin.2	49.86	0.09	0		ERR10897643.mbin.3	24.35	0.04	0
ERR2244506	China	16768	0.00159061		ERR10897656.sbin.1	12.88	0.03	0		ERR10897644.mbin.2	63.84	0.3	0.24
ERR2244508	China	15528	0.00147193		ERR10897656.sbin.3	32.52	0	0		ERR10897645.mbin.1	58.99	0.81	0
ERR2244510	China	28746	0.00272684		ERR10897659.sbin.2	43.86	15.75	0.02		ERR10897646.mbin.1	13.44	0	0.02
ERR2244512	China	27944	0.00254001		ERR10897659.sbin.3	36.02	10.14	0.27		ERR10897646.mbin.2	63.97	0	0.37
ERR2244514	China	36140	0.00342154		ERR10897660.sbin.1	52.62	0.1	0		ERR10897646.mbin.3	12.74	0.05	0
ERR2244517	China	50854	0.00481574		ERR10897662.sbin.1	32.06	0.01	0		ERR10897648.mbin.2	14.9	0	0.01
ERR2244519	China	139490	0.0132171		ERR10897662.sbin.2	29.96	0.01	0		ERR10897649.mbin.3	44.29	0.03	0
ERR2244521	China	156686	0.0148552		ERR10897663.sbin.4	99.64	0.09	0		ERR10897650.mbin.1	99.99	0.28	0.39
ERR2244523	China	22808	0.00216421		ERR10897663.sbin.5	36.45	0.16	0		ERR10897650.mbin.2	97.87	0.21	0.13
ERR2244525	China	9868	0.000935668		ERR10897664.sbin.2	54.7	0.45	0		ERR10897652.mbin.1	22.26	0	0
ERR2244527	China	17314	0.00164239		ERR10897665.sbin.2	43.72	0.13	0		ERR10897654.mbin.2	31.36	0	0
ERR2244529	China	14890	0.00141265		ERR10897667.sbin.1	30.37	0	0.11		ERR10897656.mbin.1	40.86	0.01	0
ERR2244531	China	9976	0.000945104		ERR10897670.sbin.1	5.98	0	0.26		ERR10897656.mbin.2	13.53	0	0
ERR2244533	China	12966	0.00123022		ERR10897672.sbin.3	48.23	0	0.31		ERR10897656.mbin.3	34.06	0.01	0
ERR2244535	China	29010	0.00275292		ERR10897673.sbin.1	91.59	0.25	0		ERR10897659.mbin.2	54.71	0.65	0.16
ERR2244537	China	30850	0.00292665		ERR10897675.sbin.3	15.14	0.28	0.56		ERR10897662.mbin.2	37.91	0.02	0
ERR2244539	China	21334	0.00202474		ERR10897675.sbin.4	11.37	0.03	0.35		ERR10897663.mbin.2	85.18	0.65	0
ERR2244541	China	14378	0.00136404		ERR10897676.sbin.1	13.96	0.04	0		ERR10897664.mbin.1	24.06	0.13	0
ERR2244543	China	13608	0.00129082		ERR10897677.sbin.2	38.64	0.01	0.32		ERR10897664.mbin.2	44.05	0.11	0
ERR2238774	China	45760	0.00439608		ERR10897680.sbin.1	25.46	0.03	0.47		ERR10897666.mbin.1	63.75	0.36	0.46
ERR2244515	China	4982908	0.47665		ERR10897680.sbin.10	62.36	0.6	0.15		ERR10897667.mbin.2	20.56	0	0.13
ERR2244545	China	3821004	0.360361		ERR10897680.sbin.11	32.45	0.07	0.3		ERR10897667.mbin.3	82.4	0.15	0
ERR2244548	China	253757	0.0229611		ERR10897680.sbin.15	73.09	0.13	0.2		ERR10897670.mbin.1	47.06	0.09	0
ERR2244551	China	6446014	0.622251		ERR10897680.sbin.17	53.51	0.01	0		ERR10897670.mbin.2	50.6	0.21	0
ERR2244556	China	1805348	0.176046		ERR10897680.sbin.2	30.47	0.02	0		ERR10897670.mbin.4	26.74	0.02	0
ERR2244560	China	158144	0.0146032		ERR10897680.sbin.3	18.5	0.01	0		ERR10897671.mbin.3	16.71	0	0
ERR2244565	China	148354	0.0138557		ERR10897680.sbin.4	32.63	0.02	0		ERR10897671.mbin.4	23.58	0.18	0
ERR2244552	China	79625	0.00718093		ERR10897680.sbin.9	19.44	0.07	0.18		ERR10897675.mbin.2	30.87	0.2	0
ERR2244561	China	140062	0.0127886		ERR10897681.sbin.2	20.45	0	0.29		ERR10897675.mbin.3	28.24	0.03	0
ERR2244566	China	3452686	0.30818		ERR10897682.sbin.2	16.17	0	0		ERR10897676.mbin.2	31.56	0.02	0
ERR2244544	China	25009470	2.3593		ERR10897682.sbin.4	14.1	0.01	0		ERR10897677.mbin.1	30.94	0.01	0
ERR2244554	China	25909519	2.51984		ERR10897682.sbin.5	15.83	0	0		ERR10897678.mbin.1	18.23	0.47	0.47
ERR2244558	China	6359924	0.596754		ERR10897684.sbin.2	16.14	0	0		ERR10897680.mbin.4	41.38	1.71	0.61
ERR2244563	China	23400176	2.26249		ERR10897685.sbin.6	83.88	0.89	0.59		ERR10897681.mbin.1	13.23	0	0
ERR2244546	China	787072	0.0722225		ERR10897686.sbin.3	11.4	0.01	0.03		ERR10897681.mbin.4	17.03	0.01	0.02
ERR2244549	China	470008	0.0409142		ERR10897686.sbin.6	16.99	0	0.35		ERR10897684.mbin.1	16.87	0	0
ERR2244553	China	105658	0.00958287		ERR10897688.sbin.3	32.91	0.04	0		ERR10897684.mbin.2	23.18	0.01	0
ERR2244557	China	91587	0.008293		ERR10897690.sbin.1	96.02	0.1	0		ERR10897685.mbin.5	87.16	0.05	0
ERR2244562	China	211326	0.0188181		ERR10897691.sbin.1	11.07	0	0		ERR10897686.mbin.1	10.5	0	0
ERR2244567	China	707977	0.0636012		ERR10897692.sbin.1	33.69	0	0.46		ERR10897686.mbin.3	34.13	0.02	0
ERR2244547	China	45749668	4.35481		ERR10897692.sbin.3	53.27	0.02	0.26		ERR10897689.mbin.1	99.68	0.21	0
ERR2244550	China	22702087	2.15103		ERR10897692.sbin.5	10.79	0	0		ERR10897692.mbin.3	92.58	0	0.23
ERR2244555	China	22378477	2.17209		ERR10897696.sbin.1	72.93	0.38	0		ERR10897694.mbin.1	38.58	0.01	0
ERR2244559	China	3822451	0.362217		ERR10897698.sbin.1	46.02	0.2	0		ERR10897695.mbin.3	19.7	0.07	0
ERR2244564	China	6213947	0.5936		ERR10897703.sbin.2	50.92	0.01	0		ERR10897696.mbin.1	24.27	0.04	0
ERR3500819	Israel	8691899	0.644165		ERR10897704.sbin.2	38.12	0.09	0		ERR10897697.mbin.1	28.29	0	0
ERR3500820	Israel	152686	0.0112633		ERR10897706.sbin.1	25.81	0.2	0		ERR10897698.mbin.2	14.77	0	0
ERR3500821	Israel	2848685	0.21119		ERR10897710.sbin.1	47.89	0.32	0		ERR10897700.mbin.1	68.82	0	0
ERR3500822	Israel	584341	0.0432711		ERR10897712.sbin.5	10.04	0.01	0		ERR10897706.mbin.1	42.94	0.54	0
ERR3500823	Israel	908742	0.0669742		ERR10897713.sbin.1	18.45	0	0		ERR10897706.mbin.5	17.74	0	0
ERR3500824	Israel	465576	0.0343954		ERR10897713.sbin.2	10.45	0.02	0		ERR10897708.mbin.5	19.19	0	0
ERR3500825	Israel	4479362	0.33234		ERR10897721.sbin.8	28.18	2.96	0.09		ERR10897712.mbin.3	11.28	0	0
ERR3500826	Israel	7557354	0.55927		ERR10897723.sbin.3	7.56	0	0		ERR10897721.mbin.12	94.86	2.72	0.14
ERR3500827	Israel	556018	0.0412158		ERR10897726.sbin.3	38.86	0.03	0		ERR10897734.mbin.5	20.61	0.04	0.3
ERR3500828	Israel	8889819	0.656072		ERR10897726.sbin.4	17.42	0	0.37		ERR10897735.mbin.1	46.51	0.11	0
ERR3500829	Israel	9368788	0.695084		ERR10897727.sbin.1	22.34	0	0		ERR10897739.mbin.9	7.58	0	0
ERR3500830	Israel	356422	0.0264591		ERR10897727.sbin.4	24.78	0.03	0		ERR10897740.mbin.2	32.96	0.01	0
ERR3500831	Israel	1251745	0.0929589		ERR10897733.sbin.1	29.43	0	0		ERR10897741.mbin.5	43.76	0.06	0
ERR3500832	Israel	171955	0.0127521		ERR10897734.sbin.4	32.32	0.23	0		ERR10897752.mbin.4	20.09	0	0
ERR3500833	Israel	130435	0.0096544		ERR10897739.sbin.2	22.17	0.01	0		ERR10897754.mbin.5	26.26	0	0.33
ERR3500834	Israel	8767546	0.649679		ERR10897740.sbin.1	38.63	0.16	0		ERR10897768.mbin.12	55.28	0.01	0.14
ERR3500835	Israel	537155	0.0398557		ERR10897742.sbin.4	44.22	0.04	0		ERR10897771.mbin.5	20.11	0	0.3
ERR3500836	Israel	2272491	0.168613		ERR10897744.sbin.1	12.14	0.01	0.26		ERR10897771.mbin.8	92.59	0.93	0.3
ERR3500837	Israel	353716	0.0261757		ERR10897754.sbin.6	32.22	0.04	0		ERR10897773.mbin.3	20.49	0	0
ERR3500838	Israel	4738513	0.349657		ERR10897761.sbin.1	37.86	0.04	0.04		ERR10897779.mbin.2	99.98	0.72	0.2
ERR3500839	Israel	136038	0.0100258		ERR10897766.sbin.2	83.95	0.27	0		ERR10897781.mbin.1	33.84	0.02	0
ERR3500840	Israel	175629	0.0129482		ERR10897768.sbin.1	19.29	0	0.09		ERR10897804.mbin.2	69.49	2.36	0
ERR3500841	Israel	385626	0.028564		ERR10897795.sbin.5	26.83	0.12	0		ERR10897816.mbin.3	81.14	0.11	0
ERR3500842	Israel	116937	0.00873142		ERR10897812.sbin.1	57.31	0.85	0.79		ERR10897822.mbin.2	26.68	0.03	0
ERR3500843	Israel	312751	0.0231506		ERR10897840.sbin.3	75.21	0.2	0.21		ERR10897824.mbin.4	14.34	0.01	0
ERR3500844	Israel	2601752	0.192745		GV22.sbin.16	61.09	0.01	0		ERR4705195.mbin.3	59.91	1.15	0
ERR3500845	Israel	4412105	0.326614		ERR10897573.sbin.4	75.23	1.69	0		ERR10897591.mbin.6	99.97	0	0
ERR3500846	Israel	7298095	0.54109		ERR10897578.sbin.3	31.78	0.04	0		ERR10897598.mbin.1	59.48	0.04	0
ERR3500847	Israel	1020127	0.0751805		ERR10897578.sbin.5	11.45	0	0.06		ERR10897609.mbin.2	40.67	0.02	0.26
ERR3500848	Israel	6168767	0.457504		ERR10897580.sbin.1	90.47	1.01	0		ERR10897612.mbin.1	76.9	1.89	0
ERR3500849	Israel	2520158	0.187007		ERR10897589.sbin.2	78.55	0.8	0		ERR10897612.mbin.3	43.51	0.04	0
ERR3500850	Israel	4780494	0.354789		ERR10897591.sbin.1	47.46	1.86	0.09		ERR10897614.mbin.2	61.08	0.75	0
ERR3500851	Israel	5125	0.000380435		ERR10897591.sbin.9	84.88	1.25	0		ERR10897617.mbin.1	16.19	0.02	0
ERR3500852	Israel	5742492	0.424721		ERR10897596.sbin.3	98.02	0.71	0		ERR10897620.mbin.2	46.04	0.01	0
ERR3500853	Israel	5171229	0.382378		ERR10897599.sbin.5	86.49	1.85	0		ERR10897621.mbin.1	21.69	0.03	0
ERR3500854	Israel	2764108	0.205342		ERR10897599.sbin.6	41.58	2.17	0		ERR10897621.mbin.3	41.5	0.06	0
ERR3500855	Israel	450253	0.0332379		ERR10897600.sbin.1	74.74	2.38	0		ERR10897622.mbin.4	19.25	0.16	0
ERR3500856	Israel	944926	0.0701545		ERR10897602.sbin.1	12.76	0	0		ERR10897626.mbin.2	29.48	0.23	0
ERR3500857	Israel	2136605	0.158565		ERR10897602.sbin.3	73.75	0.84	0		ERR10897626.mbin.4	32.55	0.03	0
ERR3500858	Israel	513907	0.0382028		ERR10897603.sbin.1	82.72	0.22	0		ERR10897627.mbin.2	17.51	0.01	0
ERR3500859	Israel	480423	0.0356891		ERR10897604.sbin.1	98.31	0.02	0		ERR10897628.mbin.2	23.87	0	0.51
ERR3500860	Israel	1047021	0.077666		ERR10897605.sbin.1	68	0.38	0.66		ERR10897629.mbin.10	43.19	0.39	0
ERR3500861	Israel	2879046	0.213501		ERR10897607.sbin.2	17.5	0	0		ERR10897629.mbin.13	95.7	0.2	0.08
ERR3500862	Israel	378514	0.0280881		ERR10897608.sbin.1	43.43	0.16	0		ERR10897629.mbin.14	60.77	14.01	1
ERR3500863	Israel	270405	0.020047		ERR10897610.sbin.2	40.76	0.02	0.15		ERR10897629.mbin.2	81.32	0.48	0
ERR3500864	Israel	349081	0.0258374		ERR10897611.sbin.1	77.66	2.76	0		ERR10897630.mbin.4	21.15	0.04	0
ERR3500865	Israel	264731	0.0194559		ERR10897612.sbin.4	79.2	0.87	0		ERR10897630.mbin.5	99.98	0.47	0
ERR3500866	Israel	319270	0.0235804		ERR10897613.sbin.1	99.26	0.94	0		ERR10897631.mbin.3	20.36	0	0
ERR3500867	Israel	324453	0.0239436		ERR10897614.sbin.1	29.46	1.18	0		ERR10897633.mbin.1	53.71	0.03	0.51
ERR3500868	Israel	236874	0.0174722		ERR10897614.sbin.2	18.61	0	0.08		ERR10897634.mbin.1	92.32	0.39	0.12
ERR3500869	Israel	767365	0.0570598		ERR10897616.sbin.2	30.61	0.2	0		ERR10897634.mbin.10	31.25	0.03	0
ERR3500870	Israel	2712113	0.201631		ERR10897616.sbin.3	52.82	0.34	0.35		ERR10897634.mbin.12	23.51	0.03	0
ERR3500871	Israel	1294595	0.0962616		ERR10897616.sbin.4	91.77	0.75	0.16		ERR10897634.mbin.3	96.06	1.27	0.23
ERR3500872	Israel	349910	0.0258646		ERR10897619.sbin.4	23.48	0	0.06		ERR10897634.mbin.5	62.6	0.47	0.41
ERR3500873	Israel	240183	0.0177577		ERR10897620.sbin.1	32.92	0	0.47		ERR10897634.mbin.9	50.86	0.07	0.09
ERR4421550	Ireland	757956	0.112456		ERR10897620.sbin.2	30.58	0.01	0		ERR10897635.mbin.2	41.45	0.1	0
ERR4421551	Ireland	313298	0.0465599		ERR10897622.sbin.2	29.08	0.03	0		ERR10897636.mbin.1	15.51	0	0
ERR4421552	Ireland	1834016	0.261866		ERR10897622.sbin.4	96.7	0.05	0		ERR10897639.mbin.1	99.24	0.44	0
ERR4421553	Ireland	1962228	0.292237		ERR10897624.sbin.1	32.57	0.02	0		ERR10897639.mbin.2	87.05	0.37	0.26
ERR4421554	Ireland	445236	0.0642261		ERR10897624.sbin.2	52.64	0.03	0		ERR10897640.mbin.4	37.17	0.23	0
ERR4421555	Ireland	570518	0.0730885		ERR10897626.sbin.1	9.98	0	0		ERR10897640.mbin.6	67.4	0.18	0
ERR4421556	Ireland	440796	0.0638749		ERR10897626.sbin.2	83.98	0.16	0		ERR10897641.mbin.2	12.08	0	0
ERR4421557	Ireland	1811426	0.267718		ERR10897626.sbin.3	49.87	0.14	0		ERR10897641.mbin.3	12.43	0	0
ERR4421558	Ireland	1393002	0.206784		ERR10897626.sbin.4	42.91	0.23	0.39		ERR10897641.mbin.4	20.07	0.01	0
ERR4421559	Ireland	2384728	0.349743		ERR10897627.sbin.1	46.63	0.06	0		ERR10897642.mbin.2	39.52	0	0.07
ERR4421560	Ireland	60360	0.00733225		ERR10897627.sbin.2	48.51	0.06	0		ERR10897643.mbin.1	28.35	0.09	0
ERR4421561	Ireland	132054	0.0196607		ERR10897629.sbin.1	13.79	0	0.17		ERR10897644.mbin.1	39.36	0.02	0.07
ERR4421562	Ireland	230178	0.0339154		ERR10897629.sbin.10	60.88	13.66	1		ERR10897646.mbin.4	81.64	2.88	0.21
ERR4421563	Ireland	831768	0.123203		ERR10897629.sbin.11	17.7	0.02	0.89		ERR10897646.mbin.5	73.03	0.47	0
ERR4421564	Ireland	142500	0.0208693		ERR10897629.sbin.2	85.39	0.15	0		ERR10897646.mbin.6	73.73	0.36	0.07
ERR4421565	Ireland	433632	0.0643827		ERR10897629.sbin.3	41.01	0.34	0.8		ERR10897646.mbin.7	37.75	0.01	0.26
ERR4421566	Ireland	192504	0.0246442		ERR10897629.sbin.4	48.13	0.21	0.41		ERR10897648.mbin.1	81.13	0.03	0.02
ERR4421567	Ireland	6536746	0.885142		ERR10897629.sbin.5	53.18	0.3	0.05		ERR10897649.mbin.1	52.31	0.01	0.08
ERR4421568	Ireland	3712932	0.534784		ERR10897629.sbin.6	55.9	0.12	0.3		ERR10897649.mbin.2	15.07	0.15	1
ERR4421569	Ireland	152142	0.0186358		ERR10897629.sbin.7	42.27	0.02	0.04		ERR10897652.mbin.2	26.85	0.03	0
ERR4421570	Ireland	2741838	0.397074		ERR10897629.sbin.8	28.92	0.59	0		ERR10897652.mbin.3	34.65	0.01	0
ERR4421571	Ireland	2398894	0.335731		ERR10897629.sbin.9	100	61.96	0		ERR10897653.mbin.1	50.52	0.1	0
ERR4421572	Ireland	1307740	0.180779		ERR10897630.sbin.1	99.92	0.48	0		ERR10897653.mbin.2	30.67	0.09	0
ERR4421573	Ireland	752698	0.10358		ERR10897630.sbin.2	73.3	0.34	0.35		ERR10897654.mbin.1	38.46	0.01	0
ERR4421574	Ireland	213710	0.030876		ERR10897630.sbin.3	71.58	1.39	0.98		ERR10897657.mbin.1	17.7	0	0
ERR4421575	Ireland	190984	0.0263842		ERR10897630.sbin.4	33.67	0.16	0.98		ERR10897657.mbin.2	42.94	0.06	0
ERR4421576	Ireland	328100	0.0412409		ERR10897630.sbin.7	25.83	0.32	0		ERR10897659.mbin.1	31.74	0.26	0.16
ERR4421577	Ireland	737856	0.107615		ERR10897631.sbin.1	15.1	0.01	0		ERR10897659.mbin.3	95.18	1.99	0.22
ERR4421578	Ireland	285930	0.0413321		ERR10897633.sbin.4	12.57	0	0		ERR10897660.mbin.1	29.84	0.11	0
ERR4421579	Ireland	1187552	0.169342		ERR10897634.sbin.10	48.54	0.37	0.04		ERR10897661.mbin.1	78.45	0.36	0.54
ERR4421580	Ireland	218392	0.0285294		ERR10897634.sbin.13	14.44	0	0.23		ERR10897662.mbin.1	53.74	0	0
ERR4421581	Ireland	2180716	0.282636		ERR10897634.sbin.15	33.83	0.05	0		ERR10897662.mbin.3	31.7	0.06	1
ERR4421582	Ireland	373100	0.0514271		ERR10897634.sbin.16	84.83	0.01	0		ERR10897663.mbin.1	97.06	0.36	0.04
ERR4421583	Ireland	3381340	0.407571		ERR10897634.sbin.2	20.47	0.01	0.45		ERR10897663.mbin.3	99.52	0.1	0
ERR4421584	Ireland	220666	0.0303002		ERR10897634.sbin.3	20.86	0	0		ERR10897663.mbin.4	35.31	0.16	0
ERR4421585	Ireland	714152	0.098944		ERR10897634.sbin.5	83.67	0.01	0		ERR10897665.mbin.1	35.22	0.09	0
ERR4421586	Ireland	1904266	0.221565		ERR10897634.sbin.7	61.55	0.44	0.8		ERR10897665.mbin.2	33.95	0.06	0
ERR4421587	Ireland	391410	0.0531071		ERR10897634.sbin.8	43.56	6.17	0.06		ERR10897665.mbin.3	22.28	0.02	0
ERR4421588	Ireland	217654	0.0322495		ERR10897634.sbin.9	29.93	0.01	0.29		ERR10897666.mbin.2	12.57	0	0
ERR4421589	Ireland	1060380	0.145523		ERR10897635.sbin.2	52.18	0.47	0		ERR10897666.mbin.3	18.79	0.02	0.55
ERR4421590	Ireland	3302890	0.421641		ERR10897636.sbin.1	16.39	0	0		ERR10897667.mbin.1	12.79	0	0.05
ERR4421591	Ireland	356330	0.0444911		ERR10897638.sbin.1	21.59	0	0		ERR10897667.mbin.4	41.37	0.03	0
ERR4421592	Ireland	906612	0.119337		ERR10897638.sbin.3	32.31	0.19	0		ERR10897670.mbin.3	42.03	0.1	0
ERR4421593	Ireland	71932	0.00809477		ERR10897639.sbin.1	99.28	0.43	0		ERR10897671.mbin.1	21.52	0	0
ERR4421594	Ireland	461874	0.0661718		ERR10897639.sbin.4	26.69	0.02	0.29		ERR10897671.mbin.2	12.57	0	0
ERR4421595	Ireland	4714762	0.670032		ERR10897639.sbin.5	33.12	0.04	0.51		ERR10897672.mbin.1	71.33	0.01	0.34
ERR4421596	Ireland	4247490	0.601746		ERR10897640.sbin.1	54.93	0.03	0		ERR10897672.mbin.2	27.59	0.04	0
ERR4421597	Ireland	941778	0.133489		ERR10897640.sbin.4	76.96	14.33	0		ERR10897673.mbin.1	75.73	0.16	0
ERR4421598	Ireland	120110	0.0179403		ERR10897640.sbin.5	47.4	0.05	0.03		ERR10897675.mbin.1	20.01	0.46	0.82
ERR4421599	Ireland	2463314	0.352909		ERR10897641.sbin.1	10.73	0	0		ERR10897675.mbin.4	51.58	0.06	0
ERR4421600	Ireland	801442	0.114979		ERR10897641.sbin.2	33.7	0.05	0		ERR10897675.mbin.5	61.7	0.13	0
ERR4421601	Ireland	1655318	0.239432		ERR10897642.sbin.2	47.36	0	0.07		ERR10897676.mbin.1	16.13	0	0
ERR4421602	Ireland	1496536	0.215244		ERR10897643.sbin.3	32.33	0.03	0		ERR10897676.mbin.3	11.74	0	0
ERR4421603	Ireland	2665656	0.377616		ERR10897644.sbin.1	20.39	0.02	0.22		ERR10897676.mbin.4	14.83	0	0
ERR4421604	Ireland	757986	0.103976		ERR10897644.sbin.3	47.19	0.19	0.32		ERR10897676.mbin.5	14.38	0	0
ERR4421605	Ireland	195914	0.0291037		ERR10897646.sbin.1	29.11	0	0.39		ERR10897677.mbin.2	54.76	0	0
ERR4421606	Ireland	317406	0.0329241		ERR10897646.sbin.2	41.97	0.28	0.05		ERR10897678.mbin.2	53.47	0.16	0
ERR4421607	Ireland	1521168	0.223351		ERR10897646.sbin.3	36.19	0.39	0.06		ERR10897679.mbin.1	71.24	0.32	0
ERR4421608	Ireland	1443446	0.198244		ERR10897646.sbin.6	28.42	0	0		ERR10897680.mbin.10	30.92	0.42	0.26
ERR4421609	Ireland	2122532	0.302703		ERR10897646.sbin.7	36.49	0	0.32		ERR10897680.mbin.11	94.69	0.68	0.25
ERR4421610	Ireland	5810666	0.819059		ERR10897646.sbin.8	38.13	0.06	0.08		ERR10897680.mbin.12	34.3	0.11	0.23
ERR4421611	Ireland	301510	0.041715		ERR10897648.sbin.2	16.96	0.01	0.03		ERR10897680.mbin.2	99.56	0.02	0
ERR4421612	Ireland	916158	0.135348		ERR10897648.sbin.3	20.66	0	0.01		ERR10897680.mbin.3	50.71	1.55	0
ERR4421613	Ireland	623002	0.0916644		ERR10897648.sbin.4	15.54	0	0.01		ERR10897680.mbin.5	13.92	0	0.51
ERR4421614	Ireland	1052326	0.156632		ERR10897649.sbin.1	13.44	0	0.04		ERR10897680.mbin.6	86.11	1.83	0.14
ERR4421615	Ireland	116042	0.0168016		ERR10897650.sbin.1	53.83	0.28	0.53		ERR10897680.mbin.7	93.06	1.1	0.14
ERR4421616	Ireland	1908822	0.277652		ERR10897650.sbin.2	14.47	0	0.21		ERR10897680.mbin.8	90.07	0.02	0
ERR4421617	Ireland	478064	0.07108		ERR10897650.sbin.4	21.94	0.03	0.13		ERR10897680.mbin.9	34.47	0.03	0.08
ERR4421618	Ireland	281062	0.0383069		ERR10897650.sbin.5	34.68	0.06	0.36		ERR10897681.mbin.2	22.64	0.01	0.13
ERR4421619	Ireland	224414	0.0322766		ERR10897652.sbin.3	35.88	0.02	0		ERR10897681.mbin.3	80.75	0.03	0
ERR4421620	Ireland	567372	0.0819931		ERR10897653.sbin.5	21.17	0	0		ERR10897682.mbin.1	12.05	0	0
ERR4421621	Ireland	825910	0.121837		ERR10897654.sbin.1	33.9	0.02	0		ERR10897682.mbin.3	18.65	0	0
ERR4421622	Ireland	505954	0.0746059		ERR10897656.sbin.2	43.25	0.03	0		ERR10897684.mbin.3	44.42	0.08	0
ERR4421623	Ireland	2930922	0.423866		ERR10897657.sbin.1	11.93	0	0		ERR10897685.mbin.1	28.96	0.06	0
ERR4421624	Ireland	429952	0.0625841		ERR10897657.sbin.2	28.19	0.1	0		ERR10897685.mbin.2	20.34	0	0.3
ERR4421625	Ireland	451404	0.0661139		ERR10897657.sbin.3	34.08	0.21	0		ERR10897685.mbin.3	16.85	0	0
ERR4421626	Ireland	1869852	0.256613		ERR10897657.sbin.4	8.45	0	0		ERR10897685.mbin.4	70.71	0.95	0.45
ERR4421627	Ireland	689752	0.100864		ERR10897657.sbin.5	14.69	0.02	0		ERR10897685.mbin.7	43.76	0.5	0.89
ERR4421628	Ireland	498896	0.0688273		ERR10897659.sbin.1	59.16	22.86	0.15		ERR10897686.mbin.2	99.61	0	0
ERR4421629	Ireland	2886146	0.386247		ERR10897661.sbin.1	44.28	0.28	0		ERR10897686.mbin.4	29.67	0.06	0
ERR4421630	Ireland	278696	0.0402751		ERR10897661.sbin.2	18.7	0	0.87		ERR10897686.mbin.5	36.01	0.03	0.02
ERR4421631	Ireland	841760	0.123912		ERR10897661.sbin.3	27.72	0	0.51		ERR10897686.mbin.6	10.93	0	0.11
ERR4421632	Ireland	1540878	0.22659		ERR10897662.sbin.3	60.77	0	0		ERR10897686.mbin.7	53.06	0.39	0.4
ERR4421633	Ireland	921018	0.135503		ERR10897663.sbin.1	97.06	0.36	0.04		ERR10897686.mbin.8	16.7	0.02	0
ERR4421634	Ireland	601004	0.0875752		ERR10897664.sbin.1	33.2	0.28	0		ERR10897687.mbin.1	34.39	0.02	0.69
ERR4421635	Ireland	2292372	0.334063		ERR10897665.sbin.1	50.42	0.32	0		ERR10897687.mbin.2	59.19	0.02	0
ERR4421636	Ireland	586416	0.0859684		ERR10897666.sbin.1	46.05	0.07	0		ERR10897688.mbin.1	83.39	0.02	0
ERR4421637	Ireland	411936	0.0603005		ERR10897666.sbin.2	52.7	0.01	0.6		ERR10897689.mbin.2	24.85	0.07	0.21
ERR4421638	Ireland	1679338	0.242945		ERR10897666.sbin.3	38.33	0.33	0		ERR10897689.mbin.3	27.76	0.09	0
ERR4705195	Denmark	12862324	1.92568		ERR10897667.sbin.3	36.61	0	0		ERR10897690.mbin.1	57.78	0.1	0
ERR4705226	Denmark	12036356	1.80263		ERR10897667.sbin.4	22.81	0	0.02		ERR10897690.mbin.2	29.53	0	0
ERR4705229	Denmark	467586	0.0698949		ERR10897670.sbin.2	99.96	0.31	0		ERR10897691.mbin.1	42.12	0.03	0
ERR4705234	Denmark	1337412	0.200176		ERR10897671.sbin.1	17.81	0	0		ERR10897691.mbin.2	27.56	0.11	0
ERR4705252	Denmark	9889578	1.48145		ERR10897671.sbin.2	26.86	0	0		ERR10897692.mbin.1	50.67	0.42	0.13
ERR4705259	Denmark	490470	0.0732894		ERR10897672.sbin.1	26.21	0.02	0		ERR10897692.mbin.2	50.55	0.18	0
ERR4705294	Denmark	10337684	1.54892		ERR10897672.sbin.2	14.78	0	0.04		ERR10897692.mbin.4	46.56	0.1	0
ERR4705329	Denmark	13065714	1.95774		ERR10897675.sbin.1	85.7	1.29	0.55		ERR10897692.mbin.5	17.51	0	0.35
ERR4232997	Sweden	19222	0.00163902		ERR10897675.sbin.2	23.93	0.02	0		ERR10897692.mbin.6	33.55	0.07	0.3
ERR4232998	Sweden	22554	0.0020998		ERR10897675.sbin.5	65.97	0.85	0		ERR10897693.mbin.1	17.5	0	0.33
ERR4232999	Sweden	29281	0.00281225		ERR10897676.sbin.2	18.05	0.01	0		ERR10897693.mbin.2	80.03	0.12	0.16
ERR4233000	Sweden	16456	0.00141819		ERR10897676.sbin.3	35.2	0.04	0		ERR10897694.mbin.2	15.77	0.01	0
ERR4233001	Sweden	27993	0.00257102		ERR10897676.sbin.4	20.79	0.02	0		ERR10897694.mbin.3	10.81	0	0
ERR4233002	Sweden	18469	0.00179426		ERR10897677.sbin.1	40.16	0	0		ERR10897695.mbin.1	40.83	0.07	0.04
ERR4233003	Sweden	15629	0.00135911		ERR10897678.sbin.1	18.35	0.05	0.36		ERR10897695.mbin.2	54.65	0.51	0.02
ERR4233004	Sweden	586850	0.0655137		ERR10897680.sbin.12	19.77	0.01	0.35		ERR10897695.mbin.4	17.34	0.02	0
ERR4233005	Sweden	40748	0.00421439		ERR10897680.sbin.13	22.37	0.05	0.45		ERR10897695.mbin.5	33.98	0.32	0
ERR4233006	Sweden	24356	0.00240948		ERR10897680.sbin.14	34.1	0.84	0		ERR10897695.mbin.6	95.87	0.31	0.13
ERR4233007	Sweden	17138	0.00156006		ERR10897680.sbin.7	17.61	0	0.08		ERR10897696.mbin.2	30.84	0.08	0
ERR4233008	Sweden	24974	0.00237458		ERR10897681.sbin.1	13.68	0	0		ERR10897697.mbin.2	48.55	0.01	0
ERR4233009	Sweden	23123	0.00215062		ERR10897682.sbin.3	13.54	0	0		ERR10897698.mbin.1	27.59	0	0
ERR4233010	Sweden	18513	0.00166824		ERR10897684.sbin.1	26.83	0	0		ERR10897698.mbin.3	70.19	0.31	0
ERR4233011	Sweden	35273	0.00342526		ERR10897685.sbin.9	23.18	0.7	0.55		ERR10897701.mbin.2	94.45	0.03	0
ERR4233012	Sweden	17009	0.00161593		ERR10897686.sbin.1	12.81	0	0.37		ERR10897701.mbin.3	99.55	1.45	0.36
ERR4233013	Sweden	21988	0.00208706		ERR10897686.sbin.2	36.65	3.92	0		ERR10897702.mbin.1	38.3	0.02	0
ERR4233014	Sweden	16069	0.00135162		ERR10897686.sbin.5	8.91	0.01	0		ERR10897702.mbin.2	41.02	0.02	0
ERR4233015	Sweden	18225	0.00153579		ERR10897689.sbin.2	32.62	0.38	0		ERR10897702.mbin.4	41.04	0.01	0
ERR4233016	Sweden	15730	0.00137288		ERR10897691.sbin.2	38.92	0.01	0		ERR10897703.mbin.3	88.6	0.2	0.3
ERR4233017	Sweden	15616	0.0013294		ERR10897691.sbin.3	29.78	0.16	0		ERR10897704.mbin.1	15.98	0	0
ERR4233018	Sweden	35905	0.00345487		ERR10897692.sbin.2	44.43	0.36	0.11		ERR10897705.mbin.1	16.47	0	0
ERR4233019	Sweden	57887	0.00651189		ERR10897692.sbin.4	34.69	0.13	0		ERR10897706.mbin.2	27.52	0.1	0
ERR4233020	Sweden	15842	0.00138592		ERR10897692.sbin.6	57.16	0.14	0		ERR10897706.mbin.3	21.35	0.01	0
ERR4233021	Sweden	30435	0.00269276		ERR10897692.sbin.7	39.23	0	0.11		ERR10897706.mbin.4	9.04	0	0
ERR4233022	Sweden	31161	0.00298951		ERR10897693.sbin.1	89.26	0.03	0		ERR10897706.mbin.6	24.8	0.01	0
ERR4233023	Sweden	23097	0.00214096		ERR10897694.sbin.1	11.78	0.1	0		ERR10897707.mbin.2	37.57	0.03	0
ERR4233024	Sweden	14892	0.0012719		ERR10897694.sbin.3	29.82	0.01	0		ERR10897707.mbin.3	17.13	0.04	0
ERR4233025	Sweden	30189	0.00285773		ERR10897697.sbin.1	89.53	0.04	0		ERR10897708.mbin.1	22.93	0.01	0.3
ERR4233026	Sweden	81998	0.00897378		ERR10897700.sbin.2	13.64	0	0		ERR10897708.mbin.2	27.04	0.1	0
ERR4233027	Sweden	56017	0.00606914		ERR10897701.sbin.1	46.36	0.96	0.29		ERR10897708.mbin.4	73.51	0	0
ERR4233028	Sweden	16103	0.00141083		ERR10897701.sbin.3	61.31	0.04	0.58		ERR10897708.mbin.6	48.54	0.22	0
ERR4233029	Sweden	20838	0.00202548		ERR10897701.sbin.4	57.89	3.62	0.05		ERR10897710.mbin.1	41.21	0.37	0
ERR4233030	Sweden	146441	0.0161787		ERR10897701.sbin.7	19.79	0	0.31		ERR10897711.mbin.1	98.61	0.32	0.11
ERR4233031	Sweden	44720	0.00421219		ERR10897703.sbin.1	45.4	0.01	0		ERR10897712.mbin.2	93.26	0.31	0
ERR4233032	Sweden	17253	0.00156854		ERR10897705.sbin.1	10.11	0.2	0		ERR10897712.mbin.4	9.94	0.02	0
ERR4233033	Sweden	18820	0.0016744		ERR10897705.sbin.2	9.16	0	0.14		ERR10897713.mbin.1	17.67	0.01	0
ERR4233034	Sweden	89738	0.00997197		ERR10897705.sbin.3	14.35	0	0		ERR10897713.mbin.2	11.16	0	0
ERR4233035	Sweden	31114	0.00308146		ERR10897706.sbin.2	71.29	0.18	0		ERR10897714.mbin.1	99.98	0.07	0
ERR4233036	Sweden	33505	0.00347428		ERR10897708.sbin.1	33.03	1.4	0		ERR10897716.mbin.1	19.44	0.03	0
ERR4233037	Sweden	32267	0.00325165		ERR10897711.sbin.2	9.83	0.01	0		ERR10897716.mbin.2	29.78	0.07	0
ERR4233038	Sweden	29824	0.00292396		ERR10897712.sbin.4	16.49	0	0		ERR10897720.mbin.1	59.9	0.09	0
ERR4233039	Sweden	33436	0.00326103		ERR10897712.sbin.6	44.66	0.05	0		ERR10897720.mbin.2	30.48	0.06	0
ERR4233040	Sweden	23289	0.00222095		ERR10897713.sbin.3	25.12	0.01	0		ERR10897721.mbin.10	87.15	1.33	0.18
ERR4233041	Sweden	14380	0.00124958		ERR10897714.sbin.1	99.97	0.06	0		ERR10897721.mbin.11	75.03	0.04	0.08
ERR4233042	Sweden	56573	0.00585239		ERR10897714.sbin.2	73.14	0.03	0		ERR10897721.mbin.13	71.79	0.18	0.35
ERR4233043	Sweden	18968	0.00173923		ERR10897716.sbin.1	14.44	0	0		ERR10897721.mbin.16	92.5	0.09	0.42
ERR4233044	Sweden	27993	0.00292007		ERR10897716.sbin.2	40.11	0.2	0		ERR10897721.mbin.4	95	0.07	0.32
ERR4233045	Sweden	21333	0.00202951		ERR10897716.sbin.3	17.17	0	0		ERR10897721.mbin.9	51.09	1.48	0
ERR4233046	Sweden	12559	0.0011154		ERR10897717.sbin.2	84.63	0.07	0		ERR10897722.mbin.1	99.99	0.09	0.2
ERR4233047	Sweden	15885	0.0013621		ERR10897721.sbin.10	48.29	6.64	0.02		ERR10897723.mbin.1	35.79	0.07	0
ERR4233048	Sweden	77095	0.00771759		ERR10897721.sbin.19	85.98	0.96	0.13		ERR10897725.mbin.3	92.06	0.31	0.21
ERR4233049	Sweden	34744	0.00339984		ERR10897721.sbin.4	21.08	0.07	0.3		ERR10897726.mbin.1	89.79	0.03	0
ERR4233050	Sweden	12655	0.00113556		ERR10897721.sbin.5	78.23	1.13	0.32		ERR10897727.mbin.1	87.44	0	0
ERR4233051	Sweden	8160	0.000672371		ERR10897722.sbin.2	57.03	0.01	0.13		ERR10897727.mbin.2	83.61	0.38	0.06
ERR4233052	Sweden	17077	0.00150728		ERR10897723.sbin.2	29.37	0	0		ERR10897729.mbin.4	90.88	0.04	0
ERR4233053	Sweden	16935	0.0013887		ERR10897725.sbin.1	12.7	0	0		ERR10897730.mbin.1	23.93	0.01	0
ERR4233054	Sweden	14927	0.00124351		ERR10897725.sbin.2	39.36	0.03	0.18		ERR10897732.mbin.2	43.15	0.42	0.5
ERR4233055	Sweden	856013	0.0973546		ERR10897725.sbin.3	93.96	0.23	0.21		ERR10897734.mbin.4	35.42	0.02	0
ERR4233056	Sweden	10139	0.000827857		ERR10897727.sbin.3	21.11	0	0.06		ERR10897736.mbin.1	36.58	0	0
ERR4233057	Sweden	15884	0.0013423		ERR10897727.sbin.5	23.6	0.02	0.19		ERR10897739.mbin.2	11.57	0	0
ERR4233058	Sweden	11668	0.00101959		ERR10897727.sbin.6	62.11	0.08	0		ERR10897739.mbin.3	11.64	0	0
ERR4233059	Sweden	271	3.105e-05		ERR10897728.sbin.3	23.11	0	0		ERR10897739.mbin.4	25.46	0	0.01
ERR4233060	Sweden	24062	0.00200205		ERR10897730.sbin.2	25.53	0.01	0		ERR10897739.mbin.6	12	0	0
ERR4233061	Sweden	13315	0.00110095		ERR10897731.sbin.1	65.43	0	0		ERR10897741.mbin.1	16.45	0.01	0
ERR4233062	Sweden	18707	0.00170093		ERR10897731.sbin.2	15.64	0	0		ERR10897741.mbin.2	24.25	0.15	0
ERR4233063	Sweden	12293	0.00101175		ERR10897733.sbin.3	34.98	0.04	0		ERR10897741.mbin.3	30.73	0.03	0
ERR4233064	Sweden	12340	0.00101615		ERR10897733.sbin.4	44.09	0.05	0		ERR10897741.mbin.4	29.12	0	0
ERR4233065	Sweden	13738	0.00126946		ERR10897734.sbin.2	30.04	0	0.08		ERR10897742.mbin.2	11.3	0	0
ERR4233066	Sweden	37746	0.00378833		ERR10897734.sbin.5	22.34	0	0		ERR10897742.mbin.4	9.9	0.04	0
ERR4233067	Sweden	9828	0.00106397		ERR10897739.sbin.1	11.02	0	0.01		ERR10897744.mbin.2	28.29	0.02	0
ERR4233068	Sweden	13052	0.00111598		ERR10897742.sbin.3	51.89	0.05	0		ERR10897745.mbin.1	8.35	0.01	0
ERR4233069	Sweden	28759	0.00253183		ERR10897742.sbin.6	22.38	0.01	0		ERR10897746.mbin.1	20.95	0.11	0.05
ERR4233070	Sweden	14650	0.00117756		ERR10897743.sbin.1	66.2	0.02	0		ERR10897746.mbin.2	20.36	0	0.29
GV15	China	104942	0.0156014		ERR10897743.sbin.2	31.25	0.01	0		ERR10897746.mbin.3	99.13	0.35	0.2
GV23	China	580188	0.0868866		ERR10897743.sbin.3	31.12	0.36	0		ERR10897746.mbin.5	11.08	0	0
PV39	China	501614	0.0752123		ERR10897744.sbin.4	17.86	0.02	0.18		ERR10897746.mbin.6	67.06	1.68	0
GV11	China	9990134	1.49521		ERR10897744.sbin.5	43.9	0.03	0		ERR10897746.mbin.7	37.65	0.28	0.07
GV14	China	224230	0.0334668		ERR10897744.sbin.6	10	0	0		ERR10897749.mbin.1	11.86	0.01	0.13
GV16	China	615076	0.0921842		ERR10897745.sbin.3	22.91	0.01	0		ERR10897749.mbin.10	21.47	0.25	0
GV18	China	19484362	2.92019		ERR10897746.sbin.1	13.82	0	0.17		ERR10897749.mbin.3	40.53	0.03	0
GV19	China	329172	0.0490682		ERR10897746.sbin.5	69.03	2.35	0.91		ERR10897749.mbin.4	28.89	0.12	0
GV20	China	839306	0.125651		ERR10897747.sbin.2	67.25	0.03	0		ERR10897749.mbin.5	16.71	0	0.19
GV22	China	5094760	0.76346		ERR10897752.sbin.5	35.6	0.08	0		ERR10897749.mbin.7	12.51	0.01	0.19
GV28	China	591210	0.0886227		ERR10897757.sbin.1	22.68	0.24	0		ERR10897752.mbin.1	34.05	0.01	0
GV29	China	449000	0.0673206		ERR10897757.sbin.3	12.84	0	0		ERR10897752.mbin.2	41.06	0.07	0
GV30	China	242410	0.0362547		ERR10897758.sbin.7	26.56	0.03	0		ERR10897752.mbin.3	50.11	0.13	0
GV34	China	69064	0.010327		ERR10897761.sbin.5	86.02	1.68	0.2		ERR10897754.mbin.1	46.98	0.22	0.2
PV20	China	7636450	1.1448		ERR10897763.sbin.2	59.4	0.61	0		ERR10897754.mbin.2	66.62	0.18	0
PV21	China	707346	0.106023		ERR10897766.sbin.3	99.9	0.05	0		ERR10897754.mbin.3	47.07	0.12	0.14
PV22	China	245034	0.0366884		ERR10897767.sbin.3	27.27	0	0		ERR10897758.mbin.2	42.09	0.03	0
PV23	China	29946	0.00447012		ERR10897768.sbin.14	60.99	0.78	0.25		ERR10897758.mbin.4	99.44	0.18	0.16
PV25	China	262910	0.039404		ERR10897771.sbin.1	53.39	5.37	0.1		ERR10897766.mbin.1	48.89	0	0
PV26	China	408338	0.0612286		ERR10897771.sbin.8	84.48	0	0		ERR10897768.mbin.10	43.96	0.07	0.65
PV27	China	99744	0.0149399		ERR10897771.sbin.9	92.12	0.04	0		ERR10897768.mbin.11	11.49	0	0.87
PV28	China	195222	0.0292672		ERR10897772.sbin.4	18.35	0.02	0		ERR10897768.mbin.6	98.34	0.2	0.15
PV29	China	737198	0.110479		ERR10897773.sbin.4	22.33	0.03	0.06		ERR10897770.mbin.1	84.55	0.44	0
PV30	China	771542	0.115671		ERR10897773.sbin.5	25.7	0.03	0.21		ERR10897770.mbin.3	17.29	0	0.69
PV32	China	399048	0.0598189		ERR10897773.sbin.8	8.83	0.02	0.07		ERR10897772.mbin.1	27.98	0.02	0
PV33	China	628236	0.0941945		ERR10897775.sbin.1	20.63	0.01	0		ERR10897773.mbin.6	81.31	0.62	0.19
PV34	China	488956	0.0733023		ERR10897777.sbin.4	13.53	0	0.24		ERR10897774.mbin.1	77.97	0.05	0
PV35	China	593534	0.0890089		ERR10897779.sbin.7	20.02	0.01	0		ERR10897777.mbin.2	54.73	0.37	0.25
PV36	China	694550	0.104157		ERR10897779.sbin.8	15.54	0	0		ERR10897780.mbin.14	37.76	0.01	0.09
PV37	China	374700	0.0560966		ERR10897780.sbin.14	80.39	0.26	0.91		ERR10897781.mbin.2	68.36	0.33	0
PV38	China	309258	0.0463526		ERR10897791.sbin.1	25.46	0.02	0		ERR10897788.mbin.2	33.88	0.02	0
PV40	China	601048	0.090083		ERR10897793.sbin.1	67.76	0.1	0		ERR10897800.mbin.1	51.37	0.26	0
PV41	China	80660	0.0120443		ERR10897798.sbin.1	69.66	0	0		ERR10897811.mbin.3	60.62	0.02	0
PV42	China	37872	0.00566741		ERR10897800.sbin.2	90.32	0.28	0		ERR10897819.mbin.1	16.63	0	0
PV43	China	139762	0.0208536		ERR10897801.sbin.1	43.39	0.3	0		ERR10897823.mbin.1	31.2	0.01	0
PV44	China	182080	0.0272897		ERR10897805.sbin.2	30.37	0.06	0		ERR10897824.mbin.2	24.76	0.02	0
PV45	China	173936	0.0256387		ERR10897805.sbin.3	24.77	0.01	0		ERR10897827.mbin.5	16.83	0.02	0
PV46	China	15220344	2.28257		ERR10897809.sbin.1	40.79	0.18	0		ERR10897829.mbin.2	17.93	0	0
PV47	China	72612	0.0108811		ERR10897811.sbin.2	64.76	0.01	0.38		ERR10897831.mbin.2	11.17	0	0
PV48	China	25665744	3.84875		ERR10897827.sbin.1	31.14	0.19	0		ERR10897836.mbin.3	13.9	0.02	0
PV49	China	460964	0.0691107		ERR10897837.sbin.4	46.66	0.21	0		ERR10897855.mbin.4	44.46	0.01	0
PV50	China	231220	0.0346547		ERR10897840.sbin.1	14.37	0.02	0.05		ERR10897858.mbin.2	47.26	0.01	0
PV51	China	792304	0.118786		ERR10897857.sbin.2	94.89	0.75	0		ERR10897859.mbin.2	26.14	0.02	0
PV52	China	12422830	1.8628		ERR10897857.sbin.3	58.19	1.29	0.97		ERR10897874.mbin.7	13.59	0	0
PV54	China	352382	0.0527708		ERR10897907.sbin.2	29.3	0	0		ERR10897879.mbin.1	76.47	0.52	0
PV55	China	243362	0.0364864		ERR10897913.sbin.1	18.08	0.01	0.52		ERR10897897.mbin.3	70.06	2.49	0
PV56	China	39625806	5.94165		ERR10897914.sbin.5	24.7	0.02	0.02		ERR10897901.mbin.2	32.33	0	0
ERR10897564	France	379458	0.0564568		GV22.sbin.1	77.26	0.17	0.2		ERR10897925.mbin.17	64.13	0.06	0.08
ERR10897565	France	29554	0.00435289		GV29.sbin.2	86.36	0.61	0		ERR4705195.mbin.2	99.93	0.06	0
ERR10897566	France	107024	0.0159374		P10708886.sbin.5	15.36	0	0		ERR4705195.mbin.8	99.18	0.01	0
ERR10897567	France	9560	0.00139977		ERR10897640.sbin.2	80.3	17.02	0		ERR10897663.mbin.5	98.88	0.07	0
ERR10897568	France	1020800	0.151831		ERR10897663.sbin.2	95.64	0.07	0		ERR10897680.mbin.1	99.57	0.01	0
ERR10897569	France	27260	0.00403903		ERR10897667.sbin.2	92.93	0.57	0		ERR10897682.mbin.2	89.3	0.08	0
ERR10897570	France	576382	0.085865		ERR10897670.sbin.3	80.98	0.71	0		ERR10897685.mbin.6	97.45	1.21	0
ERR10897571	France	715052	0.106541		ERR10897671.sbin.3	38.57	0.11	0		ERR10897685.mbin.8	16.58	0	0
ERR10897572	France	1999110	0.29785		ERR10897678.sbin.2	57.02	0.12	0		ERR10897701.mbin.1	93.51	1.88	0.21
ERR10897573	France	8076450	1.20132		ERR10897679.sbin.1	76.61	0.65	0		ERR10897702.mbin.3	52.18	0.01	0
ERR10897574	France	896166	0.133927		ERR10897680.sbin.16	47.08	0.01	0.29		ERR10897703.mbin.1	49.01	0	0
ERR10897575	France	29936	0.00441568		ERR10897680.sbin.5	42.47	0.18	0.17		ERR10897703.mbin.2	48.63	0.03	0
ERR10897576	France	1212152	0.180708		ERR10897680.sbin.6	45.59	2.25	0		ERR10897704.mbin.2	48.97	0.02	0
ERR10897577	France	25490	0.0037792		ERR10897681.sbin.3	94.83	0.05	0		ERR10897705.mbin.2	99.99	0.17	0.22
ERR10897578	France	3815658	0.568646		ERR10897681.sbin.4	60.91	0	0.12		ERR10897707.mbin.1	14.46	0.01	0
ERR10897579	France	159276	0.023575		ERR10897682.sbin.1	26.9	0	0		ERR10897708.mbin.3	29.87	0.02	0
ERR10897580	France	219360	0.0326928		ERR10897682.sbin.6	82.1	0.1	0		ERR10897712.mbin.1	55.86	1.44	0
ERR10897581	France	11158	0.00163259		ERR10897684.sbin.3	45.12	0.22	0		ERR10897712.mbin.5	72.41	0.03	0
ERR10897582	France	247974	0.0369232		ERR10897685.sbin.1	40.78	0.13	0		ERR10897713.mbin.3	45.67	0.29	0
ERR10897583	France	257004	0.0383112		ERR10897685.sbin.2	63.62	0.01	0		ERR10897714.mbin.2	44.04	0.22	0
ERR10897584	France	503324	0.0751221		ERR10897685.sbin.3	83.89	0.07	0		ERR10897714.mbin.3	51.92	0.03	0
ERR10897585	France	786128	0.117237		ERR10897685.sbin.4	30.29	0.48	0		ERR10897714.mbin.4	10.86	0	0
ERR10897586	France	26188	0.00388676		ERR10897685.sbin.5	57.02	1.96	0.85		ERR10897714.mbin.5	49.93	0.14	0
ERR10897587	France	652512	0.0971393		ERR10897685.sbin.7	26.12	0.32	0		ERR10897717.mbin.1	35.49	0	0
ERR10897588	France	1114626	0.166218		ERR10897685.sbin.8	11.81	0	0		ERR10897717.mbin.2	35.61	0.02	0
ERR10897589	France	1589884	0.237374		ERR10897686.sbin.4	25.49	0.04	0		ERR10897719.mbin.1	99.65	0.39	0.39
ERR10897590	France	251362	0.0375327		ERR10897686.sbin.7	87.13	26.98	0		ERR10897721.mbin.1	84.62	0.16	0
ERR10897591	France	6409236	0.955638		ERR10897686.sbin.8	30.95	0.01	0.11		ERR10897721.mbin.14	86.75	2.79	0.12
ERR10897592	France	52386	0.00775172		ERR10897687.sbin.1	34.53	0.03	0		ERR10897721.mbin.15	71.75	0.16	0.28
ERR10897593	France	1014858	0.151156		ERR10897687.sbin.2	33.72	0.01	0		ERR10897721.mbin.17	18.93	0	0
ERR10897594	France	1296632	0.193722		ERR10897687.sbin.3	10.79	0	0.67		ERR10897721.mbin.2	38.54	1.88	0
ERR10897595	France	2646404	0.395076		ERR10897688.sbin.1	8.36	0	0		ERR10897721.mbin.3	92.75	1.22	0.35
ERR10897596	France	2172898	0.323793		ERR10897688.sbin.2	17.38	0.01	0		ERR10897721.mbin.6	79.84	0.32	0.44
ERR10897597	France	335502	0.0499485		ERR10897688.sbin.4	22.35	0	0		ERR10897721.mbin.7	87.5	2.96	0.03
ERR10897598	France	929418	0.13835		ERR10897689.sbin.1	99.62	0.16	0		ERR10897721.mbin.8	53.97	0.08	0
ERR10897599	France	926376	0.137927		ERR10897694.sbin.2	49.67	0.09	0		ERR10897723.mbin.2	45.47	0.31	0
ERR10897600	France	172000	0.0255958		ERR10897695.sbin.1	27.14	0	0		ERR10897724.mbin.1	99.82	0.01	0
ERR10897601	France	7928	0.00116226		ERR10897695.sbin.2	61.86	0.28	0.03		ERR10897725.mbin.1	67.67	0.25	0.42
ERR10897602	France	6236818	0.931196		ERR10897695.sbin.3	91.67	0.4	0.39		ERR10897725.mbin.2	36.5	0.08	0.32
ERR10897603	France	395014	0.058848		ERR10897695.sbin.4	80.97	15.64	0		ERR10897726.mbin.2	76.83	0	0
ERR10897604	France	503520	0.0751037		ERR10897698.sbin.2	83.38	5.83	0		ERR10897726.mbin.3	8.68	0	0
ERR10897605	France	104838	0.015617		ERR10897700.sbin.1	21.47	0.04	0		ERR10897727.mbin.3	9.8	0	0.14
ERR10897606	France	2392	0.000319366		ERR10897700.sbin.3	26.35	0	0		ERR10897728.mbin.1	18.29	0	0
ERR10897607	France	1410834	0.210611		ERR10897701.sbin.2	23.72	0.02	0.01		ERR10897728.mbin.2	48.3	0.02	0
ERR10897608	France	306162	0.045712		ERR10897701.sbin.5	35.06	0.02	0		ERR10897728.mbin.3	23.11	0	0
ERR10897609	France	606146	0.0899989		ERR10897701.sbin.6	34.26	0.01	0.17		ERR10897729.mbin.1	15.04	0.02	0
ERR10897610	France	459576	0.0684269		ERR10897702.sbin.1	50.13	0	0.33		ERR10897729.mbin.2	16.15	0.05	0
ERR10897611	France	342080	0.0508027		ERR10897702.sbin.2	45.46	0.04	0		ERR10897729.mbin.3	74.49	1.19	0
ERR10897612	France	1571890	0.234145		ERR10897702.sbin.3	32.03	0.01	0		ERR10897730.mbin.2	72.15	0.04	0
ERR10897613	France	119236	0.0177563		ERR10897702.sbin.4	49.95	0.07	0		ERR10897731.mbin.1	83.17	0	0
ERR10897614	France	1986870	0.295982		ERR10897703.sbin.3	85.6	0.27	0.43		ERR10897732.mbin.1	52.03	0.24	0
ERR10897615	France	5386	0.0007722		ERR10897704.sbin.1	45.02	0.09	0		ERR10897733.mbin.1	94.91	0.01	0
ERR10897616	France	540982	0.0807823		ERR10897705.sbin.4	31.06	0.08	0.29		ERR10897733.mbin.2	97.54	0.1	0
ERR10897617	France	3017442	0.450654		ERR10897705.sbin.5	31.37	0.04	0.16		ERR10897734.mbin.1	40.28	0.04	0.12
ERR10897618	France	72458	0.0107679		ERR10897706.sbin.3	30.64	0.25	0		ERR10897734.mbin.2	11.13	0.03	0
ERR10897619	France	369974	0.0551037		ERR10897706.sbin.4	49.94	0.01	0.46		ERR10897734.mbin.3	75.76	0.06	0
ERR10897620	France	1040462	0.15501		ERR10897707.sbin.1	84.64	0.68	0		ERR10897735.mbin.2	46.82	0.06	0
ERR10897621	France	751782	0.111881		ERR10897708.sbin.2	85.77	0.19	0		ERR10897736.mbin.2	50.04	0.16	0
ERR10897622	France	1336020	0.199326		ERR10897708.sbin.3	41.49	0.13	0		ERR10897738.mbin.1	91.82	0	0.05
ERR10897623	France	68358	0.0101367		ERR10897708.sbin.4	53.97	0.01	0		ERR10897738.mbin.2	98.62	0.05	0
ERR10897624	France	471976	0.0704146		ERR10897711.sbin.1	97.92	0.32	0.11		ERR10897739.mbin.1	9.29	0	0
ERR10897625	France	68588	0.0102174		ERR10897712.sbin.1	11.57	0	0		ERR10897739.mbin.10	5.88	0	0.05
ERR10897626	France	1823420	0.271482		ERR10897712.sbin.2	45.72	0.03	0		ERR10897739.mbin.5	20.18	0	0.14
ERR10897627	France	764450	0.114092		ERR10897712.sbin.3	89.07	0.31	0		ERR10897739.mbin.7	9.76	0	0.05
ERR10897628	France	1891144	0.282037		ERR10897714.sbin.3	33.47	0.18	0		ERR10897739.mbin.8	17.6	0	0.01
ERR10897629	France	3504946	0.521764		ERR10897714.sbin.4	57.7	0	0.77		ERR10897740.mbin.1	23.17	0.01	0
ERR10897630	France	1929110	0.288113		ERR10897717.sbin.1	25.37	0.06	0		ERR10897740.mbin.3	46.74	0.05	0
ERR10897631	France	2937958	0.438325		ERR10897719.sbin.1	83.74	0.46	0		ERR10897740.mbin.4	31.24	0.59	0
ERR10897632	France	134718	0.020081		ERR10897720.sbin.1	79.89	0.04	0		ERR10897740.mbin.5	31.24	0.1	0
ERR10897633	France	1206646	0.179857		ERR10897721.sbin.1	92.83	1.07	0.35		ERR10897742.mbin.1	99.73	0.16	0
ERR10897634	France	8845286	1.31652		ERR10897721.sbin.11	25.06	0.22	0		ERR10897742.mbin.3	85.48	0.4	0
ERR10897635	France	275498	0.0410724		ERR10897721.sbin.12	41.16	0.07	0.12		ERR10897742.mbin.5	74.9	0	0
ERR10897636	France	54916	0.00816239		ERR10897721.sbin.13	11.99	0	0.01		ERR10897743.mbin.1	31.39	0.02	0
ERR10897637	France	25970	0.00383026		ERR10897721.sbin.14	16.03	0	1		ERR10897743.mbin.2	20.35	0.01	0
ERR10897638	France	226782	0.0337901		ERR10897721.sbin.16	83.73	0.03	0		ERR10897743.mbin.3	77.87	0.01	0
ERR10897639	France	915854	0.136603		ERR10897721.sbin.17	95.41	0.08	0.35		ERR10897744.mbin.1	24.94	0	0.18
ERR10897640	France	1384232	0.205654		ERR10897721.sbin.18	53.11	0.06	0		ERR10897744.mbin.3	15.64	0	0
ERR10897641	France	2142500	0.319573		ERR10897721.sbin.2	88.48	0.86	0.5		ERR10897744.mbin.4	30.81	0.02	0.33
ERR10897642	France	153488	0.0228785		ERR10897721.sbin.20	51.15	2.38	0.76		ERR10897744.mbin.5	32.03	0.07	0
ERR10897643	France	756098	0.112814		ERR10897721.sbin.21	31.11	0.01	0.39		ERR10897744.mbin.6	9.29	0	0
ERR10897644	France	637422	0.0950671		ERR10897721.sbin.22	28.57	0.63	0.1		ERR10897744.mbin.7	32.51	0.22	0.21
ERR10897645	France	118936	0.0176906		ERR10897721.sbin.3	55.78	0.01	0.48		ERR10897745.mbin.2	22.82	0	0
ERR10897646	France	5438374	0.809295		ERR10897721.sbin.6	37.41	1.45	0		ERR10897745.mbin.3	15.27	0.01	0
ERR10897647	France	10756	0.00157406		ERR10897721.sbin.7	65.78	0.13	0.41		ERR10897745.mbin.4	17.52	0.01	0
ERR10897648	France	13865018	2.06976		ERR10897721.sbin.9	82.1	18.48	0.26		ERR10897746.mbin.4	83.73	0.47	0.08
ERR10897649	France	4917676	0.732664		ERR10897722.sbin.1	47.74	0.26	0.48		ERR10897747.mbin.1	84.42	0	0
ERR10897650	France	2089986	0.311928		ERR10897723.sbin.1	62.88	0.14	0		ERR10897748.mbin.1	35.99	0.09	0
ERR10897651	France	17446	0.0025636		ERR10897724.sbin.1	45.01	0	0.19		ERR10897748.mbin.2	63.4	0.27	0
ERR10897652	France	909466	0.135605		ERR10897724.sbin.2	23.98	0	0		ERR10897749.mbin.11	27.83	0.01	0.08
ERR10897653	France	1233444	0.183891		ERR10897725.sbin.4	54.06	0.05	0.28		ERR10897749.mbin.2	35.11	0.16	0.48
ERR10897654	France	377348	0.0561142		ERR10897726.sbin.1	97.59	0.21	0		ERR10897749.mbin.6	42.04	0.18	0
ERR10897655	France	17842	0.0026174		ERR10897726.sbin.2	23.05	0.01	0.07		ERR10897749.mbin.8	41.74	0.24	0.05
ERR10897656	France	2031610	0.302788		ERR10897727.sbin.2	37.48	0.06	0		ERR10897749.mbin.9	16.98	0.02	0
ERR10897657	France	797754	0.11898		ERR10897728.sbin.1	15.15	0	0.26		ERR10897750.mbin.1	32.23	0.1	0
ERR10897658	France	7276	0.00104765		ERR10897728.sbin.2	48.78	0.01	0		ERR10897750.mbin.2	56.59	0.11	0
ERR10897659	France	1296792	0.193815		ERR10897729.sbin.1	30.53	0.07	0		ERR10897751.mbin.1	34.98	0.01	0
ERR10897660	France	102244	0.0151849		ERR10897729.sbin.2	91.31	34.92	0		ERR10897754.mbin.4	27.76	0.02	0
ERR10897661	France	331370	0.0493381		ERR10897729.sbin.3	53.17	0.02	0		ERR10897754.mbin.6	64.74	0.02	0.17
ERR10897662	France	1648946	0.245814		ERR10897729.sbin.4	38.09	0.01	0.58		ERR10897755.mbin.1	70.29	0.07	0
ERR10897663	France	1175116	0.175284		ERR10897730.sbin.1	56.8	0.1	0		ERR10897755.mbin.2	54.72	0.91	0.58
ERR10897664	France	986512	0.14699		ERR10897733.sbin.2	21.4	0	0		ERR10897755.mbin.3	96.22	1.65	0.32
ERR10897665	France	262400	0.0391246		ERR10897733.sbin.5	30.22	0	0		ERR10897755.mbin.4	33.96	0.04	0
ERR10897666	France	286066	0.0425827		ERR10897734.sbin.1	70.92	0.23	0		ERR10897756.mbin.1	20.21	0	0
ERR10897667	France	2578664	0.384674		ERR10897734.sbin.3	41.95	0.14	0.04		ERR10897756.mbin.2	37.13	0	0
ERR10897668	France	52640	0.00783716		ERR10897735.sbin.1	81.57	0.08	0		ERR10897757.mbin.1	21.77	0.08	0
ERR10897669	France	5558	0.000800456		ERR10897735.sbin.2	15.59	0	0		ERR10897757.mbin.2	12.31	0	0
ERR10897670	France	554412	0.0826861		ERR10897736.sbin.1	51.18	0.14	0		ERR10897757.mbin.3	13.59	0	0
ERR10897671	France	612316	0.0913637		ERR10897736.sbin.2	28.57	0	0		ERR10897757.mbin.4	23	0.03	0
ERR10897672	France	884776	0.131829		ERR10897738.sbin.1	99.99	0	0.06		ERR10897757.mbin.5	21.9	0	0
ERR10897673	France	141002	0.0209884		ERR10897738.sbin.2	94.09	1.06	0		ERR10897758.mbin.5	93	0	0
ERR10897674	France	242396	0.0361562		ERR10897739.sbin.4	7.67	0	0.08		ERR10897758.mbin.7	45.99	0.01	0
ERR10897675	France	1006930	0.150088		ERR10897739.sbin.5	18.12	0	0		ERR10897760.mbin.1	8.25	0	0
ERR10897676	France	539382	0.0804828		ERR10897740.sbin.2	29	0.11	0		ERR10897760.mbin.2	16.07	0	0
ERR10897677	France	611302	0.0910503		ERR10897740.sbin.3	85.47	0.5	0		ERR10897761.mbin.1	99.99	0.28	0.16
ERR10897678	France	224908	0.033505		ERR10897741.sbin.1	45.45	0.04	0		ERR10897761.mbin.2	98.69	0.34	0
ERR10897679	France	163130	0.0243303		ERR10897741.sbin.3	45.75	0.06	0.56		ERR10897761.mbin.3	99.98	0.02	0
ERR10897680	France	11787740	1.75932		ERR10897742.sbin.1	44.6	0.07	0		ERR10897761.mbin.5	86.02	1.72	0.27
ERR10897681	France	917470	0.1369		ERR10897742.sbin.5	24.7	0.03	0		ERR10897763.mbin.1	55.71	0.74	0
ERR10897682	France	3398134	0.507264		ERR10897744.sbin.3	51.19	0.3	0.3		ERR10897763.mbin.2	56.2	0.02	0
ERR10897683	France	17116	0.00250186		ERR10897745.sbin.1	54.21	0.21	0		ERR10897766.mbin.2	17.89	0.02	0
ERR10897684	France	447066	0.0666622		ERR10897745.sbin.2	11.91	0.03	0		ERR10897766.mbin.3	99.85	0.74	0
ERR10897685	France	10499178	1.56704		ERR10897746.sbin.4	23.42	0.01	0.07		ERR10897766.mbin.4	99.82	0.75	0.13
ERR10897686	France	925510	0.138025		ERR10897748.sbin.1	65.12	0.23	0		ERR10897767.mbin.1	10.29	0.02	0
ERR10897687	France	658812	0.098147		ERR10897748.sbin.2	30.25	0.02	0		ERR10897767.mbin.2	25.04	0	0
ERR10897688	France	1083892	0.161621		ERR10897749.sbin.3	16.27	0.65	0.1		ERR10897767.mbin.3	41.83	0.03	0
ERR10897689	France	336662	0.0501987		ERR10897749.sbin.4	38.28	0.09	0.13		ERR10897768.mbin.1	37.87	0.14	0.47
ERR10897690	France	470570	0.0701428		ERR10897749.sbin.5	41.52	0.05	0.21		ERR10897768.mbin.3	19.57	0	0.34
ERR10897691	France	1294288	0.193171		ERR10897749.sbin.7	24.74	0.04	0.21		ERR10897768.mbin.4	32.16	0.08	0
ERR10897692	France	2946546	0.439526		ERR10897750.sbin.2	49.29	0.35	0		ERR10897768.mbin.5	99.87	0.02	0
ERR10897693	France	601962	0.0896802		ERR10897752.sbin.2	20.94	0.01	0		ERR10897768.mbin.7	48.13	1.4	0
ERR10897694	France	568982	0.0849297		ERR10897752.sbin.4	22.83	0	0		ERR10897768.mbin.9	57.94	0.05	0
ERR10897695	France	1390442	0.207502		ERR10897754.sbin.1	12.69	0	0.18		ERR10897769.mbin.1	31.88	0	0
ERR10897696	France	137158	0.0204306		ERR10897754.sbin.2	52.02	0.12	0.11		ERR10897769.mbin.2	36.46	0.01	0
ERR10897697	France	137018	0.0203575		ERR10897754.sbin.3	42.86	0.02	0.4		ERR10897770.mbin.2	80.01	0.85	0.3
ERR10897698	France	275646	0.0410717		ERR10897754.sbin.7	28.05	0.02	0.2		ERR10897771.mbin.1	82.67	0.05	0
ERR10897699	France	31636	0.00469609		ERR10897755.sbin.2	43.76	0.31	0.57		ERR10897771.mbin.2	92.03	0.03	0.14
ERR10897700	France	1903830	0.284171		ERR10897755.sbin.4	11.28	0	0		ERR10897771.mbin.3	93.58	0.05	0
ERR10897701	France	2308066	0.34464		ERR10897755.sbin.5	13.32	0.04	0		ERR10897771.mbin.4	94.47	0.54	0.29
ERR10897702	France	1293034	0.192664		ERR10897756.sbin.2	20.56	0	0		ERR10897771.mbin.6	89.17	0	0
ERR10897703	France	610108	0.09106		ERR10897756.sbin.3	20.88	0.04	0		ERR10897771.mbin.9	97.28	1.97	0.2
ERR10897704	France	747494	0.111492		ERR10897757.sbin.2	54.24	0.1	0		ERR10897772.mbin.2	37.16	0.1	0
ERR10897705	France	2571800	0.383999		ERR10897758.sbin.2	72.03	0.01	0		ERR10897773.mbin.1	46.28	0.05	0.01
ERR10897706	France	837156	0.124811		ERR10897758.sbin.3	0	3.93	0		ERR10897773.mbin.2	42.08	0.06	0.08
ERR10897707	France	172202	0.0256805		ERR10897758.sbin.5	99.93	0.26	0		ERR10897773.mbin.4	67.75	0.02	0
ERR10897708	France	870572	0.129841		ERR10897758.sbin.8	31.81	0	0		ERR10897773.mbin.5	16.3	0	0.04
ERR10897709	France	35942	0.00534158		ERR10897758.sbin.9	28.88	0	0.07		ERR10897774.mbin.2	21.24	0	0.34
ERR10897710	France	84768	0.0126299		ERR10897760.sbin.1	46.8	0.08	0		ERR10897775.mbin.1	96.78	0.24	0.14
ERR10897711	France	387956	0.0579295		ERR10897761.sbin.2	58.05	0.17	0.16		ERR10897775.mbin.5	22.68	0.02	0
ERR10897712	France	4324990	0.645808		ERR10897761.sbin.4	30.95	0.22	0.32		ERR10897776.mbin.1	24.28	0	0.06
ERR10897713	France	3143884	0.469275		ERR10897761.sbin.6	55.6	0.2	0		ERR10897776.mbin.2	20.06	0.02	0.33
ERR10897714	France	2109022	0.314771		ERR10897761.sbin.7	99.97	0	0.84		ERR10897776.mbin.3	62.75	0.21	0
ERR10897715	France	5202	0.000742868		ERR10897763.sbin.1	68.62	0.42	0		ERR10897776.mbin.5	12.13	0	0.02
ERR10897716	France	2207990	0.329445		ERR10897768.sbin.11	34.72	0.11	0		ERR10897777.mbin.1	39.34	0.1	0.24
ERR10897717	France	920776	0.137441		ERR10897768.sbin.12	41.2	0.01	0.66		ERR10897778.mbin.1	36.23	0.04	0
ERR10897718	France	27560	0.00406689		ERR10897768.sbin.13	41.15	0.93	0.21		ERR10897778.mbin.2	55.8	0.15	0
ERR10897719	France	547450	0.0815977		ERR10897768.sbin.7	37.13	0.05	0.6		ERR10897779.mbin.1	78.46	2.12	0
ERR10897720	France	556320	0.0829365		ERR10897769.sbin.2	33.67	0.01	0		ERR10897779.mbin.3	99.96	0.02	0
ERR10897721	France	9729576	1.45071		ERR10897769.sbin.3	46.87	0.07	0		ERR10897780.mbin.1	99.74	0.06	0.24
ERR10897722	France	414364	0.0618347		ERR10897770.sbin.1	87.69	0.47	0		ERR10897780.mbin.11	88.74	0.01	0
ERR10897723	France	539400	0.080411		ERR10897770.sbin.2	77.59	0.44	0.16		ERR10897780.mbin.12	39.18	0.05	0
ERR10897724	France	1164988	0.173559		ERR10897771.sbin.10	41.34	0.1	0		ERR10897780.mbin.15	11.83	0	0
ERR10897725	France	407650	0.0607847		ERR10897771.sbin.11	31.73	0.01	0.13		ERR10897780.mbin.16	94.55	1.36	0.26
ERR10897726	France	808328	0.120428		ERR10897771.sbin.14	6.51	0.07	0.18		ERR10897780.mbin.4	49	0.23	0.26
ERR10897727	France	1858470	0.277132		ERR10897771.sbin.2	38.08	0.52	0.24		ERR10897780.mbin.6	85.93	0.59	0.41
ERR10897728	France	355438	0.0529103		ERR10897771.sbin.3	17.71	0.01	0.26		ERR10897780.mbin.7	88.23	4.48	0
ERR10897729	France	620268	0.0924678		ERR10897772.sbin.1	30.05	0.06	0		ERR10897782.mbin.2	29.11	0.01	0
ERR10897730	France	539748	0.0804117		ERR10897772.sbin.3	9.63	0.02	0		ERR10897782.mbin.3	32.35	0.01	0
ERR10897731	France	503624	0.0750658		ERR10897773.sbin.1	14.44	0	0.18		ERR10897782.mbin.4	26.66	0.01	0.14
ERR10897732	France	843532	0.125778		ERR10897774.sbin.1	27.27	0	0		ERR10897782.mbin.6	45.31	0.1	0
ERR10897733	France	1607648	0.239433		ERR10897775.sbin.4	26.57	0.04	0.09		ERR10897785.mbin.1	79.62	0.77	0
ERR10897734	France	1090586	0.162694		ERR10897775.sbin.7	33.04	0	0.14		ERR10897788.mbin.1	26.71	0.01	0
ERR10897735	France	904674	0.134993		ERR10897776.sbin.3	25.63	0	0.06		ERR10897790.mbin.1	59.25	1.03	0
ERR10897736	France	705510	0.105302		ERR10897777.sbin.2	55.18	0.27	0.34		ERR10897791.mbin.1	25.55	0.09	0
ERR10897737	France	34518	0.0051217		ERR10897777.sbin.3	23.25	0	0.06		ERR10897791.mbin.2	20.92	0.03	0
ERR10897738	France	378530	0.0562759		ERR10897778.sbin.2	47.25	0.19	0		ERR10897792.mbin.4	26.58	0.03	0
ERR10897739	France	6075902	0.90763		ERR10897779.sbin.6	43.91	0.12	0		ERR10897793.mbin.1	99.57	0	0
ERR10897740	France	1604924	0.239288		ERR10897780.sbin.1	26.08	0.08	0.13		ERR10897794.mbin.3	24.27	0.06	0
ERR10897741	France	1804778	0.2688		ERR10897780.sbin.11	65.38	0.22	0		ERR10897795.mbin.2	23.06	0.07	0
ERR10897742	France	1591254	0.237102		ERR10897780.sbin.18	22.4	0	0.13		ERR10897798.mbin.2	35.05	0.05	0
ERR10897743	France	4105414	0.612049		ERR10897780.sbin.2	9.29	0	0.2		ERR10897799.mbin.1	21.29	0.04	0
ERR10897744	France	1398396	0.208776		ERR10897780.sbin.23	7.18	0.06	0		ERR10897799.mbin.2	51.56	0	0
ERR10897745	France	416252	0.0620764		ERR10897780.sbin.3	13.27	1.03	0.16		ERR10897800.mbin.2	35.27	0.06	0
ERR10897746	France	4714296	0.701869		ERR10897780.sbin.5	53.55	0.14	0.08		ERR10897803.mbin.1	9.83	0.01	0
ERR10897747	France	1392666	0.207839		ERR10897780.sbin.6	64.78	0.47	0.62		ERR10897803.mbin.2	50.34	0.06	0
ERR10897748	France	560354	0.0837009		ERR10897782.sbin.3	25.39	0.02	0.1		ERR10897803.mbin.3	17.58	0.01	0
ERR10897749	France	2319810	0.346166		ERR10897782.sbin.4	35.66	0.06	0		ERR10897804.mbin.1	21.47	0	0
ERR10897750	France	859432	0.128171		ERR10897785.sbin.1	82.41	1.32	0		ERR10897804.mbin.4	97.17	0.24	0.07
ERR10897751	France	61982	0.00919975		ERR10897788.sbin.3	21.22	0.03	0		ERR10897805.mbin.3	41.61	0.1	0
ERR10897752	France	1330246	0.198792		ERR10897791.sbin.2	45.62	0.09	0		ERR10897805.mbin.5	22.1	0	0
ERR10897753	France	11154	0.00162765		ERR10897792.sbin.1	44.85	0.28	0		ERR10897806.mbin.1	29.51	0.01	0.54
ERR10897754	France	2350700	0.351296		ERR10897794.sbin.1	84.08	0.48	0		ERR10897809.mbin.1	58.57	0.12	0
ERR10897755	France	1526958	0.228091		ERR10897795.sbin.4	15.05	0	0		ERR10897809.mbin.2	39.35	0.07	0
ERR10897756	France	1626058	0.242912		ERR10897798.sbin.2	28.2	0	0		ERR10897810.mbin.5	22.31	0	0.23
ERR10897757	France	593172	0.0886292		ERR10897799.sbin.4	19.99	0.05	0		ERR10897811.mbin.1	79.21	0.24	0.07
ERR10897758	France	11971442	1.78707		ERR10897804.sbin.2	12.85	0	0.26		ERR10897812.mbin.1	39.99	0.13	0
ERR10897759	France	48096	0.00715959		ERR10897804.sbin.6	67.06	2.79	0.46		ERR10897813.mbin.3	27.43	0.23	0
ERR10897760	France	101158	0.0150638		ERR10897804.sbin.7	49.79	2.05	0		ERR10897815.mbin.2	20.59	0.02	0
ERR10897761	France	6836436	1.02157		ERR10897805.sbin.1	69.56	0.02	0		ERR10897816.mbin.6	48.3	0.07	0
ERR10897762	France	135550	0.0201868		ERR10897809.sbin.2	49.32	0.14	0		ERR10897818.mbin.1	34.34	0.01	0.45
ERR10897763	France	228532	0.0340393		ERR10897810.sbin.1	18.54	0	0.07		ERR10897821.mbin.1	89.09	0.07	0
ERR10897764	France	30598	0.00453159		ERR10897815.sbin.3	13.57	0.04	0		ERR10897822.mbin.1	62	0.28	0
ERR10897765	France	18278	0.00269548		ERR10897815.sbin.4	27.91	0.19	0		ERR10897822.mbin.4	32.19	0.03	0
ERR10897766	France	1921732	0.286509		ERR10897817.sbin.3	63.87	2.73	0		ERR10897823.mbin.2	48.9	0	0
ERR10897767	France	1630126	0.243382		ERR10897818.sbin.1	25.52	0	0.4		ERR10897824.mbin.1	28.54	0.01	0.13
ERR10897768	France	5860978	0.874531		ERR10897818.sbin.3	27.66	0.01	0		ERR10897825.mbin.1	17.45	0	0
ERR10897769	France	644050	0.0960242		ERR10897819.sbin.3	11.63	0	0		ERR10897825.mbin.2	57.35	0.03	0
ERR10897770	France	278164	0.0414955		ERR10897820.sbin.1	28.94	0.02	0		ERR10897826.mbin.1	12.8	0.01	0
ERR10897771	France	15328374	2.29287		ERR10897820.sbin.4	85.14	0.58	0		ERR10897827.mbin.2	70.71	0	0
ERR10897772	France	910638	0.135902		ERR10897823.sbin.1	43.66	0.01	0.24		ERR10897827.mbin.3	70.17	3.22	0
ERR10897773	France	2120752	0.317021		ERR10897824.sbin.2	41.59	0.17	0		ERR10897827.mbin.4	14.79	0.02	0
ERR10897774	France	1616010	0.241199		ERR10897825.sbin.3	58.59	0.81	0		ERR10897831.mbin.1	43.64	0.18	0
ERR10897775	France	2039196	0.304901		ERR10897831.sbin.2	29.27	0.05	0		ERR10897833.mbin.2	29.74	0.15	0.33
ERR10897776	France	847176	0.126652		ERR10897832.sbin.3	99.99	0.61	0		ERR10897834.mbin.1	45.84	0.01	0
ERR10897777	France	2878364	0.430449		ERR10897834.sbin.1	20.41	0.01	0		ERR10897835.mbin.2	12.18	0	0
ERR10897778	France	339000	0.0506427		ERR10897834.sbin.3	12.35	0	0		ERR10897836.mbin.2	25.22	0.06	0
ERR10897779	France	3597488	0.537119		ERR10897836.sbin.1	46.93	0.02	0		ERR10897837.mbin.3	9.34	0.07	0
ERR10897780	France	11362630	1.69734		ERR10897836.sbin.2	43.99	0.02	0		ERR10897839.mbin.1	58.9	0.95	0.04
ERR10897781	France	310956	0.046368		ERR10897836.sbin.3	5.66	0	0.3		ERR10897843.mbin.3	87.29	0.02	0
ERR10897782	France	2130644	0.31803		ERR10897837.sbin.3	61.39	0.33	0		ERR10897848.mbin.1	39.88	0.39	0
ERR10897783	France	7244	0.00104376		ERR10897841.sbin.1	14.25	0.03	0		ERR10897849.mbin.1	46.28	0.21	0
ERR10897784	France	506432	0.0755863		ERR10897841.sbin.3	57.33	0.06	0		ERR10897849.mbin.2	35.14	0.01	0
ERR10897785	France	158156	0.0235783		ERR10897843.sbin.3	33.88	0	0		ERR10897854.mbin.1	15.68	0.01	0
ERR10897786	France	2392	0.00031251		ERR10897848.sbin.1	24.78	0.24	0		ERR10897857.mbin.1	21.13	0	0.47
ERR10897787	France	3146	0.000431266		ERR10897854.sbin.1	61.78	1.38	0.21		ERR10897857.mbin.7	11.8	0	0
ERR10897788	France	1829068	0.273191		ERR10897854.sbin.2	19.92	0.08	0		ERR10897863.mbin.1	6.97	0	0
ERR10897789	France	171386	0.0255326		ERR10897858.sbin.1	76.33	0	0		ERR10897865.mbin.3	65.12	0.13	0
ERR10897790	France	116712	0.0173971		ERR10897859.sbin.1	31.88	0.01	0		ERR10897868.mbin.1	99.89	0.04	0
ERR10897791	France	4101840	0.612376		ERR10897860.sbin.2	51.37	0.56	0		ERR10897868.mbin.2	89.89	0.48	0.06
ERR10897792	France	2855836	0.425363		ERR10897860.sbin.3	36.13	0.04	0.96		ERR10897872.mbin.3	54.55	0.09	0.4
ERR10897793	France	242808	0.0361896		ERR10897866.sbin.1	25.62	0.01	0		ERR10897883.mbin.1	19.41	0	0
ERR10897794	France	262650	0.0391714		ERR10897872.sbin.2	57.9	0.04	0		ERR10897886.mbin.10	76.84	0.03	0.16
ERR10897795	France	1377620	0.205698		ERR10897874.sbin.4	100	0.23	0		ERR10897886.mbin.8	20.67	0.07	0.38
ERR10897796	France	39194	0.00581086		ERR10897885.sbin.1	92.41	0.03	0.65		ERR10897892.mbin.1	53.7	0.15	0.4
ERR10897797	France	13644	0.00200388		ERR10897895.sbin.2	57.17	0.03	0		ERR10897893.mbin.2	20.4	0	0.05
ERR10897798	France	770814	0.114901		ERR10897898.sbin.3	60.92	0.07	0		ERR10897897.mbin.1	11.62	0.3	1
ERR10897799	France	2229398	0.332846		ERR10897913.sbin.10	99.82	0.12	0		ERR10897898.mbin.1	30.86	0.46	0
ERR10897800	France	229992	0.0342695		ERR10897914.sbin.23	5.37	0.01	0.41		ERR10897898.mbin.2	64.22	0.13	0
ERR10897801	France	108462	0.0161343		ERR10897924.sbin.1	43.33	0.16	0		ERR10897914.mbin.18	31.8	0.12	0.07
ERR10897802	France	503278	0.0751316		ERR10897925.sbin.25	54.47	0.09	0.79		ERR10897914.mbin.19	21.71	0	0.06
ERR10897803	France	1878758	0.280252		ERR10897925.sbin.45	100	0.16	0.28		ERR10897914.mbin.3	99.4	0.02	0
ERR10897804	France	2425572	0.362498		ERR10897925.sbin.50	95.4	0	0.1		ERR10897914.mbin.5	68.69	0.37	0.37
ERR10897805	France	10162568	1.51731		ERR10897930.sbin.1	53.74	0	0		ERR10897915.mbin.2	26.87	0.16	0
ERR10897806	France	1294430	0.192771		ERR10897937.sbin.1	6.77	0	0.06		ERR10897923.mbin.2	26.38	0.03	0
ERR10897807	France	30108	0.00445773		ERR10897994.sbin.4	10.94	0.03	0		ERR10897925.mbin.23	58.14	0.16	0
ERR10897808	France	87942	0.0130693		ERR10897997.sbin.6	14.35	0	0		ERR10897925.mbin.3	91.38	0.13	0.04
ERR10897809	France	538672	0.080374		ERR10897998.sbin.3	10.97	0.01	0		ERR10897925.mbin.40	98.26	0.05	0.2
ERR10897810	France	1029738	0.153554		ERR10898005.sbin.1	63.81	0.12	0		ERR10897925.mbin.47	93.36	0.75	0.61
ERR10897811	France	353226	0.0525949		ERR10898026.sbin.1	9.28	0	0.01		ERR10897942.mbin.4	25.12	0.02	0
ERR10897812	France	61494	0.00913198		ERR10898027.sbin.6	30.62	0.06	0		ERR10897991.mbin.3	26.49	0	0
ERR10897813	France	536208	0.0799996		ERR10898042.sbin.2	7.93	0.16	0		ERR10898025.mbin.1	39.72	0.06	0
ERR10897814	France	848226	0.126601		ERR10898051.sbin.6	23.49	0.01	0		ERR4705195.mbin.6	44.77	0.34	0
ERR10897815	France	3588032	0.534933		GV30.sbin.1	24.27	0.02	0.39		ERR4705195.mbin.7	99.67	0.42	0.15
ERR10897816	France	15383382	2.29809		P10708886.sbin.2	99.29	0.02	0		ERR4705229.mbin.1	22.88	0.01	0.05
ERR10897817	France	513638	0.076392		ERR10897663.sbin.3	84.8	0.88	0		ERR10897721.mbin.5	99.98	0.09	0
ERR10897818	France	1189178	0.177337		ERR10897680.sbin.8	72.78	0.04	0		ERR10897758.mbin.1	0	3.93	0
ERR10897819	France	5946906	0.88883		ERR10897721.sbin.15	74.47	0.02	0		ERR10897758.mbin.3	99.14	0.1	0
ERR10897820	France	3397152	0.507753		ERR10897732.sbin.1	99.99	0.13	0		ERR10897758.mbin.6	94.47	2.01	0
ERR10897821	France	1095116	0.163391		ERR10897739.sbin.3	62.69	0.1	0.03		ERR10897758.mbin.8	99.97	0.28	0
ERR10897822	France	461560	0.0688412		ERR10897741.sbin.2	81.82	0.25	0		ERR10897761.mbin.4	99.95	0.04	0
ERR10897823	France	639566	0.0951999		ERR10897742.sbin.2	88.79	0.55	0		ERR10897768.mbin.2	97.61	1.09	0.25
ERR10897824	France	839256	0.125118		ERR10897744.sbin.2	48.04	0.25	0		ERR10897768.mbin.8	86.33	0	0.53
ERR10897825	France	433080	0.0646729		ERR10897746.sbin.2	80.06	0.62	0.04		ERR10897771.mbin.7	76.78	1.33	0.12
ERR10897826	France	1664856	0.248204		ERR10897746.sbin.3	99.33	0.36	0.19		ERR10897775.mbin.2	45.07	0.05	0.2
ERR10897827	France	1705786	0.253947		ERR10897746.sbin.6	67.78	0.32	0.12		ERR10897775.mbin.3	97.95	0.06	0
ERR10897828	France	41362	0.00613598		ERR10897747.sbin.1	34.87	0.05	0		ERR10897775.mbin.6	42.57	0.13	0.12
ERR10897829	France	83916	0.0124691		ERR10897749.sbin.1	99.96	0.36	0		ERR10897776.mbin.4	25.69	0	0.12
ERR10897830	France	12124	0.00178132		ERR10897749.sbin.2	35.42	0.07	0.36		ERR10897777.mbin.3	99.99	0.03	0
ERR10897831	France	1327466	0.198195		ERR10897749.sbin.6	78.79	2.16	0		ERR10897780.mbin.10	32.19	0.03	0.44
ERR10897832	France	868152	0.129088		ERR10897750.sbin.1	14.8	0	0		ERR10897780.mbin.13	45.56	0.32	0
ERR10897833	France	152868	0.0228204		ERR10897750.sbin.3	30.48	0.01	0		ERR10897780.mbin.2	93.84	0.68	0.21
ERR10897834	France	1678254	0.250129		ERR10897751.sbin.1	34.58	0.01	0		ERR10897780.mbin.3	49.32	0.06	0.03
ERR10897835	France	1424404	0.212872		ERR10897752.sbin.1	9.15	0.01	0		ERR10897780.mbin.5	67.56	0.24	0
ERR10897836	France	356738	0.0532043		ERR10897752.sbin.3	41.83	0.01	0		ERR10897780.mbin.8	96.79	4.73	0.31
ERR10897837	France	702942	0.1049		ERR10897754.sbin.4	21.47	0	0.41		ERR10897780.mbin.9	94.87	0.35	0
ERR10897838	France	563784	0.0839531		ERR10897754.sbin.5	64.45	0.26	0		ERR10897782.mbin.1	20.34	0.01	0
ERR10897839	France	1462052	0.218522		ERR10897754.sbin.8	21.02	0.03	0.11		ERR10897782.mbin.5	36.5	0.13	0.08
ERR10897840	France	442852	0.0660153		ERR10897755.sbin.1	53.23	0	0		ERR10897784.mbin.1	56.36	0.18	0
ERR10897841	France	1355430	0.20192		ERR10897755.sbin.3	84.83	1.67	0.31		ERR10897784.mbin.2	27.45	0.08	0
ERR10897842	France	11696	0.00171817		ERR10897756.sbin.1	39.82	0.07	0		ERR10897788.mbin.3	16.53	0.01	0
ERR10897843	France	1501568	0.224251		ERR10897758.sbin.1	67.24	0.3	0.17		ERR10897789.mbin.1	90.52	0.05	0
ERR10897844	France	20616	0.00303576		ERR10897758.sbin.10	56.36	0.02	0		ERR10897791.mbin.3	37.23	0.13	0
ERR10897845	France	6416	0.000909836		ERR10897758.sbin.4	95.5	0.05	0		ERR10897792.mbin.1	85.11	0.02	0
ERR10897846	France	202744	0.0302802		ERR10897761.sbin.3	96.81	0.07	0		ERR10897792.mbin.2	13.99	0	0
ERR10897847	France	3824	0.000512522		ERR10897766.sbin.1	95.22	0.35	0.13		ERR10897792.mbin.3	41.15	0.09	0
ERR10897848	France	536096	0.0799313		ERR10897767.sbin.1	34.64	0.01	0		ERR10897792.mbin.5	19	0	0
ERR10897849	France	395142	0.0589739		ERR10897767.sbin.2	11.11	0	0		ERR10897794.mbin.1	48.75	0	0
ERR10897850	France	9226	0.00132795		ERR10897768.sbin.10	30.31	0	0		ERR10897794.mbin.2	18.25	0.01	0
ERR10897851	France	464026	0.0693379		ERR10897768.sbin.2	25.96	0	0		ERR10897795.mbin.1	69.34	0.08	0
ERR10897852	France	595462	0.0886688		ERR10897768.sbin.3	66.98	0.12	0.52		ERR10897798.mbin.1	63.19	0.01	0
ERR10897853	France	230424	0.034375		ERR10897768.sbin.4	98.24	0.19	0.12		ERR10897801.mbin.1	25.52	0.06	0
ERR10897854	France	534370	0.0796055		ERR10897768.sbin.5	66.98	8.05	0.97		ERR10897802.mbin.1	12.18	0	0
ERR10897855	France	2327208	0.347569		ERR10897768.sbin.6	81.62	15.84	0.95		ERR10897802.mbin.2	53.02	0.02	0
ERR10897856	France	635368	0.0949805		ERR10897768.sbin.8	35.95	2.73	0		ERR10897804.mbin.3	99.22	3.38	0
ERR10897857	France	1029160	0.153539		ERR10897768.sbin.9	21.58	1.26	0.96		ERR10897804.mbin.5	99.97	1.46	0.29
ERR10897858	France	2121966	0.316686		ERR10897769.sbin.1	36.67	0	0		ERR10897805.mbin.1	41.02	0.1	0
ERR10897859	France	966026	0.144293		ERR10897771.sbin.12	26.11	0	0.16		ERR10897805.mbin.4	49.64	0.03	0
ERR10897860	France	665428	0.0993268		ERR10897771.sbin.13	30.19	0.03	0.2		ERR10897806.mbin.2	65.48	0	0
ERR10897861	France	173526	0.0258605		ERR10897771.sbin.4	80.94	0.05	0		ERR10897806.mbin.3	25.02	0	0
ERR10897862	France	13286	0.00190097		ERR10897771.sbin.5	94.28	0.1	0.1		ERR10897806.mbin.4	99.48	0.56	0.16
ERR10897863	France	345890	0.0516814		ERR10897771.sbin.6	77.01	0.71	0.23		ERR10897806.mbin.5	99.32	0.25	0.21
ERR10897864	France	338078	0.0505076		ERR10897771.sbin.7	17.16	0.15	0.07		ERR10897810.mbin.1	90.43	0.33	0.19
ERR10897865	France	928800	0.13882		ERR10897772.sbin.2	29.18	0.02	0		ERR10897810.mbin.2	72.78	0.86	0.1
ERR10897866	France	850292	0.12702		ERR10897773.sbin.2	25.47	0.02	0.05		ERR10897810.mbin.3	92.4	0.36	0
ERR10897867	France	186314	0.0278146		ERR10897773.sbin.3	13.69	0.01	0		ERR10897810.mbin.4	72.13	0.48	0.03
ERR10897868	France	987618	0.147314		ERR10897773.sbin.6	24.9	0	0.08		ERR10897811.mbin.2	12.5	0	0.21
ERR10897869	France	3540	0.000480672		ERR10897773.sbin.7	87.76	0.16	0		ERR10897813.mbin.1	98.86	0.46	0.17
ERR10897870	France	4600	0.00063985		ERR10897773.sbin.9	23.33	0.03	0.01		ERR10897813.mbin.2	70.77	2.78	0
ERR10897871	France	119480	0.0178163		ERR10897774.sbin.2	40.58	0.02	0.26		ERR10897814.mbin.1	99.97	0.43	0.16
ERR10897872	France	2118974	0.316455		ERR10897775.sbin.2	67.39	0.24	0.19		ERR10897815.mbin.1	39.23	0.05	0
ERR10897873	France	574044	0.0858111		ERR10897775.sbin.3	98.96	0.52	0		ERR10897816.mbin.1	59.79	0.27	0
ERR10897874	France	4092548	0.611818		ERR10897775.sbin.5	38.38	0.08	0.22		ERR10897816.mbin.2	96.71	0.04	0
ERR10897875	France	990128	0.148045		ERR10897775.sbin.6	20.2	0.01	0		ERR10897816.mbin.4	42.52	0.3	0
ERR10897876	France	664454	0.09906		ERR10897775.sbin.8	82.16	0.22	0		ERR10897816.mbin.5	57.5	0.06	0
ERR10897877	France	177550	0.0264996		ERR10897776.sbin.1	34.18	0.07	0.02		ERR10897816.mbin.7	82.71	0.4	0
ERR10897878	France	20374	0.0030104		ERR10897776.sbin.2	79.29	0.25	0		ERR10897816.mbin.8	29.66	0	0
ERR10897879	France	312848	0.0466534		ERR10897776.sbin.4	23.08	0.01	0.06		ERR10897817.mbin.1	27.97	0.13	0
ERR10897880	France	1119216	0.167355		ERR10897777.sbin.1	99.99	0.03	0.2		ERR10897817.mbin.2	0.03	1.08	0
ERR10897881	France	162188	0.0242216		ERR10897778.sbin.1	39.08	0.03	0		ERR10897817.mbin.3	24.28	0.02	0
ERR10897882	France	396124	0.0591522		ERR10897779.sbin.1	15.81	0.02	0		ERR10897818.mbin.2	54.49	0	0.06
ERR10897883	France	137116	0.0204295		ERR10897779.sbin.2	22.28	0	0		ERR10897819.mbin.2	37.11	0	0
ERR10897884	France	5534	0.000781962		ERR10897779.sbin.3	77.15	1.48	0		ERR10897820.mbin.1	85.84	1.29	0
ERR10897885	France	129340	0.0192609		ERR10897779.sbin.4	41.42	0.03	0.25		ERR10897820.mbin.2	88.54	0.11	0
ERR10897886	France	5357474	0.801056		ERR10897779.sbin.5	38.12	0.24	0.14		ERR10897822.mbin.3	42.09	0.08	0
ERR10897887	France	134160	0.0200231		ERR10897780.sbin.10	37.78	0.45	0.1		ERR10897823.mbin.3	31.39	0.15	0
ERR10897888	France	103810	0.0154064		ERR10897780.sbin.12	83.68	1.41	0.24		ERR10897824.mbin.3	82.45	0.26	0
ERR10897889	France	306380	0.0453696		ERR10897780.sbin.13	48.18	0.06	0.37		ERR10897825.mbin.3	59.33	0.79	0
ERR10897890	France	1183514	0.176585		ERR10897780.sbin.15	38.78	0.08	0.34		ERR10897826.mbin.2	36.98	0.16	0
ERR10897891	France	3232292	0.48269		ERR10897780.sbin.16	44.86	0.05	0.17		ERR10897826.mbin.3	10.22	0	0
ERR10897892	France	1996398	0.298113		ERR10897780.sbin.17	36.52	0.05	0		ERR10897827.mbin.1	22.92	0.02	0
ERR10897893	France	14539490	2.17368		ERR10897780.sbin.19	14.94	0	0		ERR10897829.mbin.1	23.89	0.02	0
ERR10897894	France	172084	0.0256605		ERR10897780.sbin.20	69.88	0.62	0		ERR10897832.mbin.1	62.94	0	0
ERR10897895	France	1913424	0.285587		ERR10897780.sbin.21	22.91	0	0.23		ERR10897832.mbin.2	83.82	0.01	0
ERR10897896	France	1930	0.000262074		ERR10897780.sbin.22	84.54	1.76	0		ERR10897832.mbin.3	83.07	0.23	0
ERR10897897	France	3868744	0.576198		ERR10897780.sbin.24	56.1	0.68	0.21		ERR10897832.mbin.4	40.75	0.75	0
ERR10897898	France	360166	0.0537584		ERR10897780.sbin.4	39.2	0.03	0		ERR10897833.mbin.1	70.53	0.06	0
ERR10897899	France	122726	0.0183073		ERR10897780.sbin.7	45.65	0.06	0		ERR10897834.mbin.2	17.23	0	0
ERR10897900	France	3758	0.000525724		ERR10897780.sbin.8	72.66	0.22	0		ERR10897835.mbin.1	22.6	0.07	0
ERR10897901	France	113954	0.0169719		ERR10897780.sbin.9	16.49	0.07	0.51		ERR10897835.mbin.3	49.43	0.02	0
ERR10897902	France	13596	0.0019983		ERR10897781.sbin.1	99.97	0.04	0		ERR10897836.mbin.1	46.07	0.04	0
ERR10897903	France	30544	0.0045269		ERR10897782.sbin.1	26.06	0.01	0.14		ERR10897837.mbin.1	36.86	0	0
ERR10897904	France	519852	0.0776066		ERR10897782.sbin.2	37.92	0.19	0		ERR10897837.mbin.2	61.82	0.06	0
ERR10897905	France	1293432	0.192717		ERR10897782.sbin.5	25.56	0.09	0		ERR10897837.mbin.4	82.31	0.03	0
ERR10897906	France	5929844	0.885798		ERR10897782.sbin.6	23.32	0	0.06		ERR10897838.mbin.1	75.94	0.01	0.57
ERR10897907	France	1419414	0.211451		ERR10897784.sbin.1	89.7	0.23	0		ERR10897838.mbin.2	22.13	0	0.39
ERR10897908	France	14952	0.00219847		ERR10897788.sbin.1	17.23	0	0		ERR10897839.mbin.2	53.05	0.02	0
ERR10897909	France	135092	0.0201383		ERR10897788.sbin.2	26.66	0	0		ERR10897839.mbin.3	31.81	0	0
ERR10897910	France	356066	0.0531821		ERR10897788.sbin.4	13.04	0	0		ERR10897840.mbin.1	98.88	0.21	0.16
ERR10897911	France	582050	0.0869364		ERR10897789.sbin.1	64.08	0.04	0		ERR10897840.mbin.2	90.36	0.18	0
ERR10897912	France	94514	0.0140543		ERR10897789.sbin.2	31.93	0.07	0.29		ERR10897841.mbin.1	90.76	0	0
ERR10897913	France	38182538	5.70539		ERR10897790.sbin.1	67.55	1.81	0		ERR10897843.mbin.1	35.7	0	0
ERR10897914	France	55400662	8.27757		ERR10897792.sbin.2	25.87	0.01	0		ERR10897843.mbin.2	60.65	0.11	0
ERR10897915	France	13602674	2.03163		ERR10897792.sbin.3	43.96	0.15	0		ERR10897846.mbin.1	44.86	0.52	0
ERR10897916	France	572534	0.0854014		ERR10897792.sbin.4	84.67	0.01	0		ERR10897846.mbin.2	20.78	0.08	0
ERR10897917	France	1380898	0.206086		ERR10897795.sbin.1	12.93	0	0		ERR10897846.mbin.3	28.44	0.03	0
ERR10897918	France	1595736	0.238445		ERR10897795.sbin.2	24.48	0.04	0		ERR10897848.mbin.2	48.02	0	0
ERR10897919	France	9889072	1.46841		ERR10897795.sbin.3	19.7	0	0		ERR10897851.mbin.1	96.08	0.42	0
ERR10897920	France	149928	0.0223839		ERR10897799.sbin.1	20.28	0.02	0		ERR10897852.mbin.1	30.13	0	0
ERR10897921	France	454746	0.0679427		ERR10897799.sbin.2	25.02	0.01	0		ERR10897852.mbin.2	17.91	0.07	0
ERR10897922	France	464772	0.069256		ERR10897799.sbin.3	13.23	0	0		ERR10897852.mbin.3	15.68	0	0
ERR10897923	France	492268	0.0735341		ERR10897800.sbin.1	24.09	0.21	0		ERR10897852.mbin.4	20.35	0	0
ERR10897924	France	1830390	0.27324		ERR10897802.sbin.1	64.68	0.02	0		ERR10897853.mbin.1	91.49	0.04	0
ERR10897925	France	41408652	6.18649		ERR10897802.sbin.2	27.97	0.14	0		ERR10897854.mbin.2	77.62	1.27	0.27
ERR10897926	France	853970	0.127385		ERR10897803.sbin.1	43.95	0.13	0		ERR10897854.mbin.3	63.72	0.16	0
ERR10897927	France	5798060	0.86636		ERR10897803.sbin.2	31.16	0.3	0		ERR10897855.mbin.1	14.87	0	0.29
ERR10897928	France	821032	0.1225		ERR10897804.sbin.1	20.01	0	0.26		ERR10897855.mbin.2	14.3	0	0
ERR10897929	France	286748	0.0428307		ERR10897804.sbin.3	50.44	0.23	0.32		ERR10897855.mbin.3	43.91	0.02	0
ERR10897930	France	725686	0.108253		ERR10897804.sbin.4	45.83	0.07	0		ERR10897855.mbin.5	75.87	0.03	0
ERR10897931	France	577056	0.0862105		ERR10897804.sbin.5	21.37	0	0		ERR10897855.mbin.6	40.55	0.33	0
ERR10897932	France	3838	0.000535282		ERR10897804.sbin.8	97.34	0.14	0.26		ERR10897856.mbin.1	99.73	0.3	0.24
ERR10897933	France	545424	0.0814864		ERR10897805.sbin.4	74.12	0.01	0		ERR10897856.mbin.2	25.56	0.01	0
ERR10897934	France	155818	0.0232476		ERR10897806.sbin.1	54.58	0.42	0.25		ERR10897856.mbin.3	64.49	0.06	0
ERR10897935	France	17354	0.0025687		ERR10897806.sbin.2	99.76	0.06	0		ERR10897857.mbin.2	56.38	0.13	0
ERR10897936	France	211290	0.031525		ERR10897806.sbin.3	47.71	0.04	0.01		ERR10897857.mbin.3	55.51	0.21	0
ERR10897937	France	119408	0.0178298		ERR10897806.sbin.4	24.92	0	0		ERR10897857.mbin.4	38.58	0.06	0
ERR10897938	France	1211268	0.18102		ERR10897806.sbin.5	99.34	0.25	0.16		ERR10897857.mbin.5	48.45	0.03	0
ERR10897939	France	813002	0.121326		ERR10897810.sbin.2	77.01	0.12	0.2		ERR10897857.mbin.6	10.61	0.06	0
ERR10897940	France	238274	0.0355634		ERR10897810.sbin.3	35.24	0.14	0.11		ERR10897858.mbin.1	99.43	0.07	0
ERR10897941	France	1814410	0.271141		ERR10897810.sbin.4	60.9	1.91	0		ERR10897858.mbin.4	45.13	0	0
ERR10897942	France	676790	0.100672		ERR10897810.sbin.6	95.83	0.53	0		ERR10897859.mbin.1	21.18	0.05	0
ERR10897943	France	195888	0.0292548		ERR10897811.sbin.1	84.81	1.08	0.28		ERR10897859.mbin.3	18.05	0.06	0
ERR10897944	France	2688662	0.401804		ERR10897813.sbin.1	73.3	0.33	0.15		ERR10897860.mbin.1	62.3	0.14	0.18
ERR10897945	France	43500	0.00646466		ERR10897813.sbin.2	87.99	33.63	0		ERR10897860.mbin.2	34.89	0.01	0
ERR10897946	France	736784	0.110034		ERR10897813.sbin.3	28.93	0.04	0.5		ERR10897860.mbin.3	32.49	0.05	0
ERR10897947	France	472542	0.0705963		ERR10897814.sbin.1	22.87	0	0.04		ERR10897865.mbin.1	33.1	0.18	0
ERR10897948	France	914144	0.136684		ERR10897814.sbin.2	36.48	0.02	0.2		ERR10897865.mbin.2	97.88	0.02	0
ERR10897949	France	690908	0.103137		ERR10897815.sbin.1	12.85	0	0		ERR10897866.mbin.1	77.51	0	0
ERR10897950	France	95032	0.0141677		ERR10897815.sbin.2	12.21	0	0		ERR10897867.mbin.1	64.31	1.24	0
ERR10897951	France	356204	0.0531706		ERR10897816.sbin.1	27.21	0.03	0		ERR10897867.mbin.2	80.01	1.31	0.32
ERR10897952	France	45878	0.00682851		ERR10897816.sbin.2	85.75	0.23	0		ERR10897871.mbin.1	61.29	0.56	0.52
ERR10897953	France	3174	0.000452308		ERR10897816.sbin.4	60.59	0.02	0		ERR10897871.mbin.2	17.54	0	0.06
ERR10897954	France	281532	0.042039		ERR10897816.sbin.5	28.63	0.01	0		ERR10897872.mbin.1	69.01	0.04	0
ERR10897955	France	2492978	0.372715		ERR10897817.sbin.2	38.35	0.81	0		ERR10897872.mbin.2	27.08	0.06	0
ERR10897956	France	9879272	1.4754		ERR10897818.sbin.2	34.96	0.01	0		ERR10897873.mbin.1	99.99	0.55	0.16
ERR10897957	France	520906	0.077746		ERR10897819.sbin.1	19.09	0	0		ERR10897874.mbin.1	99.75	0.02	0
ERR10897958	France	1189224	0.177698		ERR10897819.sbin.2	10.81	0.01	0		ERR10897874.mbin.2	28.08	0.24	0
ERR10897959	France	8450	0.00123417		ERR10897819.sbin.4	14.55	0	0		ERR10897874.mbin.3	16.33	0.02	0
ERR10897960	France	1513908	0.225993		ERR10897820.sbin.2	9.74	0	0		ERR10897874.mbin.4	63.76	0.39	0
ERR10897961	France	3374210	0.503736		ERR10897820.sbin.3	13.92	0	0		ERR10897874.mbin.5	49.76	0.02	0
ERR10897962	France	9206	0.00131903		ERR10897820.sbin.5	13.34	0.01	0		ERR10897874.mbin.6	77.54	0.41	0
ERR10897963	France	1831708	0.273127		ERR10897821.sbin.2	28.82	0	0		ERR10897875.mbin.1	69.27	0.24	0
ERR10897964	France	399448	0.0595162		ERR10897823.sbin.2	29.99	0.02	0		ERR10897875.mbin.2	12.89	0	0
ERR10897965	France	13820	0.00201744		ERR10897824.sbin.1	51.9	0.23	0.24		ERR10897876.mbin.2	11.5	0.01	0
ERR10897966	France	6250	0.000896322		ERR10897825.sbin.1	55.16	0.06	0		ERR10897876.mbin.3	16.79	0	0
ERR10897967	France	350826	0.0522957		ERR10897826.sbin.1	16.77	0	0		ERR10897877.mbin.1	26.34	0.04	0
ERR10897968	France	22921934	3.42234		ERR10897826.sbin.2	39.01	0.08	0		ERR10897877.mbin.2	61.99	0.13	0
ERR10897969	France	822720	0.122354		ERR10897826.sbin.4	15.63	0	0		ERR10897880.mbin.1	16.74	0.02	0
ERR10897970	France	23247152	3.45791		ERR10897827.sbin.6	20.59	0	0		ERR10897881.mbin.1	78.91	0.08	0
ERR10897971	France	3181728	0.473462		ERR10897831.sbin.1	11.69	0	0		ERR10897882.mbin.1	13.64	0	0
ERR10897972	France	421876	0.0628071		ERR10897833.sbin.1	73.76	0.11	0.79		ERR10897882.mbin.3	18.24	0.1	0
ERR10897973	France	620252	0.0923277		ERR10897833.sbin.2	31.8	0.02	0.02		ERR10897883.mbin.2	73.58	0	0
ERR10897974	France	510242	0.0760377		ERR10897833.sbin.3	9.67	0	0.7		ERR10897886.mbin.2	84.15	0	0
ERR10897975	France	1484964	0.221244		ERR10897835.sbin.1	23.91	0.01	0		ERR10897886.mbin.3	53.96	0.29	0.25
ERR10897976	France	331302	0.0493119		ERR10897835.sbin.3	30.46	0	0		ERR10897886.mbin.4	99.06	0.04	0
ERR10897977	France	184564	0.0274795		ERR10897837.sbin.1	42.36	0.02	0		ERR10897886.mbin.5	99.99	0.06	0
ERR10897978	France	699008	0.103962		ERR10897837.sbin.2	52.39	0	0.42		ERR10897886.mbin.6	23.63	0.02	0.51
ERR10897979	France	434980	0.0648385		ERR10897839.sbin.2	60.09	1.01	0.04		ERR10897886.mbin.9	20.2	0.08	0.38
ERR10897980	France	39530	0.00588121		ERR10897839.sbin.3	30.86	0.01	0		ERR10897887.mbin.1	33.19	0.16	0
ERR10897981	France	3468	0.00049368		ERR10897841.sbin.2	14.74	0.01	0		ERR10897888.mbin.1	29.21	0.09	0
ERR10897982	France	1446988	0.215606		ERR10897843.sbin.2	55.64	0.01	0		ERR10897890.mbin.1	90.93	0	0
ERR10897983	France	25128	0.00370911		ERR10897846.sbin.1	85.94	1.55	0		ERR10897891.mbin.1	14.33	0	0
ERR10897984	France	143876	0.0214366		ERR10897851.sbin.1	7.79	0	0		ERR10897892.mbin.3	53.63	0.65	0
ERR10897985	France	990684	0.14738		ERR10897851.sbin.2	99.82	0.38	0		ERR10897892.mbin.6	69.4	0.09	0
ERR10897986	France	983768	0.146261		ERR10897854.sbin.3	9.44	0.13	0.38		ERR10897892.mbin.8	70.91	5.43	0.56
ERR10897987	France	830608	0.123579		ERR10897854.sbin.4	57.84	0.1	0		ERR10897893.mbin.3	22.68	0	0.04
ERR10897988	France	41504	0.00616641		ERR10897855.sbin.1	56.04	0	0.83		ERR10897893.mbin.4	9.21	0	0.01
ERR10897989	France	59704	0.00886398		ERR10897855.sbin.2	20.72	0	0		ERR10897895.mbin.3	64	0.53	0
ERR10897990	France	707624	0.105712		ERR10897855.sbin.3	51.6	0.1	0.11		ERR10897895.mbin.4	20.71	0.01	0
ERR10897991	France	1518234	0.226832		ERR10897855.sbin.5	70.62	0.1	0		ERR10897897.mbin.2	48.39	0.82	0.77
ERR10897992	France	375098	0.0560364		ERR10897857.sbin.4	51.43	0.22	0		ERR10897901.mbin.1	26.93	0.02	0
ERR10897993	France	1697072	0.25349		ERR10897858.sbin.2	34.84	0	0.42		ERR10897904.mbin.1	96.26	0.04	0
ERR10897994	France	1617308	0.241625		ERR10897858.sbin.3	26.71	0.03	0		ERR10897905.mbin.1	77.36	0	0.42
ERR10897995	France	80606	0.0120196		ERR10897859.sbin.3	13.18	0	0		ERR10897905.mbin.2	16.6	0.01	0
ERR10897996	France	5024	0.00070522		ERR10897864.sbin.1	42.41	0.01	0		ERR10897906.mbin.2	99.96	0.24	0
ERR10897997	France	2746010	0.410614		ERR10897865.sbin.1	44.58	0	0		ERR10897906.mbin.3	70.86	1.03	0
ERR10897998	France	1562070	0.232805		ERR10897868.sbin.2	32.75	0.05	0.26		ERR10897907.mbin.1	75.7	0	0
ERR10897999	France	488362	0.0725912		ERR10897868.sbin.3	58.49	0.03	0		ERR10897910.mbin.1	15.45	0	0
ERR10898000	France	234028	0.0348014		ERR10897868.sbin.4	55.97	0.14	0.25		ERR10897910.mbin.3	17.66	0	0
ERR10898001	France	150008	0.0223338		ERR10897868.sbin.5	44.17	0.19	0		ERR10897910.mbin.4	13.28	0.02	0
ERR10898002	France	1525434	0.227422		ERR10897875.sbin.3	24.44	0	0		ERR10897911.mbin.1	53.47	0.03	0
ERR10898003	France	656606	0.0976888		ERR10897875.sbin.5	26.55	0.19	0		ERR10897913.mbin.10	19.03	0	0.25
ERR10898004	France	461536	0.0687933		ERR10897879.sbin.1	99.68	0.42	0		ERR10897913.mbin.12	95.52	0	0
ERR10898005	France	525368	0.0782569		ERR10897881.sbin.1	80.99	0.2	0		ERR10897913.mbin.4	45.88	0.18	0
ERR10898006	France	231344	0.0344554		ERR10897882.sbin.1	24.84	0.05	0		ERR10897913.mbin.9	99.63	0.01	0
ERR10898007	France	2750582	0.410048		ERR10897886.sbin.1	14.89	0	0		ERR10897914.mbin.13	93.07	2.01	0
ERR10898008	France	94498	0.0140538		ERR10897886.sbin.13	39.21	0.07	0.25		ERR10897914.mbin.15	84.34	0.22	0
ERR10898009	France	27160	0.00401455		ERR10897886.sbin.3	31.75	0.01	0.09		ERR10897914.mbin.17	16.77	0	1
ERR10898010	France	85780	0.0127528		ERR10897886.sbin.5	58.29	0.01	0		ERR10897914.mbin.2	20.99	0	0.02
ERR10898011	France	632044	0.0941447		ERR10897886.sbin.8	97.83	0.11	0.14		ERR10897914.mbin.7	12.4	0.07	0.98
ERR10898012	France	2452	0.00033126		ERR10897890.sbin.1	11.43	0.01	0.41		ERR10897915.mbin.5	17.14	0.1	0
ERR10898013	France	303940	0.0451643		ERR10897891.sbin.4	16.17	0	0		ERR10897918.mbin.1	28.14	0	0
ERR10898014	France	269126	0.0399901		ERR10897893.sbin.2	20.4	0	0.05		ERR10897919.mbin.4	48.85	0.01	0
ERR10898015	France	479482	0.0715099		ERR10897893.sbin.5	7.23	0	0		ERR10897919.mbin.9	19.32	0	0
ERR10898016	France	185914	0.0276287		ERR10897895.sbin.4	13.87	0	0.37		ERR10897921.mbin.1	38.64	0.08	0
ERR10898017	France	537926	0.0803752		ERR10897898.sbin.1	36.99	0.41	0		ERR10897921.mbin.2	47.47	0.1	0
ERR10898018	France	87528	0.013043		ERR10897898.sbin.2	31.03	0.47	0		ERR10897924.mbin.3	9.25	0	0.2
ERR10898019	France	1355544	0.202108		ERR10897906.sbin.2	44.41	0.37	0		ERR10897925.mbin.13	98.68	0.21	0.32
ERR10898020	France	1030052	0.153463		ERR10897906.sbin.3	81.88	0.04	0		ERR10897925.mbin.14	51.76	0.1	0.09
ERR10898021	France	174750	0.0259912		ERR10897906.sbin.4	92.89	0.29	0		ERR10897925.mbin.16	31.82	0.02	0.05
ERR10898022	France	364318	0.0541803		ERR10897906.sbin.5	8.8	0	0		ERR10897925.mbin.19	98	0.26	0.23
ERR10898023	France	491614	0.0732524		ERR10897913.sbin.12	56.38	0.39	0		ERR10897925.mbin.20	27.84	0.01	0.06
ERR10898024	France	108272	0.0161336		ERR10897913.sbin.4	45.24	0.15	0.89		ERR10897925.mbin.24	94.51	0.35	0
ERR10898025	France	307436	0.0458915		ERR10897913.sbin.6	88.5	1.42	0.92		ERR10897925.mbin.25	57.57	0.03	0.3
ERR10898026	France	16779284	2.49626		ERR10897913.sbin.8	99.72	0.12	0.76		ERR10897925.mbin.49	10.63	0.03	0.36
ERR10898027	France	2802970	0.41795		ERR10897913.sbin.9	20.56	0.03	0		ERR10897925.mbin.5	93.88	0.29	0
ERR10898028	France	1276016	0.190207		ERR10897914.sbin.15	18.3	0	0		ERR10897925.mbin.52	25.51	0.05	0
ERR10898029	France	18250	0.00267541		ERR10897914.sbin.21	54.22	0.01	0		ERR10897925.mbin.53	98.29	1.57	0.13
ERR10898030	France	268052	0.0399213		ERR10897914.sbin.24	33.6	0.22	0		ERR10897925.mbin.65	99.98	0.11	0
ERR10898031	France	2066058	0.308178		ERR10897914.sbin.25	12.03	0	0		ERR10897926.mbin.3	33.7	0.89	0
ERR10898032	France	297862	0.0443829		ERR10897914.sbin.4	17.81	0	0.02		ERR10897926.mbin.4	25.92	0.11	0
ERR10898033	France	968086	0.144288		ERR10897914.sbin.6	48.18	1.05	1		ERR10897931.mbin.2	16.3	0.03	0
ERR10898034	France	626664	0.0934231		ERR10897918.sbin.6	39.04	0.23	1		ERR10897933.mbin.1	40.13	0.13	0
ERR10898035	France	5956	0.000834528		ERR10897919.sbin.10	7.37	0	0.22		ERR10897933.mbin.2	14.43	0.03	0
ERR10898036	France	167874	0.0250595		ERR10897919.sbin.12	32.78	0.02	0		ERR10897938.mbin.2	26.87	0.02	0
ERR10898037	France	2157066	0.321774		ERR10897919.sbin.7	10.17	0	0		ERR10897940.mbin.3	10	0	0
ERR10898038	France	1328676	0.198644		ERR10897924.sbin.4	31.95	0.09	0.38		ERR10897941.mbin.2	81.97	0.31	0.15
ERR10898039	France	1179262	0.176059		ERR10897925.sbin.13	83.08	0.17	0.51		ERR10897942.mbin.3	25.72	0.01	0
ERR10898040	France	129018	0.0191904		ERR10897925.sbin.24	94.23	10.7	0.81		ERR10897943.mbin.2	62.36	0.1	0
ERR10898041	France	5342080	0.794164		ERR10897925.sbin.35	88.18	2.58	0.15		ERR10897944.mbin.4	77.23	0.16	0
ERR10898042	France	711684	0.105705		ERR10897925.sbin.4	93.32	0.2	0		ERR10897946.mbin.2	69.57	0	0
ERR10898043	France	214356	0.0319246		ERR10897925.sbin.52	75.65	0.22	0.11		ERR10897950.mbin.1	77.69	0.85	0
ERR10898044	France	1004510	0.149516		ERR10897925.sbin.59	77.68	0.39	0		ERR10897955.mbin.3	11.88	0	0
ERR10898045	France	1664822	0.247503		ERR10897940.sbin.1	85.79	0.12	0		ERR10897955.mbin.4	26.7	0.18	0
ERR10898046	France	507528	0.0755106		ERR10897944.sbin.9	22.71	0	0.12		ERR10897957.mbin.1	69.25	0.01	0
ERR10898047	France	21853898	3.25586		ERR10897947.sbin.1	42.11	0.16	0		ERR10897961.mbin.1	96.78	0.58	0.19
ERR10898048	France	219128	0.0325532		ERR10897948.sbin.4	43.39	0.03	0.01		ERR10897961.mbin.5	92.61	0.51	0.22
ERR10898049	France	8294894	1.2347		ERR10897956.sbin.1	86.98	0.04	0		ERR10897968.mbin.2	90.36	0.53	0
ERR10898050	France	408552	0.0609987		ERR10897961.sbin.8	81.1	0	0		ERR10897968.mbin.5	18.64	0	0
ERR10898051	France	6746162	1.00007		ERR10897970.sbin.3	42.27	0.29	0.06		ERR10897969.mbin.2	10.05	0.01	0
ERR10898052	France	1247784	0.18533		ERR10897977.sbin.1	87.06	5.41	0		ERR10897972.mbin.1	99.85	0.51	0.33
ERR10898053	France	188418	0.0280845		ERR10897989.sbin.1	18.81	0.01	0		ERR10897976.mbin.2	65.92	0	0
ERR10898054	France	3359032	0.500541		ERR10897990.sbin.3	34.91	0.01	0.47		ERR10897988.mbin.1	27.62	0.44	0
ERR10898055	France	1163294	0.173003		ERR10898011.sbin.1	86.74	0.41	0		ERR10898002.mbin.2	14.72	0	0
ERR10898056	France	595814	0.0885692		ERR10898027.sbin.4	36.46	0.32	0		ERR10898010.mbin.1	14.2	0	0
ERR10898057	France	8327370	1.23975		ERR10898031.sbin.1	13.05	0.01	0		ERR10898026.mbin.3	19.68	0	0.01
ERR10898058	France	668302	0.0995081		ERR10898045.sbin.9	26.71	0.06	0.17		ERR10898026.mbin.4	51.61	0.17	0
ERR10898059	France	592008	0.0882078		ERR10898047.sbin.19	43.49	0.15	0.15		ERR10898033.mbin.1	47.8	0.07	0
ERR10898060	France	396694	0.0590595		ERR10898047.sbin.24	14.12	0	0.07		ERR10898034.mbin.1	71.94	0.09	0
ERR10898061	France	1790948	0.266831		ERR10898050.sbin.3	72.2	0.02	0		ERR10898042.mbin.2	5.23	0.01	0.03
ERR10898062	France	1699042	0.253248		ERR10898104.sbin.3	25.99	0.03	0		ERR10898047.mbin.12	99.53	0.05	0
ERR10898063	France	1249100	0.186042		ERR10898112.sbin.6	47.57	0.48	0.02		ERR10898082.mbin.10	52.28	0.01	0
ERR10898064	France	2634208	0.392505		GV28.sbin.4	98.2	0.23	0.15		ERR10898087.mbin.1	73.79	0	0
ERR10898065	France	8953950	1.32972		GV29.sbin.3	79.21	4.44	0.25		ERR4705195.mbin.5	92.78	0.31	0.29
ERR10898066	France	864700	0.128625		P10707843.sbin.9	22.28	0.01	1		ERR4705226.mbin.7	73.04	0.69	0
ERR10898067	France	1848584	0.27546		ERR10897758.sbin.6	92.73	0.69	0		ERR10897775.mbin.4	99.05	0.61	0
ERR10898068	France	788552	0.117532		ERR10897793.sbin.2	37.03	0.04	0		ERR10897805.mbin.2	99.96	0.17	0
ERR10898069	France	722840	0.107705		ERR10897805.sbin.5	99.48	0.13	0		ERR10897855.mbin.7	38.88	0.09	0.13
ERR10898070	France	387600	0.0578159		ERR10897810.sbin.5	56.82	0.38	0.31		ERR10897858.mbin.3	46.46	0.1	0.39
ERR10898071	France	67044	0.00992314		ERR10897814.sbin.3	22.1	0	0.12		ERR10897860.mbin.4	47.21	0.47	0
ERR10898072	France	1425488	0.212355		ERR10897816.sbin.3	78.95	2.83	0		ERR10897861.mbin.1	99.97	2.17	0.38
ERR10898073	France	377784	0.0562483		ERR10897816.sbin.6	82.55	0.03	0		ERR10897863.mbin.2	58.6	0.17	0
ERR10898074	France	1362440	0.202622		ERR10897816.sbin.7	99.99	0.11	0		ERR10897864.mbin.1	40.92	0.04	0
ERR10898075	France	490944	0.0729114		ERR10897817.sbin.1	0.02	0.5	0		ERR10897868.mbin.3	40.93	0.1	0
ERR10898076	France	763788	0.113814		ERR10897821.sbin.1	39.53	0.01	0		ERR10897876.mbin.1	58.42	0.04	0
ERR10898077	France	47657148	7.11284		ERR10897822.sbin.1	100	31.2	0		ERR10897880.mbin.2	73.82	0.11	0
ERR10898078	France	2366874	0.352318		ERR10897822.sbin.2	52.89	0.06	0		ERR10897882.mbin.2	55.94	0.07	0
ERR10898079	France	1767432	0.263092		ERR10897823.sbin.3	47.23	0.06	0.58		ERR10897885.mbin.1	87.19	0.06	0
ERR10898080	France	57468	0.00852287		ERR10897824.sbin.3	81.55	0.25	0.67		ERR10897886.mbin.1	97.76	0.17	0.28
ERR10898081	France	166288	0.024787		ERR10897825.sbin.2	41.84	0.01	0		ERR10897886.mbin.7	41.04	0.06	0.49
ERR10898082	France	2419100	0.359894		ERR10897826.sbin.3	11.72	0	0		ERR10897891.mbin.2	69.22	0.03	0
ERR10898083	France	3398998	0.506789		ERR10897827.sbin.2	37.99	0.04	0		ERR10897891.mbin.3	44.24	0.01	0.08
ERR10898084	France	3427418	0.508124		ERR10897827.sbin.3	98.95	0.07	0		ERR10897891.mbin.4	32.63	0.01	0
ERR10898085	France	1427372	0.212809		ERR10897827.sbin.4	71	0.78	0		ERR10897892.mbin.2	34.92	0.14	0
ERR10898086	France	2109762	0.313873		ERR10897827.sbin.5	22.24	0.02	0		ERR10897892.mbin.4	99.51	0.01	0
ERR10898087	France	1088166	0.161751		ERR10897829.sbin.1	46.86	0	0.7		ERR10897892.mbin.5	44.29	0.56	0.17
ERR10898088	France	708412	0.105467		ERR10897831.sbin.3	38.56	0.1	0		ERR10897892.mbin.7	39.65	0	0.11
ERR10898089	France	53841108	8.02586		ERR10897832.sbin.1	86.39	0.24	0		ERR10897893.mbin.1	46.36	0.01	0.01
ERR10898090	France	29514766	4.39269		ERR10897832.sbin.2	88.74	0.97	0		ERR10897894.mbin.1	81.29	0.48	0
ERR10898091	France	4778330	0.710837		ERR10897834.sbin.2	39.31	0.01	0		ERR10897895.mbin.1	8.48	0.05	0
ERR10898092	France	490818	0.0729143		ERR10897834.sbin.4	12.73	0.02	0		ERR10897895.mbin.2	71.7	0	0
ERR10898093	France	39859946	5.93189		ERR10897835.sbin.2	14.27	0	0		ERR10897897.mbin.4	98.42	0.14	0.1
ERR10898094	France	771210	0.11467		ERR10897836.sbin.4	77.4	0.14	0		ERR10897899.mbin.1	16.49	0.02	0
ERR10898095	France	57936	0.00859473		ERR10897838.sbin.1	37.87	0.02	0		ERR10897906.mbin.1	26.63	0.01	0
ERR10898096	France	128988	0.0191887		ERR10897838.sbin.2	40.52	0	0.57		ERR10897906.mbin.4	52.75	0.08	0
ERR10898097	France	3217294	0.480208		ERR10897839.sbin.1	64.8	0.06	0		ERR10897906.mbin.5	91.74	0.06	0
ERR10898098	France	592814	0.0882739		ERR10897840.sbin.2	92.46	0.22	0		ERR10897906.mbin.6	38.83	0.78	0
ERR10898099	France	1993894	0.296488		ERR10897843.sbin.1	28	0.22	0		ERR10897907.mbin.2	17.64	0.01	0
ERR10898100	France	2561736	0.382692		ERR10897843.sbin.4	54.83	0.1	0		ERR10897909.mbin.1	68.78	0.26	0
ERR10898101	France	1928796	0.2879		ERR10897843.sbin.5	10.21	0	0		ERR10897910.mbin.2	43.26	0.11	0
ERR10898102	France	1895464	0.281813		ERR10897848.sbin.2	61.16	0	0		ERR10897911.mbin.2	24.96	0.02	0
ERR10898103	France	865488	0.128951		ERR10897849.sbin.1	33.94	0	0		ERR10897912.mbin.1	56.09	1.22	0
ERR10898104	France	7601398	1.13154		ERR10897849.sbin.2	59.18	0.31	0		ERR10897913.mbin.1	100	0.73	0
ERR10898105	France	1050832	0.156606		ERR10897852.sbin.1	72.77	0.21	0		ERR10897913.mbin.11	66.69	0.13	0
ERR10898106	France	4022578	0.601229		ERR10897853.sbin.1	99.09	0.06	0.68		ERR10897913.mbin.2	99.97	0.42	0
ERR10898107	France	2239630	0.333338		ERR10897855.sbin.4	48.69	0.62	0.41		ERR10897913.mbin.3	99.65	0.05	0
ERR10898108	France	762976	0.113469		ERR10897855.sbin.6	30.99	0.06	0		ERR10897913.mbin.5	24.85	0	0.65
ERR10898109	France	395858	0.0587516		ERR10897856.sbin.1	41.21	0.07	0.12		ERR10897913.mbin.6	99.85	0.32	0
ERR10898110	France	4016032	0.597782		ERR10897856.sbin.2	53.94	0.05	0.22		ERR10897913.mbin.7	89.18	0.01	0
ERR10898111	France	12978	0.00190685		ERR10897856.sbin.3	97.24	0.03	0		ERR10897913.mbin.8	99.91	0.13	0
ERR10898112	France	13637398	2.03428		ERR10897857.sbin.1	32.12	0.22	0		ERR10897914.mbin.1	57	0.01	0.02
ERR10898113	France	443016	0.0658873		ERR10897857.sbin.5	18.85	0.11	0		ERR10897914.mbin.10	36.98	0.02	1
ERR10898114	France	306574	0.045531		ERR10897858.sbin.4	43.67	0	0		ERR10897914.mbin.11	99.98	0.23	0
ERR10898115	France	77744	0.0115666		ERR10897858.sbin.5	46.18	0	0		ERR10897914.mbin.12	48.37	0.32	0
ERR10898116	France	969608	0.144675		ERR10897859.sbin.2	27.69	0.01	0		ERR10897914.mbin.14	98.44	0.98	0.05
ERR10898117	France	363036	0.0541395		ERR10897860.sbin.1	88.13	27.67	0.26		ERR10897914.mbin.16	99.86	2.27	0.39
ERR10898118	France	17941658	2.68043		ERR10897861.sbin.1	91.85	0.42	0.46		ERR10897914.mbin.20	56.21	0.18	1
ERR10898119	France	277154	0.0413309		ERR10897863.sbin.1	71.75	0.08	0		ERR10897914.mbin.4	99.92	0.27	0.02
ERR10898120	France	15757372	2.34964		ERR10897865.sbin.2	45.2	0.03	0		ERR10897914.mbin.8	88.01	0.34	0.32
ERR10898121	France	4457874	0.664782		ERR10897865.sbin.3	98.67	0.15	0		ERR10897914.mbin.9	59.4	5.46	0.99
ERR10898122	France	103054	0.0153959		ERR10897866.sbin.2	66.16	0.17	0		ERR10897915.mbin.1	36.38	0.1	0
ERR10898123	France	87130	0.0129876		ERR10897867.sbin.1	73.99	0.87	0.26		ERR10897915.mbin.3	99.93	0.14	0
ERR10898124	France	84654	0.012588		ERR10897867.sbin.2	75.71	1.54	0		ERR10897915.mbin.4	12.31	0	0
ERR10898125	France	34288124	5.11414		ERR10897867.sbin.3	14.03	0	0.64		ERR10897916.mbin.1	99.75	0.06	0.41
ERR10898126	France	1138252	0.170129		ERR10897868.sbin.1	39.84	0.02	0.07		ERR10897917.mbin.1	83.15	0.16	0
ERR10898127	France	32350	0.00479348		ERR10897871.sbin.1	76.79	0.81	0.35		ERR10897917.mbin.2	55.59	0.02	0
ERR10898128	France	2911090	0.434357		ERR10897872.sbin.1	41.96	0.01	0		ERR10897917.mbin.3	31.52	0	0
ERR10898129	France	361330	0.0539918		ERR10897872.sbin.3	50.53	0.3	0.74		ERR10897918.mbin.2	20.29	0	0
ERR10898130	France	36460	0.00541435		ERR10897873.sbin.1	52.19	0.54	0.15		ERR10897918.mbin.3	11.36	0.32	1
ERR10898131	France	395176	0.0590203		ERR10897873.sbin.2	41.63	0.03	0.1		ERR10897918.mbin.4	39.06	0.17	1
ERR10898132	France	290964	0.0434121		ERR10897874.sbin.1	60.18	0.4	0		ERR10897918.mbin.5	23.89	0.01	0.03
ERR10898133	France	13992	0.00205569		ERR10897874.sbin.2	99.94	0.47	0		ERR10897918.mbin.6	24.09	0	0
ERR10898134	France	1481876	0.220884		ERR10897875.sbin.1	20.03	0.04	0		ERR10897918.mbin.7	56.46	6.97	0.52
ERR10898135	France	644856	0.0961277		ERR10897875.sbin.2	9.41	0	0		ERR10897919.mbin.1	14.99	0	0
ERR10898136	France	1609950	0.240076		ERR10897875.sbin.4	6.61	0.01	0.27		ERR10897919.mbin.10	51.22	0.42	0
ERR10898137	France	756820	0.113046		ERR10897876.sbin.1	38.44	0.01	0		ERR10897919.mbin.2	18.16	0.15	0
ERR10898138	France	12720	0.00188218		ERR10897876.sbin.2	49.6	0.19	0		ERR10897919.mbin.3	37.29	0.23	0
ERR10898139	France	407364	0.0607811		ERR10897877.sbin.1	87.25	0.78	0		ERR10897919.mbin.5	40.35	0.21	0
ERR10898140	France	21670	0.00321449		ERR10897880.sbin.1	37.99	0	0		ERR10897919.mbin.6	22.61	0.01	0.07
ERR10898141	France	607824	0.0906785		ERR10897880.sbin.2	43.38	0.03	0		ERR10897919.mbin.7	21.38	0	0
ERR10898142	France	94650	0.0141179		ERR10897882.sbin.2	70.71	0.19	0		ERR10897919.mbin.8	13.36	0	0
ERR10898143	France	755032	0.112797		ERR10897883.sbin.1	89.16	0.03	0		ERR10897920.mbin.1	59.01	0.77	0
ERR10898144	France	421684	0.0629263		ERR10897886.sbin.10	14.07	0	0.3		ERR10897920.mbin.2	33.5	0.01	0
ERR10898145	France	148506	0.0221533		ERR10897886.sbin.11	30.01	0.08	0.34		ERR10897922.mbin.1	47.67	0	0
ERR10898146	France	6222800	0.928356		ERR10897886.sbin.12	13.34	0.01	0.15		ERR10897922.mbin.2	39.7	0.01	0.08
ERR10898147	France	38883060	5.79759		ERR10897886.sbin.14	39.97	0.01	0		ERR10897923.mbin.1	72.64	0.01	0
ERR10898148	France	266118	0.0397194		ERR10897886.sbin.15	25.1	0	0.02		ERR10897924.mbin.1	31.93	0.04	0
ERR10898149	France	30194	0.00446827		ERR10897886.sbin.16	22.81	0.04	0		ERR10897924.mbin.2	47.56	0.01	0
ERR10898150	France	860892	0.128543		ERR10897886.sbin.2	17.21	0	0.13		ERR10897924.mbin.4	97.04	0.05	0
ERR10898151	France	676094	0.100874		ERR10897886.sbin.4	26.82	0.01	0.64		ERR10897925.mbin.1	44.78	0.11	0
ERR10898152	France	1045206	0.156245		ERR10897886.sbin.6	38.98	0.06	0		ERR10897925.mbin.10	40.09	0.02	0
ERR10898153	France	10649738	1.58953		ERR10897886.sbin.7	99.73	0.01	0		ERR10897925.mbin.11	97.77	0.32	0.11
ERR10898154	France	1055718	0.157602		ERR10897886.sbin.9	16.51	0.01	0		ERR10897925.mbin.12	88.48	1.26	0
ERR10898155	France	238768	0.0356353		ERR10897887.sbin.1	62.35	0.08	0		ERR10897925.mbin.15	74.74	0.02	0
ERR10898156	France	254990	0.0380398		ERR10897888.sbin.1	44.09	0.1	0		ERR10897925.mbin.2	99.86	0.08	0
ERR10898157	France	562362	0.0839305		ERR10897890.sbin.2	17.69	0	0.06		ERR10897925.mbin.21	88.3	0.36	0
ERR10898158	France	942868	0.140727		ERR10897890.sbin.3	41.24	0.02	0		ERR10897925.mbin.22	64.29	1.86	0.33
ERR10898159	France	1875854	0.280098		ERR10897891.sbin.1	26.46	0.01	0		ERR10897925.mbin.26	60.31	0.64	0.33
ERR10898160	France	4021228	0.600676		ERR10897891.sbin.2	71.58	0.11	0		ERR10897925.mbin.27	91.01	0.21	0.06
ERR10898161	France	243656	0.0362853		ERR10897891.sbin.3	24.85	0.04	0.02		ERR10897925.mbin.28	71.28	0.12	0.26
ERR10898162	France	1439254	0.21468		ERR10897891.sbin.5	39.06	0.02	0		ERR10897925.mbin.29	77.48	0.14	0.46
ERR10898163	France	232444	0.0346626		ERR10897892.sbin.1	81.52	12.66	0.78		ERR10897925.mbin.30	41.12	0.1	1
ERR10898164	France	281986	0.0420366		ERR10897892.sbin.10	4.4	0	0		ERR10897925.mbin.31	22.95	2.11	0.99
ERR10898165	France	2951734	0.440983		ERR10897892.sbin.11	65.81	0.13	0.62		ERR10897925.mbin.32	92.14	1.44	0
ERR10898166	France	219314	0.0325382		ERR10897892.sbin.2	68.82	1.39	0.29		ERR10897925.mbin.33	49.59	0	0.04
ERR10898167	France	39954	0.00590968		ERR10897892.sbin.3	43.46	0.04	0		ERR10897925.mbin.34	53.95	0.11	0.1
ERR10898168	France	996154	0.148507		ERR10897892.sbin.4	38.49	0.47	0.2		ERR10897925.mbin.35	26.72	0.15	0
ERR10898169	France	102672	0.0153071		ERR10897892.sbin.5	41.2	0.6	0		ERR10897925.mbin.36	87.15	0.01	0.21
ERR10898170	France	437630	0.0652827		ERR10897892.sbin.6	41.58	0.02	0.45		ERR10897925.mbin.37	99.87	0.3	0.25
ERR10898171	France	323670	0.0482564		ERR10897892.sbin.7	56.65	0.93	0.44		ERR10897925.mbin.38	80.53	9.77	0
ERR10898172	France	610722	0.0912158		ERR10897892.sbin.9	46.33	0.64	0		ERR10897925.mbin.39	88.06	6.14	0
ERR10898173	France	1169120	0.173902		ERR10897893.sbin.1	6.86	0	0		ERR10897925.mbin.4	97.37	1.53	0.08
ERR10898174	France	13341318	1.98705		ERR10897893.sbin.3	16.26	0	0.02		ERR10897925.mbin.41	74.79	0.4	0
ERR10898175	France	1643698	0.245446		ERR10897893.sbin.4	18.6	0	0.01		ERR10897925.mbin.42	98.39	0.1	0.37
ERR10898176	France	36418	0.0054106		ERR10897893.sbin.6	23.67	0.01	0.01		ERR10897925.mbin.44	57.93	0.83	0
ERR10898177	France	1322338	0.196989		ERR10897893.sbin.7	9.05	0	0		ERR10897925.mbin.45	19.1	0.04	1
ERR10898178	France	732660	0.109362		ERR10897894.sbin.1	95.56	0.19	0		ERR10897925.mbin.46	10.55	0.01	0.89
ERR10898179	France	50201228	7.50245		ERR10897895.sbin.1	25.71	0.14	0		ERR10897925.mbin.48	84.17	0.09	0.02
ERR10898180	France	283508	0.0422869		ERR10897895.sbin.5	14.66	0	0.11		ERR10897925.mbin.50	55.3	0.07	0.38
ERR10898181	France	6592898	0.982414		ERR10897897.sbin.1	28.21	0.04	0.07		ERR10897925.mbin.51	69.92	8.41	0.19
ERR10898182	France	1426446	0.212806		ERR10897897.sbin.3	24.1	0.13	0.08		ERR10897925.mbin.54	95.4	0	0.1
ERR10898183	France	3118234	0.464453		ERR10897897.sbin.4	10.86	0	0.5		ERR10897925.mbin.55	95.65	0.64	0.13
ERR10898184	France	391746	0.058438		ERR10897897.sbin.5	47.14	0.67	0.1		ERR10897925.mbin.56	21.45	0	0
ERR10898185	France	280008	0.0418027		ERR10897897.sbin.6	24.15	0	0.13		ERR10897925.mbin.57	68.41	4.97	0
ERR10898186	France	2013222	0.300036		ERR10897899.sbin.1	28.6	0.34	0		ERR10897925.mbin.58	69.5	0.04	0
ERR10898187	France	2852920	0.425174		ERR10897904.sbin.1	89.97	0.05	0		ERR10897925.mbin.59	22.07	0	0
ERR10898188	France	985474	0.146759		ERR10897905.sbin.1	35.21	0.01	0		ERR10897925.mbin.6	37.69	0.12	0.42
ERR10898189	France	3728	0.000531404		ERR10897905.sbin.2	55.22	0	0.51		ERR10897925.mbin.60	74.02	9.29	0.98
ERR10898190	France	373428	0.0556947		ERR10897906.sbin.1	27.26	0.19	0		ERR10897925.mbin.61	99.8	0.03	0.05
ERR10898191	France	1267216	0.188778		ERR10897906.sbin.6	76.44	29.73	0		ERR10897925.mbin.64	42.16	0.08	0.11
ERR10898192	France	19688	0.00290184		ERR10897906.sbin.7	26.22	0.11	0		ERR10897925.mbin.66	14.78	0	0
ERR10898193	France	17274	0.00254903		ERR10897909.sbin.1	80.99	0.16	0		ERR10897925.mbin.8	39.34	0.01	0
ERR10898194	France	3043350	0.454888		ERR10897910.sbin.2	25.99	0.12	0		ERR10897925.mbin.9	93.66	0.1	0.11
ERR10898195	France	585444	0.0872963		ERR10897910.sbin.3	62.26	0.26	0		ERR10897926.mbin.1	30.51	0.07	0
ERR10898196	France	12919754	1.92447		ERR10897911.sbin.1	10.3	0	0		ERR10897926.mbin.2	36.13	0.44	0
ERR10898197	France	1364314	0.203909		ERR10897911.sbin.4	22.12	0.11	0		ERR10897927.mbin.2	87.75	0.01	0
ERR10898198	France	966192	0.144205		ERR10897912.sbin.1	65.6	1.6	0		ERR10897927.mbin.4	46.13	1.19	0
ERR10898199	France	9712	0.00139214		ERR10897913.sbin.11	100	0.73	0		ERR10897928.mbin.1	24.34	0.01	0
ERR10898200	France	1598256	0.238249		ERR10897913.sbin.3	93.89	0.06	0		ERR10897928.mbin.2	69.75	0	0.51
ERR10898201	France	406818	0.0607596		ERR10897913.sbin.5	22.05	0	0.17		ERR10897929.mbin.1	47.6	0.4	0.23
ERR10898202	France	534774	0.0797799		ERR10897914.sbin.10	87.89	2.74	0		ERR10897930.mbin.1	32.44	0.02	0
ERR10898203	France	16455014	2.45675		ERR10897914.sbin.12	84.98	0.63	0.98		ERR10897930.mbin.2	11.75	0	0
ERR10898204	France	454736	0.0679119		ERR10897914.sbin.14	92.28	0.43	0.01		ERR10897930.mbin.3	36.46	0	0
ERR10898205	France	4226552	0.629928		ERR10897914.sbin.18	47	1.09	0		ERR10897938.mbin.1	13.29	0	0
ERR10898206	France	526816	0.0784969		ERR10897914.sbin.19	89.22	0.56	0		ERR10897940.mbin.1	22.54	0.13	0
ERR10898207	France	1625268	0.242694		ERR10897914.sbin.2	39.64	0	0		ERR10897940.mbin.2	11.11	0	0
ERR10898208	France	88058	0.0130958		ERR10897914.sbin.20	13.06	0	0.16		ERR10897941.mbin.1	98.93	0.38	0.17
ERR10898209	France	4246	0.000604584		ERR10897914.sbin.22	98.6	0.03	0.31		ERR10897941.mbin.5	95.25	3.31	0.14
ERR10898210	France	101340	0.0150988		ERR10897914.sbin.3	6	0	0		ERR10897941.mbin.6	84.1	0.43	0.48
ERR10898211	France	1250310	0.186486		ERR10897915.sbin.1	17.14	0.1	0		ERR10897941.mbin.8	82.69	0.19	0.49
ERR10898212	France	694618	0.103424		ERR10897915.sbin.2	26.44	0.05	0		ERR10897942.mbin.5	20.86	0	0
ERR10898213	France	489880	0.0730137		ERR10897915.sbin.5	35.41	0.38	0		ERR10897943.mbin.1	28.38	0.17	0
ERR10898214	France	210854	0.031378		ERR10897915.sbin.6	13.13	0.02	0		ERR10897944.mbin.1	46.02	0.3	0.01
ERR10898215	France	45490	0.00673571		ERR10897915.sbin.7	35.17	0.01	0		ERR10897944.mbin.3	97.79	0.13	0.08
ERR10898216	France	768196	0.114776		ERR10897916.sbin.2	37.03	0.02	0		ERR10897944.mbin.5	43.88	0.06	0.24
ERR10898217	France	46358	0.00689878		ERR10897917.sbin.1	59.82	0.43	0		ERR10897946.mbin.1	61.82	0.73	0
ERR10898218	France	32183042	4.8089		ERR10897917.sbin.3	82.46	0.06	0		ERR10897947.mbin.2	29.34	0.04	0
ERR10898219	France	801490	0.119605		ERR10897918.sbin.1	58.31	0	0		ERR10897948.mbin.2	48.1	0.04	0.01
ERR10898220	France	567212	0.0845583		ERR10897918.sbin.3	8.97	0.03	0.98		ERR10897949.mbin.1	13.48	0	0
ERR10898221	France	110246	0.0164124		ERR10897918.sbin.4	32.77	0.01	0		ERR10897949.mbin.3	46.83	0.03	0
ERR10898222	France	1699020	0.253441		ERR10897919.sbin.1	16.34	0	0.06		ERR10897951.mbin.1	29.39	0	0
ERR10898223	France	934480	0.139471		ERR10897919.sbin.13	7.07	0	0		ERR10897951.mbin.2	14.28	0	0
ERR10898224	France	1479840	0.221057		ERR10897919.sbin.15	38.22	0.14	0		ERR10897951.mbin.3	37.05	0.03	0
ERR10898225	France	114910	0.0170872		ERR10897919.sbin.2	4.57	0	0		ERR10897954.mbin.1	85.81	0.29	0.12
ERR10898226	France	572254	0.0852295		ERR10897919.sbin.3	7.58	0	0		ERR10897955.mbin.1	55.99	0.01	0
ERR10898227	France	1606374	0.239325		ERR10897919.sbin.4	12.29	0.01	0		ERR10897955.mbin.2	6.49	0	0.19
ERR10898228	France	5959678	0.891288		ERR10897919.sbin.5	21.58	0	0		ERR10897956.mbin.1	47.94	0.32	0.18
ERR10898229	France	1277356	0.191046		ERR10897920.sbin.1	32.5	0.02	0		ERR10897956.mbin.3	99.77	0.01	0
ERR10898230	France	1299242	0.19379		ERR10897920.sbin.2	59.42	1.43	0		ERR10897957.mbin.2	25.82	0.01	0
ERR10898231	France	3374526	0.503075		ERR10897921.sbin.1	43.04	0.13	0		ERR10897958.mbin.1	58.95	0.11	0
ERR10898232	France	26734	0.00393151		ERR10897923.sbin.1	37.06	0.01	0		ERR10897960.mbin.1	41.73	0.01	0.24
ERR10898233	France	225584	0.0336279		ERR10897923.sbin.2	56.28	0.06	0		ERR10897960.mbin.2	48.97	0.02	0
ERR10898234	France	25786	0.00380507		ERR10897924.sbin.2	54.86	0.05	0		ERR10897961.mbin.2	98.35	0.13	0.15
ERR10898235	France	42284	0.00628006		ERR10897925.sbin.21	16.89	0.06	0		ERR10897961.mbin.3	94.88	0.78	0.27
ERR10898236	France	1028856	0.153515		ERR10897925.sbin.22	63.31	0.06	0		ERR10897961.mbin.4	91.84	0	0
ERR10898237	France	17488	0.00256496		ERR10897925.sbin.3	100	0.17	0.32		ERR10897963.mbin.1	24.75	0.06	0
ERR10898238	France	295856	0.0441346		ERR10897925.sbin.31	39.76	0.03	0.16		ERR10897964.mbin.1	24.35	0.02	0
ERR10898239	France	2094350	0.313162		ERR10897925.sbin.32	95.17	2.02	0.14		ERR10897964.mbin.2	72.29	0.11	0
ERR10898240	France	765194	0.114372		ERR10897925.sbin.33	97.48	0.18	0.54		ERR10897967.mbin.2	43.36	0	0
ERR10898241	France	643792	0.0959624		ERR10897925.sbin.36	78.06	25.13	0.85		ERR10897968.mbin.1	82.06	3.58	0.23
ERR10898242	France	535886	0.0800324		ERR10897925.sbin.38	81.21	1.24	0		ERR10897968.mbin.6	30.03	0.39	0
ERR10898243	France	41876	0.0062247		ERR10897925.sbin.40	67.21	0.03	0		ERR10897969.mbin.1	54.48	0.01	0
ERR10898244	France	1524460	0.227729		ERR10897925.sbin.41	27.25	0.43	0		ERR10897970.mbin.1	97.72	0.25	0
ERR10898245	France	12148	0.00178287		ERR10897925.sbin.44	96.88	0.63	0.13		ERR10897970.mbin.4	12.15	0	0
ERR10898246	France	7023732	1.0502		ERR10897925.sbin.5	98.77	0.02	0		ERR10897970.mbin.5	56.81	0.16	0.04
ERR10898247	France	10716092	1.60232		ERR10897925.sbin.53	88.7	0.04	0.02		ERR10897974.mbin.1	65.88	0.28	0
ERR10898248	France	1886038	0.282009		ERR10897925.sbin.54	24.16	0	0.55		ERR10897976.mbin.1	28.9	0.01	0
ERR10898249	France	587158	0.0877349		ERR10897925.sbin.8	92.67	0.06	0.26		ERR10897977.mbin.1	11.33	0.01	0
ERR10898250	France	3844862	0.574507		ERR10897926.sbin.3	21.04	0	0		ERR10897977.mbin.2	22.85	0.12	0
ERR10898251	France	448682	0.0669496		ERR10897927.sbin.3	8.02	0	0		ERR10897978.mbin.2	21.34	0	0.16
ERR10898252	France	319614	0.0476824		ERR10897929.sbin.2	15.99	0	0.19		ERR10897979.mbin.1	20.42	0.03	0
ERR10898253	France	415042	0.0619049		ERR10897930.sbin.2	33.34	0.03	0		ERR10897982.mbin.2	15.47	0	0
ERR10898254	France	2224	0.000285744		ERR10897931.sbin.1	51.54	0.19	0		ERR10897985.mbin.1	42.27	0.14	0
ERR10898255	France	2284364	0.339989		ERR10897933.sbin.1	25.33	0.11	0		ERR10897985.mbin.2	30.92	0.05	0
ERR10898256	France	998790	0.149		ERR10897934.sbin.1	80.13	0.39	0		ERR10897986.mbin.1	23.24	0.15	0
ERR10898257	France	50303354	7.52151		ERR10897938.sbin.2	42.82	0.06	0		ERR10897986.mbin.5	29.22	0.01	0
ERR10898258	France	114300	0.0170472		ERR10897938.sbin.3	26.11	0.21	0		ERR10897986.mbin.6	20.21	0.01	0
ERR10898259	France	1323794	0.197716		ERR10897939.sbin.3	31.17	0.35	0		ERR10897987.mbin.1	31.1	0.2	0
ERR10898260	France	328582	0.0489207		ERR10897941.sbin.1	13.47	0.02	0		ERR10897987.mbin.2	47.41	0.08	0
ERR10898261	France	617040	0.0921713		ERR10897941.sbin.8	9.76	0	0		ERR10897990.mbin.1	66.23	0.01	0.44
ERR10898262	France	1124038	0.16764		ERR10897942.sbin.1	85.89	0.14	0		ERR10897991.mbin.1	13.91	0	0.21
ERR10898263	France	2607144	0.390026		ERR10897944.sbin.1	17.76	0.01	0.18		ERR10897994.mbin.1	25.36	0.05	0
ERR10898264	France	1179552	0.176171		ERR10897944.sbin.4	17.76	0.02	0.26		ERR10897999.mbin.1	16.51	0.03	0.42
ERR10898265	France	57688	0.00854937		ERR10897944.sbin.6	97.76	0.14	0.08		ERR10898000.mbin.1	21.83	0	0.16
ERR10898266	France	11048354	1.65231		ERR10897944.sbin.7	33.76	1.17	0		ERR10898000.mbin.2	63.81	0.01	0
ERR10898267	France	470976	0.0704149		ERR10897948.sbin.5	18.24	0	0.02		ERR10898001.mbin.1	20.42	0	0
ERR10898268	France	801534	0.119724		ERR10897949.sbin.3	99.81	0.06	0		ERR10898002.mbin.1	50.83	0.07	0
ERR10898269	France	1630176	0.24358		ERR10897951.sbin.1	11.47	0.03	0		ERR10898005.mbin.1	56.14	0.03	0
ERR10898270	France	15408104	2.30429		ERR10897951.sbin.2	76.77	0.08	0		ERR10898008.mbin.1	48.11	0.53	0
ERR10898271	France	15258	0.00224092		ERR10897955.sbin.2	21.08	0.01	0		ERR10898011.mbin.4	15.68	0	0
ERR10898272	France	3853128	0.57557		ERR10897956.sbin.4	20.81	0	0.03		ERR10898011.mbin.5	27.78	0.02	0
ERR10898273	France	46768	0.0069476		ERR10897957.sbin.1	32.97	0.03	0		ERR10898013.mbin.2	38.63	0.26	0.5
ERR10898274	France	1338798	0.200124		ERR10897958.sbin.1	13.07	0.04	0		ERR10898014.mbin.1	84.14	0.21	0
ERR10898275	France	26712758	3.99045		ERR10897961.sbin.2	64.44	0.59	0.2		ERR10898016.mbin.2	47.53	0.01	0
ERR10898276	France	13076836	1.95461		ERR10897961.sbin.6	88.44	0.51	0.2		ERR10898017.mbin.2	30.66	0.02	0
ERR10898277	France	1665810	0.248607		ERR10897963.sbin.1	12.01	0.01	0		ERR10898019.mbin.2	37.64	0.02	0
ERR10898278	France	3942	0.000543488		ERR10897963.sbin.2	35.57	0.01	0		ERR10898022.mbin.1	96.35	0.06	0
ERR10898279	France	1183228	0.176924		ERR10897968.sbin.6	37.39	0.15	0.03		ERR10898023.mbin.3	29.59	0.01	0
ERR10898280	France	285484	0.042535		ERR10897971.sbin.1	44.59	0	0		ERR10898025.mbin.3	28.01	0.08	0
ERR10898281	France	678860	0.101079		ERR10897973.sbin.1	48.97	0.39	0		ERR10898026.mbin.2	19.08	0.09	0
ERR10898282	France	418856	0.0623196		ERR10897974.sbin.2	10.02	0.06	0		ERR10898027.mbin.3	11.21	0	0
ERR10898283	France	14990	0.00219211		ERR10897978.sbin.1	25.41	0	0.16		ERR10898030.mbin.1	12.59	0.02	0
ERR10898284	France	440314	0.0657952		ERR10897979.sbin.2	53.55	0.22	0		ERR10898044.mbin.3	42.73	1.05	0
ERR10898285	France	15216784	2.27532		ERR10897982.sbin.3	24.88	0.01	0		ERR10898047.mbin.10	86.89	1.17	0
ERR10898286	France	139388	0.0207308		ERR10897985.sbin.3	53.67	0.06	0		ERR10898047.mbin.16	65.83	0.28	0
ERR10898287	France	1852054	0.276723		ERR10897987.sbin.2	49.47	0.31	0		ERR10898047.mbin.5	87.15	0	0
ERR10898288	France	2365912	0.352564		ERR10897993.sbin.3	49.62	0.04	0.19		ERR10898047.mbin.8	99.72	1.11	0
ERR10898289	France	1041124	0.155602		ERR10897994.sbin.1	23.38	0.01	0		ERR10898049.mbin.11	91.19	0.46	0.3
ERR10898290	France	282794	0.0422138		ERR10897994.sbin.3	13.24	0	0		ERR10898051.mbin.1	39.79	0.07	0
ERR10898291	France	154836	0.0230768		ERR10897997.sbin.4	15.29	0	0		ERR10898052.mbin.1	75.65	0	0.52
ERR10898292	France	14774394	2.20596		ERR10898017.sbin.1	22.32	0.28	0		ERR10898053.mbin.2	35.93	0.27	0
ERR10898293	France	651512	0.097254		ERR10898019.sbin.1	20.99	0.02	0.66		ERR10898056.mbin.2	4.73	0	0.1
ERR10898294	France	1775332	0.26531		ERR10898019.sbin.3	25.83	0	0		ERR10898062.mbin.3	42.42	0.03	0
ERR10898295	France	452782	0.0675888		ERR10898026.sbin.2	99.99	0.12	0		ERR10898063.mbin.1	99.97	0.01	0
ERR10898296	France	7534	0.00108171		ERR10898026.sbin.3	99.14	0.03	0		ERR10898065.mbin.13	23.36	0.13	0.02
ERR10898297	France	79652	0.0118227		ERR10898026.sbin.6	24.87	0	0.01		ERR10898065.mbin.8	47.52	1.08	0
ERR10898298	France	51442	0.00764741		ERR10898030.sbin.3	42.97	0.63	0		ERR10898065.mbin.9	28.35	0.01	0.01
ERR10898299	France	163882	0.0243782		ERR10898031.sbin.2	99.91	0.03	0		ERR10898066.mbin.1	24.89	0.04	0
ERR10898300	France	19104112	2.84912		ERR10898037.sbin.1	41.66	0.38	0		ERR10898067.mbin.4	96.2	2.44	0.21
ERR10898301	France	956694	0.142661		ERR10898038.sbin.3	31.95	0.07	0		ERR10898070.mbin.1	29.52	0.06	0
ERR10898302	France	1400200	0.208713		ERR10898045.sbin.1	56.18	0.86	0.24		ERR10898082.mbin.3	90.74	1.42	0
ERR10898303	France	1262710	0.188526		ERR10898045.sbin.2	91.75	0.2	0.18		ERR10898082.mbin.8	33.79	0.19	0
ERR10898304	France	1429320	0.213399		ERR10898046.sbin.1	99.96	0.88	0.04		ERR10898083.mbin.1	12.87	0	0
ERR10898305	France	771676	0.115258		ERR10898047.sbin.18	18.09	0.15	0.56		ERR10898083.mbin.2	62.82	0	0
ERR10898306	France	73846	0.0109903		ERR10898049.sbin.9	33.78	0.03	0		ERR10898086.mbin.2	25.85	0.14	0
ERR10898307	France	3858	0.000536558		ERR10898054.sbin.1	10.59	0	0.42		ERR10898087.mbin.2	21.55	0	0
ERR10898308	France	136104	0.0202734		ERR10898055.sbin.2	44.04	0.05	0		ERR10898104.mbin.13	9.28	0	0
ERR10898309	France	157826	0.0235187		ERR10898077.sbin.1	99.74	0.2	0		ERR10898104.mbin.2	45.41	0.01	0.02
ERR10898310	France	198760	0.0296318		ERR10898090.sbin.4	20.16	0.02	0		ERR10898120.mbin.7	16.84	0.03	0.42
ERR10898311	France	1646658	0.245646		ERR10898104.sbin.12	4.63	0.27	0		ERR10898125.mbin.5	17.56	0	0
ERR10898312	France	139842	0.0207937		ERR10898112.sbin.1	11.94	0.04	0		ERR10898147.mbin.1	48.88	0.05	0.08
SRR2175761	USA	266892	0.0267949		ERR10898116.sbin.1	35.19	0.04	0.46		ERR10898147.mbin.4	15.16	0	0.16
SRR2175791	USA	176560	0.0176699		ERR10898155.sbin.1	44.99	0.7	0		ERR4705195.mbin.9	89.38	0.57	0.37
SRR2240727	USA	1106338	0.111476		GV28.sbin.2	63.57	39.23	0.38		ERR4705226.mbin.1	69.75	0.65	0
SRR2240726	USA	106252	0.0107029		P10707843.sbin.6	54.67	0.57	0		ERR4705234.mbin.2	11.44	0.02	0
SRR1952554	USA	724552	0.0720793		ERR10897874.sbin.3	90.99	0.02	0		ERR10897914.mbin.6	92.9	0	0
SRR2175799	USA	127678	0.0128249		ERR10897892.sbin.8	26.95	0.01	0		ERR10897925.mbin.18	96.33	1.32	0.04
SRR2175803	USA	262542	0.0260559		ERR10897895.sbin.3	70.21	0.29	0		ERR10897925.mbin.43	92.9	0.01	0.06
SRR2175815	USA	1913348	0.18914		ERR10897897.sbin.2	80.37	12.07	0		ERR10897925.mbin.62	99.81	0.19	0.12
SRR2175824	USA	3304184	0.32805		ERR10897901.sbin.1	68.25	0.34	0		ERR10897925.mbin.63	60.69	0.05	0.11
SRR2240836	USA	401980	0.039969		ERR10897907.sbin.1	65.76	0.06	0		ERR10897925.mbin.7	62.43	0.88	0.98
SRR1944673	USA	13806	0.00137895		ERR10897910.sbin.1	13.15	0.01	0		ERR10897927.mbin.1	54.78	0.31	0
SRR1952438	USA	3293278	0.331976		ERR10897911.sbin.2	27.67	0.1	0		ERR10897927.mbin.3	39.28	0.16	0
SRR2241024	USA	332900	0.0329555		ERR10897911.sbin.3	27.23	0.03	0		ERR10897929.mbin.2	46.9	0.01	0.4
SRR1944845	USA	152686	0.0153499		ERR10897913.sbin.13	83.98	0	0		ERR10897930.mbin.4	77.56	0	0
SRR2241111	USA	356828	0.0356762		ERR10897913.sbin.2	91.34	0.77	0		ERR10897931.mbin.1	37.8	0.04	0
SRR1952519	USA	1264990	0.127234		ERR10897913.sbin.7	89.9	0.08	0		ERR10897934.mbin.1	61.35	0.26	0
SRR1952583	USA	91194	0.00912671		ERR10897914.sbin.1	12.78	0	0		ERR10897938.mbin.3	38.54	0.01	0
SRR2241120	USA	70752	0.00708526		ERR10897914.sbin.11	17.43	0	0		ERR10897939.mbin.1	20.22	0	0
SRR1952601	USA	2600626	0.261556		ERR10897914.sbin.13	11.91	0.16	1		ERR10897939.mbin.2	41.32	0	0
SRR1952484	USA	314530	0.0316001		ERR10897914.sbin.16	83.46	0.08	0.59		ERR10897940.mbin.4	30.29	0.03	0
SRR1944797	USA	84382	0.00847571		ERR10897914.sbin.17	96.45	0.85	0		ERR10897941.mbin.3	93.8	0.01	0
SRR2241219	USA	634130	0.0637527		ERR10897914.sbin.26	98.32	1.27	0		ERR10897941.mbin.4	99.15	0.06	0
SRR2241374	USA	1773734	0.17662		ERR10897914.sbin.27	69.85	2.06	0.99		ERR10897941.mbin.7	28.84	0.03	0
SRR1951760	USA	566748	0.0571609		ERR10897914.sbin.7	9.51	0.03	0.86		ERR10897942.mbin.1	25.6	0.16	0
SRR1952599	USA	196472	0.0197009		ERR10897914.sbin.8	44.62	0.09	0.04		ERR10897942.mbin.2	33.11	0.01	0
SRR6748214	USA	295106	0.0441192		ERR10897914.sbin.9	94.2	0.14	0.05		ERR10897944.mbin.2	83.86	0.18	0.17
SRR6748181	USA	286094	0.042804		ERR10897915.sbin.3	20.4	0	0		ERR10897947.mbin.1	57.48	0.11	0
SRR6748065	USA	460818	0.068944		ERR10897915.sbin.4	57.4	0.04	0		ERR10897948.mbin.1	51.33	0.01	0.01
SRR6748215	USA	346486	0.051777		ERR10897916.sbin.1	47.18	0.04	0.54		ERR10897949.mbin.2	81.42	0.05	0
SRR6748213	USA	1938252	0.289276		ERR10897917.sbin.2	39.88	0.1	0		ERR10897949.mbin.4	38.44	0.04	0
SRR6748212	USA	6110920	0.913496		ERR10897918.sbin.2	54.78	5.61	0		ERR10897956.mbin.2	58.17	0.03	0.1
SRR6748218	USA	320028	0.0478339		ERR10897918.sbin.5	22.32	0	0.09		ERR10897963.mbin.2	18.32	0.01	0
SRR6748172	USA	756342	0.113003		ERR10897919.sbin.11	38.42	0.01	0		ERR10897967.mbin.1	28.29	0	0
SRR6748216	USA	343566	0.051341		ERR10897919.sbin.14	12.03	0	0.04		ERR10897968.mbin.3	8.43	0	0
SRR6748219	USA	528690	0.0789836		ERR10897919.sbin.6	47.31	0	0.31		ERR10897968.mbin.4	59.55	0.34	0
SRR6748168	USA	377536	0.0563814		ERR10897919.sbin.8	32.48	0.08	0		ERR10897969.mbin.3	22.32	0	0
SRR6748171	USA	1078406	0.161061		ERR10897919.sbin.9	5.66	0	0		ERR10897970.mbin.10	6.94	0	0.01
SRR6748217	USA	742724	0.110932		ERR10897921.sbin.2	56.05	0.11	0		ERR10897970.mbin.11	84.63	0.07	0
SRR6748167	USA	359278	0.0536734		ERR10897922.sbin.1	52.68	0.01	0		ERR10897970.mbin.12	95.78	0.15	0.08
SRR6748169	USA	421134	0.0628864		ERR10897922.sbin.2	36.95	0.05	0		ERR10897970.mbin.13	82.13	2.14	0
SRR6748170	USA	573764	0.0856941		ERR10897924.sbin.3	46.95	0.03	0		ERR10897970.mbin.2	95.72	0.55	0
SRR6747948	USA	1554750	0.232629		ERR10897925.sbin.1	24.7	0.13	0.92		ERR10897970.mbin.3	97.66	1.01	0.07
SRR6748001	USA	3215274	0.480944		ERR10897925.sbin.11	46.1	0.01	0		ERR10897970.mbin.6	98.34	0.06	0
SRR6747984	USA	2526182	0.378017		ERR10897925.sbin.12	24.61	0.03	0.11		ERR10897970.mbin.7	88.29	0.23	0
SRR6747983	USA	889370	0.132895		ERR10897925.sbin.14	53.7	0.01	0.05		ERR10897970.mbin.8	96.72	0.01	0
SRR6747986	USA	1658612	0.248113		ERR10897925.sbin.15	87.11	0	0.09		ERR10897970.mbin.9	75.72	0.08	0
SRR6747980	USA	2150776	0.321746		ERR10897925.sbin.16	77.13	0.15	0		ERR10897971.mbin.1	98.25	0.02	0
SRR6747979	USA	1695512	0.253664		ERR10897925.sbin.17	86.24	1.17	0		ERR10897973.mbin.1	70.11	0.03	0
SRR6747982	USA	2322910	0.347474		ERR10897925.sbin.18	88.78	0.01	0.06		ERR10897975.mbin.1	51.02	0.02	0.55
SRR6747981	USA	1451814	0.2172		ERR10897925.sbin.19	10.99	0	0.19		ERR10897975.mbin.2	43.16	0	0
SRR6747985	USA	909072	0.135962		ERR10897925.sbin.2	85.04	0	0.15		ERR10897977.mbin.3	33.4	0	0
SRR6748131	USA	454332	0.0678873		ERR10897925.sbin.20	87.41	64.91	0		ERR10897978.mbin.1	73.14	0.25	0.14
SRR6748186	USA	164744	0.024615		ERR10897925.sbin.23	71.58	1.19	0.17		ERR10897979.mbin.2	28.62	0.07	0
SRR6748183	USA	325122	0.04864		ERR10897925.sbin.26	57.69	5.61	0.99		ERR10897982.mbin.1	11.6	0	0
SRR6747965	USA	461232	0.0689959		ERR10897925.sbin.27	16.78	0.16	0.62		ERR10897982.mbin.3	33.8	0.07	0
SRR6747966	USA	697206	0.104089		ERR10897925.sbin.28	82.71	3.75	0		ERR10897986.mbin.2	16.72	0	0
SRR6748000	USA	1456686	0.217712		ERR10897925.sbin.29	68.67	0.15	0.53		ERR10897986.mbin.3	26.92	0.01	0
SRR6748037	USA	637004	0.0951036		ERR10897925.sbin.30	79.81	0.99	0		ERR10897986.mbin.4	39.72	0.04	0
SRR6747971	USA	189552	0.0283359		ERR10897925.sbin.34	89.34	0.22	0.38		ERR10897989.mbin.1	23.72	0.02	0
SRR6747972	USA	362012	0.054094		ERR10897925.sbin.37	95.69	0.29	0		ERR10897990.mbin.2	32.19	0.02	0
SRR6747967	USA	3987084	0.596387		ERR10897925.sbin.39	99.8	0.03	0.04		ERR10897991.mbin.2	18.94	0.02	0
SRR6748072	USA	523584	0.078369		ERR10897925.sbin.42	97.94	0.33	0.21		ERR10897991.mbin.4	35.54	0.02	0
SRR6748007	USA	212972	0.0318622		ERR10897925.sbin.43	81.48	9.29	0.91		ERR10897992.mbin.1	64.19	0.01	0
SRR6748103	USA	204152	0.030554		ERR10897925.sbin.46	92.04	0.26	0.2		ERR10897992.mbin.2	26.79	0.08	0
SRR6748016	USA	170246	0.0254711		ERR10897925.sbin.47	11.09	0	0.6		ERR10897993.mbin.1	97.37	0.14	0.07
SRR6748015	USA	100556	0.0150422		ERR10897925.sbin.48	99.93	0.04	0.11		ERR10897993.mbin.2	95.44	0.2	0.17
SRR6748014	USA	404588	0.0604835		ERR10897925.sbin.51	59.25	0.04	0.23		ERR10897993.mbin.3	99.98	0.11	0
SRR6748145	USA	195644	0.0292569		ERR10897925.sbin.55	53.93	1.53	0.3		ERR10897993.mbin.4	98.9	0.56	0.11
SRR6748132	USA	414804	0.0620076		ERR10897925.sbin.56	93.61	1.9	0.11		ERR10897994.mbin.2	28.66	0.04	0
SRR6747939	USA	47734	0.00713621		ERR10897925.sbin.57	99.98	0.1	0		ERR10897994.mbin.3	19.78	0.08	0
SRR6748144	USA	45224	0.0067636		ERR10897925.sbin.58	41.42	0.1	0.1		ERR10897997.mbin.1	99.5	0.37	0
SRR6748041	USA	46920	0.00701455		ERR10897925.sbin.6	87.1	0.01	0.19		ERR10897997.mbin.2	91.83	0.17	0.14
SRR6748044	USA	72084	0.0107803		ERR10897925.sbin.61	82.72	0.46	0.17		ERR10897998.mbin.1	44.8	0	0
SRR6748047	USA	72014	0.0107732		ERR10897925.sbin.7	27.74	0.13	0.08		ERR10897998.mbin.2	23.83	0.04	0
SRR6748046	USA	61752	0.00923575		ERR10897925.sbin.9	87.9	50.8	0		ERR10897999.mbin.2	64.32	0.04	0
SRR6748012	USA	361832	0.0541022		ERR10897926.sbin.1	51.16	0.42	0.41		ERR10897999.mbin.3	15.48	0	0
SRR6748011	USA	245580	0.0367194		ERR10897926.sbin.2	89.31	0.6	0		ERR10897999.mbin.4	18.67	0	0.51
SRR6747973	USA	80854	0.0120949		ERR10897927.sbin.1	21.66	0.14	0		ERR10898001.mbin.2	9.81	0	0
SRR6748136	USA	104716	0.0156645		ERR10897927.sbin.2	45.66	0.12	0		ERR10898001.mbin.3	53.82	1.17	0
SRR6748135	USA	95988	0.0143522		ERR10897927.sbin.4	25.89	0.03	0		ERR10898003.mbin.1	91.4	0.05	0
SRR6748043	USA	80472	0.0120343		ERR10897927.sbin.5	50.16	1.16	0		ERR10898004.mbin.1	56.58	0	0.3
SRR6748143	USA	68848	0.0102986		ERR10897927.sbin.6	82.59	0.01	0		ERR10898004.mbin.2	34.57	0.01	0
SRR6748209	USA	671310	0.100447		ERR10897927.sbin.7	9.99	0	0		ERR10898005.mbin.2	35.87	0.01	0
SRR6748211	USA	870074	0.130183		ERR10897928.sbin.1	47.03	0.02	0.57		ERR10898006.mbin.1	84.71	0.19	0
SRR6748210	USA	832846	0.124562		ERR10897928.sbin.2	34.17	0.03	0.48		ERR10898007.mbin.1	45.86	0.24	0
SRR6748173	USA	1170776	0.175186		ERR10897929.sbin.1	67.69	0.85	0.02		ERR10898007.mbin.2	18.68	0	0
SRR6748174	USA	1537916	0.229702		ERR10897930.sbin.3	38.25	0.06	0		ERR10898007.mbin.3	8.93	0	0
SRR6748175	USA	1145928	0.171442		ERR10897930.sbin.4	55.58	0.01	0		ERR10898007.mbin.4	12.63	0	0
SRR6748176	USA	2274134	0.340202		ERR10897931.sbin.2	37.78	0.48	0		ERR10898011.mbin.1	27.77	0.01	0.05
SRR6748180	USA	556712	0.0832378		ERR10897933.sbin.2	19.73	0.12	0		ERR10898011.mbin.2	47.69	0.09	0
SRR6748179	USA	650056	0.0972453		ERR10897933.sbin.3	15.12	0.01	0		ERR10898011.mbin.3	20.09	0.02	0
SRR6748178	USA	573486	0.0858044		ERR10897933.sbin.4	14.38	0.01	0		ERR10898013.mbin.1	48	0.01	0
SRR6748177	USA	2216536	0.331614		ERR10897938.sbin.1	10.46	0.01	0		ERR10898015.mbin.1	99.96	0.19	0
SRR6748208	USA	1208406	0.180808		ERR10897939.sbin.1	17.37	0	0		ERR10898015.mbin.2	96.85	0.09	0
SRR6747938	USA	165448	0.0247482		ERR10897939.sbin.2	42.34	0	0		ERR10898016.mbin.1	31.72	0.42	0
SRR6747940	USA	151400	0.0226617		ERR10897941.sbin.10	96.02	1.35	0.76		ERR10898017.mbin.1	13.08	0.06	0
SRR6747943	USA	190406	0.028469		ERR10897941.sbin.11	84.02	0.34	0.47		ERR10898017.mbin.3	33.05	0.01	0
SRR6747942	USA	185728	0.0277085		ERR10897941.sbin.2	65.14	0.54	0.47		ERR10898018.mbin.1	46.16	0.11	0
SRR6747945	USA	409014	0.0611595		ERR10897941.sbin.3	29.83	0.23	0.07		ERR10898019.mbin.1	32.63	0.01	0
SRR6747944	USA	634690	0.0949712		ERR10897941.sbin.4	38.36	0.17	0		ERR10898019.mbin.3	48.75	0.16	0
SRR6747941	USA	199570	0.0298555		ERR10897941.sbin.5	89.53	8.95	0.52		ERR10898019.mbin.4	47.68	0.01	0
SRR6747947	USA	1403188	0.209563		ERR10897941.sbin.6	58.36	0.59	0.16		ERR10898020.mbin.1	81.55	0.04	0
SRR6747946	USA	225346	0.0336966		ERR10897941.sbin.7	87.57	0.31	0.13		ERR10898021.mbin.1	56.79	0.63	0
SRR6748191	USA	230046	0.0344111		ERR10897941.sbin.9	75.62	0.01	0		ERR10898021.mbin.2	33.46	0.21	0
SRR6748192	USA	2010770	0.300683		ERR10897942.sbin.2	38.8	0.02	0		ERR10898023.mbin.1	22.73	0.07	0
SRR6748207	USA	463926	0.0693456		ERR10897942.sbin.3	47.78	0.7	0		ERR10898023.mbin.2	30.02	0.02	0
SRR6747950	USA	1187924	0.177509		ERR10897943.sbin.1	94.43	1.32	0		ERR10898023.mbin.5	62.76	0.04	0.06
SRR6747949	USA	1033162	0.154367		ERR10897944.sbin.2	15.47	0	0		ERR10898024.mbin.1	98.48	0.42	0.19
SRR6747952	USA	295120	0.0440813		ERR10897944.sbin.3	27.98	0.01	0.39		ERR10898025.mbin.2	13.77	0.03	0
SRR6747951	USA	722136	0.1077		ERR10897944.sbin.5	43.75	0.36	0.24		ERR10898026.mbin.1	18.49	0	0.01
SRR6747954	USA	572686	0.0855579		ERR10897946.sbin.1	69.69	0.75	0		ERR10898026.mbin.5	90.67	0.03	0
SRR6747953	USA	919412	0.137375		ERR10897946.sbin.2	98.48	0.02	0		ERR10898026.mbin.6	32.99	0.29	0
SRR6747956	USA	906562	0.135507		ERR10897947.sbin.2	35.17	0.12	0		ERR10898026.mbin.7	57.07	0.31	0.01
SRR6747958	USA	1222890	0.182708		ERR10897948.sbin.1	8.34	0	0.1		ERR10898027.mbin.1	9.87	0	0
SRR6747957	USA	838504	0.125349		ERR10897948.sbin.2	17.14	0	0.01		ERR10898027.mbin.2	39	0.34	0
SRR6747955	USA	491212	0.0733896		ERR10897948.sbin.3	7.54	0	0.01		ERR10898027.mbin.4	7.54	0.01	0
SRR6747991	USA	958452	0.143323		ERR10897949.sbin.1	42.04	0	0		ERR10898027.mbin.5	46.34	0.18	0
SRR6747992	USA	484110	0.0723726		ERR10897949.sbin.2	52.47	0.27	0		ERR10898027.mbin.6	11.58	0.07	0
SRR6747993	USA	278862	0.0416766		ERR10897950.sbin.1	77.91	1.23	0		ERR10898027.mbin.7	15.4	0	0
SRR6747994	USA	510546	0.076331		ERR10897954.sbin.1	39.51	0.05	0.12		ERR10898027.mbin.8	24.26	0.03	0
SRR6747987	USA	673394	0.100665		ERR10897954.sbin.2	22.87	0	0		ERR10898028.mbin.1	15.59	0.01	0
SRR6747988	USA	521992	0.0780236		ERR10897954.sbin.3	34.55	0	0.15		ERR10898028.mbin.2	64.78	0	0
SRR6747989	USA	364158	0.0544255		ERR10897955.sbin.1	7.56	0	0		ERR10898030.mbin.2	27.83	0.09	0
SRR6747990	USA	182808	0.0273154		ERR10897955.sbin.4	22.92	0.06	0		ERR10898030.mbin.3	35.48	0.1	0
SRR6747997	USA	72676	0.0108533		ERR10897955.sbin.5	10.28	0	0		ERR10898031.mbin.1	48.33	0.1	0
SRR6747998	USA	245106	0.0366338		ERR10897955.sbin.6	19.38	0.03	0		ERR10898031.mbin.3	23.09	0.08	0
SRR5274093	Italy	24432	0.0023234		ERR10897956.sbin.2	20.69	0.02	0.09		ERR10898031.mbin.4	20.66	0.12	0
SRR5274080	Italy	246450	0.0237026		ERR10897956.sbin.3	14.04	0	0.05		ERR10898032.mbin.2	39.44	0.32	0
SRR5274056	Italy	1476738	0.146614		ERR10897957.sbin.2	55.67	0	0		ERR10898033.mbin.2	11.77	0.01	0
SRR5274041	Italy	632480	0.0629007		ERR10897958.sbin.2	11.91	0.01	0		ERR10898033.mbin.3	26.59	0.05	0
SRR5274031	Italy	460252	0.0445347		ERR10897958.sbin.3	20.23	0	0		ERR10898034.mbin.2	13.22	0.01	0
SRR5274002	Italy	12432896	1.22018		ERR10897960.sbin.1	68.39	0.03	0.26		ERR10898036.mbin.1	84.13	0.72	0
SRR5273991	Italy	1698738	0.167249		ERR10897961.sbin.1	55.25	6.6	0.13		ERR10898037.mbin.1	46.59	0.04	0
SRR5273983	Italy	549924	0.0541218		ERR10897961.sbin.3	35.15	0.15	0.18		ERR10898038.mbin.1	32.84	0.08	0
SRR5273979	Italy	342822	0.0341625		ERR10897961.sbin.4	13.16	0.05	0.14		ERR10898038.mbin.2	26.87	0.02	0
SRR5273969	Italy	21470810	2.13971		ERR10897961.sbin.5	20.71	0.62	0.12		ERR10898038.mbin.3	23.78	0.01	0
SRR5273953	Italy	1827212	0.181309		ERR10897961.sbin.7	43.69	12.2	0.37		ERR10898038.mbin.4	14.57	0	0
SRR5273947	Italy	389372	0.0387749		ERR10897963.sbin.3	6.58	0	0		ERR10898039.mbin.1	17.63	0	0
SRR5273937	Italy	575548	0.0571275		ERR10897964.sbin.1	57.4	0.16	0		ERR10898039.mbin.2	10.09	0	0
SRR5273932	Italy	1238528	0.123099		ERR10897964.sbin.2	38.32	0.06	0		ERR10898039.mbin.3	14.69	0.01	0
SRR5273924	Italy	105530	0.0105211		ERR10897967.sbin.1	8.37	0	0.33		ERR10898039.mbin.4	12.93	0	0
SRR5273911	Italy	7729694	0.771084		ERR10897967.sbin.2	61.99	0	0		ERR10898040.mbin.1	22.57	0	0
SRR5273908	Italy	309774	0.0308444		ERR10897967.sbin.3	19.23	0	0		ERR10898041.mbin.1	10	0	0.02
SRR5273897	Italy	131384	0.0130734		ERR10897968.sbin.2	24.09	0.01	0.02		ERR10898041.mbin.2	14.03	0	0
SRR5273881	Italy	382584	0.0380802		ERR10897968.sbin.5	90.46	0.56	0		ERR10898041.mbin.3	24.79	0	0
SRR5575401	Luxembourg	257730	0.0387918		ERR10897968.sbin.7	8.78	0	0		ERR10898041.mbin.4	93.83	0.07	0
SRR5575397	Luxembourg	339084	0.0509412		ERR10897969.sbin.1	43.57	0.03	0		ERR10898041.mbin.5	23.13	0.13	0
SRR5575485	Luxembourg	760356	0.114497		ERR10897969.sbin.2	45.06	0.09	0		ERR10898041.mbin.6	25.21	0.2	0.47
SRR5575487	Luxembourg	144426	0.0217283		ERR10897970.sbin.10	90.61	2.19	0		ERR10898042.mbin.1	18.13	0	0
SRR5575604	Luxembourg	824282	0.124153		ERR10897970.sbin.11	65.06	0	0		ERR10898042.mbin.3	67.85	0	0
SRR5575603	Luxembourg	1730830	0.260586		ERR10897970.sbin.14	54.75	0.28	0.07		ERR10898043.mbin.1	92.74	0.05	0
SRR5575602	Luxembourg	159864	0.0240476		ERR10897970.sbin.2	68.88	0.16	0		ERR10898044.mbin.1	24.54	0	0
SRR5575601	Luxembourg	1723694	0.259572		ERR10897970.sbin.4	62.04	0.08	0.04		ERR10898044.mbin.2	34.43	0.05	0
SRR5575608	Luxembourg	375336	0.0564699		ERR10897970.sbin.6	99.85	0.12	0.07		ERR10898044.mbin.4	20.53	0.11	0
SRR5575607	Luxembourg	654948	0.0985588		ERR10897970.sbin.8	31.11	0.07	1		ERR10898044.mbin.5	14.76	0.02	0
SRR7716248	Luxembourg	341114	0.0293367		ERR10897973.sbin.2	38.24	0.04	0		ERR10898045.mbin.1	95.85	0.17	0.12
SRR13167622	USA	3474158	0.514237		ERR10897974.sbin.1	25.66	0.05	0		ERR10898045.mbin.2	20.82	0.01	0.53
SRR13167585	USA	2282708	0.340339		ERR10897975.sbin.1	29.59	0.02	0.77		ERR10898045.mbin.3	99.76	0.06	0
SRR13167631	USA	16229808	1.62244		ERR10897975.sbin.2	45.17	0	0.39		ERR10898045.mbin.4	58.9	0.84	0.12
SRR13167562	USA	6335860	0.634467		ERR10897979.sbin.1	24.67	0.02	0		ERR10898045.mbin.5	99.81	0.65	0.07
SRR13167533	USA	9525650	0.950311		ERR10897982.sbin.1	8.34	0.36	0.02		ERR10898046.mbin.1	82.76	0.26	0
SRR13167604	USA	14332474	2.13908		ERR10897982.sbin.2	41.63	0.09	0		ERR10898047.mbin.14	86.35	2.65	0.3
SRR13167541	USA	8463326	0.846184		ERR10897985.sbin.1	38.49	0.08	0		ERR10898047.mbin.15	98.03	1.75	0.21
SRR13167565	USA	7146172	0.713609		ERR10897986.sbin.1	39.39	0.01	0.43		ERR10898047.mbin.17	34.27	0.01	0.41
SRR13167639	USA	4274938	0.42835		ERR10897986.sbin.3	17.64	0	0.5		ERR10898047.mbin.3	42.6	0.13	0.1
SRR13167713	USA	6303462	0.627671		ERR10897986.sbin.4	36.13	0.08	0		ERR10898047.mbin.6	26.44	0.22	0.03
SRR13167568	USA	2248720	0.224856		ERR10897986.sbin.5	33.57	0.19	0		ERR10898047.mbin.7	95.48	0.57	0.3
SRR13167729	USA	3082166	0.308243		ERR10897986.sbin.6	20.74	0.01	0		ERR10898048.mbin.1	23.95	0.1	0
SRR13167697	USA	5114696	0.512669		ERR10897988.sbin.1	31.48	0.87	0		ERR10898048.mbin.2	31.71	0.12	0
SRR13167655	USA	4031746	0.403744		ERR10897990.sbin.1	23.43	0.01	0		ERR10898048.mbin.3	22.58	0.05	0
SRR13167654	USA	4042674	0.403607		ERR10897990.sbin.2	18.08	0.01	0.31		ERR10898049.mbin.1	10.39	0.01	0
SRR13167715	USA	2733472	0.272059		ERR10897991.sbin.1	34.49	0.03	0		ERR10898049.mbin.12	100	0.32	0
SRR13167633	USA	1909002	0.190607		ERR10897993.sbin.5	22.26	0	0		ERR10898049.mbin.13	87.33	0.23	0.13
SRR13167657	USA	4675952	0.46665		ERR10897993.sbin.6	21.1	0	0.07		ERR10898049.mbin.14	49.25	0.17	0.23
SRR13167609	USA	1691682	0.252355		ERR10897993.sbin.8	94.64	0.2	0.04		ERR10898049.mbin.15	59.84	0.01	0
SRR13167501	USA	4226664	0.424436		ERR10897999.sbin.1	12.26	0	0.37		ERR10898049.mbin.16	45.17	0.05	0.14
SRR13167730	USA	4045970	0.404321		ERR10898000.sbin.1	93.91	0.02	0		ERR10898049.mbin.17	89.47	0.3	0.46
SRR13167592	USA	2185822	0.322942		ERR10898003.sbin.1	55.01	0.12	0		ERR10898049.mbin.18	92.86	0.03	0.13
SRR13167656	USA	2707630	0.27036		ERR10898005.sbin.2	32.97	0.06	0		ERR10898049.mbin.8	86.08	1.62	0.22
SRR13167693	USA	5910502	0.591485		ERR10898006.sbin.2	65.5	0.26	0		ERR10898051.mbin.3	37.61	0.08	0
SRR13167714	USA	1598610	0.16007		ERR10898007.sbin.1	8.5	0	0		ERR10898051.mbin.5	80.78	0.2	0.11
SRR13167546	USA	1172372	0.117734		ERR10898008.sbin.1	54.06	0.21	0		ERR10898052.mbin.2	25.58	0.01	0
SRR13167644	USA	4067284	0.407223		ERR10898011.sbin.2	89.36	0.38	0		ERR10898053.mbin.1	27.6	0.07	0
SRR13167532	USA	2308352	0.23073		ERR10898014.sbin.2	22.54	0.01	0		ERR10898054.mbin.2	88.18	1.53	0
SRR13167696	USA	2964808	0.297029		ERR10898017.sbin.2	52.4	0.21	0		ERR10898054.mbin.3	84.21	0.33	0.18
SRR13167593	USA	1232950	0.183869		ERR10898019.sbin.2	43.02	0.01	0		ERR10898054.mbin.5	98.1	1.01	0.17
SRR13167643	USA	1101018	0.109919		ERR10898023.sbin.1	20.81	0.29	0		ERR10898056.mbin.3	79.65	1.51	0
SRR13167632	USA	2068532	0.206941		ERR10898023.sbin.4	75.69	0.89	0		ERR10898058.mbin.1	92.59	0.02	0.5
SRR13167548	USA	1255208	0.12591		ERR10898025.sbin.1	63.38	0.07	0		ERR10898059.mbin.3	48.77	0.19	0.22
SRR13167573	USA	1086090	0.108409		ERR10898026.sbin.4	45.73	0.04	0		ERR10898060.mbin.1	14.27	0	0
SRR13167567	USA	1266302	0.126575		ERR10898026.sbin.8	14.93	0	0		ERR10898060.mbin.2	35.86	0.14	0
SRR13167682	USA	694274	0.0695949		ERR10898027.sbin.1	8.44	0.02	0		ERR10898061.mbin.1	67.77	0.08	0
SRR13167625	USA	3024830	0.451103		ERR10898027.sbin.3	40.05	0.1	0		ERR10898061.mbin.2	19.08	0.03	0
SRR13167695	USA	1189280	0.11913		ERR10898028.sbin.2	34.19	0.02	0		ERR10898065.mbin.1	71.34	0	0
SRR13167579	USA	1941920	0.194756		ERR10898028.sbin.4	28.62	0.02	0		ERR10898065.mbin.10	33.55	0.01	0.15
SRR13167630	USA	1124582	0.112474		ERR10898030.sbin.1	35.57	0.24	0		ERR10898065.mbin.3	24.69	0.01	0
SRR13167521	USA	1322522	0.13195		ERR10898031.sbin.3	9.48	0	0		ERR10898065.mbin.6	22.79	0	0.14
SRR13167641	USA	1135556	0.113558		ERR10898031.sbin.4	25.7	0.01	0		ERR10898066.mbin.2	99.48	0.04	0
SRR13167511	USA	2422674	0.242517		ERR10898033.sbin.3	21.98	0.13	0		ERR10898067.mbin.1	12.95	0	0.09
SRR13167637	USA	1052004	0.105446		ERR10898037.sbin.2	24.19	0.03	0		ERR10898067.mbin.3	71.17	0.02	0
SRR13167499	USA	863376	0.0863663		ERR10898042.sbin.1	84.71	0.03	0		ERR10898068.mbin.1	67.55	0.22	0.05
SRR13167717	USA	1941006	0.19333		ERR10898044.sbin.1	48.55	0	0.32		ERR10898068.mbin.2	32.91	0.01	0.33
SRR13167560	USA	788764	0.0789793		ERR10898044.sbin.3	27	0.01	0		ERR10898069.mbin.1	24.64	0.05	0
SRR13167608	USA	664428	0.0981531		ERR10898044.sbin.4	20.9	0.02	0		ERR10898069.mbin.2	25.42	0.07	0
SRR13167600	USA	2602802	0.385658		ERR10898045.sbin.5	10.49	0.02	0.03		ERR10898069.mbin.4	28.19	0.16	0
SRR13167584	USA	329110	0.0486413		ERR10898046.sbin.2	83.94	0.24	0		ERR10898070.mbin.2	8.13	0	0.16
SRR13167509	USA	3086906	0.308473		ERR10898047.sbin.1	18.26	0.04	0.03		ERR10898070.mbin.3	6.9	0.1	0
SRR13167640	USA	957374	0.0956828		ERR10898047.sbin.13	66.19	0.25	0		ERR10898075.mbin.2	53.86	0.02	0
SRR13167601	USA	2875932	0.429407		ERR10898047.sbin.15	55.78	0.03	1		ERR10898077.mbin.5	99.8	0.19	0
SRR13167518	USA	874226	0.0872142		ERR10898047.sbin.16	32.03	0.08	0.48		ERR10898079.mbin.3	28.65	0.15	0.32
SRR13167679	USA	782076	0.0783379		ERR10898047.sbin.17	39.65	0.06	0.33		ERR10898079.mbin.5	82.22	0.71	0
SRR13167687	USA	666456	0.0667947		ERR10898047.sbin.21	26.62	0.23	0		ERR10898082.mbin.4	37.08	0.07	0.41
SRR13167686	USA	1930048	0.193409		ERR10898047.sbin.3	21.62	0	0		ERR10898082.mbin.6	70.45	0.51	0
SRR13167627	USA	1979632	0.198415		ERR10898047.sbin.5	78.76	0.36	0.89		ERR10898084.mbin.2	17.68	0	0
SRR13167572	USA	3384884	0.3251		ERR10898047.sbin.8	87.07	47.59	0.23		ERR10898084.mbin.6	33.66	0.03	0
SRR13167649	USA	2884556	0.286944		ERR10898047.sbin.9	90.41	2.85	0.92		ERR10898084.mbin.8	63.47	0.3	0
SRR13167602	USA	387852	0.0573973		ERR10898048.sbin.1	84.19	0.17	0		ERR10898088.mbin.2	39.56	0.39	0
SRR13167739	USA	682330	0.068196		ERR10898049.sbin.14	27.17	0.01	0		ERR10898089.mbin.10	25.35	0	0.21
SRR13167660	USA	1032878	0.103095		ERR10898049.sbin.4	63.39	1.07	0.08		ERR10898089.mbin.11	15.13	0	0.46
SRR13167614	USA	1159340	0.173267		ERR10898049.sbin.6	37.2	0.02	0		ERR10898090.mbin.3	69.37	0.03	0
SRR13167559	USA	616120	0.0617466		ERR10898050.sbin.1	27.88	0.01	0		ERR10898090.mbin.5	25.92	0.02	0
SRR13167636	USA	513510	0.051346		ERR10898052.sbin.1	28.33	0.01	0		ERR10898091.mbin.4	28.05	0.14	0.47
SRR13167589	USA	670436	0.10006		ERR10898054.sbin.2	41.55	0.09	0.08		ERR10898093.mbin.10	6.1	0	0.05
SRR13167620	USA	1676500	0.248417		ERR10898057.sbin.5	35.77	0.04	0.27		ERR10898093.mbin.6	24.58	0.23	0
SRR13167607	USA	345212	0.0516112		ERR10898061.sbin.3	9.58	0.03	0		ERR10898094.mbin.1	67.76	0.14	0
SRR13167684	USA	914260	0.0916885		ERR10898061.sbin.4	38.4	0	0		ERR10898094.mbin.2	14.93	0.03	0
SRR13167710	USA	5740064	0.566838		ERR10898062.sbin.1	23.64	0.03	0		ERR10898096.mbin.1	20.5	0.01	0
SRR13167733	USA	677498	0.067859		ERR10898064.sbin.1	20.95	0.01	0		ERR10898097.mbin.1	99.99	0.18	0
SRR13167571	USA	476696	0.0475464		ERR10898065.sbin.13	16.57	0.01	0.11		ERR10898098.mbin.1	23.34	0	0
SRR13167606	USA	789292	0.116933		ERR10898067.sbin.1	65.32	0.06	1		ERR10898099.mbin.1	33.79	0.02	0
SRR13167596	USA	458888	0.068289		ERR10898067.sbin.2	89.57	2.62	0.19		ERR10898099.mbin.2	47.89	0	0
SRR13167734	USA	759004	0.0760103		ERR10898067.sbin.5	14.22	0.01	0.01		ERR10898100.mbin.2	46.7	0.02	0
SRR13167677	USA	1181536	0.113366		ERR10898068.sbin.1	22.35	0	0.14		ERR10898100.mbin.5	8.39	0	0.22
SRR13167621	USA	982894	0.146007		ERR10898069.sbin.1	10.73	0	0		ERR10898101.mbin.9	46.8	0.09	0
SRR13167623	USA	231738	0.0345892		ERR10898075.sbin.2	51.73	0.02	0		ERR10898102.mbin.9	15.47	0.04	0
SRR13167603	USA	752250	0.112007		ERR10898079.sbin.1	10.18	0	0.39		ERR10898104.mbin.15	32.27	0.08	0
SRR13167628	USA	405274	0.0405096		ERR10898079.sbin.4	31.5	0.23	0.25		ERR10898104.mbin.7	25.08	0.02	0
SRR13167557	USA	715542	0.0716448		ERR10898082.sbin.5	90.21	34.79	1		ERR10898106.mbin.2	53.48	0	0.6
SRR13167721	USA	1318564	0.131479		ERR10898084.sbin.2	45.69	0.24	0		ERR10898106.mbin.4	81.88	0.26	0
SRR13167629	USA	695974	0.0697174		ERR10898086.sbin.3	10.54	0	0		ERR10898106.mbin.5	15.73	0	0
SRR13167556	USA	4146908	0.415215		ERR10898090.sbin.10	99.91	0.11	0		ERR10898119.mbin.2	24.34	0.02	0.02
SRR13167554	USA	347202	0.0346738		ERR10898090.sbin.5	36.45	0.02	0		ERR10898136.mbin.1	59.85	0.22	0
SRR13167527	USA	479410	0.0480013		ERR10898090.sbin.9	14.78	0	0		ERR10898145.mbin.1	51.97	0.54	0
SRR13167558	USA	1512954	0.151166		ERR10898100.sbin.8	11.86	0	0		ERR10898147.mbin.8	11.49	0	0
SRR13167529	USA	381376	0.0381988		ERR10898114.sbin.1	80.58	0.11	0		ERR10898148.mbin.2	53.3	0.25	0
SRR13167675	USA	944652	0.0909541		ERR10898120.sbin.2	82.34	0.28	0		ERR10898160.mbin.2	98.39	0.32	0.19
SRR13167588	USA	124274	0.0183939		ERR10898125.sbin.8	17.31	0.2	0.8		ERR10898160.mbin.4	38.26	0.44	0.16
SRR13167524	USA	702566	0.070668		ERR10898158.sbin.5	59.7	0.05	0		ERR10898163.mbin.1	35.07	0.29	0
SRR13167685	USA	279874	0.0281286		ERR10898165.sbin.3	17.98	0	0		ERR10898174.mbin.5	61.36	0.21	0
SRR13167672	USA	481066	0.0482332		ERR10898181.sbin.6	12.14	0	0		ERR10898179.mbin.12	70.54	0.58	0.05
SRR13167581	USA	645380	0.0962951		ERR10898194.sbin.1	12.25	0	0.26		ERR10898200.mbin.1	13.55	0	0
SRR13167566	USA	380294	0.0379557		ERR10898197.sbin.2	49	0.04	0		ERR10898212.mbin.3	22.95	0.01	0
SRR13167526	USA	379844	0.0380668		GV28.sbin.3	63.16	22.21	0.35		ERR4705229.mbin.2	26.22	0	0
SRR13167667	USA	381118	0.0381993		P10708886.sbin.4	27.48	0.15	1		ERR4705229.mbin.3	77.2	0	0.29
SRR13167517	USA	450230	0.0450805		ERR10897925.sbin.10	83.61	0.04	0.04		ERR10898023.mbin.4	64.34	1.39	0
SRR13167668	USA	360732	0.0361803		ERR10897925.sbin.49	85.29	0.1	0.01		ERR10898031.mbin.2	72.52	0.12	0
SRR13167737	USA	431670	0.0431654		ERR10897925.sbin.60	79.92	0.27	0		ERR10898032.mbin.1	59.02	0.04	0
SRR13167645	USA	327680	0.0327289		ERR10897944.sbin.8	76.72	0.05	0		ERR10898040.mbin.2	35.26	0.77	0
SRR13167590	USA	1344512	0.199161		ERR10897955.sbin.3	5.64	0	0		ERR10898046.mbin.2	92.49	0.93	0.03
SRR13167530	USA	326972	0.032783		ERR10897968.sbin.1	23.51	0	0		ERR10898047.mbin.1	86.89	0.71	0
SRR13167678	USA	484170	0.0485077		ERR10897968.sbin.3	53.84	0.19	0		ERR10898047.mbin.13	84.85	2.31	0.18
SRR13167619	USA	130546	0.0194705		ERR10897968.sbin.4	15.64	0	0.16		ERR10898047.mbin.2	94.35	0.72	0.2
SRR13167674	USA	223080	0.0223873		ERR10897968.sbin.8	30.09	0.02	0		ERR10898047.mbin.4	80.84	0.34	0.19
SRR13167611	USA	206158	0.0304506		ERR10897968.sbin.9	17.71	0	0.05		ERR10898047.mbin.9	52.66	0.05	0
SRR13167671	USA	169864	0.0170519		ERR10897970.sbin.1	100	0.32	0		ERR10898049.mbin.10	85.77	0.25	0
SRR13167591	USA	1314180	0.196314		ERR10897970.sbin.12	84.23	0.24	0		ERR10898049.mbin.2	84.26	0.5	0
SRR13167658	USA	568542	0.0569016		ERR10897970.sbin.13	95.22	0.51	0		ERR10898049.mbin.3	88.1	0.19	0
SRR13167699	USA	651234	0.0653315		ERR10897970.sbin.5	27.57	0.06	0		ERR10898049.mbin.4	76.02	1.07	0.06
SRR13167698	USA	774196	0.0775395		ERR10897970.sbin.7	99.56	0.08	0		ERR10898049.mbin.5	89.46	0.02	0
SRR13167700	USA	331126	0.0331391		ERR10897970.sbin.9	95.04	0	0		ERR10898049.mbin.6	77.92	0.04	0
SRR13167507	USA	571354	0.0572947		ERR10897971.sbin.2	47.31	0.04	0		ERR10898049.mbin.7	31.22	0.01	0
SRR13167505	USA	618374	0.0619539		ERR10897972.sbin.1	99.61	0.41	0.45		ERR10898049.mbin.9	33.21	0.02	0
SRR13167580	USA	758052	0.113171		ERR10897974.sbin.3	47.8	0.42	0		ERR10898050.mbin.1	99.01	0.06	0
SRR13167731	USA	650496	0.0653754		ERR10897976.sbin.1	96.14	0.03	0		ERR10898050.mbin.2	19.03	0.24	0
SRR13167732	USA	705394	0.0706668		ERR10897978.sbin.2	63.63	0.35	0.03		ERR10898051.mbin.2	53.93	0.11	0
SRR13167553	USA	1290672	0.129222		ERR10897982.sbin.4	21.4	0	0		ERR10898051.mbin.4	58.92	0.37	0
SRR13167703	USA	778156	0.0781018		ERR10897985.sbin.2	9.28	0.07	0.35		ERR10898053.mbin.3	20.26	0.11	0
SRR13167706	USA	353450	0.0354465		ERR10897986.sbin.2	33.91	0.01	0		ERR10898054.mbin.1	16.27	0.02	0
SRR13167516	USA	164196	0.0164063		ERR10897987.sbin.1	29.42	0	0		ERR10898054.mbin.4	51.47	0.06	0
SRR13167670	USA	418266	0.041946		ERR10897991.sbin.2	50.1	0	0		ERR10898054.mbin.6	37.97	0.07	0
SRR13167626	USA	300286	0.0300754		ERR10897992.sbin.1	85.61	0.56	0		ERR10898055.mbin.1	19.35	0.06	0
SRR13167550	USA	972848	0.0975559		ERR10897993.sbin.1	63.02	0.98	0.03		ERR10898055.mbin.2	61.95	0.07	0
SRR13167664	USA	767474	0.0768737		ERR10897993.sbin.2	5.85	0.04	0.24		ERR10898056.mbin.1	7.31	0	0.64
SRR13167662	USA	753088	0.0752236		ERR10897993.sbin.4	40.92	0.07	0.37		ERR10898057.mbin.1	35.42	0.01	0.29
SRR13167523	USA	425708	0.0427622		ERR10897993.sbin.7	68.19	0.09	0		ERR10898057.mbin.2	61.14	0	0.41
SRR13167520	USA	606778	0.0608049		ERR10897994.sbin.2	22.03	0	0		ERR10898057.mbin.3	100	0.71	0.24
SRR13167547	USA	265924	0.0265705		ERR10897997.sbin.1	25.81	0	0.08		ERR10898059.mbin.1	44.53	0.43	0
SRR13167735	USA	242310	0.0242455		ERR10897997.sbin.2	42.55	0.11	0.03		ERR10898059.mbin.2	51.68	0.02	0.12
SRR13167502	USA	350488	0.0350272		ERR10897997.sbin.3	26.89	0.05	0.13		ERR10898060.mbin.3	26.56	0	0
SRR13167711	USA	199992	0.0199712		ERR10897997.sbin.5	35.45	0.07	0		ERR10898062.mbin.1	9.04	0	0
SRR13167624	USA	580060	0.0857494		ERR10897997.sbin.7	14.04	0.01	0		ERR10898062.mbin.2	29.5	0.05	0
SRR13167683	USA	542314	0.0543217		ERR10897998.sbin.1	39	0.07	0		ERR10898064.mbin.1	76.16	0.01	0
SRR13167504	USA	263826	0.0263988		ERR10897998.sbin.2	34.2	0.1	0		ERR10898065.mbin.11	14.66	0	0
SRR13167599	USA	129416	0.0193441		ERR10897999.sbin.2	98.73	0.8	0		ERR10898065.mbin.12	6.65	0	0.01
SRR13167728	USA	397240	0.039778		ERR10898001.sbin.1	82.23	1.22	0		ERR10898065.mbin.14	24.1	0.01	0
SRR13167665	USA	248594	0.0248564		ERR10898002.sbin.1	51.69	0.28	0		ERR10898065.mbin.2	13.37	0.01	0.03
SRR13167617	USA	286932	0.0427581		ERR10898002.sbin.2	28.02	0.03	0		ERR10898065.mbin.4	55.26	0.16	0
SRR13167669	USA	167104	0.0167597		ERR10898003.sbin.2	26.59	0	0		ERR10898065.mbin.5	56.88	0.9	0.08
SRR13167738	USA	182552	0.0182555		ERR10898004.sbin.1	65.6	0	0		ERR10898065.mbin.7	14.53	0	0
SRR13167676	USA	239830	0.0240967		ERR10898004.sbin.2	27.6	0.01	0.41		ERR10898067.mbin.2	62.32	0.22	0
SRR13167727	USA	152778	0.0152402		ERR10898006.sbin.1	24.34	0.02	0		ERR10898067.mbin.5	54.42	0.75	0.46
SRR13167564	USA	183408	0.018374		ERR10898007.sbin.2	26.07	0.01	0		ERR10898067.mbin.6	81.99	0.8	0.09
SRR13167707	USA	198660	0.019793		ERR10898007.sbin.3	11.22	0	0		ERR10898067.mbin.7	95.95	0.93	0.32
SRR13167539	USA	189442	0.0189225		ERR10898007.sbin.4	21.22	0.01	0		ERR10898069.mbin.3	76.61	1.22	0
SRR13167576	USA	174590	0.0168562		ERR10898010.sbin.1	18.51	0.01	0		ERR10898070.mbin.4	27.3	0.02	0
SRR13167652	USA	142392	0.0141987		ERR10898013.sbin.1	50.25	0.01	0.55		ERR10898070.mbin.5	13.81	0.06	0
SRR13167653	USA	161360	0.0161032		ERR10898013.sbin.2	37.84	0.28	0		ERR10898072.mbin.1	78.12	0.03	0.39
SRR13167514	USA	131658	0.0131772		ERR10898014.sbin.1	82.7	4.03	0		ERR10898072.mbin.2	18.9	0.01	0.88
SRR13167740	USA	156572	0.0156172		ERR10898015.sbin.1	99.99	0.29	0		ERR10898072.mbin.3	19.58	0	0
SRR13167598	USA	107382	0.0158834		ERR10898015.sbin.2	99.99	0.32	0		ERR10898073.mbin.1	58.85	0.06	0
SRR13167673	USA	129768	0.0130006		ERR10898016.sbin.1	82.01	0.77	0		ERR10898073.mbin.2	35.29	0.11	0
SRR13167709	USA	164090	0.0163656		ERR10898017.sbin.3	10.47	0	0		ERR10898074.mbin.1	71.83	0	0.31
SRR13167519	USA	157520	0.0157397		ERR10898018.sbin.1	45.55	0.2	0		ERR10898075.mbin.1	36.36	0.01	0
SRR13167719	USA	735496	0.07352		ERR10898019.sbin.4	21.43	0.04	0		ERR10898076.mbin.1	51.04	0.09	0
SRR13167718	USA	1752612	0.175476		ERR10898019.sbin.5	75.16	0.12	0		ERR10898076.mbin.2	33.61	0.15	0
SRR13167635	USA	585816	0.0587019		ERR10898020.sbin.1	31.98	0.02	0		ERR10898077.mbin.1	42.7	0.07	0
SRR13167648	USA	394390	0.0391521		ERR10898020.sbin.2	58.74	0	0		ERR10898077.mbin.2	84.43	3.81	0.97
SRR13167577	USA	123610	0.0123835		ERR10898021.sbin.1	85.31	3.11	0		ERR10898077.mbin.3	49.79	0.06	0
SRR13167545	USA	484252	0.0485099		ERR10898022.sbin.1	16.02	0.01	0		ERR10898077.mbin.4	99.79	0.22	0
SRR13167666	USA	160214	0.0160623		ERR10898022.sbin.2	49.92	0.05	0		ERR10898077.mbin.6	39.41	2.8	1
SRR13167613	USA	66022	0.00978465		ERR10898022.sbin.3	32.19	0.16	0		ERR10898077.mbin.7	99.86	0.08	0
SRR13167642	USA	286622	0.0286492		ERR10898023.sbin.2	74.53	0.71	0.95		ERR10898078.mbin.1	91.57	0.01	0.35
SRR13167688	USA	290882	0.0291619		ERR10898023.sbin.3	72.46	0.48	0.31		ERR10898078.mbin.2	99.35	0.03	0
SRR13167610	USA	63024	0.00935616		ERR10898024.sbin.1	34.84	0.01	0		ERR10898079.mbin.1	36.6	0.03	0
SRR13167528	USA	187158	0.0187143		ERR10898024.sbin.2	60.29	0.43	0		ERR10898079.mbin.2	12.39	0	0.42
SRR13167594	USA	281276	0.0282258		ERR10898025.sbin.2	25.85	0.07	0		ERR10898079.mbin.4	37.81	0	0
SRR13167723	USA	306704	0.0306012		ERR10898026.sbin.5	8.84	0	0.01		ERR10898079.mbin.6	23.09	0.3	0.7
SRR13167570	USA	142986	0.0142737		ERR10898026.sbin.7	4.64	0	0.02		ERR10898079.mbin.7	17.7	0.16	0
SRR13167701	USA	282020	0.0283179		ERR10898027.sbin.2	21	0.1	0		ERR10898081.mbin.1	90.49	0.04	0
SRR13167512	USA	335626	0.0336286		ERR10898027.sbin.5	46.52	0.28	0		ERR10898082.mbin.1	40.16	0.36	0
SRR13167500	USA	606890	0.0607298		ERR10898028.sbin.1	16.73	0.01	0		ERR10898082.mbin.2	59.07	0.14	0
SRR13167587	USA	94320	0.0140376		ERR10898028.sbin.3	6.94	0	0		ERR10898082.mbin.5	19.91	0	0.12
SRR13167646	USA	112764	0.0111283		ERR10898030.sbin.2	9.37	0.01	0		ERR10898082.mbin.7	46.5	0.1	0
SRR13167702	USA	140516	0.0140953		ERR10898031.sbin.5	31.48	0	0		ERR10898082.mbin.9	52.16	0.18	0.49
SRR13167586	USA	210998	0.0314714		ERR10898032.sbin.1	50.21	0.35	0		ERR10898084.mbin.1	50.15	0.08	0
SRR13167694	USA	956640	0.0957724		ERR10898032.sbin.2	47.1	0.09	0		ERR10898084.mbin.3	96.65	0.19	0
SRR13167544	USA	183536	0.0183928		ERR10898033.sbin.1	13.1	0.01	0		ERR10898084.mbin.4	62.53	0.26	0
SRR13167692	USA	278914	0.0279216		ERR10898033.sbin.2	58.4	0.06	0		ERR10898084.mbin.5	14.04	0.09	0
SRR13167724	USA	144740	0.0144738		ERR10898034.sbin.1	89.4	0.7	0		ERR10898084.mbin.7	39.53	0	0
SRR13167563	USA	188906	0.0189001		ERR10898036.sbin.1	95.29	0.58	0		ERR10898085.mbin.1	38.14	0.02	0
SRR13167569	USA	126216	0.0126432		ERR10898038.sbin.1	10.11	0	0		ERR10898085.mbin.2	36.13	0.05	0
SRR13167552	USA	129338	0.0129115		ERR10898038.sbin.2	52.66	0.33	0		ERR10898086.mbin.1	10.18	0	0
SRR13167555	USA	143468	0.0143668		ERR10898039.sbin.1	7.16	0	0		ERR10898086.mbin.3	14.05	0	0
SRR13167597	USA	59854	0.00892967		ERR10898039.sbin.2	84.85	0.2	0		ERR10898086.mbin.4	37.37	0	0
SRR13167583	USA	163268	0.016296		ERR10898040.sbin.1	74.84	1.25	0		ERR10898088.mbin.1	29.69	0.03	0
SRR13167634	USA	121332	0.0121412		ERR10898041.sbin.1	18.84	0.09	0		ERR10898088.mbin.3	12.59	0.01	0.2
SRR13167537	USA	86504	0.00865887		ERR10898041.sbin.2	9.04	0	0		ERR10898089.mbin.1	50.23	0.99	0
SRR13167722	USA	84820	0.0084847		ERR10898041.sbin.3	17.55	0.15	0		ERR10898089.mbin.12	45.64	0.06	0.76
SRR13167680	USA	87042	0.00872521		ERR10898041.sbin.4	58.97	0.04	0		ERR10898089.mbin.13	34	0.03	0
SRR13167651	USA	108904	0.0107915		ERR10898041.sbin.5	42.43	0.11	0		ERR10898089.mbin.14	11.79	0.02	0.99
SRR13167510	USA	70018	0.00700697		ERR10898041.sbin.6	45.95	0.16	0		ERR10898089.mbin.15	18.53	0	0
SRR13167647	USA	103240	0.010202		ERR10898043.sbin.1	96.28	0.07	0		ERR10898089.mbin.16	7.88	0	0.02
SRR13167508	USA	188516	0.0189046		ERR10898044.sbin.2	86.18	2.05	0		ERR10898089.mbin.2	69.6	0.22	0.06
SRR13167725	USA	72230	0.00723101		ERR10898045.sbin.3	16.34	0.01	0.77		ERR10898089.mbin.3	99.72	0.25	0
SRR13167681	USA	73114	0.00734751		ERR10898045.sbin.4	24.43	0	0.08		ERR10898089.mbin.5	88.73	1.96	0
SRR13167542	USA	72546	0.00725249		ERR10898045.sbin.6	32.7	0.01	0		ERR10898089.mbin.7	75.15	0.55	0.65
SRR13167704	USA	234960	0.0234924		ERR10898045.sbin.7	34.69	0.01	0		ERR10898089.mbin.8	95.7	3.94	1
SRR13167498	USA	101006	0.0101215		ERR10898045.sbin.8	38.49	0.01	0		ERR10898089.mbin.9	67.79	0.29	0.33
SRR13167690	USA	65058	0.00650792		ERR10898047.sbin.11	81.77	0.87	0		ERR10898090.mbin.1	99.02	4.8	1
SRR13167659	USA	97186	0.00968137		ERR10898047.sbin.12	15.91	0.02	0.62		ERR10898090.mbin.2	69.89	1.02	0
SRR13167551	USA	135104	0.0134487		ERR10898047.sbin.14	11.85	0.01	0.47		ERR10898090.mbin.4	80.66	0.29	0
SRR13167543	USA	330890	0.03307		ERR10898047.sbin.2	35.85	0.01	0		ERR10898090.mbin.6	14.49	0	0
SRR13167638	USA	62944	0.00629692		ERR10898047.sbin.20	86.97	0.49	0.31		ERR10898090.mbin.7	67.9	0.28	0
SRR13167691	USA	87736	0.00875353		ERR10898047.sbin.22	41.94	0.18	0.16		ERR10898090.mbin.8	89.88	0.29	0
SRR13167536	USA	37742	0.00378072		ERR10898047.sbin.23	26.41	0.01	0.47		ERR10898090.mbin.9	90.07	0.01	0
SRR13167561	USA	192650	0.0192735		ERR10898047.sbin.25	17.77	0	0.18		ERR10898091.mbin.1	69.83	0.05	0
SRR13167531	USA	112994	0.0112745		ERR10898047.sbin.26	15.36	0	0.26		ERR10898091.mbin.2	91.82	0.02	0
SRR13167615	USA	25624	0.00379536		ERR10898047.sbin.4	54.3	14.25	0.18		ERR10898091.mbin.3	97.1	0.04	0
SRR13167503	USA	55540	0.0055357		ERR10898047.sbin.6	36.85	0.08	0		ERR10898092.mbin.1	10.63	0.01	0
SRR13167612	USA	62198	0.00927698		ERR10898047.sbin.7	35.58	0.03	0		ERR10898092.mbin.2	25.27	0	0
SRR13167661	USA	29148	0.00290628		ERR10898049.sbin.1	87.71	0.85	0.82		ERR10898092.mbin.3	12.65	0	0
SRR13167705	USA	79142	0.00788325		ERR10898049.sbin.13	54.46	0.21	0.2		ERR10898093.mbin.1	12.95	0	0
SRR13167618	USA	16750	0.00247262		ERR10898049.sbin.16	65.92	0.23	1		ERR10898093.mbin.2	13.78	0	0.01
SRR13167522	USA	50508	0.00502944		ERR10898049.sbin.17	25.94	0.01	0.54		ERR10898093.mbin.3	63.05	0.02	0
SRR13167582	USA	3822	0.000556728		ERR10898049.sbin.18	43.46	0.23	0.12		ERR10898093.mbin.5	47.57	0.88	0
SRR13167595	USA	7254	0.00106674		ERR10898049.sbin.19	13.98	0	0		ERR10898093.mbin.7	6.09	0	0.02
SRR13167663	USA	113490	0.0112736		ERR10898049.sbin.20	39.14	0.91	0.11		ERR10898093.mbin.8	7.7	0	0
SRR13167605	USA	50186	0.00503378		ERR10898049.sbin.21	87	0.24	0.49		ERR10898093.mbin.9	14.77	0	0
SRR13167736	USA	29682	0.00296683		ERR10898049.sbin.22	29.42	0.01	0		ERR10898095.mbin.1	39.28	0.46	0
SRR13167549	USA	64208	0.00638674		ERR10898049.sbin.3	18.5	0	0.45		ERR10898096.mbin.2	64.71	0.01	0
SRR13167575	USA	28156	0.00278809		ERR10898050.sbin.2	18.05	0.31	0		ERR10898098.mbin.2	69.98	0.02	0
SRR13167578	USA	32060	0.00318859		ERR10898051.sbin.1	26.35	0.01	0.04		ERR10898100.mbin.1	12.56	0	0
SRR13167712	USA	34536	0.00345514		ERR10898051.sbin.7	37.49	0.19	0		ERR10898101.mbin.2	38.58	0.1	0
SRR13167726	USA	28402	0.00282415		ERR10898051.sbin.8	50.55	0.1	0		ERR10898101.mbin.3	41.13	0.04	0
SRR13167535	USA	30778	0.00308425		ERR10898052.sbin.2	44.01	0.01	0		ERR10898101.mbin.4	96.6	0.08	0
SRR13167534	USA	12626	0.00125747		ERR10898054.sbin.4	95.98	0.33	0.17		ERR10898101.mbin.6	19.54	0.19	0
SRR13167525	USA	12098	0.00119916		ERR10898054.sbin.6	36.53	0.08	0.46		ERR10898101.mbin.7	18.15	0.1	0
SRR13167616	USA	4988	0.000493948		ERR10898055.sbin.1	41.72	0.27	0		ERR10898101.mbin.8	12.97	0	0
SRR13167513	USA	5516	0.000544274		ERR10898056.sbin.3	6.56	0	0		ERR10898102.mbin.1	14.29	0	0
SRR13167506	USA	10332	0.00102589		ERR10898057.sbin.2	24.21	0	0.07		ERR10898102.mbin.2	26.17	0.15	0
SRR13167708	USA	13912	0.0013825		ERR10898057.sbin.3	55.18	0.01	0		ERR10898102.mbin.3	20.6	0	0
SRR13167650	USA	20142	0.00200018		ERR10898059.sbin.1	31.46	0.08	0.2		ERR10898102.mbin.4	7.28	0.01	0
SRR13167538	USA	30396	0.00301744		ERR10898059.sbin.2	55.35	0.26	0.28		ERR10898102.mbin.5	79.46	0.22	0
SRR13167720	USA	13046	0.00129733		ERR10898061.sbin.1	22.2	0.03	0		ERR10898102.mbin.7	15.48	0	0.28
SRR13167716	USA	7082	0.00070208		ERR10898062.sbin.2	20.03	0	0		ERR10898102.mbin.8	91.93	0.03	0
SRR13167540	USA	9356	0.000921726		ERR10898064.sbin.2	9.85	0	0		ERR10898103.mbin.1	40.83	0.06	0
SRR13167689	USA	8722	0.000801754		ERR10898064.sbin.3	8.99	0.01	0		ERR10898103.mbin.2	21.98	0.03	0
SRR13167515	USA	5174	0.000512866		ERR10898065.sbin.1	10.61	0	0		ERR10898104.mbin.1	13.73	0	0
SRR13167574	USA	15038	0.00149183		ERR10898065.sbin.11	24.91	0	0		ERR10898104.mbin.10	90.93	0.42	0
SAMN00031116	USA	27804364	2.76955		ERR10898065.sbin.12	27.29	0.02	0.2		ERR10898104.mbin.16	54.55	0.35	0
SAMN00031620	USA	1726602	0.172227		ERR10898065.sbin.2	25.72	0.31	0.01		ERR10898104.mbin.3	20.92	0.28	0
SAMN00032548	USA	69812814	7.03178		ERR10898065.sbin.3	18.68	0	0.06		ERR10898104.mbin.4	16.43	0	0
SAMN00032706	USA	4637912	0.466991		ERR10898065.sbin.5	37.6	0.02	0		ERR10898104.mbin.8	43.41	0.03	0
SAMN00032792	USA	6218614	0.62559		ERR10898065.sbin.6	11.22	0	0		ERR10898106.mbin.1	23	0.03	0.03
SAMN00033021	USA	330092	0.0328492		ERR10898066.sbin.2	45.18	0	0		ERR10898106.mbin.3	29.36	0.3	0
SAMN00033512	USA	1669486	0.167495		ERR10898067.sbin.3	70.27	0.02	0		ERR10898106.mbin.6	21.35	0.03	0
SAMN00034152	USA	1320210	0.131308		ERR10898067.sbin.4	49.41	0.35	0.36		ERR10898107.mbin.2	41.86	0.07	0
SAMN00034760	USA	3608150	0.342251		ERR10898067.sbin.6	42.9	0.91	0.44		ERR10898107.mbin.3	54.52	0.09	0
SAMN00035191	USA	1699146	0.169682		ERR10898067.sbin.7	42.23	0.41	0.23		ERR10898107.mbin.4	57.9	0.01	0
SAMN00035561	USA	10068300	0.996659		ERR10898067.sbin.9	55.24	0.18	0.11		ERR10898107.mbin.5	38.23	0.01	0
SAMN00035633	USA	8232880	0.822802		ERR10898069.sbin.3	11.27	0	0		ERR10898107.mbin.6	19.9	0.21	0
SAMN00035683	USA	530708	0.0524326		ERR10898072.sbin.3	19.09	0.01	0.88		ERR10898108.mbin.1	84.22	0.07	0
SAMN00035684	USA	719612	0.0719345		ERR10898074.sbin.2	33.5	0.01	0		ERR10898108.mbin.2	76.72	0.05	0
SAMN00035712	USA	776664	0.0740291		ERR10898076.sbin.2	51.67	0.18	0		ERR10898108.mbin.3	13.55	0	0
SAMN00035741	USA	708992	0.0707028		ERR10898076.sbin.3	15.01	0	0		ERR10898109.mbin.2	50.53	0	0.45
SAMN00035847	USA	931178	0.0924167		ERR10898077.sbin.2	99.79	0.02	0		ERR10898110.mbin.2	12.47	0	0.1
SAMN00035962	USA	3023900	0.301841		ERR10898077.sbin.3	83.86	1.42	0		ERR10898110.mbin.3	6.19	0	0
SAMN00036019	USA	1550836	0.154632		ERR10898077.sbin.4	99.75	0.24	0		ERR10898110.mbin.4	19.98	0.12	0
SAMN00036272	USA	5994700	0.595745		ERR10898079.sbin.3	19.26	0.18	0.69		ERR10898110.mbin.5	26.07	0.07	0.01
SAMN00036289	USA	363798	0.0363055		ERR10898079.sbin.5	32.86	0.03	0		ERR10898110.mbin.6	6.21	0	0.01
SAMN00036290	USA	829712	0.0819738		ERR10898079.sbin.6	49.22	0.16	0		ERR10898110.mbin.7	7.97	0	0.12
SAMN00036291	USA	411206	0.0399554		ERR10898079.sbin.7	59.71	0.14	0.94		ERR10898110.mbin.8	11.92	0	0.03
SAMN00036366	USA	2028662	0.202729		ERR10898082.sbin.7	27.78	0.01	0.31		ERR10898112.mbin.11	68.45	0.07	0
SAMN00036386	USA	2372100	0.235033		ERR10898082.sbin.8	85.47	0.13	0		ERR10898112.mbin.12	11.92	0	0
SAMN00036443	USA	1099702	0.108733		ERR10898083.sbin.1	15.65	0	0		ERR10898112.mbin.13	15.59	0	0
SAMN00036643	USA	4841156	0.476982		ERR10898083.sbin.2	18.87	0.01	0		ERR10898112.mbin.15	9.61	0	0.32
SAMN00036699	USA	3897504	0.389558		ERR10898084.sbin.1	23.22	0.02	0.04		ERR10898112.mbin.8	38.59	0.02	0.01
SAMN00036805	USA	2815922	0.280941		ERR10898084.sbin.3	45.96	0.02	0		ERR10898112.mbin.9	17.27	0	0.02
SAMN00036920	USA	1708600	0.168907		ERR10898084.sbin.8	34.37	0.04	0		ERR10898113.mbin.1	38.66	0.09	0
SAMN00037329	USA	422070	0.041198		ERR10898085.sbin.2	9.92	0.02	0.44		ERR10898113.mbin.2	91.5	0.23	0
SAMN00037409	USA	8104178	0.807011		ERR10898085.sbin.3	43.5	0.05	0		ERR10898113.mbin.3	43.54	0.46	0
SAMN00037734	USA	1014042	0.096204		ERR10898086.sbin.1	35.61	0.1	0		ERR10898114.mbin.1	29.45	0.02	0
SAMN00037777	USA	1544218	0.153356		ERR10898086.sbin.4	17.12	0	0		ERR10898114.mbin.2	26.74	0.02	0
SAMN00037802	USA	2336546	0.23383		ERR10898088.sbin.3	25.53	0.08	0.03		ERR10898114.mbin.3	33.75	0.09	0
SAMN00037910	USA	1050128	0.103989		ERR10898089.sbin.13	29.2	0.01	0.08		ERR10898115.mbin.1	24.64	0.02	0
SAMN00038715	USA	7751480	0.778129		ERR10898089.sbin.3	24.87	0	0.29		ERR10898116.mbin.1	42.28	0.01	0
SAMN00038738	USA	1869868	0.188486		ERR10898089.sbin.6	45.51	0.06	0		ERR10898116.mbin.2	49.83	0.01	0.45
SAMN00038918	USA	13826486	1.38024		ERR10898091.sbin.2	94.95	0.38	0		ERR10898117.mbin.2	55.74	0.79	0.41
SAMN00039706	USA	447318	0.0444068		ERR10898091.sbin.3	95.63	0.09	0.86		ERR10898118.mbin.1	20.84	0.09	0
SAMN00039753	USA	335852	0.0334805		ERR10898091.sbin.4	62.65	0.19	0		ERR10898118.mbin.3	86.15	0.27	0
SAMN00039987	USA	1351246	0.131908		ERR10898092.sbin.2	19.2	0.03	0		ERR10898118.mbin.4	99.95	0.15	0
SAMN00040463	USA	550426	0.0536626		ERR10898093.sbin.2	57.19	0.92	0		ERR10898119.mbin.1	31.7	0.09	0
SAMN00040503	USA	4158572	0.414626		ERR10898094.sbin.2	28.56	0.02	0		ERR10898120.mbin.1	22.2	0	0.22
SAMN00040597	USA	585710	0.0584304		ERR10898098.sbin.1	31.25	0.01	0		ERR10898120.mbin.4	23.32	0.02	0
SAMN00040703	USA	683678	0.0680828		ERR10898100.sbin.5	4.61	0	0		ERR10898125.mbin.13	89.57	0.85	0
SAMN00040818	USA	1051216	0.104617		ERR10898100.sbin.6	14.37	0	0		ERR10898125.mbin.14	82.76	0.02	0
SAMN00041025	USA	951988	0.0949501		ERR10898101.sbin.1	62.12	2.03	0		ERR10898125.mbin.3	99.21	0.05	0
SAMN00041207	USA	4005556	0.399982		ERR10898101.sbin.4	40.62	0.07	0		ERR10898125.mbin.9	94.71	0.07	0.19
SAMN00041567	USA	2308614	0.230109		ERR10898101.sbin.5	89.77	0.18	0.37		ERR10898128.mbin.1	29.3	0.15	0
SAMN00043187	USA	1275036	0.128139		ERR10898102.sbin.1	98.21	0.55	0		ERR10898129.mbin.2	78.22	1.58	0
SAMN00043310	USA	1475518	0.148298		ERR10898103.sbin.1	16.6	0.07	0		ERR10898131.mbin.2	30.5	0.12	0
SAMN00043376	USA	759072	0.0720039		ERR10898103.sbin.2	28.79	0	0		ERR10898131.mbin.3	27.92	0.01	0
SAMN00043763	USA	112032	0.0111931		ERR10898104.sbin.11	20.54	0	0		ERR10898132.mbin.1	76.06	0.01	0
SAMN00043952	USA	418354	0.041814		ERR10898104.sbin.16	20.09	0	0		ERR10898134.mbin.6	70.07	0.23	0.03
SAMN00044684	USA	114838086	11.4196		ERR10898106.sbin.6	34.41	0.04	0.48		ERR10898135.mbin.2	58.67	0.02	0
SAMN00044686	USA	81317766	8.10413		ERR10898110.sbin.8	10.65	0	0		ERR10898141.mbin.1	18.84	0	0
SAMN00044822	USA	68568786	6.85702		ERR10898112.sbin.11	40.8	0.06	0		ERR10898141.mbin.2	25.22	0.03	0
SAMN00045068	USA	710256	0.0706321		ERR10898112.sbin.9	55.03	0.09	0		ERR10898141.mbin.3	44.19	0.52	0
SAMN00045286	USA	1618318	0.1618		ERR10898116.sbin.2	52.47	0.02	0		ERR10898141.mbin.4	23.84	0.02	0
SAMN00045528	USA	12487376	1.25706		ERR10898118.sbin.1	77.64	0.41	0		ERR10898144.mbin.4	17.99	0.01	0
SAMN00045646	USA	2258600	0.226627		ERR10898118.sbin.3	99.99	0.13	0		ERR10898147.mbin.2	99.91	0.05	0
SAMN00062437	USA	1553252	0.153411		ERR10898118.sbin.4	86.55	0.19	1		ERR10898151.mbin.2	30	0.06	0
SAMN00062634	USA	120486	0.012012		ERR10898120.sbin.1	19.21	0	0		ERR10898153.mbin.4	99.94	0.06	0
SAMN00062867	USA	3313068	0.314478		ERR10898121.sbin.3	97.75	0.07	0		ERR10898153.mbin.5	61.43	0.42	0.31
SAMN00064751	USA	2349700	0.233842		ERR10898123.sbin.1	19.57	0	0		ERR10898153.mbin.7	99.68	0.02	0
SAMN00064911	USA	4424248	0.440925		ERR10898125.sbin.12	98.3	0.01	0		ERR10898154.mbin.3	11.24	0.01	0
SAMN00066043	USA	2999854	0.299905		ERR10898125.sbin.17	96.22	0.05	0.18		ERR10898156.mbin.1	28.83	0.15	0
SAMN00067149	USA	1834704	0.18328		ERR10898125.sbin.18	99.08	0.03	0		ERR10898156.mbin.5	34.06	0.82	0
SAMN00067344	USA	7092490	0.696953		ERR10898125.sbin.2	9.26	0.01	0.17		ERR10898157.mbin.2	46.91	0.03	0
SAMN00068545	USA	3240796	0.307204		ERR10898125.sbin.7	61.33	0.56	0		ERR10898160.mbin.9	47.51	0.19	0.48
SAMN00069246	USA	950548	0.0944732		ERR10898126.sbin.1	29.8	0.07	0		ERR10898162.mbin.2	95.82	0.48	0.16
SAMN00069349	USA	441704	0.0441342		ERR10898128.sbin.1	12.45	0	0		ERR10898169.mbin.1	15.46	0	0
SAMN00069399	USA	365632	0.0365035		ERR10898128.sbin.2	36.45	0	0		ERR10898171.mbin.1	36.55	0.15	0
SAMN00069550	USA	195972	0.0195226		ERR10898128.sbin.3	18.01	0.02	0		ERR10898175.mbin.7	16.01	0	0
SAMN00070193	USA	1047618	0.102349		ERR10898129.sbin.1	76.31	3.44	0		ERR10898177.mbin.1	49.76	0.69	0
SAMN00071514	USA	1108248	0.1092		ERR10898134.sbin.1	27.3	0	0		ERR10898180.mbin.1	99.99	0.2	0.31
SAMN00071557	USA	4618210	0.459822		ERR10898136.sbin.1	20.44	0.03	0		ERR10898181.mbin.1	13.2	0.01	0
SAMN00071646	USA	6054742	0.59995		ERR10898136.sbin.3	23.95	0.01	0		ERR10898182.mbin.4	99.69	0.02	0
SAMN00072339	USA	551164	0.0539725		ERR10898143.sbin.1	27.15	0.03	0		ERR10898182.mbin.7	19.65	0.01	0.51
SAMN00072629	USA	569704	0.0569446		ERR10898147.sbin.2	22.91	0	0		ERR10898183.mbin.6	15.46	0	0
SAMN00072765	USA	390266	0.0369832		ERR10898150.sbin.1	35.14	0.06	0		ERR10898186.mbin.3	37.22	0.02	0
SAMN00072868	USA	18029436	1.79236		ERR10898152.sbin.1	51.91	0.2	0		ERR10898187.mbin.3	32.57	0.05	0
SAMN00073750	USA	761958	0.0754131		ERR10898153.sbin.11	30.64	0.04	0		ERR10898194.mbin.3	62.11	0.19	0.17
SAMN00074971	USA	2505626	0.249699		ERR10898153.sbin.6	38.78	0.14	0.46		ERR10898196.mbin.9	67.4	0.48	0
SAMN00075027	USA	20636136	2.0618		ERR10898159.sbin.1	19.78	0	0		ERR10898216.mbin.1	22.18	0.01	0
SAMN00075307	USA	2089668	0.208775		ERR10898160.sbin.9	32.79	0.08	0.23		ERR10898216.mbin.2	12.09	0	0
SAMN00076165	USA	534738	0.0532355		ERR10898163.sbin.1	91.32	0.31	0		ERR10898225.mbin.1	77.78	1.4	0.07
SAMN00076492	USA	1291760	0.128847		ERR10898170.sbin.1	44.11	0	0		ERR10898228.mbin.5	22.56	0.13	0
SAMN00076632	USA	5322276	0.526833		ERR10898173.sbin.1	52.14	0	0		ERR10898229.mbin.3	21.53	0.15	0
SAMN00076704	USA	2815400	0.281335		ERR10898177.sbin.2	20.39	0	1		ERR10898239.mbin.1	20.74	0	0
SAMN00076805	USA	41588840	4.13878		ERR10898177.sbin.7	22.14	0.06	1		ERR10898252.mbin.1	81.54	0.1	0.31
SAMN00077353	USA	16451356	1.62471		ERR10898179.sbin.1	89.32	21.59	0		ERR10898255.mbin.3	59.08	0.47	0
SAMN00077816	USA	5162172	0.510197		ERR10898181.sbin.7	36.82	0.09	0		ERR10898257.mbin.7	8.27	0	0
SAMN00077903	USA	103244	0.0102978		ERR10898183.sbin.6	37.35	0.03	0		ERR10898263.mbin.2	22.41	0	0
SAMN00081536	USA	769896	0.0769209		ERR10898186.sbin.5	39.27	0.05	0		ERR10898266.mbin.11	10.8	0	0
SAMN00081544	USA	749994	0.0738726		ERR10898186.sbin.6	45.57	0.02	0		ERR10898267.mbin.1	11.43	0	0.12
SAMN00081569	USA	426338	0.042589		ERR10898188.sbin.2	60.14	0.09	0		ERR10898272.mbin.2	55.99	0.08	0
SAMN00081776	USA	3486094	0.340755		ERR10898194.sbin.7	12.53	0	0.14		ERR10898274.mbin.1	97.19	0.06	0
SAMN00081930	USA	813692	0.081178		ERR10898195.sbin.2	93.93	0.14	0		ERR4705195.mbin.1	99.96	0	0
SAMN00082441	USA	199296	0.0198303		ERR10898256.sbin.5	12.71	0	0		ERR4705234.mbin.1	62.46	0.02	0
SAMN00082828	USA	2959900	0.295291		ERR2244515.sbin.2	39.3	0.03	0.03		ERR4705252.mbin.1	76.46	0.42	0.18
SAMN00083249	USA	442672	0.0441851		GV11.sbin.2	40.84	0.24	0.11		ERR4705252.mbin.3	30.76	0.08	0
SAMN00083287	USA	163212	0.0162882		GV18.sbin.10	86.44	0.3	0.11		ERR4705329.mbin.13	99.39	0.68	0
SAMN00083400	USA	3304526	0.327023		P10708886.sbin.1	86.83	2.04	0		ERR4705329.mbin.8	83.05	1.1	0.15
SAMN00083406	USA	1225310	0.122283		ERR10898039.sbin.3	81.9	0.08	0		ERR10898047.mbin.11	99.8	0.05	0
SAMN00083592	USA	672756	0.0671381		ERR10898047.sbin.10	64.42	0.02	0		ERR10898089.mbin.4	99.91	0.52	0
SAMN00083690	USA	1803762	0.178194		ERR10898049.sbin.10	63.22	0.01	0		ERR10898089.mbin.6	76.09	0.21	0.02
SAMN00083728	USA	1597070	0.159019		ERR10898049.sbin.11	82.9	0.01	0		ERR10898093.mbin.4	51.02	0.02	0.01
SAMN00084371	USA	3522818	0.352011		ERR10898049.sbin.12	83.56	1.14	0.26		ERR10898100.mbin.4	35.59	0.25	0
SAMN00084571	USA	714718	0.0713929		ERR10898049.sbin.15	91.43	0.45	0.31		ERR10898101.mbin.1	42.04	0.13	0
SAMN00084830	USA	9608	0.000956314		ERR10898049.sbin.2	86.24	0.47	0		ERR10898101.mbin.10	25.61	0.18	0
SAMN00085586	USA	1047404	0.10474		ERR10898049.sbin.5	99.99	0.08	0		ERR10898101.mbin.5	25.29	0.38	0
SAMN00085630	USA	38428	0.00381718		ERR10898049.sbin.7	54.24	0.01	0.22		ERR10898102.mbin.10	99.91	0.51	0
SAMN00085996	USA	432520	0.0430804		ERR10898049.sbin.8	70.46	0.46	0.51		ERR10898102.mbin.6	18.86	0.08	0
SAMN00086053	USA	8211374	0.816565		ERR10898051.sbin.2	17.01	0	0.12		ERR10898104.mbin.11	7.75	0	0.22
SAMN00086142	USA	4616048	0.459747		ERR10898051.sbin.3	19.24	0	0.2		ERR10898104.mbin.12	23.84	0.14	0
SAMN00086144	USA	3713756	0.369863		ERR10898051.sbin.4	39.7	0.5	0		ERR10898104.mbin.14	25.61	0	0.01
SAMN00086146	USA	2766032	0.275328		ERR10898051.sbin.5	31.69	0	0		ERR10898104.mbin.5	32.96	0.16	0
SAMN00086150	USA	1549974	0.153029		ERR10898051.sbin.9	10.58	0	0		ERR10898104.mbin.6	16.93	0	0.03
SAMN00086979	USA	1181626	0.11804		ERR10898053.sbin.1	85.31	0.92	0		ERR10898104.mbin.9	12.26	0	0
SAMN00087112	USA	1725354	0.172315		ERR10898054.sbin.3	49.89	0.03	0		ERR10898105.mbin.1	99.95	0.18	0.14
SAMN00087199	USA	6246088	0.62328		ERR10898054.sbin.5	12.5	0.02	0.55		ERR10898105.mbin.2	96.61	0.25	0
SAMN00087373	USA	1836954	0.183593		ERR10898054.sbin.7	97.13	1.04	0		ERR10898107.mbin.1	37.54	0	0
SAMN00087377	USA	785074	0.0784576		ERR10898054.sbin.8	32.96	0.05	0.26		ERR10898109.mbin.1	40.69	0.02	0
SAMN00087510	USA	4605456	0.4602		ERR10898056.sbin.1	28.79	0.33	0		ERR10898110.mbin.1	33.45	0	0.04
SAMN00087567	USA	403668	0.039914		ERR10898056.sbin.2	61.66	0.15	0		ERR10898112.mbin.1	30.89	0.09	0
SAMN00087816	USA	567208	0.0561905		ERR10898057.sbin.1	33.26	0	0.34		ERR10898112.mbin.10	19.62	0.06	0
SAMN00087918	USA	1209016	0.114663		ERR10898057.sbin.4	25.64	0.02	0.22		ERR10898112.mbin.14	9.44	0	0
SAMN00087960	USA	1350702	0.133932		ERR10898058.sbin.1	47.7	0	0.5		ERR10898112.mbin.2	10.74	0.02	0
SAMN00088364	USA	138611992	13.1571		ERR10898058.sbin.2	45.64	0.04	0		ERR10898112.mbin.3	9.02	0	0.01
SAMN00088408	USA	60236	0.00599143		ERR10898059.sbin.3	46.48	0.46	0		ERR10898112.mbin.4	15.19	0	0
SAMN00088430	USA	1339512	0.133145		ERR10898060.sbin.1	83.72	0.3	0		ERR10898112.mbin.5	11.81	0	0
SAMN00088853	USA	10634338	1.05506		ERR10898061.sbin.2	9.63	0	0		ERR10898112.mbin.6	7.72	0.02	0
SAMN00094406	USA	2333030	0.233171		ERR10898062.sbin.3	36.04	0.19	0		ERR10898112.mbin.7	69.52	0.02	0
SAMN00094408	USA	2053490	0.204621		ERR10898063.sbin.1	20.76	0	0		ERR10898117.mbin.1	70.96	0.93	0
SAMN00094560	USA	2369164	0.235016		ERR10898063.sbin.2	38.24	0.09	0		ERR10898117.mbin.3	22.42	0	0
SAMN00094602	USA	2734188	0.272782		ERR10898063.sbin.3	15.44	0	0.09		ERR10898118.mbin.2	95.62	0	0
SAMN00095051	USA	1879610	0.187877		ERR10898063.sbin.4	9.98	0	0		ERR10898118.mbin.5	96.35	0.04	0
SAMN00095106	USA	2870736	0.286707		ERR10898065.sbin.10	25.5	0.01	0.21		ERR10898119.mbin.3	74.47	1.83	0
SAMN00095108	USA	1204544	0.119995		ERR10898065.sbin.14	28.99	0	0		ERR10898120.mbin.2	47.72	0.05	0
SAMN00095161	USA	73053384	7.29902		ERR10898065.sbin.4	24.35	0.01	0.12		ERR10898120.mbin.3	97.3	3.58	0.85
SAMN00095163	USA	1580134	0.157178		ERR10898065.sbin.7	19.39	0	0.03		ERR10898120.mbin.5	55.24	0.26	0
SAMN00095336	USA	9102312	0.909875		ERR10898065.sbin.8	39.23	0.16	0.17		ERR10898120.mbin.6	85.69	0	0
SAMN00095363	USA	3109226	0.310589		ERR10898065.sbin.9	100	0.38	0		ERR10898121.mbin.1	33.09	0	0
SAMN00097975	USA	977854	0.0969337		ERR10898066.sbin.1	19.92	0.01	0		ERR10898121.mbin.2	7.89	0	0
SAMN00099563	USA	4751218	0.474989		ERR10898066.sbin.3	32.77	0.02	0		ERR10898121.mbin.3	81.36	0.24	0
SAMN00099589	USA	2521148	0.251955		ERR10898067.sbin.8	25.25	0.02	0.25		ERR10898123.mbin.1	24.26	0	0
SAMN00099727	USA	1237258	0.123605		ERR10898068.sbin.2	71.25	0.27	0.07		ERR10898124.mbin.1	37.11	0.4	0
SAMN00099820	USA	2592296	0.258509		ERR10898069.sbin.2	64.16	0.06	0		ERR10898125.mbin.1	9.87	0	0.63
SAMN00099934	USA	4100660	0.409731		ERR10898069.sbin.4	77.66	1.26	0		ERR10898125.mbin.10	84.8	1.16	0
SAMN00100041	USA	2458774	0.245619		ERR10898072.sbin.1	54.06	0.55	0		ERR10898125.mbin.11	54.06	0.44	0
SAMN00100122	USA	914548	0.0914174		ERR10898072.sbin.2	51.52	0.03	0.16		ERR10898125.mbin.12	79.66	0.61	0
SAMN00100124	USA	3841466	0.38269		ERR10898073.sbin.1	7	0	0		ERR10898125.mbin.15	10.11	0.01	0
SAMN00100126	USA	3975406	0.397382		ERR10898073.sbin.2	17.31	0.02	0		ERR10898125.mbin.16	84.68	0.29	0
SAMN00100269	USA	972126	0.0966546		ERR10898073.sbin.3	59.92	0.02	0		ERR10898125.mbin.2	12.03	0.01	0.39
SAMN00100326	USA	950636	0.0949021		ERR10898074.sbin.1	49.88	0.01	0.46		ERR10898125.mbin.4	46.87	0.07	0
SAMN00139751	USA	560338	0.0558838		ERR10898075.sbin.1	36.96	0	0		ERR10898125.mbin.6	99.91	0	0.5
SAMN00139883	USA	126938	0.0125586		ERR10898076.sbin.1	20.12	0.01	0		ERR10898125.mbin.7	82.38	0.23	0.06
SAMN00141718	USA	573000	0.0572669		ERR10898077.sbin.5	86	43.09	0		ERR10898125.mbin.8	95.5	0.08	0
SAMN00141738	USA	4132026	0.411798		ERR10898077.sbin.6	49.29	1.53	0		ERR10898126.mbin.1	23.02	0	0
SAMN00141777	USA	1589122	0.15759		ERR10898078.sbin.1	85.91	0.07	0		ERR10898126.mbin.2	24.79	0	0
SAMN00141927	USA	42494808	4.24797		ERR10898078.sbin.2	39.46	0.01	0		ERR10898126.mbin.3	32.62	0.11	0
SAMN00142174	USA	3219952	0.320318		ERR10898078.sbin.3	48.57	0	0.37		ERR10898128.mbin.2	15.6	0.01	0
SAMN00142176	USA	567760	0.056716		ERR10898079.sbin.2	55.16	0.65	0		ERR10898128.mbin.3	29.57	0	0
SAMN00142231	USA	1376956	0.137477		ERR10898081.sbin.1	91.24	0.04	0		ERR10898129.mbin.1	21.14	0.42	0
SAMN00142233	USA	6512750	0.650734		ERR10898082.sbin.1	29.82	0.14	0		ERR10898129.mbin.3	28.01	0.22	0
SAMN00142464	USA	522418	0.0514102		ERR10898082.sbin.10	45.17	0.07	0.4		ERR10898129.mbin.4	64.54	0.24	0
SAMN00142557	USA	3252492	0.324735		ERR10898082.sbin.2	57.13	0.15	0.38		ERR10898131.mbin.1	29.23	0.06	0
SAMN00142595	USA	1027260	0.102415		ERR10898082.sbin.3	45.77	0.22	0.94		ERR10898132.mbin.2	18.5	0	0
SAMN00142682	USA	13670284	1.3643		ERR10898082.sbin.4	42.64	0.27	0		ERR10898134.mbin.1	23.36	0	0.12
SAMN00142813	USA	11512786	1.15065		ERR10898082.sbin.6	27.04	0.16	0		ERR10898134.mbin.2	23.54	0.01	0.34
SAMN00142956	USA	5760568	0.575893		ERR10898082.sbin.9	22.18	0.01	0		ERR10898134.mbin.3	15.12	0	0
SAMN00142993	USA	10299184	1.02929		ERR10898083.sbin.3	30.63	0.16	0		ERR10898134.mbin.4	24.32	0.04	0
SAMN00142995	USA	9419836	0.938102		ERR10898084.sbin.4	94.08	0.06	0		ERR10898134.mbin.5	71.08	0	0.43
SAMN00143111	USA	3890190	0.388283		ERR10898084.sbin.5	13.38	0.06	0		ERR10898135.mbin.1	17.49	0.01	0
SAMN00143436	USA	2534354	0.253227		ERR10898084.sbin.6	46.29	0.55	0		ERR10898135.mbin.3	8.77	0	0
SAMN00143856	USA	49142694	4.9127		ERR10898084.sbin.7	42.49	0.01	0		ERR10898136.mbin.2	27.59	0.34	0
SAMN00143909	USA	6222792	0.620864		ERR10898085.sbin.1	19.01	0	0		ERR10898137.mbin.1	54.45	0.05	0
SAMN00143911	USA	8723988	0.867971		ERR10898086.sbin.2	15.53	0	0		ERR10898137.mbin.2	85	0.01	0
SAMN00143991	USA	45402	0.00451598		ERR10898087.sbin.1	63.62	0.01	0		ERR10898137.mbin.3	38.41	0.03	0
SAMN00144735	USA	8664250	0.858363		ERR10898087.sbin.2	34.96	0.12	0.59		ERR10898139.mbin.1	16.37	0.09	0
SAMN00146064	USA	2603040	0.260047		ERR10898088.sbin.1	70.52	1.08	0		ERR10898139.mbin.2	29.66	0.03	0
SAMN00146066	USA	2558004	0.25559		ERR10898088.sbin.2	55.65	0.5	0.18		ERR10898139.mbin.3	24.49	0	0
SAMN00146141	USA	6674860	0.667117		ERR10898089.sbin.1	9.91	0.4	0.4		ERR10898141.mbin.5	36.18	0	0
SAMN00146392	USA	2980196	0.296058		ERR10898089.sbin.10	81	0.14	0.02		ERR10898141.mbin.6	23.41	0.16	0
SAMN00146507	USA	433050	0.0427007		ERR10898089.sbin.11	8.44	0.01	0.78		ERR10898143.mbin.1	30.18	0.01	0
SAMN00146650	USA	505272	0.0501064		ERR10898089.sbin.12	96.78	0.46	0		ERR10898143.mbin.2	30.06	0.25	0
SAMN00146773	USA	174420	0.0173289		ERR10898089.sbin.14	15.39	0	0.33		ERR10898143.mbin.3	32.9	0.01	0
SAMN00146878	USA	618140	0.0616645		ERR10898089.sbin.16	46.03	2.23	0.05		ERR10898144.mbin.1	19.41	0.02	0
SAMN00146944	USA	1658746	0.16572		ERR10898089.sbin.17	19.7	0	0.06		ERR10898144.mbin.2	13.39	0	0
SAMN00147097	USA	2026580	0.202601		ERR10898089.sbin.4	15.67	0	0.01		ERR10898144.mbin.3	32.74	0.19	0
SAMN00147362	USA	5544600	0.554236		ERR10898089.sbin.5	27.73	0	0.37		ERR10898146.mbin.1	89.03	2.54	0.18
SAMN00147363	USA	703084	0.0702122		ERR10898089.sbin.7	70.64	0.5	0.64		ERR10898146.mbin.2	82.49	1.18	0
SAMN00147364	USA	888764	0.0888369		ERR10898089.sbin.8	86.99	1.18	0		ERR10898146.mbin.3	58.47	0.06	0
SAMN00147431	USA	21407988	2.1404		ERR10898090.sbin.1	19.74	0	0		ERR10898146.mbin.4	93.24	0.37	0.28
SAMN00147535	USA	5984458	0.597742		ERR10898090.sbin.11	59.6	2.69	0.94		ERR10898146.mbin.5	88.81	2.64	0.15
SAMN00147640	USA	651978	0.0651574		ERR10898090.sbin.2	17.1	0	0		ERR10898146.mbin.6	80.35	2.11	0.02
SAMN00147676	USA	368482	0.0367599		ERR10898090.sbin.3	77.85	0.95	0		ERR10898147.mbin.10	28.52	0.07	0.17
SAMN00147746	USA	470482	0.046925		ERR10898090.sbin.6	87.58	0.06	0		ERR10898147.mbin.12	39.44	0.24	0.74
SAMN00148052	USA	1215390	0.120864		ERR10898090.sbin.7	88.17	0.03	0		ERR10898147.mbin.13	100	0.15	0
SAMN00148310	USA	3825052	0.377808		ERR10898090.sbin.8	95.83	0.08	0		ERR10898147.mbin.3	87.58	0	0
SAMN00148560	USA	4169064	0.413772		ERR10898091.sbin.1	16.42	0.06	0		ERR10898147.mbin.5	51.02	0.07	0.02
SAMN00148811	USA	2259898	0.225772		ERR10898091.sbin.5	24.83	0.13	0.48		ERR10898147.mbin.6	99.91	0.08	0
SAMN00148882	USA	2413112	0.241074		ERR10898092.sbin.1	59.67	0.05	0		ERR10898147.mbin.7	19.15	0.04	0.14
SAMN00149000	USA	13432590	1.3407		ERR10898093.sbin.1	99.97	0.88	0.01		ERR10898147.mbin.9	50.07	0.1	0
SAMN00149095	USA	21044698	2.10175		ERR10898094.sbin.1	50.31	0.09	0		ERR10898148.mbin.1	40.24	0.28	0
SRR10258545	China	39267158	5.88551		ERR10898095.sbin.1	42.32	0.57	0		ERR10898150.mbin.1	33.98	0.2	0
SRR10258544	China	1014614	0.150823		ERR10898096.sbin.1	83.42	0.02	0.45		ERR10898150.mbin.2	44.23	0	0
SRR10258568	China	9311946	1.3951		ERR10898097.sbin.1	36.32	0.11	0		ERR10898150.mbin.3	30.27	0.04	0
SRR10258557	China	1919918	0.286619		ERR10898097.sbin.2	41.82	0.02	0		ERR10898150.mbin.4	60.83	0.07	0
SRR10258551	China	2662980	0.398236		ERR10898097.sbin.3	7.51	0	0		ERR10898151.mbin.1	41.85	0	0
SRR10258550	China	1966852	0.294285		ERR10898098.sbin.2	64.35	0.04	0.64		ERR10898152.mbin.1	36.06	0.2	0
SRR10258549	China	2074536	0.309995		ERR10898099.sbin.1	34.39	0.01	0		ERR10898152.mbin.2	92.69	0.09	0
SRR10258548	China	1889600	0.281052		ERR10898099.sbin.2	41.12	0.03	0.36		ERR10898152.mbin.3	63.14	0.18	0
SRR10258547	China	1335580	0.199015		ERR10898100.sbin.1	6.81	0	0.13		ERR10898153.mbin.2	98.88	0.15	0.22
SRR10258546	China	26250196	3.93581		ERR10898100.sbin.10	13.55	0	0		ERR10898153.mbin.3	81.06	0.46	0
SRR10258543	China	9879170	1.47942		ERR10898100.sbin.2	4.55	0.43	0.19		ERR10898153.mbin.6	27.31	0.13	0.36
SRR10258542	China	3137846	0.468419		ERR10898100.sbin.3	24.32	0.04	0		ERR10898154.mbin.1	12.96	0	0
SRR10258541	China	2535930	0.377824		ERR10898100.sbin.4	97.27	35.25	0		ERR10898154.mbin.2	35.56	0.01	0
SRR10258575	China	2144790	0.316986		ERR10898100.sbin.7	7.07	0	0		ERR10898155.mbin.1	86.77	0.75	0.41
SRR10258574	China	712332	0.105268		ERR10898100.sbin.9	22.78	0	0		ERR10898156.mbin.2	26.99	0.02	0
SRR10258573	China	584574	0.0864252		ERR10898101.sbin.2	93.22	0.37	0		ERR10898156.mbin.3	19.35	0.01	0
SRR10258572	China	896654	0.133336		ERR10898101.sbin.3	99.99	0.2	0		ERR10898156.mbin.4	41.97	0.74	0
SRR10258571	China	1062646	0.158049		ERR10898102.sbin.2	92.32	0.03	1		ERR10898157.mbin.1	37.49	0.02	0
SRR10258570	China	2559390	0.382633		ERR10898102.sbin.3	63.94	0.04	0		ERR10898158.mbin.1	99.73	0.07	0
SRR10258569	China	1219080	0.181775		ERR10898102.sbin.4	42.43	0.17	0		ERR10898158.mbin.2	47.4	0.01	0
SRR10258567	China	1999174	0.298238		ERR10898102.sbin.5	97.36	0.29	0		ERR10898158.mbin.3	16.22	0.04	0
SRR10258566	China	2177030	0.323639		ERR10898103.sbin.3	15.07	0	0		ERR10898159.mbin.2	29.46	0.38	0
SRR10258565	China	1019208	0.150566		ERR10898103.sbin.4	21.95	0.06	0		ERR10898159.mbin.3	72.38	0.41	0
SRR10258564	China	694172	0.102925		ERR10898104.sbin.1	11.32	0	0.01		ERR10898160.mbin.1	21.94	0.01	0.15
SRR10258563	China	1457954	0.215949		ERR10898104.sbin.13	6.27	0	0.01		ERR10898160.mbin.10	20.57	0.01	0
SRR10258562	China	2505418	0.373894		ERR10898104.sbin.14	12.34	0	0.05		ERR10898160.mbin.3	93.21	0.3	0
SRR10258561	China	1196042	0.177959		ERR10898104.sbin.15	45.71	0.39	0.01		ERR10898160.mbin.6	82.94	0.15	0
SRR10258560	China	7355198	1.10111		ERR10898104.sbin.18	89.2	0.32	0		ERR10898160.mbin.7	25.93	0	0
SRR10258559	China	305768	0.045272		ERR10898104.sbin.4	30.65	0	0		ERR10898160.mbin.8	60.31	0.16	0
SRR10258558	China	5814780	0.856499		ERR10898104.sbin.5	13.99	0	0		ERR10898161.mbin.1	99.56	0.32	0
SRR10258556	China	563474	0.083312		ERR10898104.sbin.6	11.59	0.02	0		ERR10898161.mbin.2	30.07	0.13	0
SRR10258555	China	40090038	6.00071		ERR10898104.sbin.7	9.7	0	0		ERR10898161.mbin.3	37.69	0	0
SRR10258554	China	2431156	0.361254		ERR10898104.sbin.9	8.44	0.01	0.26		ERR10898162.mbin.1	99.9	0.04	0.18
SRR10258553	China	45366600	6.79729		ERR10898106.sbin.1	20.86	0.01	0		ERR10898163.mbin.2	52.17	0.08	0
SRR10258552	China	38814440	5.81935		ERR10898106.sbin.2	42.5	0.36	0		ERR10898164.mbin.1	19.25	0.08	0
SRR11749265	China	679276	0.100891		ERR10898106.sbin.3	41.8	0.04	0		ERR10898164.mbin.2	78.5	0.1	0
SRR11749264	China	2958552	0.441287		ERR10898106.sbin.4	32.15	0.01	0.02		ERR10898164.mbin.3	37.16	0.19	0
SRR11749284	China	3201506	0.478816		ERR10898106.sbin.5	64	0.7	0		ERR10898165.mbin.1	14.22	0	0
SRR11749273	China	2719430	0.403819		ERR10898106.sbin.7	15.08	0.09	0		ERR10898165.mbin.2	16.62	0	0
SRR11749271	China	3190298	0.477347		ERR10898107.sbin.2	85	0.16	0		ERR10898165.mbin.3	31.39	0.07	0
SRR11749270	China	5071838	0.758555		ERR10898107.sbin.3	99.35	0.1	0		ERR10898165.mbin.4	26.76	0.08	0
SRR11749269	China	14372224	2.15414		ERR10898108.sbin.1	37.03	0.02	0.55		ERR10898166.mbin.1	86.13	0.04	0
SRR11749268	China	20056810	3.00742		ERR10898108.sbin.2	50.42	0.03	0		ERR10898168.mbin.1	36.23	0	0
SRR11749267	China	1518178	0.222255		ERR10898110.sbin.1	18.35	0.09	0.04		ERR10898168.mbin.2	19.18	0.03	0
SRR11749266	China	1213784	0.174059		ERR10898110.sbin.2	8.66	0	0.01		ERR10898168.mbin.3	17.76	0	0
SRR11749263	China	746662	0.109345		ERR10898110.sbin.5	29.66	0	0.09		ERR10898169.mbin.2	18.47	0.01	0
SRR11749262	China	814446	0.119909		ERR10898110.sbin.6	14.78	0	0.04		ERR10898170.mbin.1	77.39	0.02	0.4
SRR11749292	China	564428	0.0823813		ERR10898112.sbin.2	19.43	0.02	0.36		ERR10898171.mbin.2	24.26	0.01	0
SRR11749291	China	642364	0.0943737		ERR10898112.sbin.8	35.52	0.39	0		ERR10898172.mbin.2	28.1	0.01	0
SRR11749290	China	1214816	0.180622		ERR10898113.sbin.1	32.56	0.06	0		ERR10898172.mbin.3	33.03	0.01	0
SRR11749289	China	1516164	0.223651		ERR10898115.sbin.1	24.82	0.06	0.48		ERR10898173.mbin.1	86.8	0.06	0
SRR11749288	China	647824	0.0958449		ERR10898117.sbin.2	99.76	0.72	0		ERR10898174.mbin.1	15.09	0	0
SRR11749287	China	1153022	0.16578		ERR10898118.sbin.2	99.12	0.02	0		ERR10898174.mbin.3	24.6	0.01	0
SRR11749286	China	1287054	0.188162		ERR10898118.sbin.5	10.69	0.01	0		ERR10898174.mbin.6	89.35	0.38	0
SRR11749285	China	44844280	6.71416		ERR10898119.sbin.1	30.94	0	0.33		ERR10898174.mbin.7	8.9	0	0
SRR11749283	China	2935938	0.42707		ERR10898120.sbin.4	18.95	0.01	1		ERR10898174.mbin.8	22.1	0.45	0.48
SRR11749282	China	30478304	4.56471		ERR10898120.sbin.6	50.2	0.02	0.12		ERR10898174.mbin.9	12	0	0
SRR11749281	China	14742838	2.20843		ERR10898121.sbin.1	13.54	0	0		ERR10898175.mbin.1	18.59	0	0
SRR11749280	China	18091786	2.70796		ERR10898124.sbin.1	38.2	0.5	0		ERR10898175.mbin.2	25.81	0.08	0
SRR11749279	China	16283120	2.43448		ERR10898125.sbin.1	17.7	0	0		ERR10898175.mbin.3	39.51	0.03	0.27
SRR11749278	China	12849996	1.88773		ERR10898125.sbin.10	99.99	0.14	0		ERR10898175.mbin.4	24.41	0	0.26
SRR11749277	China	1526806	0.227395		ERR10898125.sbin.15	20.19	0	0		ERR10898175.mbin.5	15.15	0	0
SRR11749276	China	2433732	0.362174		ERR10898125.sbin.9	47.12	1.31	0		ERR10898175.mbin.6	84.81	0.91	0.18
SRR11749275	China	6791252	1.00652		ERR10898126.sbin.3	9.47	0	0		ERR10898175.mbin.8	18.03	0.01	0
SRR11749274	China	444830	0.0655292		ERR10898131.sbin.1	98.38	0.08	0		ERR10898177.mbin.3	20.59	0	0
SRR11749272	China	479576	0.070191		ERR10898134.sbin.2	66.61	1.47	0		ERR10898177.mbin.5	91.11	0.89	0
SRR11294812	USA	157282	0.0114764		ERR10898134.sbin.4	23.3	0	0.08		ERR10898177.mbin.6	26.51	0.04	0
SRR11294811	USA	154442	0.0112353		ERR10898135.sbin.2	55.76	0.04	0		ERR10898177.mbin.7	89.21	0.35	0
SRR11294800	USA	126666	0.00917155		ERR10898136.sbin.2	35.81	0	0		ERR10898178.mbin.1	15.6	0.04	0
SRR11294789	USA	143076	0.0104633		ERR10898137.sbin.3	21.21	0.13	0		ERR10898178.mbin.3	31.73	0.02	0
SRR11294783	USA	658860	0.0482474		ERR10898139.sbin.2	26.08	0	0		ERR10898179.mbin.11	23.76	0	0.23
SRR11294782	USA	205302	0.0149194		ERR10898141.sbin.1	84.33	0.6	0		ERR10898179.mbin.14	6.34	0	0.51
SRR11294781	USA	1435700	0.105154		ERR10898141.sbin.2	58.36	1.62	0		ERR10898179.mbin.2	5.49	0	0
SRR11294780	USA	43258	0.00316085		ERR10898141.sbin.3	31.77	0.07	0		ERR10898179.mbin.3	6.38	0	0
SRR11294779	USA	71426	0.00518195		ERR10898144.sbin.1	88.65	0.32	0		ERR10898179.mbin.4	11.83	0.01	0.01
SRR11294778	USA	74318	0.00545132		ERR10898146.sbin.1	16.32	0.01	0.45		ERR10898179.mbin.5	7.83	0	0
SRR11294810	USA	660428	0.0483482		ERR10898146.sbin.2	25.54	0.04	0.33		ERR10898179.mbin.6	27.63	0	0.04
SRR11294809	USA	242474	0.0176497		ERR10898146.sbin.3	72.75	3.33	0.22		ERR10898179.mbin.8	10.46	0	0
SRR11294808	USA	65456	0.00477607		ERR10898146.sbin.4	57.64	0.07	0		ERR10898179.mbin.9	18.84	0	0.06
SRR11294807	USA	202564	0.0148041		ERR10898146.sbin.9	26.16	0.23	0.12		ERR10898181.mbin.2	67.99	0	0
SRR11294806	USA	44286	0.00318556		ERR10898147.sbin.7	84.46	0.05	0		ERR10898181.mbin.5	29.93	0.01	0
SRR11294805	USA	133780	0.00976939		ERR10898147.sbin.8	99.94	0.06	0		ERR10898181.mbin.6	21.03	0.14	0
SRR11294804	USA	96118	0.00706803		ERR10898150.sbin.2	78.15	0.44	0		ERR10898182.mbin.6	99.82	0.13	0
SRR11294803	USA	124184	0.0090084		ERR10898150.sbin.3	51.78	0.19	0		ERR10898183.mbin.2	16.03	0	0
SRR11294802	USA	127380	0.00931932		ERR10898152.sbin.4	35.52	0.26	0		ERR10898183.mbin.8	12.26	0.04	0
SRR11294801	USA	277978	0.0203183		ERR10898153.sbin.10	9.03	0	0.23		ERR10898184.mbin.1	99.72	0.06	0
SRR11294799	USA	1344502	0.0983601		ERR10898153.sbin.13	26.44	0.01	0		ERR10898185.mbin.1	74.68	0.4	0
SRR11294798	USA	96972	0.00707383		ERR10898153.sbin.2	80.9	1.92	0.14		ERR10898186.mbin.1	32.62	0.02	0
SRR11294797	USA	38544	0.00281082		ERR10898153.sbin.4	48.05	0.02	0		ERR10898186.mbin.4	47.22	0.21	0
SRR11294796	USA	37566	0.00273476		ERR10898153.sbin.7	84.59	0.04	0		ERR10898186.mbin.6	35.17	0.31	0
SRR11294795	USA	24520	0.00179879		ERR10898153.sbin.8	49.22	0.95	0.2		ERR10898187.mbin.1	27.15	0.03	0
SRR11294794	USA	321984	0.023533		ERR10898153.sbin.9	32.02	0.06	0		ERR10898190.mbin.1	49.36	0.39	0
SRR11294793	USA	196390	0.0144015		ERR10898154.sbin.2	17.65	0	0		ERR10898191.mbin.1	27.07	0.03	0
SRR11294792	USA	118520	0.00866888		ERR10898158.sbin.1	25.58	0.19	0.32		ERR10898191.mbin.2	27.37	0.01	0
SRR11294791	USA	64526	0.00471188		ERR10898158.sbin.3	32.96	0.01	0		ERR10898194.mbin.4	17.26	0	0.13
SRR11294790	USA	1404004	0.102668		ERR10898158.sbin.4	24.19	0	0		ERR10898194.mbin.5	39.59	0.02	0.21
SRR11294788	USA	263914	0.0192345		ERR10898159.sbin.4	30.78	0.01	0		ERR10898196.mbin.1	8.85	0	0
SRR11294787	USA	275610	0.0201012		ERR10898159.sbin.5	75.07	0.53	0		ERR10898196.mbin.7	11.54	0	0
SRR11294786	USA	156376	0.0114714		ERR10898160.sbin.2	81.15	0.93	0.19		ERR10898200.mbin.2	26.26	0.15	0
SRR11294785	USA	47056	0.0034266		ERR10898160.sbin.5	56.17	0.08	0.18		ERR10898201.mbin.2	25.6	0.05	0
SRR11294784	USA	65658	0.00477626		ERR10898161.sbin.2	83.27	2.72	0		ERR10898203.mbin.4	51.24	0.09	0
SRR12018775	USA	548469	0.0400328		ERR10898161.sbin.3	11.61	0	0		ERR10898207.mbin.1	9.36	0	0
SRR12018774	USA	144566	0.0104902		ERR10898162.sbin.1	35.58	0.26	0.16		ERR10898207.mbin.3	50.68	0.15	0
SRR12018863	USA	565154	0.0410465		ERR10898165.sbin.4	11.84	0.01	0		ERR10898211.mbin.2	25.29	0	0.03
SRR12018852	USA	703780	0.0523096		ERR10898171.sbin.1	66.53	0.2	0		ERR10898212.mbin.2	32.08	0.03	0.31
SRR12018841	USA	333740	0.0245905		ERR10898174.sbin.6	58.42	0.39	0.98		ERR10898212.mbin.5	39.53	0.02	0
SRR12018830	USA	256638	0.018525		ERR10898175.sbin.3	34.18	0.06	0.31		ERR10898213.mbin.1	64.17	0.04	0
SRR12018819	USA	509913	0.0382425		ERR10898175.sbin.4	37.66	0.05	0.01		ERR10898216.mbin.3	23.25	0	0
SRR12018808	USA	1226259	0.0897878		ERR10898177.sbin.8	13.3	0.09	0.07		ERR10898220.mbin.3	11.96	0	0
SRR12018797	USA	199966	0.0149967		ERR10898178.sbin.1	35.93	0.03	0		ERR10898223.mbin.2	84.8	0.31	0.06
SRR12018786	USA	1832205	0.133062		ERR10898179.sbin.10	9.58	0.12	0.03		ERR10898224.mbin.1	16.82	0	0
SRR12018773	USA	1456560	0.109237		ERR10898179.sbin.3	13.19	0	0.05		ERR10898224.mbin.3	28.83	0.03	0
SRR12018959	USA	680516	0.0505517		ERR10898179.sbin.5	33.65	2.06	0		ERR10898224.mbin.4	22.65	0.04	0
SRR12018948	USA	1179557	0.0872203		ERR10898182.sbin.3	14.96	0.82	0.2		ERR10898228.mbin.9	35.67	0.46	0
SRR12018937	USA	700522	0.0513505		ERR10898182.sbin.5	84.02	0.81	0.97		ERR10898241.mbin.1	69.13	0.01	0
SRR12018926	USA	556431	0.0411318		ERR10898186.sbin.2	23.74	0.08	0		ERR10898244.mbin.1	89.72	0.04	0
SRR12018915	USA	4754845	0.341996		ERR10898187.sbin.3	22.51	0.03	0		ERR10898244.mbin.3	36.37	0.12	0.21
SRR12018904	USA	199111	0.0147362		ERR10898191.sbin.3	15.19	0	0		ERR10898244.mbin.4	21.11	0	0.19
SRR12018893	USA	755875	0.0566877		ERR10898194.sbin.4	46.11	0.22	0.93		ERR10898244.mbin.7	18.38	0.05	0.25
SRR12018882	USA	2231950	0.16525		ERR10898205.sbin.2	27.05	0	0		ERR10898247.mbin.12	19.32	0.01	0.02
SRR12018871	USA	525779	0.0380902		ERR10898211.sbin.1	19.9	0	0.13		ERR10898247.mbin.14	82.64	0.08	0
SRR12018862	USA	442603	0.0331931		ERR10898211.sbin.3	99.91	0.35	0		ERR10898247.mbin.15	18.22	0.12	0
SRR12018861	USA	955507	0.0702473		ERR10898211.sbin.4	42.41	0.05	0		ERR10898247.mbin.8	30.48	0.07	0.26
SRR12018860	USA	441070	0.0302548		ERR10898212.sbin.3	54.33	0	0		ERR10898247.mbin.9	96.06	0.09	0.17
SRR12018859	USA	2663281	0.196001		ERR10898216.sbin.1	10.44	0	0		ERR10898250.mbin.1	46.13	0.05	0
SRR12018858	USA	797033	0.0591801		ERR10898218.sbin.1	9.64	0	0.22		ERR10898251.mbin.1	22.56	0.01	0
SRR12018857	USA	1226890	0.0911725		ERR10898228.sbin.10	34.07	0.15	0		ERR10898255.mbin.2	13.2	0.08	0
SRR12018856	USA	1349482	0.100532		ERR10898240.sbin.2	29.87	0.2	0		ERR10898257.mbin.10	78.73	0.04	0
SRR12018855	USA	383732	0.0284133		ERR10898247.sbin.19	20.75	5.18	0.07		ERR10898257.mbin.5	19.21	0	0
SRR12018854	USA	417662	0.030889		ERR10898249.sbin.4	33.38	0.12	0		ERR10898260.mbin.1	82.27	0.01	0
SRR12018853	USA	287553	0.0212551		ERR10898256.sbin.3	19.72	0	0		ERR10898261.mbin.2	53.15	0.07	0
SRR12018851	USA	3526833	0.262881		ERR10898259.sbin.3	5.88	0	0.43		ERR10898262.mbin.1	47.87	0.05	0
SRR12018850	USA	543469	0.0402825		ERR10898272.sbin.1	65.23	0.89	0.42		ERR10898264.mbin.7	10.28	0	0
SRR12018849	USA	479598	0.035612		ERR10898275.sbin.12	5.49	0.02	0.11		ERR10898266.mbin.9	23.21	0.12	0
SRR12018848	USA	389098	0.0289015		ERR10898275.sbin.13	6.21	0	0		ERR10898274.mbin.5	75.9	1.31	0
SRR12018847	USA	587516	0.0440602		ERR10898276.sbin.1	14.08	0.06	0.02		ERR10898275.mbin.3	99.8	82.43	0.12
SRR12018846	USA	1096923	0.0816064		ERR10898280.sbin.1	51.45	0.03	0.41		ERR10898282.mbin.1	53.38	0	0.47
SRR12018845	USA	4593190	0.329475		ERR10898288.sbin.5	89.11	0.19	0		ERR10898292.mbin.1	34.15	0.08	0
SRR12018844	USA	693291	0.0519938		ERR10898294.sbin.4	13.94	0	0.01		ERR10898300.mbin.20	29.9	0.07	0.16
SRR12018843	USA	174323	0.0130731		ERR10898300.sbin.13	79.83	3.08	0.67		ERR10898301.mbin.2	45.17	0.01	0
SRR12018842	USA	684377	0.050941		ERR10898303.sbin.2	99.97	0.22	0		ERR4705195.mbin.14	99.9	0.56	0.1
SRR12018840	USA	541128	0.0400085		ERR2244420.sbin.1	26.22	0.02	0		ERR4705226.mbin.3	99.21	0.35	0.08
SRR12018839	USA	448274	0.0332876		ERR2244501.sbin.1	27.96	0.03	0.51		ERR4705226.mbin.5	93.43	0.2	0
SRR12018838	USA	1087653	0.0810211		ERR2244505.sbin.2	48.21	0.02	0		ERR4705294.mbin.15	93.5	0.06	0.1
SRR12018837	USA	770646	0.0572473		ERR3500821.sbin.3	23.77	0	0		ERR4705329.mbin.1	31.51	0	0.3
SRR12018836	USA	626386	0.0466883		ERR4421596.sbin.3	46.13	0.12	0		ERR4705329.mbin.10	98.86	0.33	0.26
[truncated: 32,426 more rows]

## Sheet: ed fig1b
Database	Viral genes	Host genes	Virus / Host
VMGC-v	236214	14748	16.0167
GPD	1832821	264574	6.92744
GVD	184921	56596	3.26739
MGV	2769493	195883	14.1385
OVD	1198189	75581	15.853
RefSeq	375694	1014	370.507

## Sheet: ed fig2a
Number of genomes	Group	mean number of prokaryotic species	sd
1	All species	1	0
40	All species	29.1	3.33877
79	All species	48.55	3.33206
118	All species	61.4	3.42437
157	All species	72.15	4.33195
196	All species	83.75	7.80604
235	All species	90.5	5.38516
274	All species	97	4.48389
313	All species	101.8	7.40981
352	All species	112.5	5.38516
391	All species	115.85	5.30417
430	All species	121.6	4.47684
469	All species	129.05	8.52535
508	All species	136.2	7.47346
547	All species	135.7	6.31706
586	All species	142.75	8.09077
625	All species	147.5	7.46571
664	All species	153.65	5.8063
703	All species	158.55	9.2194
742	All species	165	5.63822
781	All species	164.65	10.4291
820	All species	169.35	5.56564
859	All species	176	9.0612
898	All species	177.55	9.15064
937	All species	182.5	6.58947
976	All species	182.65	8.91642
1015	All species	187.75	7.29726
1054	All species	191.35	6.46672
1093	All species	197.3	7.23369
1132	All species	198.35	7.1545
1171	All species	203.15	5.51815
1210	All species	209.05	8.77481
1249	All species	209.95	9.03487
1288	All species	208.45	10.8554
1327	All species	214.9	7.12963
1366	All species	222.45	10.9279
1405	All species	225.4	9.97048
1444	All species	225.9	10.642
1483	All species	230.6	8.83414
1522	All species	233.15	8.48699
1561	All species	236.3	10.8293
1600	All species	235.9	8.97306
1639	All species	241.8	9.31665
1678	All species	243.7	9.65238
1717	All species	244.3	10.6529
1756	All species	251.55	9.92326
1795	All species	253.15	11.0562
1834	All species	253.65	10.9893
1873	All species	259.25	7.65627
1912	All species	261.15	12.6876
1951	All species	264.95	10.1798
1990	All species	266.05	12.3607
2029	All species	269.5	9.40605
2068	All species	273.85	7.49228
2107	All species	273.95	7.99655
2146	All species	275.2	11.2559
2185	All species	279.2	10.4156
2224	All species	280.2	10.2526
2263	All species	283.7	8.15701
2302	All species	288.5	9.84351
2341	All species	286.25	8.12971
2380	All species	284.05	8.97057
2419	All species	294.7	10.2654
2458	All species	298.95	12.2366
2497	All species	299.55	9.06395
2536	All species	300	10.5681
2575	All species	303.65	8.15814
2614	All species	307.3	9.87341
2653	All species	306.85	12.9016
2692	All species	310.35	10.3277
2731	All species	311.35	8.76761
2770	All species	317.5	11.8121
2809	All species	315.2	9.27702
2848	All species	320.45	10.1488
2887	All species	324.15	9.75098
2926	All species	322.2	13.7251
2965	All species	326.1	12.1044
3004	All species	324.85	7.77496
3043	All species	328.25	11.3271
3082	All species	332.25	10.997
3121	All species	333.5	9.31044
3160	All species	337.6	12.0935
3199	All species	337.85	8.11286
3238	All species	339.55	10.2929
3277	All species	342.05	9.82732
3316	All species	344.9	10.0781
3355	All species	343	7.5184
3394	All species	349.6	9.72463
3433	All species	349.85	7.86247
3472	All species	349.95	9.85407
3511	All species	350.5	11.4501
3550	All species	357.95	11.3438
3589	All species	357.05	10.4402
3628	All species	355.5	9.28213
3667	All species	361.55	9.98143
3706	All species	364.4	12.3049
3745	All species	369.2	11.8792
3784	All species	369.95	11.736
3823	All species	370.05	11.655
3862	All species	371.85	10.6389
3901	All species	371.4	11.491
3940	All species	371.95	6.82468
3979	All species	374.95	11.3391
4018	All species	377.7	8.86804
4057	All species	380.4	9.76783
4096	All species	380.4	11.7447
4135	All species	383.45	10.1332
4174	All species	381.8	10.139
4213	All species	382.9	10.3308
4252	All species	386.9	12.7976
4291	All species	390.05	10.5305
4330	All species	385.4	9.32117
4369	All species	392	11.0692
4408	All species	396.45	8.48823
4447	All species	396.9	10.8429
4486	All species	400.4	12.4537
4525	All species	399.9	10.4625
4564	All species	401.3	7.41336
4603	All species	401.7	11.4987
4642	All species	399.75	9.84017
4681	All species	401.45	12.5215
4720	All species	406.4	10.1898
4759	All species	409.95	9.48392
4798	All species	410.65	12.0624
4837	All species	414.85	6.01992
4876	All species	417	13.4243
4915	All species	415.3	9.90003
4954	All species	416	9.15366
4993	All species	423.15	9.28652
5032	All species	426.6	9.09829
5071	All species	422.85	10.4392
5110	All species	424.45	11.4132
5149	All species	426.4	9.94935
5188	All species	425.85	12.7042
5227	All species	423.55	10.5305
5266	All species	423.6	10.1068
5305	All species	428.65	6.60363
5344	All species	432.7	11.5808
5383	All species	429.2	13.2292
5422	All species	437.55	10.344
5461	All species	437.85	11.2075
5500	All species	441.35	10.9654
5539	All species	439	13.5452
5578	All species	442.65	10.1009
5617	All species	447.8	10.7439
5656	All species	447.65	11.2684
5695	All species	447.45	8.17876
5734	All species	451.1	10.125
5773	All species	451.5	11.6461
5812	All species	446.8	11.3444
5851	All species	450.25	12.9853
5890	All species	451.35	11.3336
5929	All species	452.45	11.5916
5968	All species	452	8.94427
6007	All species	455	13.2387
6046	All species	456	11.2156
6085	All species	464.8	11.6149
6124	All species	458.4	9.24178
6163	All species	461.95	11.3252
6202	All species	461.55	9.01154
6241	All species	464.2	9.37859
6280	All species	465.15	10.0749
6319	All species	467.9	14.0671
6358	All species	468.65	12.7042
6397	All species	471.15	10.3328
6436	All species	471.7	8.70027
6475	All species	469.45	13.2684
6514	All species	473.2	12.9436
6553	All species	472.65	13.2517
6592	All species	481.95	12.7753
6631	All species	479.4	13.0763
6670	All species	486.15	10.801
6709	All species	485.8	13.9231
6748	All species	482.05	7.40892
6787	All species	482.5	7.46571
6826	All species	492.15	9.48281
6865	All species	492.55	8.12064
6904	All species	487.1	8.86091
6943	All species	491.15	9.52158
6982	All species	492.05	8.10117
7021	All species	491.2	11.6781
7060	All species	495.2	12.007
7099	All species	499.5	10.9328
7138	All species	491.55	10.6942
7177	All species	501.8	11.072
7216	All species	497.5	10.3288
7255	All species	502.3	13.3184
7294	All species	501.45	10.7188
7333	All species	503.55	9.05815
7372	All species	501.55	11.7495
7411	All species	505.3	9.13697
7450	All species	509.1	14.2899
7489	All species	505.05	15.028
7528	All species	504.75	8.16846
7567	All species	511.4	10.231
7606	All species	514.6	9.65946
7645	All species	510.2	8.489
7684	All species	511.95	10.9182
7723	All species	513.15	10.6092
7762	All species	518.4	12.3305
7801	All species	515.5	12.7671
7840	All species	516.9	8.94368
7879	All species	516.05	10.2468
7918	All species	523.75	8.78321
7957	All species	524.8	11.501
7996	All species	525.15	12.9341
8035	All species	524.55	10.2263
8074	All species	527.35	10.9221
8113	All species	523.5	11.8166
8152	All species	530.6	10.6643
8191	All species	531.7	11.7925
8230	All species	530.45	8.82267
8269	All species	529.7	12.7449
8308	All species	534.3	10.9357
8347	All species	527.7	11.0363
8386	All species	535.3	10.8342
8425	All species	538.25	9.60743
8464	All species	537.8	9.47906
8503	All species	539.3	11.4987
8542	All species	539	9.0786
8581	All species	537.1	13.7301
8620	All species	543.85	11.8733
8659	All species	543.6	10.0912
8698	All species	546.6	7.98947
8737	All species	546.85	11.3799
8776	All species	549	11.6844
8815	All species	546.4	10.5601
8854	All species	544.8	8.4952
8893	All species	548.85	10.2561
8932	All species	548.15	11.9264
8971	All species	549.95	7.63286
9010	All species	558.35	11.4307
9049	All species	553.5	8.94721
9088	All species	556.5	10.0656
9127	All species	562.05	9.45613
9166	All species	555.7	8.6639
9205	All species	559.75	9.86154
9244	All species	563.55	9.29898
9283	All species	562	8.87338
9322	All species	562.3	11.5353
9361	All species	562.8	12.0114
9400	All species	564.5	7.74936
9439	All species	561.1	10.3563
9478	All species	564.45	10.8165
9517	All species	565.45	8.61135
9556	All species	571.65	7.52032
9595	All species	567.9	13.0944
9634	All species	569.9	13.3492
9673	All species	576.15	10.8931
9712	All species	572.9	9.98367
9751	All species	576.75	10.6271
9790	All species	574.35	11.5498
9829	All species	573.9	9.72192
9868	All species	578.75	9.77039
9907	All species	579.25	11.5206
9946	All species	575.45	13.7515
9985	All species	580.7	12.1876
10024	All species	578.8	10.1442
10063	All species	583.65	10.7178
10102	All species	581.45	11.8387
10141	All species	582.45	10.9327
10180	All species	585.8	10.8025
10219	All species	584.05	8.98815
10258	All species	585.45	9.71421
10297	All species	590.1	12.7894
10336	All species	585.25	9.75961
10375	All species	591.7	8.4797
10414	All species	588.6	11.8206
10453	All species	592.95	12.6178
10492	All species	594.8	9.1858
10531	All species	598.15	10.2355
10570	All species	594.85	11.4675
10609	All species	596.8	8.73348
10648	All species	600	10.9641
10687	All species	598.55	10.0235
10726	All species	600.75	8.97878
10765	All species	601.35	10.1322
10804	All species	603.05	12.5885
10843	All species	601.7	7.66468
10882	All species	606.2	9.08208
10921	All species	607.6	10.2516
10960	All species	603.85	10.7961
10999	All species	603.5	11.7361
11038	All species	608.4	11.1846
11077	All species	609.3	11.8947
11116	All species	608.65	7.72743
11155	All species	613.75	11.1255
11194	All species	608	11.8233
11233	All species	616	8.60844
11272	All species	616.6	9.0111
11311	All species	613.45	11.7405
11350	All species	612.6	9.88566
11389	All species	616.1	8.2264
11428	All species	618.95	8.40097
11467	All species	616.55	10.2827
11506	All species	618	10.2495
11545	All species	618.95	8.98229
11584	All species	620.85	9.20683
11623	All species	620.7	8.98009
11662	All species	623.1	11.1303
11701	All species	624.1	10.2849
11740	All species	627.95	10.704
11779	All species	622.25	11.9423
11818	All species	623.85	10.348
11857	All species	629	8.46043
11896	All species	630.5	10.87
11935	All species	627.1	8.78935
11974	All species	631.5	8.39486
12013	All species	628.3	8.76656
12052	All species	634.85	10.5195
12091	All species	634.45	8.55616
12130	All species	636.95	12.2838
12169	All species	633	11.5804
12208	All species	636.25	7.19558
12247	All species	643.65	6.89985
12286	All species	638.35	10.297
12325	All species	637.15	11.366
12364	All species	639.9	6.43919
12403	All species	640.15	7.28571
12442	All species	645.3	6.90614
12481	All species	640.8	9.24292
12520	All species	642.25	10.6617
12559	All species	642.7	7.91468
12598	All species	649.55	8.97057
12637	All species	646.2	8.82938
12676	All species	646.75	7.23206
12715	All species	649.25	9.04884
12754	All species	649.2	10.4105
12793	All species	653.7	9.50402
12832	All species	651.4	6.75434
12871	All species	651	9.0612
12910	All species	649.65	10.9558
12949	All species	652.45	9.96032
12988	All species	654.45	9.03487
13027	All species	655.05	10.3236
13066	All species	657.5	8.62981
13105	All species	656.55	8.9117
13144	All species	657.15	10.4543
13183	All species	658.75	8.67468
13222	All species	657.9	8.20719
13261	All species	661.2	7.32408
13300	All species	663.3	9.31383
13339	All species	661.1	10.9106
13378	All species	666	10.0682
13417	All species	661.6	6.48399
13456	All species	667.65	6.35175
13495	All species	665	9.47017
13534	All species	668.95	7.7015
13573	All species	669.3	11.393
13612	All species	668.75	6.98777
13651	All species	669.3	8.87397
13690	All species	669.55	8.81073
13729	All species	668.95	6.21098
13768	All species	671.25	9.77039
13807	All species	674.2	11.053
13846	All species	674.6	8.01577
13885	All species	671.75	9.03138
13924	All species	677.6	8.50634
13963	All species	677.85	7.64526
14002	All species	674.95	8.5746
14041	All species	676.15	5.99364
14080	All species	678.6	5.32521
14119	All species	682	8.39799
14158	All species	678.85	9.25814
14197	All species	682.35	10.0487
14236	All species	682	8.32877
14275	All species	683.25	7.33323
14314	All species	687.1	9.31835
14353	All species	686.25	9.23879
14392	All species	682.3	9.61413
14431	All species	684.15	8.90461
14470	All species	687.7	8.1441
14509	All species	688.05	6.72368
14548	All species	687.9	8.22
14587	All species	689.05	10.0078
14626	All species	687.9	8.87871
14665	All species	689.5	8.99415
14704	All species	693.65	6.73776
14743	All species	696.1	6.91984
14782	All species	693.95	8.00312
14821	All species	694.75	7.46835
14860	All species	690.9	7.0852
14899	All species	698.45	10.2314
14938	All species	693.05	6.96967
14977	All species	694.65	6.04609
15016	All species	700	9.89418
15055	All species	702.8	10.1182
15094	All species	701.25	6.78136
15133	All species	701.15	6.84624
15172	All species	701.6	6.89317
15211	All species	698.8	4.85148
15250	All species	705.95	7.80334
15289	All species	699.95	6.83239
15328	All species	706.9	5.84808
15367	All species	705.95	7.59137
15406	All species	707.2	5.91697
15445	All species	706.85	7.18386
15484	All species	708.65	9.96454
15523	All species	707.8	6.8947
15562	All species	709.2	8.37666
15601	All species	707.8	8.38294
15640	All species	712.7	7.62337
15679	All species	714.4	7.08891
15718	All species	712.1	6.07757
15757	All species	711.1	7.47557
15796	All species	712.7	7.8613
15835	All species	713.6	5.89737
15874	All species	716.3	5.39103
15913	All species	715.5	8.87041
15952	All species	715.85	5.77905
15991	All species	718.3	5.70411
16030	All species	718.35	5.92297
16069	All species	721.1	5.72069
16108	All species	721.2	8.07596
16147	All species	722.2	6.02276
16186	All species	727.4	4.64984
16225	All species	721.85	6.82314
16264	All species	723.1	6.90461
16303	All species	724.3	9.61413
16342	All species	723.85	8.02808
16381	All species	728.7	5.43962
16420	All species	727.5	7.4798
16459	All species	728.7	5.88575
16498	All species	727.25	6.9953
16537	All species	728.55	8.70859
16576	All species	730.95	6.62908
16615	All species	733.25	6.1548
16654	All species	733.05	8.3444
16693	All species	733.9	6.52848
16732	All species	733.95	7.18533
16771	All species	734.6	5.32521
16810	All species	735.75	4.95108
16849	All species	735.35	5.2141
16888	All species	737.7	7.07181
16927	All species	738.15	7.4993
16966	All species	737.65	5.57509
17005	All species	736.2	5.66243
17044	All species	740.15	5.63144
17083	All species	739.4	6.12501
17122	All species	740.1	7.19576
17161	All species	740.9	7.25404
17200	All species	742.3	6.67359
17239	All species	742.65	6.40949
17278	All species	742.35	4.88041
17317	All species	746.45	6.32851
17356	All species	744.7	5.26258
17395	All species	747.2	3.77805
17434	All species	748	6.84413
17473	All species	745.6	6.91604
17512	All species	747.3	5.80472
17551	All species	748.05	4.38268
17590	All species	750.85	7.37902
17629	All species	751.3	5.13092
17668	All species	749.3	4.07947
17707	All species	752.15	4.7047
17746	All species	753.4	5.19514
17785	All species	754.45	5.0521
17824	All species	751.75	4.97229
17863	All species	754.35	5.58452
17902	All species	755.5	5.38516
17941	All species	754.25	5.2803
17980	All species	758.15	4.0946
18019	All species	759.4	4.5929
18058	All species	758.9	5.3695
18097	All species	761.2	3.54816
18136	All species	759.5	7.34489
18175	All species	760.4	5.33509
18214	All species	760	5.12989
18253	All species	763.4	3.23468
18292	All species	763.8	5.09489
18331	All species	761.8	4.67468
18370	All species	766.9	4.42362
18409	All species	766.75	5.36926
18448	All species	767	4.16754
18487	All species	769.4	4.05748
18526	All species	767.75	4.12789
18565	All species	770.95	2.87411
18604	All species	768.2	2.54641
18643	All species	768.75	4.22866
18682	All species	771.1	4.41171
18721	All species	770.15	3.77352
18760	All species	771.8	3.65052
18799	All species	774.45	2.54383
18838	All species	773.6	3.95235
18877	All species	775.2	2.54641
18916	All species	773.9	2.82657
18955	All species	775	4
18994	All species	776.25	2.67296
19033	All species	778.15	2.18307
19072	All species	777.45	2.94645
19111	All species	778.1	3.24281
19150	All species	778.9	2.71254
19189	All species	779.1	2.67346
19228	All species	780.35	2.23077
19267	All species	781.15	2.27746
19306	All species	782.45	2.08945
19345	All species	782.55	1.66938
19384	All species	783.2	1.73509
19423	All species	784.1	1.29371
19462	All species	784.35	1.13671
19501	All species	785.25	0.786398
19540	All species	785.85	0.366348
1	No singletons	1	0
39	No singletons	29.7	2.31926
77	No singletons	47.1	4.77824
115	No singletons	59.1	3.5674
153	No singletons	67.9	3.53777
191	No singletons	75.9	4.14094
229	No singletons	85.5	4.63965
267	No singletons	91.8	3.87434
305	No singletons	97.9	6.62452
343	No singletons	104.1	5.71148
381	No singletons	108.3	6.30038
419	No singletons	113.9	4.93004
457	No singletons	121.2	5.87233
495	No singletons	123.35	7.27125
533	No singletons	128.8	7.40981
571	No singletons	133.7	6.79861
609	No singletons	137.3	5.62045
647	No singletons	139.7	6.6261
685	No singletons	143.95	7.86381
723	No singletons	149.1	5.3695
761	No singletons	152.3	6.53009
799	No singletons	155.1	6.97288
837	No singletons	161.15	5.92297
875	No singletons	159.8	7.02327
913	No singletons	167.75	8.76521
951	No singletons	169	7.81362
989	No singletons	172.05	6.17699
1027	No singletons	178.3	7.18991
1065	No singletons	174.35	7.84907
1103	No singletons	180.45	7.69467
1141	No singletons	186.4	8.042
1179	No singletons	185.45	5.87121
1217	No singletons	188.55	5.20602
1255	No singletons	189.9	6.47993
1293	No singletons	194.75	9.63478
1331	No singletons	194.65	8.74959
1369	No singletons	199.35	7.01333
1407	No singletons	201.5	10.1748
1445	No singletons	204.4	10.4901
1483	No singletons	204.7	7.15321
1521	No singletons	204.9	6.26519
1559	No singletons	209.05	6.26162
1597	No singletons	213.4	6.67596
1635	No singletons	213	9.88886
1673	No singletons	215.55	8.41349
1711	No singletons	221.7	7.12372
1749	No singletons	219.9	6.31539
1787	No singletons	221.95	6.08255
1825	No singletons	225.8	9.45683
1863	No singletons	229.15	8.40598
1901	No singletons	230.5	7.35205
1939	No singletons	229.45	8.98815
1977	No singletons	235.8	8.6487
2015	No singletons	233.45	8.40097
2053	No singletons	236.4	7.15542
2091	No singletons	234.8	6.70899
2129	No singletons	239.65	7.13239
2167	No singletons	239.2	7.8847
2205	No singletons	245.55	5.75349
2243	No singletons	243.25	8.81312
2281	No singletons	245.45	7.66726
2319	No singletons	248.1	6.55262
2357	No singletons	249.1	8.54031
2395	No singletons	252	5.11962
2433	No singletons	256.95	6.32018
2471	No singletons	254.4	7.72828
2509	No singletons	256.95	8.31913
2547	No singletons	259.25	7.41176
2585	No singletons	258.8	9.56749
2623	No singletons	263.85	8.11934
2661	No singletons	264.2	7.61301
2699	No singletons	263.75	7.42595
2737	No singletons	268.55	10.2263
2775	No singletons	265.85	6.53956
2813	No singletons	265.1	10.1924
2851	No singletons	268.55	9.58329
2889	No singletons	270.85	8.64063
2927	No singletons	272.35	8.11286
2965	No singletons	278.05	6.45205
3003	No singletons	274.35	10.184
3041	No singletons	280.9	7.67017
3079	No singletons	276.9	7.36921
3117	No singletons	279.45	6.93181
3155	No singletons	282.85	10.4945
3193	No singletons	283.55	6.27841
3231	No singletons	285.45	6.87846
3269	No singletons	284.5	7.5568
3307	No singletons	284.95	7.78308
3345	No singletons	288	6.82102
3383	No singletons	284.55	8.16588
3421	No singletons	290.8	5.9701
3459	No singletons	290.2	6.28783
3497	No singletons	295.15	7.87585
3535	No singletons	292.25	7.61491
3573	No singletons	295.8	6.46122
3611	No singletons	294.75	9.14143
3649	No singletons	294.65	7.12501
3687	No singletons	299.6	6.81639
3725	No singletons	297.2	6.43674
3763	No singletons	299	9.82478
3801	No singletons	302.5	6.78621
3839	No singletons	304.45	8.7568
3877	No singletons	304.05	8.8465
3915	No singletons	305.2	6.94035
3953	No singletons	304.7	7.92132
3991	No singletons	305.25	10.5325
4029	No singletons	308.7	7.28445
4067	No singletons	310.6	5.99473
4105	No singletons	308.15	4.12023
4143	No singletons	309.55	8.69044
4181	No singletons	313.2	6.36272
4219	No singletons	312.65	6.83085
4257	No singletons	318.15	6.10673
4295	No singletons	317.2	8.29458
4333	No singletons	314.4	6.87788
4371	No singletons	317.7	8.45483
4409	No singletons	317.2	6.56626
4447	No singletons	320.6	6.18487
4485	No singletons	319.25	10.1353
4523	No singletons	322.2	6.48561
4561	No singletons	321.3	7.16056
4599	No singletons	324.35	5.31408
4637	No singletons	324.15	8.05426
4675	No singletons	326.2	9.92922
4713	No singletons	325.8	9.46795
4751	No singletons	330.15	9.9222
4789	No singletons	327.75	6.05132
4827	No singletons	329.05	9.23651
4865	No singletons	332.1	7.64268
4903	No singletons	330.5	6.78621
4941	No singletons	329.6	6.15074
4979	No singletons	333.65	8.91642
5017	No singletons	330.6	8.09418
5055	No singletons	329.6	4.5929
5093	No singletons	335	7.55332
5131	No singletons	338.7	8.87397
5169	No singletons	336.85	8.216
5207	No singletons	337.1	7.39061
5245	No singletons	337.1	7.75887
5283	No singletons	338.8	8.19242
5321	No singletons	337.3	8.4174
5359	No singletons	338.45	4.52449
5397	No singletons	340.8	4.99052
5435	No singletons	339.4	6.73092
5473	No singletons	341.25	6.74244
5511	No singletons	344.2	8.73348
5549	No singletons	345.6	8.84605
5587	No singletons	345.45	5.07289
5625	No singletons	346.05	7.5357
5663	No singletons	346.55	7.22186
5701	No singletons	347.7	5.97451
5739	No singletons	348.15	7.6796
5777	No singletons	351.5	7.03749
5815	No singletons	348.95	7.29437
5853	No singletons	348.2	6.57427
5891	No singletons	354.05	6.19401
5929	No singletons	353.9	8.24557
5967	No singletons	349.45	6.50081
6005	No singletons	353.75	7.27559
6043	No singletons	354.95	8.38843
6081	No singletons	351.7	6.55423
6119	No singletons	355.2	7.47346
6157	No singletons	355.3	6.29202
6195	No singletons	358	5.01576
6233	No singletons	355.2	5.00105
6271	No singletons	354.25	5.99012
6309	No singletons	359	7.7731
6347	No singletons	358.65	6.49109
6385	No singletons	360.8	6.42855
6423	No singletons	360.2	6.32955
6461	No singletons	357.5	6.32871
6499	No singletons	361.3	6.57827
6537	No singletons	363.35	7.25676
6575	No singletons	365.05	7.65352
6613	No singletons	365.55	7.09689
6651	No singletons	364.25	8.61379
6689	No singletons	361.95	7.51472
6727	No singletons	365	7.35563
6765	No singletons	367.45	6.67655
6803	No singletons	365.85	6.65128
6841	No singletons	369.8	8.45172
6879	No singletons	365.7	7.02702
6917	No singletons	367.35	7.03581
6955	No singletons	367.45	6.45205
6993	No singletons	369.05	6.96212
7031	No singletons	370.2	7.81766
7069	No singletons	372.35	5.96724
7107	No singletons	367.7	6.25847
7145	No singletons	370.15	5.88732
7183	No singletons	372.75	5.84785
7221	No singletons	372	7.47628
7259	No singletons	374.9	5.83907
7297	No singletons	374.35	6.08946
7335	No singletons	375.7	5.27257
7373	No singletons	375.25	6.13767
7411	No singletons	378.2	5.35675
7449	No singletons	376.3	5.25257
7487	No singletons	377.4	6.96155
7525	No singletons	377.7	6.1396
7563	No singletons	378.75	7.85309
7601	No singletons	377	8.16926
7639	No singletons	378.2	7.40981
7677	No singletons	381.1	6.87405
7715	No singletons	381.8	5.77289
7753	No singletons	378.35	5.85145
7791	No singletons	383.35	6.31852
7829	No singletons	381.45	7.26546
7867	No singletons	381.05	6.70801
7905	No singletons	381.85	5.34371
7943	No singletons	381.45	6.50081
7981	No singletons	380.5	7.03749
8019	No singletons	385.2	5.99649
8057	No singletons	387.1	5.34986
8095	No singletons	385.75	6.59246
8133	No singletons	385.3	7.35634
8171	No singletons	383.95	5.5391
8209	No singletons	387.3	6.09659
8247	No singletons	384.7	6.71291
8285	No singletons	390.25	7.00282
8323	No singletons	388.3	4.71392
8361	No singletons	387.4	6.53251
8399	No singletons	387.7	5.88575
8437	No singletons	388.35	7.37189
8475	No singletons	390.9	3.49285
8513	No singletons	389.6	5.14424
8551	No singletons	391.1	5.27057
8589	No singletons	389.3	6.18232
8627	No singletons	390.55	6.21945
8665	No singletons	392.3	5.67636
8703	No singletons	390.75	5.21006
8741	No singletons	392.05	5.57697
8779	No singletons	392.75	4.86529
8817	No singletons	392.25	7.51752
8855	No singletons	395.5	4.91507
8893	No singletons	396.15	4.68227
8931	No singletons	394.3	4.13076
8969	No singletons	393.7	6.16527
9007	No singletons	393.2	6.16953
9045	No singletons	393.6	5.33509
9083	No singletons	396.8	5.49258
9121	No singletons	395.15	4.76031
9159	No singletons	395.65	6.92269
9197	No singletons	395.95	4.83926
9235	No singletons	395.9	6.16356
9273	No singletons	397.05	5.15522
9311	No singletons	395.95	6.36995
9349	No singletons	397.05	5.57697
9387	No singletons	398.55	5.28628
9425	No singletons	399.05	2.5021
9463	No singletons	399.15	5.42193
9501	No singletons	398.05	4.74036
9539	No singletons	402.9	4.20401
9577	No singletons	402.45	5.95134
9615	No singletons	401.85	6.03738
9653	No singletons	401.55	4.9148
9691	No singletons	402	5.33114
9729	No singletons	401.2	5.24756
9767	No singletons	403.7	4.79144
9805	No singletons	403.9	3.59678
9843	No singletons	402.8	5.02206
9881	No singletons	403.3	5.65778
9919	No singletons	404	5.22141
9957	No singletons	406.6	4.68368
9995	No singletons	404.95	5.57697
10033	No singletons	404.45	5.81717
10071	No singletons	404.2	4.1877
10109	No singletons	405.7	4.43788
10147	No singletons	407.15	6.12394
10185	No singletons	404.55	4.41856
10223	No singletons	406	5.95598
10261	No singletons	404.9	6.39819
10299	No singletons	407.25	5.24028
10337	No singletons	407.95	4.81746
10375	No singletons	407.5	5.91608
10413	No singletons	407.8	4.38418
10451	No singletons	407	4.42481
10489	No singletons	408.6	5.12373
10527	No singletons	407.6	5.01996
10565	No singletons	410.35	4.54539
10603	No singletons	410.75	3.58175
10641	No singletons	409.9	4.42362
10679	No singletons	409.05	4.72925
10717	No singletons	410.4	4.44143
10755	No singletons	412.2	3.9683
10793	No singletons	410.2	4.94815
10831	No singletons	411.25	4.98287
10869	No singletons	410.4	3.01575
10907	No singletons	412.85	4.90193
10945	No singletons	411.9	3.61139
10983	No singletons	413.1	4.96196
11021	No singletons	413.15	3.51351
11059	No singletons	413.15	4.22119
11097	No singletons	412.6	5.83456
11135	No singletons	412.05	4.81746
11173	No singletons	415.8	3.60701
11211	No singletons	416.3	4.07947
11249	No singletons	414	4.59977
11287	No singletons	414.95	4.11
11325	No singletons	415.2	4.91614
11363	No singletons	414.15	4.83708
11401	No singletons	413.9	4.33954
11439	No singletons	414.9	4.5178
11477	No singletons	414.55	4.93617
11515	No singletons	416.75	4.85446
11553	No singletons	417.05	4.03243
11591	No singletons	416.4	4.05748
11629	No singletons	417.75	4.8109
11667	No singletons	418.65	3.51351
11705	No singletons	418.25	2.93571
11743	No singletons	418.05	4.39467
11781	No singletons	417.4	2.74149
11819	No singletons	417.7	4.04058
11857	No singletons	417.55	4.47772
11895	No singletons	418.3	3.74306
11933	No singletons	417.3	3.935
11971	No singletons	418.3	3.52584
12009	No singletons	418.55	4.0714
12047	No singletons	419.5	4.51314
12085	No singletons	418.95	2.70429
12123	No singletons	419.55	3.89973
12161	No singletons	419.95	2.35025
12199	No singletons	418.25	4.62118
12237	No singletons	420.9	4.22897
12275	No singletons	420.5	3.73462
12313	No singletons	421.75	3.33837
12351	No singletons	421.6	3.18549
12389	No singletons	421.85	3.54334
12427	No singletons	421.45	3.72014
12465	No singletons	421.9	3.47775
12503	No singletons	422.9	3.66922
12541	No singletons	422.9	3.66922
12579	No singletons	420.4	3.33088
12617	No singletons	423.2	4.12438
12655	No singletons	422.4	4.97785
12693	No singletons	420.6	4.03146
12731	No singletons	422.75	3.53739
12769	No singletons	424.3	3.18053
12807	No singletons	424.3	3.57035
12845	No singletons	423.7	4.26861
12883	No singletons	424.8	4.34802
12921	No singletons	423.45	4.63936
12959	No singletons	423.1	3.959
12997	No singletons	424.65	3.82891
13035	No singletons	424.55	3.42552
13073	No singletons	423.85	3.52846
13111	No singletons	425.4	4.07043
13149	No singletons	425.35	2.66112
13187	No singletons	424.7	2.4942
13225	No singletons	424.65	3.73145
13263	No singletons	427.05	2.60516
13301	No singletons	426	3.19539
13339	No singletons	426.45	2.98196
13377	No singletons	426.15	2.83354
13415	No singletons	426.85	3.74552
13453	No singletons	426.75	3.09286
13491	No singletons	426	3.12881
13529	No singletons	427.7	2.86724
13567	No singletons	428.45	3.13679
13605	No singletons	427.5	3.30072
13643	No singletons	427.75	2.97135
13681	No singletons	428.55	2.5021
13719	No singletons	428.35	2.96071
13757	No singletons	428.3	3.14726
13795	No singletons	427.7	2.59757
13833	No singletons	427.3	2.38636
13871	No singletons	428.7	2.69698
13909	No singletons	428.4	3.08477
13947	No singletons	428.1	3.29114
13985	No singletons	428.35	2.68083
14023	No singletons	429.05	2.76205
14061	No singletons	430	2.79096
14099	No singletons	428.05	3.42552
14137	No singletons	429.65	1.87153
14175	No singletons	430.2	3.25415
14213	No singletons	430.2	2.85804
14251	No singletons	428.6	2.70283
14289	No singletons	429.45	2.35025
14327	No singletons	430.35	2.70039
14365	No singletons	430.3	2.79285
14403	No singletons	430.5	2.11511
14441	No singletons	430.05	3.63427
14479	No singletons	431.45	2.74293
14517	No singletons	430.45	1.8489
14555	No singletons	430.6	2.06219
14593	No singletons	430.3	2.38636
14631	No singletons	431.45	1.98614
14669	No singletons	430.9	3.05907
14707	No singletons	431.55	2.39462
14745	No singletons	431.7	2.43007
14783	No singletons	431.1	2.33734
14821	No singletons	431.65	2.87045
14859	No singletons	432	2.40613
14897	No singletons	431.65	2.34577
14935	No singletons	430.85	2.53969
14973	No singletons	431.8	2.35305
15011	No singletons	431.9	2.12504
15049	No singletons	431.7	3.34192
15087	No singletons	433.3	1.83819
15125	No singletons	432.85	2.3681
15163	No singletons	432.8	2.21478
15201	No singletons	433.35	2.68083
15239	No singletons	432.75	2.5105
15277	No singletons	433.75	1.51744
15315	No singletons	433.1	2.29186
15353	No singletons	433.3	2.15455
15391	No singletons	434	1.94666
15429	No singletons	433.7	2.27342
15467	No singletons	432.45	1.93241
15505	No singletons	432.95	2.48098
15543	No singletons	433.05	2.21181
15581	No singletons	434.4	1.66702
15619	No singletons	434.45	1.53811
15657	No singletons	434.55	2.4165
15695	No singletons	433.55	2.60516
15733	No singletons	433.7	2.25015
15771	No singletons	433.75	1.65036
15809	No singletons	435.2	1.60918
15847	No singletons	433.65	1.92696
15885	No singletons	434.05	2.37254
15923	No singletons	434.9	1.94395
15961	No singletons	435	1.80642
15999	No singletons	434.3	1.97617
16037	No singletons	435.1	1.68273
16075	No singletons	434.4	1.84676
16113	No singletons	435	1.68585
16151	No singletons	434.65	1.87153
16189	No singletons	434.95	1.39454
16227	No singletons	435.55	2.01246
16265	No singletons	435.15	1.26803
16303	No singletons	435.75	1.68195
16341	No singletons	435.15	1.69442
16379	No singletons	435.55	1.76143
16417	No singletons	435.3	1.30182
16455	No singletons	435.6	1.31389
16493	No singletons	435.7	1.49032
16531	No singletons	435.75	1.25132
16569	No singletons	435.4	1.95744
16607	No singletons	436.1	1.55259
16645	No singletons	435.4	1.46539
16683	No singletons	435.75	1.44641
16721	No singletons	436.4	1.23117
16759	No singletons	436	1.1698
16797	No singletons	436.15	1.59852
16835	No singletons	435.95	1.23438
16873	No singletons	436.25	1.29269
16911	No singletons	436.45	1.09904
16949	No singletons	436.7	0.923381
16987	No singletons	436.4	1.31389
17025	No singletons	436.6	1.09545
17063	No singletons	436.6	1.27321
17101	No singletons	436.75	1.06992
17139	No singletons	436.6	1.18766
17177	No singletons	436.45	1.05006
17215	No singletons	436.55	1.23438
17253	No singletons	436.5	1.23544
17291	No singletons	436.55	1.57196
17329	No singletons	436.65	1.38697
17367	No singletons	436.7	1.21828
17405	No singletons	437.15	0.933302
17443	No singletons	437.05	0.759155
17481	No singletons	437	0.973329
17519	No singletons	437.4	0.820783
17557	No singletons	436.85	0.933302
17595	No singletons	437.35	0.74516
17633	No singletons	437.6	0.753937
17671	No singletons	437.2	0.894427
17709	No singletons	437	1.1698
17747	No singletons	437.35	0.812728
17785	No singletons	437.4	0.598243
17823	No singletons	437.65	0.48936
17861	No singletons	437.35	0.875094
17899	No singletons	437.4	0.820783
17937	No singletons	437.4	0.753937
17975	No singletons	437.4	0.680557
18013	No singletons	437.65	0.587143
18051	No singletons	437.55	0.510418
18089	No singletons	437.7	0.571241
18127	No singletons	437.55	0.759155
18165	No singletons	437.75	0.444262
18203	No singletons	437.4	0.680557
18241	No singletons	437.8	0.410391
18279	No singletons	437.95	0.223607
18317	No singletons	437.95	0.223607
18355	No singletons	437.8	0.410391
18393	No singletons	437.85	0.366348
18431	No singletons	437.85	0.366348
18469	No singletons	437.8	0.523148
18507	No singletons	437.8	0.410391
18545	No singletons	437.85	0.366348
18583	No singletons	438	0
18621	No singletons	437.9	0.447214
18659	No singletons	437.85	0.366348
18697	No singletons	437.9	0.307794
18735	No singletons	437.85	0.366348
18773	No singletons	437.9	0.307794
18811	No singletons	438	0
18849	No singletons	437.95	0.223607
18887	No singletons	437.95	0.223607
18925	No singletons	438	0
18963	No singletons	438	0
19001	No singletons	438	0
19039	No singletons	438	0
19077	No singletons	438	0
19115	No singletons	438	0
19153	No singletons	438	0
19191	No singletons	438	0

## Sheet: ed fig2b
Newick tree
(SGB001:0.0002610834,(SGB219:0.0007249054,SGB191:0.0008808700):0.0007857476[90],(SGB135:0.0021322864,(SGB019:0.0000027479,(((SGB766:0.0051322105,SGB158:0.0028585612):0.0117915355[100],((SGB129:0.0002450655,(SGB200:0.0000025442,SGB031:0.0000021662):0.0015692557[99]):0.0040725323[100],((SGB610:0.0010107739,SGB089:0.0020397823):0.0004789931[69],(SGB330:0.0009615132,SGB064:0.0000025442):0.0008356727[…
Species (SGB) ID	Phylum	Cultured	Isolation source
SGB001	Bacillota	Cultured (women vagina)	vaginal
SGB002	Actinomycetota	Cultured (women vagina)	vagina
SGB003	Bacillota_C	Cultured (women vagina)	vaginal
SGB004	Actinomycetota	Cultured (women vagina)	vaginal tract
SGB005	Actinomycetota	Cultured (women vagina)	vaginal
SGB006	Bacillota	Cultured (women vagina)	vaginal
SGB007	Bacteroidota	Cultured (women vagina)	vaginal
SGB008	Actinomycetota	Cultured (women vagina)	vagina
SGB009	Bacillota_A	Cultured (women vagina)	endometrial biosy
SGB010	Bacillota_A	Uncultured	NA
SGB011	Fusobacteriota	Cultured (women vagina)	amniotic fluid
SGB012	Bacillota_C	Cultured (women vagina)	vagina
SGB013	Bacteroidota	Uncultured	NA
SGB014	Bacteroidota	Cultured (women vagina)	vaginal
SGB015	Actinomycetota	Uncultured	NA
SGB016	Actinomycetota	Cultured (women vagina)	vagina
SGB017	Bacillota_A	Cultured (women vagina)	vagina
SGB018	Bacillota	Cultured (women vagina)	vaginal
SGB019	Bacillota	Cultured (others)	Urinary tract
SGB020	Actinomycetota	Cultured (women vagina)	vaginal mucus
SGB021	Fusobacteriota	Cultured (others)	blood
SGB022	Bacteroidota	Cultured (women vagina)	vagina
SGB023	Bacillota_C	Cultured (women vagina)	vagina
SGB024	Bacillota	Cultured (women vagina)	vagina
SGB025	Bacteroidota	Cultured (women vagina)	Endometrium
SGB026	Actinomycetota	Cultured (women vagina)	vagina
SGB027	Actinomycetota	Cultured (women vagina)	vaginal
SGB028	Actinomycetota	Cultured (women vagina)	vaginal mucus
SGB029	Bacillota_C	Cultured (women vagina)	Endometrium
SGB030	Actinomycetota	Cultured (women vagina)	high vaginal swab
SGB031	Bacillota	Cultured (women vagina)	vaginal
SGB032	Actinomycetota	Cultured (women vagina)	vagina
SGB033	Bacillota	Cultured (women vagina)	vaginal fluid
SGB034	Bacillota_A	Cultured (women vagina)	vaginal
SGB035	Bacteroidota	Uncultured	NA
SGB036	Bacillota	Cultured (others)	oral
SGB037	Bacillota_A	Cultured (women vagina)	vaginal
SGB038	Patescibacteria	Uncultured	NA
SGB039	Bacillota	Cultured (women vagina)	vaginal swab
SGB040	Bacillota	Cultured (women vagina)	vaginal
SGB041	Actinomycetota	Cultured (women vagina)	vagina
SGB042	Actinomycetota	Uncultured	NA
SGB043	Bacillota	Cultured (women vagina)	reproductive tract
SGB044	Actinomycetota	Cultured (women vagina)	vagina
SGB045	Bacillota	Cultured (women vagina)	vagina
SGB046	Actinomycetota	Uncultured	NA
SGB047	Bacteroidota	Uncultured	NA
SGB048	Bacteroidota	Cultured (women vagina)	vaginal
SGB049	Bacillota_A	Cultured (women vagina)	vagina
SGB050	Bacillota_A	Cultured (women vagina)	vagina
SGB051	Bacillota_A	Cultured (women vagina)	vagina
SGB052	Bacteroidota	Cultured (women vagina)	vaginal
SGB053	Actinomycetota	Cultured (women vagina)	vaginal
SGB054	Bacteroidota	Uncultured	NA
SGB055	Actinomycetota	Cultured (women vagina)	vaginal discharge
SGB056	Actinomycetota	Cultured (women vagina)	vaginal fluid
SGB057	Bacillota	Cultured (women vagina)	vagina
SGB058	Actinomycetota	Uncultured	NA
SGB059	Pseudomonadota	Cultured (women vagina)	vaginal discharge
SGB060	Bacillota	Cultured (women vagina)	vagina
SGB061	Bacteroidota	Cultured (women vagina)	vagina
SGB062	Bacillota_A	Cultured (women vagina)	vagina
SGB063	Chlamydiota	Cultured (women vagina)	cervical
SGB064	Bacillota	Cultured (women vagina)	vagina
SGB065	Actinomycetota	Uncultured	NA
SGB066	Actinomycetota	Cultured (women vagina)	vagina
SGB067	Bacteroidota	Uncultured	NA
SGB068	Actinomycetota	Cultured (women vagina)	vagina
SGB069	Actinomycetota	Cultured (women vagina)	vagina
SGB070	Bacillota_C	Cultured (women vagina)	vagina
SGB071	Bacteroidota	Cultured (others)	?
SGB072	Bacillota	Cultured (women vagina)	human vagina
SGB073	Actinomycetota	Uncultured	NA
SGB074	Bacteroidota	Cultured (women vagina)	vagina
SGB075	Bacteroidota	Cultured (women vagina)	vagina
SGB076	Pseudomonadota	Cultured (women vagina)	vagina
SGB077	Bacillota	Cultured (others)	urine
SGB078	Patescibacteria	Uncultured	NA
SGB079	Bacteroidota	Uncultured	NA
SGB080	Bacillota_A	Cultured (women vagina)	vagina
SGB081	Bacillota_A	Cultured (women vagina)	vaginal
SGB082	Bacillota_A	Uncultured	NA
SGB083	Actinomycetota	Uncultured	NA
SGB084	Actinomycetota	Cultured (women vagina)	vagina
SGB085	Actinomycetota	Uncultured	NA
SGB086	Actinomycetota	Cultured (women vagina)	vagina
SGB087	Bacillota_A	Cultured (women vagina)	vaginal
SGB088	Bacillota	Cultured (women vagina)	vaginal swab
SGB089	Bacillota	Cultured (women vagina)	vagina
SGB090	Bacillota_C	Cultured (women vagina)	vagina
SGB091	Bacillota	Cultured (women vagina)	vaginal swab
SGB092	Actinomycetota	Cultured (women vagina)	vaginal fluid
SGB093	Bacillota	Cultured (others)	urine
SGB094	Bacillota	Cultured (women vagina)	vaginal
SGB095	Bacillota_A	Uncultured	NA
SGB096	Bacillota_A	Cultured (women vagina)	vagina
SGB097	Bacillota_A	Cultured (women vagina)	vagina
SGB098	Actinomycetota	Cultured (women vagina)	cervical
SGB099	Actinomycetota	Cultured (women vagina)	vagina
SGB100	Bacteroidota	Cultured (women vagina)	vagina
SGB101	Bacillota_A	Cultured (women vagina)	vagina
SGB102	Bacillota_A	Cultured (women vagina)	vagina
SGB103	Actinomycetota	Uncultured	NA
SGB104	Bacillota	Cultured (women vagina)	vagina
SGB105	Bacteroidota	Cultured (others)	stool
SGB106	Bacillota_C	Cultured (women vagina)	vagina
SGB107	Bacillota	Uncultured	NA
SGB108	Bacillota	Cultured (others)	?
SGB109	Bacillota_B	Cultured (others)	Skin
SGB110	Bacillota	Cultured (women vagina)	Mid-vaginal
SGB111	Bacillota	Cultured (others)	stool
SGB112	Bacillota	Cultured (women vagina)	vaginal
SGB113	Bacillota_C	Uncultured	NA
SGB114	Bacillota_A	Cultured (women vagina)	vagina
SGB115	Bacteroidota	Cultured (women vagina)	vagina
SGB116	Actinomycetota	Cultured (others)	Blood
SGB117	Pseudomonadota	Cultured (women vagina)	vaginal swab
SGB118	Pseudomonadota	Cultured (women vagina)	cervical secretions
SGB119	Actinomycetota	Cultured (women vagina)	vagina
SGB120	Bacillota_A	Uncultured	NA
SGB121	Bacteroidota	Cultured (women vagina)	vagina
SGB122	Bacillota_C	Cultured (women vagina)	vagina
SGB123	Actinomycetota	Cultured (women vagina)	vagina
SGB124	Bacillota	Cultured (women vagina)	vaginal swabs
SGB125	Fusobacteriota	Cultured (others)	blood
SGB126	Bacillota	Cultured (women vagina)	vagina
SGB127	Bacteroidota	Cultured (women vagina)	amniotic fluid
SGB128	Bacillota_A	Cultured (women vagina)	vagina
SGB129	Bacillota	Cultured (others)	gut
SGB130	Actinomycetota	Cultured (women vagina)	vaginal
SGB131	Actinomycetota	Cultured (women vagina)	vagina
SGB132	Actinomycetota	Cultured (women vagina)	vagina
SGB133	Actinomycetota	Uncultured	NA
SGB134	Fusobacteriota	Cultured (women vagina)	amniotic fluid
SGB135	Bacillota	Cultured (women vagina)	vagina
SGB136	Actinomycetota	Cultured (others)	urine
SGB137	Bacteroidota	Cultured (women vagina)	vagina
SGB138	Bacillota	Cultured (women vagina)	vagina
SGB139	Bacillota	Uncultured	NA
SGB140	Bacillota_A	Cultured (others)	Bloodstream
SGB141	Patescibacteria	Uncultured	NA
SGB142	Bacillota_A	Cultured (women vagina)	vagina
SGB143	Actinomycetota	Cultured (others)	skin
SGB144	Bacteroidota	Cultured (women vagina)	vagina
SGB145	Actinomycetota	Cultured (others)	?
SGB146	Actinomycetota	Uncultured	NA
SGB147	Pseudomonadota	Cultured (women vagina)	cervix
SGB148	Actinomycetota	Cultured (women vagina)	vagina
SGB149	Fusobacteriota	Cultured (women vagina)	amniotic fluid
SGB150	Bacteroidota	Cultured (women vagina)	vagina
SGB151	Actinomycetota	Cultured (others)	urine
SGB152	Actinomycetota	Cultured (women vagina)	vagina
SGB153	Bacillota_A	Uncultured	NA
SGB154	Pseudomonadota	Cultured (women vagina)	vagina
SGB155	Bacillota_A	Uncultured	NA
SGB156	Bacillota	Cultured (women vagina)	vaginal swab
SGB157	Bacillota	Cultured (others)	oral
SGB158	Bacillota	Cultured (women vagina)	vagina
SGB159	Bacillota_A	Cultured (others)	?
SGB160	Actinomycetota	Uncultured	NA
SGB161	Bacillota	Cultured (women vagina)	reproductive tract
SGB162	Bacteroidota	Cultured (others)	skin
SGB163	Bacteroidota	Cultured (others)	bone
SGB164	Actinomycetota	Uncultured	NA
SGB165	Actinomycetota	Cultured (others)	wound
SGB166	Bacillota_C	Cultured (others)	gastrointestinal_tract
SGB167	Bacillota_A	Uncultured	NA
SGB168	Actinomycetota	Cultured (women vagina)	vagina
SGB169	Bacteroidota	Cultured (women vagina)	amniotic fluid
SGB170	Bacillota_C	Cultured (women vagina)	vagina
SGB171	Patescibacteria	Uncultured	NA
SGB172	Bacillota	Cultured (women vagina)	vagina
SGB173	Actinomycetota	Cultured (others)	skin
SGB174	Actinomycetota	Uncultured	NA
SGB175	Bacteroidota	Cultured (others)	?
SGB176	Actinomycetota	Cultured (others)	urogenital_tract
SGB177	Campylobacterota	Cultured (women vagina)	amniotic fluid
SGB178	Bacillota_A	Cultured (others)	gastrointestinal_tract
SGB179	Bacillota_A	Uncultured	NA
SGB180	Bacillota_A	Cultured (others)	Bloodstream
SGB181	Actinomycetota	Cultured (others)	urine
SGB182	Actinomycetota	Cultured (women vagina)	vagina
SGB183	Patescibacteria	Uncultured	NA
SGB184	Pseudomonadota	Uncultured	NA
SGB185	Bacillota	Cultured (women vagina)	vagina
SGB186	Campylobacterota	Uncultured	NA
SGB187	Bacillota_A	Uncultured	NA
SGB188	Actinomycetota	Cultured (others)	?
SGB189	Bacillota	Cultured (women vagina)	vaginal
SGB190	Bacillota_C	Cultured (women vagina)	vaginal
SGB191	Bacillota	Cultured (women vagina)	vagina
SGB192	Bacillota_A	Cultured (women vagina)	vagina
SGB193	Bacillota_A	Cultured (others)	?
SGB194	Actinomycetota	Cultured (women vagina)	vagina
SGB195	Actinomycetota	Cultured (women vagina)	vagina
SGB196	Bacillota_A	Cultured (others)	urine/prostate
SGB197	Bacteroidota	Cultured (women vagina)	vaginal
SGB198	Campylobacterota	Uncultured	NA
SGB199	Bacillota	Cultured (women vagina)	vaginal
SGB200	Bacillota	Cultured (others)	gut
SGB201	Pseudomonadota	Cultured (women vagina)	vagina
SGB202	Actinomycetota	Cultured (women vagina)	vagina
SGB203	Bacteroidota	Cultured (others)	feces
SGB204	Fusobacteriota	Cultured (women vagina)	vagina
SGB205	Fusobacteriota	Cultured (women vagina)	vagina
SGB206	Actinomycetota	Cultured (women vagina)	vagina
SGB207	Actinomycetota	Cultured (women vagina)	vagina
SGB208	Bacillota	Uncultured	NA
SGB209	Bacteroidota	Cultured (women vagina)	vagina
SGB210	Bacillota_A	Cultured (others)	?
SGB211	Synergistota	Cultured (others)	human cyst
SGB212	Actinomycetota	Cultured (others)	skin
SGB213	Bacteroidota	Uncultured	NA
SGB214	Bacillota	Cultured (women vagina)	vagina
SGB215	Bacillota_C	Cultured (women vagina)	vagina
SGB216	Bacteroidota	Cultured (women vagina)	Endometrium
SGB217	Bacillota	Cultured (others)	oral
SGB218	Actinomycetota	Cultured (women vagina)	vagina
SGB219	Bacillota	Cultured (women vagina)	vagina
SGB220	Bacillota	Cultured (women vagina)	vaginal discharge
SGB221	Bacteroidota	Cultured (women vagina)	vagina
SGB222	Fusobacteriota	Cultured (others)	blood
SGB223	Bacillota_A	Cultured (women vagina)	vaginal
SGB224	Bacillota_C	Cultured (women vagina)	vagina
SGB225	Bacillota	Cultured (women vagina)	vagina
SGB226	Actinomycetota	Cultured (others)	skin
SGB227	Bacillota_A	Cultured (others)	blood
SGB228	Pseudomonadota	Cultured (women vagina)	vagina
SGB229	Bacillota_A	Uncultured	NA
SGB230	Actinomycetota	Uncultured	NA
SGB231	Bacteroidota	Cultured (others)	gastrointestinal_tract
SGB232	Bacillota	Cultured (women vagina)	vaginal
SGB233	Patescibacteria	Uncultured	NA
SGB234	Bacteroidota	Cultured (others)	gastrointestinal_tract
SGB235	Bacillota_A	Uncultured	NA
SGB236	Bacillota_A	Uncultured	NA
SGB237	Bacillota	Cultured (women vagina)	vagina
SGB238	Actinomycetota	Cultured (women vagina)	vaginal
SGB239	Pseudomonadota	Uncultured	NA
SGB240	Actinomycetota	Cultured (others)	blood
SGB241	Actinomycetota	Cultured (women vagina)	vagina
SGB242	Actinomycetota	Cultured (others)	gastrointestinal_tract
SGB243	Actinomycetota	Cultured (women vagina)	vagina
SGB244	Fusobacteriota	Cultured (women vagina)	amniotic fluid
SGB245	Bacillota	Cultured (women vagina)	vagina
SGB246	Actinomycetota	Uncultured	NA
SGB247	Bacillota_C	Cultured (women vagina)	vagina
SGB248	Bacillota_A	Cultured (women vagina)	vaginal
SGB249	Bacteroidota	Cultured (others)	gastrointestinal_tract
SGB250	Bacillota_C	Cultured (women vagina)	vaginal
SGB251	Bacillota_A	Uncultured	NA
SGB252	Bacillota_A	Cultured (others)	gastrointestinal_tract
SGB253	Actinomycetota	Cultured (others)	urogenital_tract
SGB254	Actinomycetota	Cultured (others)	urine
SGB255	Actinomycetota	Cultured (women vagina)	vagina
SGB256	Actinomycetota	Cultured (others)	?
SGB257	Bacillota	Cultured (others)	?
SGB258	Bacteroidota	Uncultured	NA
SGB259	Bacteroidota	Cultured (women vagina)	vaginal cavity
SGB260	Bacillota_A	Cultured (others)	urine
SGB261	Actinomycetota	Uncultured	NA
SGB262	Bacillota	Cultured (others)	blood
SGB263	Pseudomonadota	Cultured (others)	feces
SGB264	Bacillota	Cultured (women vagina)	vagina
SGB265	Bacillota	Cultured (women vagina)	vaginal
SGB266	Bacteroidota	Uncultured	NA
SGB267	Bacteroidota	Uncultured	NA
SGB268	Bacillota_C	Cultured (others)	gastrointestinal_tract
SGB269	Bacteroidota	Uncultured	NA
SGB270	Bacillota_A	Uncultured	NA
SGB271	Bacillota_A	Uncultured	NA
SGB272	Bacteroidota	Cultured (others)	wound swab
SGB273	Bacillota	Cultured (women vagina)	vaginal
SGB274	Actinomycetota	Cultured (women vagina)	vagina
SGB275	Bacillota	Cultured (others)	crop
SGB276	Actinomycetota	Uncultured	NA
SGB277	Bacteroidota	Cultured (others)	feces
SGB278	Pseudomonadota	Uncultured	NA
SGB279	Bacteroidota	Cultured (others)	gastrointestinal_tract
SGB280	Actinomycetota	Uncultured	NA
SGB281	Bacillota_A	Cultured (others)	gastrointestinal_tract
SGB282	Bacteroidota	Cultured (others)	?
SGB283	Pseudomonadota	Cultured (women vagina)	vaginal Swab
SGB284	Bacillota_C	Cultured (women vagina)	vagina
SGB285	Actinomycetota	Uncultured	NA
SGB286	Actinomycetota	Uncultured	NA
SGB287	Actinomycetota	Uncultured	NA
SGB288	Actinomycetota	Cultured (women vagina)	vagina
SGB289	Actinomycetota	Cultured (women vagina)	vagina
SGB290	Actinomycetota	Cultured (women vagina)	vagina
SGB291	Bacteroidota	Cultured (women vagina)	vagina
SGB292	Bacteroidota	Cultured (women vagina)	amniotic fluid
SGB293	Actinomycetota	Cultured (women vagina)	vaginal mucus
SGB294	Actinomycetota	Cultured (women vagina)	vagina
SGB295	Bacteroidota	Uncultured	NA
SGB296	Bacillota_A	Cultured (women vagina)	vagina
SGB297	Actinomycetota	Cultured (others)	foot
SGB298	Bacillota_A	Uncultured	NA
SGB299	Bacillota_A	Cultured (women vagina)	vagina
SGB300	Bacillota	Cultured (women vagina)	vaginal
SGB301	Bacillota_A	Cultured (others)	Bloodstream
SGB302	Pseudomonadota	Cultured (others)	?
SGB303	Pseudomonadota	Cultured (others)	stool
SGB304	Bacillota	Cultured (women vagina)	vaginal cavity
SGB305	Actinomycetota	Cultured (women vagina)	vagina
SGB306	Actinomycetota	Cultured (women vagina)	vagina
SGB307	Bacillota_A	Cultured (women vagina)	vaginal
SGB308	Bacillota	Cultured (others)	gastrointestinal_tract
SGB309	Bacillota_B	Uncultured	NA
SGB310	Actinomycetota	Cultured (others)	?
SGB311	Actinomycetota	Cultured (others)	skin
SGB312	Bacillota_A	Cultured (others)	Blood
SGB313	Bacteroidota	Uncultured	NA
SGB314	Actinomycetota	Cultured (women vagina)	vaginal
SGB315	Fusobacteriota	Uncultured	NA
SGB316	Bacillota_A	Cultured (women vagina)	vagina
SGB317	Actinomycetota	Uncultured	NA
SGB318	Actinomycetota	Cultured (others)	spinal_abscess
SGB319	Bacillota_C	Cultured (women vagina)	vagina
SGB320	Bacillota	Cultured (women vagina)	vagina
SGB321	Bacteroidota	Uncultured	NA
SGB322	Bacillota	Cultured (others)	skin
SGB323	Bacteroidota	Uncultured	NA
SGB324	Actinomycetota	Cultured (others)	urine
SGB325	Actinomycetota	Cultured (others)	urogenital_tract
SGB326	Actinomycetota	Uncultured	NA
SGB327	Bacteroidota	Uncultured	NA
SGB328	Actinomycetota	Uncultured	NA
SGB329	Pseudomonadota	Cultured (others)	?
SGB330	Bacillota	Cultured (others)	gastrointestinal_tract
SGB331	Actinomycetota	Cultured (women vagina)	vaginal fluid
SGB332	Bacillota_A	Cultured (women vagina)	vagina
SGB333	Bacteroidota	Cultured (others)	gut
SGB334	Actinomycetota	Cultured (others)	urine
SGB335	Actinomycetota	Cultured (women vagina)	vagina
SGB336	Bacillota_C	Cultured (women vagina)	vagina
SGB337	Bacillota_A	Uncultured	NA
SGB338	Bacillota	Cultured (others)	oral
SGB339	Actinomycetota	Cultured (women vagina)	vagina
SGB340	Pseudomonadota	Uncultured	NA
SGB341	Actinomycetota	Cultured (women vagina)	vagina
SGB342	Fusobacteriota	Cultured (others)	blood
SGB343	Bacillota	Cultured (women vagina)	vagina
SGB344	Actinomycetota	Uncultured	NA
SGB345	Bacillota_A	Uncultured	NA
SGB346	Bacillota	Cultured (women vagina)	vagina
SGB347	Actinomycetota	Cultured (women vagina)	vagina
SGB348	Bacteroidota	Uncultured	NA
SGB349	Bacillota	Cultured (others)	gastrointestinal_tract
SGB350	Bacillota	Cultured (women vagina)	vagina
SGB351	Bacillota_A	Uncultured	NA
SGB352	Bacillota_A	Cultured (others)	?
SGB353	Bacteroidota	Cultured (others)	oral
SGB354	Actinomycetota	Cultured (women vagina)	vagina
SGB355	Bacillota_A	Cultured (women vagina)	vagina
SGB356	Pseudomonadota	Cultured (others)	?
SGB357	Bacteroidota	Cultured (others)	feces
SGB358	Bacillota_A	Cultured (others)	foot
SGB359	Bacteroidota	Cultured (others)	oral
SGB360	Bacillota_C	Cultured (others)	oral
SGB361	Bacteroidota	Cultured (others)	gastrointestinal_tract
SGB362	Pseudomonadota	Cultured (women vagina)	vagina
SGB363	Bacillota_A	Uncultured	NA
SGB364	Bacillota_B	Cultured (others)	skin
SGB365	Pseudomonadota	Uncultured	NA
SGB366	Bacillota_A	Uncultured	NA
SGB367	Bacteroidota	Uncultured	NA
SGB368	Bacillota_A	Cultured (women vagina)	vagina
SGB369	Bacillota_A	Uncultured	NA
SGB370	Bacillota_A	Cultured (women vagina)	vaginal
SGB371	Actinomycetota	Cultured (women vagina)	vagina
SGB372	Bacillota_C	Cultured (others)	gastrointestinal_tract
SGB373	Bacillota_A	Cultured (others)	?
SGB374	Bacillota_A	Cultured (women vagina)	vagina
SGB375	Actinomycetota	Cultured (women vagina)	vagina
SGB376	Actinomycetota	Uncultured	NA
SGB377	Actinomycetota	Uncultured	NA
SGB378	Bacteroidota	Uncultured	NA
SGB379	Actinomycetota	Uncultured	NA
SGB380	Actinomycetota	Cultured (others)	?
SGB381	Actinomycetota	Cultured (women vagina)	vagina
SGB382	Bacteroidota	Uncultured	NA
SGB383	Actinomycetota	Cultured (women vagina)	vagina
SGB384	Bacteroidota	Cultured (others)	skin
SGB385	Bacillota_A	Uncultured	NA
SGB386	Actinomycetota	Cultured (others)	nasal cavity, vaginal/rectal
SGB387	Bacillota	Cultured (women vagina)	vagina
SGB388	Bacteroidota	Uncultured	NA
SGB389	Bacillota	Cultured (women vagina)	Vaginal
SGB390	Bacillota_A	Cultured (women vagina)	vagina
SGB391	Actinomycetota	Cultured (women vagina)	vagina
SGB392	Actinomycetota	Cultured (others)	Blood
SGB393	Bacillota	Cultured (others)	?
SGB394	Actinomycetota	Cultured (women vagina)	vagina
SGB395	Bacillota	Cultured (women vagina)	vaginal
SGB396	Bacillota	Cultured (women vagina)	vagina
SGB397	Pseudomonadota	Cultured (women vagina)	vaginal swab
SGB398	Bacillota_A	Cultured (women vagina)	vagina
SGB399	Pseudomonadota	Cultured (women vagina)	ovary
SGB400	Pseudomonadota	Cultured (women vagina)	cervix
SGB401	Bacteroidota	Cultured (women vagina)	vagina
SGB402	Actinomycetota	Uncultured	NA
SGB403	Bacillota_A	Cultured (others)	?
SGB404	Bacteroidota	Cultured (others)	oral
SGB405	Bacteroidota	Uncultured	NA
SGB406	Patescibacteria	Uncultured	NA
SGB407	Bacillota_A	Uncultured	NA
SGB408	Bacteroidota	Uncultured	NA
SGB409	Bacteroidota	Cultured (others)	feces
SGB410	Bacteroidota	Cultured (women vagina)	vaginal
SGB411	Bacillota_A	Uncultured	NA
SGB412	Bacillota	Uncultured	NA
SGB413	Bacillota_A	Uncultured	NA
SGB414	Bacillota_C	Cultured (women vagina)	vagina
SGB415	Actinomycetota	Cultured (women vagina)	vagina
SGB416	Actinomycetota	Cultured (others)	oral
SGB417	Bacillota_A	Uncultured	NA
SGB418	Bacteroidota	Cultured (others)	gastrointestinal_tract
SGB419	Actinomycetota	Cultured (others)	?
SGB420	Bacillota_C	Cultured (others)	oral
SGB421	Bacteroidota	Uncultured	NA
SGB422	Actinomycetota	Cultured (others)	abscess
SGB423	Actinomycetota	Cultured (others)	urine
SGB424	Bacillota	Uncultured	NA
SGB425	Actinomycetota	Cultured (women vagina)	vagina
SGB426	Synergistota	Uncultured	NA
SGB427	Actinomycetota	Uncultured	NA
SGB428	Actinomycetota	Cultured (women vagina)	vagina
SGB429	Actinomycetota	Cultured (women vagina)	vagina
SGB430	Bacillota_A	Uncultured	NA
SGB431	Bacillota_C	Uncultured	NA
SGB432	Bacteroidota	Cultured (women vagina)	vagina
SGB433	Bacillota_A	Uncultured	NA
SGB434	Bacillota_B	Cultured (others)	skin
SGB435	Actinomycetota	Cultured (others)	gastrointestinal_tract
SGB436	Actinomycetota	Uncultured	NA
SGB437	Actinomycetota	Cultured (others)	urogenital_tract
SGB438	Bacillota_A	Uncultured	NA
SGB439	Bacillota_C	Cultured (others)	left colon
SGB440	Bacillota	Uncultured	NA
SGB441	Bacillota	Uncultured	NA
SGB442	Bacillota	Cultured (others)	gastrointestinal_tract
SGB443	Actinomycetota	Uncultured	NA
SGB444	Actinomycetota	Cultured (others)	?
SGB445	Bacillota_A	Cultured (others)	Mus musculus
SGB446	Bacillota_A	Cultured (others)	?
SGB447	Actinomycetota	Cultured (others)	?
SGB448	Bacillota_A	Cultured (others)	?
SGB449	Bacillota_A	Uncultured	NA
SGB450	Bacillota_A	Uncultured	NA
SGB451	Bacillota	Cultured (others)	breast milk
SGB452	Bacteroidota	Cultured (women vagina)	vagina
SGB453	Pseudomonadota	Cultured (others)	?
SGB454	Bacillota	Uncultured	NA
SGB455	Bacillota	Cultured (women vagina)	vaginal discharge
SGB456	Bacillota	Cultured (others)	blood
SGB457	Actinomycetota	Cultured (others)	?
SGB458	Actinomycetota	Cultured (women vagina)	vagina
SGB459	Bacillota	Uncultured	NA
SGB460	Pseudomonadota	Cultured (others)	?
SGB461	Bacillota	Cultured (others)	oral
SGB462	Actinomycetota	Cultured (others)	?
SGB463	Bacteroidota	Cultured (women vagina)	amniotic fluid
SGB464	Pseudomonadota	Cultured (others)	?
SGB465	Pseudomonadota	Cultured (others)	?
SGB466	Bacillota	Uncultured	NA
SGB467	Pseudomonadota	Cultured (others)	blood
SGB468	Actinomycetota	Uncultured	NA
SGB469	Bacteroidota	Cultured (women vagina)	vaginal
SGB470	Actinomycetota	Cultured (women vagina)	vagina
SGB471	Actinomycetota	Cultured (women vagina)	vagina
SGB472	Actinomycetota	Cultured (women vagina)	vaginal
SGB473	Bacteroidota	Cultured (women vagina)	vaginal
SGB474	Actinomycetota	Cultured (women vagina)	vaginal
SGB475	Bacillota_A	Cultured (women vagina)	vaginal
SGB476	Actinomycetota	Cultured (women vagina)	vaginal
SGB477	Pseudomonadota	Cultured (women vagina)	vaginal
SGB478	Actinomycetota	Cultured (women vagina)	vaginal
SGB479	Bacillota	Cultured (women vagina)	vaginal
SGB480	Fusobacteriota	Cultured (women vagina)	vaginal
SGB481	Bacillota	Cultured (women vagina)	vaginal
SGB482	Bacteroidota	Cultured (women vagina)	vaginal
SGB483	Spirochaetota	Cultured (women vagina)	vagina
SGB484	Bacillota	Cultured (women vagina)	vagina
SGB485	Bacteroidota	Cultured (women vagina)	vagina
SGB486	Pseudomonadota	Cultured (women vagina)	vagina
SGB487	Pseudomonadota	Cultured (women vagina)	vagina
SGB488	Pseudomonadota	Cultured (women vagina)	vaginal
SGB489	Bacillota	Cultured (women vagina)	vagina
SGB490	Bacillota	Cultured (women vagina)	vagina
SGB491	Bacillota_C	Cultured (women vagina)	vaginal
SGB492	Pseudomonadota	Cultured (women vagina)	vagina
SGB493	Actinomycetota	Cultured (women vagina)	vagina
SGB494	Campylobacterota	Cultured (women vagina)	vagina
SGB495	Pseudomonadota	Cultured (women vagina)	vagina
SGB496	Actinomycetota	Cultured (women vagina)	vagina
SGB497	Bacillota_A	Cultured (women vagina)	Endo-cervical discharge
SGB498	Bacillota	Cultured (women vagina)	vaginal swab
SGB499	Pseudomonadota	Cultured (women vagina)	vagina
SGB500	Bacillota	Cultured (women vagina)	vagina
SGB501	Pseudomonadota	Cultured (women vagina)	vagina
SGB502	Bacillota_A	Cultured (women vagina)	vagina
SGB503	Bacillota	Cultured (women vagina)	vagina
SGB504	Actinomycetota	Cultured (women vagina)	vagina
SGB505	Bacillota_A	Cultured (women vagina)	vagina
SGB506	Bacillota	Cultured (women vagina)	vagina
SGB507	Fusobacteriota	Cultured (women vagina)	vagina
SGB508	Actinomycetota	Cultured (women vagina)	vagina
SGB509	Bacillota_C	Cultured (women vagina)	vagina
SGB510	Actinomycetota	Cultured (women vagina)	vagina
SGB511	Spirochaetota	Cultured (women vagina)	vagina
SGB512	Pseudomonadota	Cultured (women vagina)	cervical
SGB513	Bacillota	Cultured (women vagina)	vaginal swab
SGB514	Bacillota	Cultured (women vagina)	vaginal swab
SGB515	Actinomycetota	Cultured (women vagina)	uterine secretions
SGB516	Bacteroidota	Cultured (women vagina)	vaginal tract
SGB517	Pseudomonadota	Cultured (women vagina)	cervical
SGB518	Pseudomonadota	Cultured (women vagina)	vagina
SGB519	Bacillota	Cultured (women vagina)	vaginal Swab
SGB520	Bacteroidota	Cultured (women vagina)	vagina
SGB521	Pseudomonadota	Cultured (women vagina)	human vaginal discharge
SGB522	Actinomycetota	Cultured (women vagina)	cervix
SGB523	Bacteroidota	Cultured (women vagina)	vagina
SGB524	Actinomycetota	Cultured (women vagina)	vagina
SGB525	Bacteroidota	Cultured (women vagina)	human vagina sample
SGB526	Bacillota_A	Cultured (women vagina)	vagina
SGB527	Bacillota_A	Cultured (women vagina)	vagin
SGB528	Bacteroidota	Cultured (women vagina)	vagina
SGB529	Actinomycetota	Cultured (women vagina)	vagina
SGB530	Bacillota_A	Cultured (women vagina)	vagina
SGB531	Bacteroidota	Cultured (women vagina)	vagina
SGB532	Actinomycetota	Cultured (women vagina)	vagina
SGB533	Bacillota	Cultured (women vagina)	vagina
SGB534	Pseudomonadota	Cultured (women vagina)	cervix
SGB535	Bacillota	Cultured (women vagina)	vagina
SGB536	Actinomycetota	Cultured (women vagina)	vagina
SGB537	Actinomycetota	Cultured (women vagina)	vagina
SGB538	Bacillota	Cultured (women vagina)	vagina
SGB539	Actinomycetota	Cultured (women vagina)	vagina
SGB540	Bacillota	Cultured (women vagina)	vagina
SGB541	Bacillota_A	Cultured (women vagina)	vagina
SGB542	Bacillota_A	Cultured (women vagina)	vagina
SGB543	Bacteroidota	Cultured (others)	oral
SGB544	Bacillota_A	Cultured (others)	gut
SGB545	Bacillota_A	Cultured (others)	oral
SGB546	Actinomycetota	Uncultured	NA
SGB547	Bacillota_A	Uncultured	NA
SGB548	Bacillota_A	Cultured (others)	gastrointestinal_tract
SGB549	Bacteroidota	Uncultured	NA
SGB550	Verrucomicrobiota	Cultured (others)	?
SGB551	Bacillota	Uncultured	feces
SGB552	Bacillota_A	Cultured (others)	gastrointestinal_tract
SGB553	Bacillota_A	Uncultured	NA
SGB554	Bacillota_A	Cultured (others)	feces
SGB555	Bacillota	Uncultured	NA
SGB556	Bacillota_A	Cultured (others)	feces
SGB557	Actinomycetota	Cultured (others)	skin
SGB558	Bacillota_A	Cultured (others)	eye discharge
SGB559	Actinomycetota	Cultured (women vagina)	vagina
SGB560	Bacillota_A	Cultured (others)	abdominal abscess
SGB561	Bacteroidota	Cultured (others)	?
SGB562	Actinomycetota	Cultured (women vagina)	vaginal
SGB563	Campylobacterota	Uncultured	NA
SGB564	Bacteroidota	Uncultured	NA
SGB565	Bacillota_A	Uncultured	NA
SGB566	Actinomycetota	Cultured (others)	oral
SGB567	Bacteroidota	Uncultured	NA
SGB568	Actinomycetota	Uncultured	NA
SGB569	Actinomycetota	Uncultured	NA
SGB570	Bacillota_A	Cultured (others)	feces
SGB571	Bacillota_A	Cultured (others)	dental plaque
SGB572	Actinomycetota	Cultured (others)	?
SGB573	Bacillota_A	Cultured (others)	?
SGB574	Actinomycetota	Cultured (women vagina)	vagina
SGB575	Bacillota	Cultured (others)	respiratory_tract
SGB576	Bacillota_A	Cultured (women vagina)	vagina
SGB577	Bacillota_A	Cultured (women vagina)	vagina
SGB578	Bacteroidota	Cultured (women vagina)	vagina
SGB579	Bacillota_A	Uncultured	NA
SGB580	Bacillota_A	Uncultured	NA
SGB581	Actinomycetota	Cultured (women vagina)	vagina
SGB582	Actinomycetota	Uncultured	NA
SGB583	Patescibacteria	Uncultured	NA
SGB584	Bacillota_A	Uncultured	NA
SGB585	Patescibacteria	Uncultured	NA
SGB586	Actinomycetota	Uncultured	NA
SGB587	Bacteroidota	Uncultured	NA
SGB588	Bacillota_A	Uncultured	NA
SGB589	Bacteroidota	Uncultured	NA
SGB590	Bacillota	Cultured (others)	oral
SGB591	Bacillota_A	Cultured (women vagina)	vagina
SGB592	Bacillota_A	Uncultured	NA
SGB593	Bacillota_A	Cultured (others)	Bloodstream
SGB594	Patescibacteria	Uncultured	NA
SGB595	Actinomycetota	Cultured (women vagina)	vagina
SGB596	Actinomycetota	Cultured (women vagina)	vagina
SGB597	Actinomycetota	Uncultured	NA
SGB598	Bacillota_C	Cultured (women vagina)	vagina
SGB599	Bacteroidota	Cultured (women vagina)	vagina
SGB600	Bacteroidota	Uncultured	NA
SGB601	Actinomycetota	Uncultured	NA
SGB602	Bacteroidota	Cultured (women vagina)	vagina
SGB603	Bacteroidota	Uncultured	NA
SGB604	Bacillota_C	Cultured (women vagina)	vagina
SGB605	Actinomycetota	Uncultured	NA
SGB606	Bacteroidota	Cultured (others)	oral
SGB607	Spirochaetota	Uncultured	NA
SGB608	Bacteroidota	Cultured (women vagina)	vagina
SGB609	Bacillota	Uncultured	NA
SGB610	Bacillota	Cultured (others)	?
SGB611	Bacteroidota	Cultured (women vagina)	vagina
SGB612	Actinomycetota	Cultured (women vagina)	vaginal
SGB613	Bacillota_C	Cultured (women vagina)	vagina
SGB614	Actinomycetota	Uncultured	NA
SGB615	Actinomycetota	Uncultured	NA
SGB616	Actinomycetota	Cultured (others)	urogenital_tract
SGB617	Bacillota	Cultured (others)	pharyngeal swab
SGB618	Pseudomonadota	Cultured (others)	gastrointestinal_tract
SGB619	Patescibacteria	Uncultured	NA
SGB620	Bacteroidota	Cultured (women vagina)	vagina
SGB621	Bacillota	Cultured (others)	blood
SGB622	Bacillota	Uncultured	NA
SGB623	Bacillota	Cultured (others)	urine
SGB624	Bacillota	Cultured (women vagina)	vaginal
SGB625	Bacteroidota	Uncultured	NA
SGB626	Pseudomonadota	Cultured (others)	gastrointestinal_tract
SGB627	Bacillota_A	Cultured (others)	stool
SGB628	Bacillota_A	Cultured (others)	feces
SGB629	Bacillota_A	Cultured (others)	feces
SGB630	Bacillota_A	Cultured (others)	?
SGB631	Bacillota_A	Cultured (others)	feces
SGB632	Bacteroidota	Cultured (others)	gut
SGB633	Bacillota_A	Cultured (others)	fecal
SGB634	Bacillota_A	Cultured (others)	gut
SGB635	Bacillota_A	Cultured (others)	feces
SGB636	Desulfobacterota	Cultured (others)	?
SGB637	Bacillota_A	Uncultured	NA
SGB638	Bacillota_A	Cultured (others)	feces
SGB639	Bacillota_A	Cultured (others)	gut
SGB640	Bacillota_A	Cultured (others)	feces
SGB641	Bacillota_A	Cultured (others)	gut
SGB642	Bacillota_A	Cultured (others)	feces
SGB643	Bacillota_A	Cultured (others)	fecal
SGB644	Bacteroidota	Cultured (others)	gut
SGB645	Bacillota_A	Uncultured	NA
SGB646	Bacillota_A	Uncultured	NA
SGB647	Bacillota_A	Cultured (others)	colonic
SGB648	Bacillota	Cultured (others)	feces
SGB649	Bacteroidota	Cultured (others)	abdominal_abscess
SGB650	Bacillota_A	Uncultured	NA
SGB651	Bacillota_A	Cultured (others)	feces
SGB652	Bacillota_A	Cultured (others)	feces
SGB653	Bacillota_A	Cultured (others)	feces
SGB654	Bacillota_A	Cultured (others)	feces
SGB655	Bacillota_A	Uncultured	NA
SGB656	Bacillota_A	Cultured (others)	faecal
SGB657	Bacillota_A	Uncultured	NA
SGB658	Bacillota_A	Uncultured	NA
SGB659	Bacteroidota	Cultured (others)	breast
SGB660	Bacillota_A	Cultured (others)	eye discharge
SGB661	Actinomycetota	Cultured (others)	blood
SGB662	Actinomycetota	Uncultured	NA
SGB663	Pseudomonadota	Cultured (women vagina)	catheter
SGB664	Bacillota_C	Cultured (others)	oral
SGB665	Actinomycetota	Cultured (others)	?
SGB666	Bacillota_C	Uncultured	NA
SGB667	Actinomycetota	Cultured (others)	oral
SGB668	Actinomycetota	Cultured (others)	respiratory_tract
SGB669	Fusobacteriota	Cultured (others)	oral
SGB670	Bacillota	Uncultured	NA
SGB671	Bacteroidota	Cultured (others)	oral
SGB672	Bacillota_A	Cultured (others)	oral
SGB673	Patescibacteria	Uncultured	NA
SGB674	Bacteroidota	Cultured (others)	blood
SGB675	Patescibacteria	Uncultured	NA
SGB676	Bacillota	Cultured (others)	?
SGB677	Bacillota_A	Cultured (others)	oral
SGB678	Bacteroidota	Cultured (others)	abscess swab
SGB679	Pseudomonadota	Cultured (others)	sputum
SGB680	Actinomycetota	Cultured (others)	respiratory_tract
SGB681	Bacillota_A	Cultured (others)	oral cavity
SGB682	Actinomycetota	Cultured (others)	Respiratory system
SGB683	Bacteroidota	Cultured (others)	oral
SGB684	Actinomycetota	Cultured (others)	oral
SGB685	Actinomycetota	Cultured (others)	?
SGB686	Pseudomonadota	Cultured (others)	?
SGB687	Patescibacteria	Uncultured	NA
SGB688	Bacteroidota	Uncultured	NA
SGB689	Bacillota_C	Cultured (others)	oral
SGB690	Campylobacterota	Uncultured	NA
SGB691	Actinomycetota	Cultured (others)	blood
SGB692	Bacillota_A	Cultured (others)	oral
SGB693	Bacteroidota	Uncultured	NA
SGB694	Pseudomonadota	Cultured (others)	supragingival plaque
SGB695	Campylobacterota	Cultured (others)	oral
SGB696	Pseudomonadota	Cultured (others)	blood
SGB697	Patescibacteria	Cultured (others)	oral
SGB698	Bacteroidota	Cultured (others)	oral
SGB699	Fusobacteriota	Cultured (others)	blood
SGB700	Pseudomonadota	Cultured (others)	Blood
SGB701	Pseudomonadota	Uncultured	NA
SGB702	Actinomycetota	Cultured (others)	soil
SGB703	Actinomycetota	Cultured (others)	?
SGB704	Bacillota	Cultured (others)	breast milk
SGB705	Actinomycetota	Uncultured	NA
SGB706	Actinomycetota	Cultured (others)	urine
SGB707	Bacillota_C	Cultured (others)	oral
SGB708	Bacteroidota	Cultured (others)	gastrointestinal_tract
SGB709	Bacteroidota	Cultured (others)	breast
SGB710	Campylobacterota	Uncultured	NA
SGB711	Bacteroidota	Cultured (others)	wound
SGB712	Bacillota_A	Uncultured	NA
SGB713	Bacillota_A	Uncultured	NA
SGB714	Spirochaetota	Uncultured	NA
SGB715	Bacteroidota	Cultured (others)	gastrointestinal_tract
SGB716	Spirochaetota	Uncultured	NA
SGB717	Bacteroidota	Cultured (others)	gastrointestinal_tract
SGB718	Bacillota_A	Cultured (others)	feces, skin
SGB719	Bacillota_A	Uncultured	NA
SGB720	Bacillota	Cultured (others)	breast milk
SGB721	Campylobacterota	Uncultured	NA
SGB722	Bacillota_A	Cultured (women vagina)	vaginal
SGB723	Bacteroidota	Cultured (others)	wound
SGB724	Actinomycetota	Uncultured	NA
SGB725	Actinomycetota	Cultured (others)	wound
SGB726	Bacillota_A	Uncultured	NA
SGB727	Bacillota_A	Cultured (others)	stool
SGB728	Bacteroidota	Uncultured	NA
SGB729	Bacillota_A	Uncultured	NA
SGB730	Bacillota_A	Uncultured	NA
SGB731	Bacillota	Cultured (others)	urinary, feces
SGB732	Actinomycetota	Cultured (others)	?
SGB733	Actinomycetota	Uncultured	NA
SGB734	Actinomycetota	Cultured (others)	peritoneal fluid
SGB735	Bacillota_A	Uncultured	NA
SGB736	Bacillota_A	Uncultured	NA
SGB737	Actinomycetota	Cultured (others)	?
SGB738	Bacillota	Cultured (others)	breast milk, feces
SGB739	Bacillota	Uncultured	NA
SGB740	Actinomycetota	Cultured (others)	kefir
SGB741	Bacteroidota	Cultured (women vagina)	breast abscess, vagina
SGB742	Bacteroidota	Cultured (women vagina)	breast abscess, vagina
SGB743	Bacillota	Uncultured	NA
SGB744	Actinomycetota	Cultured (others)	urine
SGB745	Actinomycetota	Cultured (others)	urine
SGB746	Bacteroidota	Cultured (women vagina)	breast abscess, vagina
SGB747	Actinomycetota	Cultured (women vagina)	vagina
SGB748	Bacillota_A	Uncultured	NA
SGB749	Actinomycetota	Uncultured	NA
SGB750	Bacillota	Cultured (others)	urine
SGB751	Actinomycetota	Uncultured	NA
SGB752	Actinomycetota	Uncultured	NA
SGB753	Actinomycetota	Cultured (others)	pus of a toe
SGB754	Actinomycetota	Cultured (others)	urine
SGB755	Actinomycetota	Cultured (others)	blood
SGB756	Actinomycetota	Uncultured	NA
SGB757	Bacteroidota	Cultured (others)	feces
SGB758	Bacteroidota	Cultured (others)	feces
SGB759	Actinomycetota	Cultured (women vagina)	vagina
SGB760	Bacteroidota	Cultured (women vagina)	vagina
SGB761	Pseudomonadota	Uncultured	NA
SGB762	Bacillota_A	Uncultured	NA
SGB763	Campylobacterota	Cultured (others)	gastrointestinal_tract
SGB764	Bacillota_A	Uncultured	NA
SGB765	Bacillota_A	Uncultured	NA
SGB766	Bacillota	Uncultured	NA
SGB767	Bacteroidota	Cultured (women vagina)	cervical swab
SGB768	Actinomycetota	Cultured (women vagina)	vagina
SGB769	Bacillota_A	Uncultured	NA
SGB770	Actinomycetota	Cultured (others)	urogenital_tract
SGB771	Actinomycetota	Cultured (others)	urine
SGB772	Actinomycetota	Uncultured	NA
SGB773	Actinomycetota	Cultured (others)	?
SGB774	Actinomycetota	Uncultured	NA
SGB775	Bacillota_A	Cultured (others)	urine
SGB776	Patescibacteria	Uncultured	NA
SGB777	Actinomycetota	Uncultured	NA
SGB778	Bacillota_A	Cultured (others)	blood
SGB779	Bacillota_A	Uncultured	NA
SGB780	Actinomycetota	Cultured (women vagina)	vagina
SGB781	Bacteroidota	Uncultured	NA
SGB782	Actinomycetota	Cultured (others)	urine
SGB783	Actinomycetota	Cultured (women vagina)	vagina
SGB784	Bacillota	Cultured (others)	urine
SGB785	Actinomycetota	Uncultured	NA
SGB786	Actinomycetota	Cultured (others)	environmental

## Sheet: ed fig2c
Name	Isolate	MAG	Relative abundance	Country
				Canada	China	Denmark	Fiji	France	Ireland	Israel	Italy	Kenyan	Luxembourg	New Zealand	South Africa	United States
SGB100:Prevotella sp001553265	1	21	0.000816868	0	3	0	1	1	0	0	0	0	0	0	0	16
SGB099:Bifidobacterium longum	10	12	0.00163953	0	0	0	0	0	0	0	0	0	0	0	0	12
SGB098:Corynebacterium amycolatum_A	9	13	0.00130368	0	1	0	0	0	0	0	0	0	0	0	0	12
SGB097:Peptoniphilus C_coxii	1	21	0.000303727	0	2	0	0	0	0	0	0	0	0	0	0	19
SGB096:Peptoniphilus A_vaginalis	0	22	0.000285627	0	1	0	0	0	0	0	0	0	0	0	0	21
SGB095:KA00274 sp902373515	0	22	0.00149233	0	0	0	0	0	0	0	0	0	0	0	0	22
SGB094:Staphylococcus epidermidis	6	17	0.00223087	0	2	0	0	5	0	0	0	0	0	0	0	10
SGB093:Lactobacillus mulieris	0	24	0.000700265	0	3	0	0	4	1	0	0	0	0	0	0	16
SGB092:Bifidobacterium sp003585735	2	22	0.00351066	0	0	0	0	0	0	1	0	0	0	0	0	21
SGB091:Limosilactobacillus vaginalis	17	9	0.000600841	0	1	0	0	0	0	0	0	0	0	0	0	8
SGB090:Veillonella montpellierensis	1	26	0.000517489	0	9	1	0	0	0	0	0	0	0	0	0	16
SGB089:Lactobacillus paragasseri	1	27	0.00460512	0	0	0	0	5	3	0	0	1	0	0	0	18
SGB088:Ureaplasma parvum	1	30	0.003214	0	6	0	0	0	0	0	0	0	1	0	0	23
SGB087:Peptoniphilus A_harei_A	2	29	0.000419807	0	2	0	0	2	0	0	0	0	0	0	0	25
SGB086:Fannyhessea massiliensis	1	31	0.00221327	0	17	0	1	0	0	0	0	0	0	0	0	13
SGB085:Fannyhessea unknown	0	32	0.000802851	0	0	0	0	0	0	0	0	0	0	0	0	32
SGB084:Bifidobacterium vaginale_B	1	32	0.00237624	0	1	0	0	0	0	0	0	0	0	0	0	31
SGB083:Bifidobacterium unknown	0	33	0.00381501	0	0	0	0	0	0	0	0	0	0	0	0	33
SGB082:UBA629 sp005465875	0	34	0.0040282	0	3	0	0	0	0	0	0	0	0	0	0	31
SGB081:Finegoldia magna_H	2	32	0.00128726	0	0	0	0	1	0	0	0	0	0	0	0	31
SGB080:Amygdalobacter nucleatus	2	34	0.000459432	0	4	1	0	0	0	0	0	0	0	0	0	29
SGB079:Porphyromonas unknown	0	35	0.00101428	0	5	1	0	2	0	0	0	0	0	0	0	27
SGB078:Nanoperiomorbus unknown	0	36	0.000178179	0	0	0	0	0	0	0	0	0	0	0	0	36
SGB077:Limosilactobacillus portuensis	0	37	0.00235885	0	3	0	0	1	0	0	0	1	0	1	0	31
SGB076:Escherichia coli	13	25	0.00379001	0	4	0	0	14	0	2	0	0	0	0	0	5
SGB075:Prevotella melaninogenica	1	38	0.00206156	0	2	0	0	0	0	0	0	0	0	0	0	36
SGB074:Porphyromonas sp001552775	1	39	0.000343124	0	3	0	1	1	0	0	0	0	0	0	0	34
SGB073:Fannyhessea unknown	0	41	0.00139299	0	0	0	0	0	0	0	0	0	0	0	0	41
SGB072:Lactobacillus mulieris	16	27	0.0202066	0	0	0	0	0	0	0	0	0	0	0	0	27
SGB071:Prevotella colorans	0	43	0.00131562	0	7	2	0	1	0	0	0	0	0	0	0	33
SGB070:Dialister sp001553355	1	43	0.00127144	0	3	0	0	1	0	0	0	0	0	0	0	39
SGB069:Bifidobacterium leopoldii	0	45	0.0145711	0	8	0	1	5	0	0	1	0	0	1	0	29
SGB068:Bifidobacterium vaginale	0	47	0.0070219	0	3	0	2	1	0	0	0	0	0	0	0	41
SGB067:Sodaliphilus unknown	0	48	0.000611482	0	7	0	1	1	0	0	0	0	0	0	0	39
SGB066:Arcanobacterium A_sp000758825	1	47	0.000294343	0	7	0	0	0	0	0	0	0	0	0	0	40
SGB065:Bifidobacterium unknown	0	49	0.00372125	0	1	0	2	0	0	0	0	0	0	0	0	46
SGB064:Lactobacillus paragasseri	2	48	0.00181381	0	6	0	0	12	4	0	0	0	0	0	0	26
SGB063:Chlamydia trachomatis	49	2	0.000732326	0	1	0	0	0	0	0	0	0	0	0	0	1
SGB062:Stomatobaculum sp002892395	1	53	0.000455801	0	13	0	2	1	0	0	0	0	0	0	0	37
SGB061:Prevotella sp000479005	2	52	0.000915338	0	11	0	0	0	0	0	0	0	0	0	0	41
SGB060:Enterococcus faecalis	11	46	0.00482656	0	2	0	0	32	0	2	0	0	0	0	0	10
SGB059:Neisseria gonorrhoeae	59	NA	0.000102751	0	0	0	0	0	0	0	0	0	0	0	0	60
SGB058:Bifidobacterium unknown	0	60	0.00590906	0	4	0	0	13	0	0	0	0	0	0	0	44
SGB057:Streptococcus anginosus	1	61	0.00546421	0	8	0	0	16	1	0	0	0	0	0	0	38
SGB056:Bifidobacterium vaginale	1	63	0.00929813	0	6	0	1	0	0	0	0	0	0	0	0	48
SGB055:Mobiluncus curtisii	18	55	0.000335987	0	0	0	1	0	0	0	0	0	0	0	0	74
SGB054:Prevotella unknown	0	75	0.000607561	0	4	0	0	14	7	0	0	2	0	0	0	40
SGB053:Bifidobacterium breve	10	67	0.00502463	0	16	0	0	0	0	0	0	0	0	0	0	64
SGB052:Porphyromonas uenonis_A	1	80	0.000847014	0	5	0	1	1	0	0	0	0	0	0	0	76
SGB051:Peptoniphilus A_vaginalis	2	83	0.000214418	0	12	0	1	4	0	0	0	0	0	0	0	71
SGB050:Peptostreptococcus anaerobius	1	88	0.00094403	0	8	0	0	2	0	0	0	0	0	0	0	80
SGB049:Anaerococcus tetradius	1	90	0.00091545	0	11	4	0	2	0	0	0	0	0	1	0	79
SGB048:Prevotella disiens	3	97	0.00206281	0	5	0	0	0	0	0	0	0	0	0	0	97
SGB047:Cryptobacteroides unknown	0	102	0.000295876	0	0	0	0	0	0	0	0	0	0	0	0	102
SGB046:Berryella unknown	0	102	0.000761988	0	4	0	0	0	0	0	0	0	0	0	0	100
SGB045:Gemella asaccharolytica	1	104	0.000285173	0	32	2	1	7	0	0	1	0	0	1	0	61
SGB044:Bifidobacterium piotii	5	105	0.00612259	0	18	2	0	0	0	0	0	0	0	0	0	82
SGB043:Metamycoplasma hominis	15	102	0.000568765	0	2	0	0	2	0	0	0	0	0	0	0	122
SGB042:Bifidobacterium unknown	0	126	0.00714315	0	0	0	2	1	0	0	0	0	0	0	0	125
SGB041:Bifidobacterium vaginale_F	1	128	0.00811227	0	14	0	0	12	3	0	0	1	0	0	0	102
SGB040:Lactobacillus mulieris	6	132	0.0106156	0	10	0	0	33	4	2	1	1	0	2	0	81
SGB039:Lactobacillus crispatus	7	134	0.0292744	0	7	0	2	0	0	0	0	0	0	0	0	132
SGB038:Nanoperiomorbus sp004136275	0	141	0.00109583	0	10	0	2	1	0	0	0	0	0	0	0	135
SGB037:Peptoniphilus A_lacrimalis	1	148	0.000551827	0	11	2	0	52	6	4	2	0	1	1	0	84
SGB036:Lactobacillus crispatus	0	163	0.0336528	1	1	0	2	0	0	0	0	0	0	0	0	164
SGB035:Prevotella unknown	0	168	0.00120407	0	20	1	5	1	0	0	0	0	0	0	0	143
SGB034:Mageeibacillus indolicus	3	170	0.00148941	0	1	0	0	14	0	0	0	0	0	0	0	46
SGB033:Streptococcus agalactiae	114	61	0.00303959	0	3	0	0	2	0	0	0	0	0	0	0	173
SGB032:Bifidobacterium vaginale_D	2	178	0.00410298	0	10	0	0	23	13	4	1	0	2	4	0	114
SGB031:Lactobacillus gasseri	12	171	0.0120067	0	11	0	1	1	0	0	0	0	0	0	0	149
SGB030:Mobiluncus mulieris	22	162	0.00156163	0	14	3	1	1	0	0	0	0	0	0	0	187
SGB029:Dialister micraerophilus	2	206	0.000832106	0	9	0	3	2	0	0	0	0	0	0	0	204
SGB028:Bifidobacterium vaginale_H	1	218	0.00530543	0	0	1	0	2	0	0	0	0	0	0	0	231
SGB027:Fannyhessea massiliensis	1	234	0.000785536	1	30	0	1	17	0	1	0	0	1	2	0	179
SGB026:Bifidobacterium piotii	12	232	0.00569187	0	42	3	0	21	0	2	2	0	0	0	0	175
SGB025:Prevotella bivia	5	245	0.00891574	0	20	0	1	9	0	1	0	0	0	0	0	222
SGB024:Aerococcus christensenii	2	253	0.00234295	0	25	0	3	1	0	0	0	0	0	0	0	231
SGB023:Megasphaera hutchinsoni	2	260	0.00158114	0	12	1	4	0	0	0	0	0	0	0	0	244
SGB022:Prevotella sp000758925	1	261	0.00204446	0	18	1	1	0	0	0	0	0	0	0	0	252
SGB021:Sneathia sanguinegens	0	272	0.000710783	1	29	1	1	10	1	0	0	0	0	1	0	235
SGB020:Bifidobacterium vaginale_C	5	279	0.00669541	1	36	0	0	62	6	0	1	2	0	1	0	200
SGB019:Lactobacillus iners	0	309	0.0498064	0	15	0	0	42	12	0	0	0	0	1	0	231
SGB018:Lactobacillus jensenii	20	301	0.0260899	0	6	0	1	0	0	0	0	0	0	0	0	320
SGB017:Parvimonas sp001552895	1	327	0.00125452	0	34	1	4	6	0	0	0	0	0	0	1	300
SGB016:Bifidobacterium vaginale_A	1	346	0.0025804	0	31	0	3	9	0	0	0	0	0	0	0	331
SGB015:Fannyhessea unknown	0	374	0.00168614	1	54	5	1	13	0	1	1	0	1	1	0	305
SGB014:Prevotella timonensis_A	3	383	0.00142139	0	19	1	6	4	0	0	0	0	0	0	0	361
SGB013:Prevotella unknown	0	391	0.00473226	0	34	5	4	2	0	0	0	0	1	1	0	381
SGB012:Dialister sp001553355	0	428	0.000747134	0	32	4	5	0	1	1	0	0	0	0	1	401
SGB011:Sneathia vaginalis	0	445	0.00202542	1	11	2	5	1	0	0	0	0	0	0	2	439
SGB010:UBA629 sp005465875	0	461	0.0104187	0	59	3	7	13	0	0	1	0	0	0	0	389
SGB009:Amygdalobacter indicium	1	472	0.0025654	0	58	3	4	5	0	1	1	0	0	0	0	403
SGB008:Berryella sp001552935	1	475	0.00261272	0	39	2	7	5	1	0	0	0	0	0	0	431
SGB007:Prevotella amnii	3	485	0.00338294	0	36	1	0	112	9	13	0	1	2	3	0	204
SGB006:Lactobacillus crispatus	157	381	0.0886377	1	71	4	3	45	2	9	2	0	0	2	3	404
SGB005:Bifidobacterium swidsinskii	16	546	0.0162675	1	91	4	4	47	3	5	1	1	0	3	0	401
SGB004:Bifidobacterium vaginale	25	561	0.0106056	0	56	4	5	13	1	1	1	0	0	0	0	579
SGB003:Megasphaera lornae	4	660	0.00579059	1	121	5	6	47	2	8	1	0	1	2	1	565
SGB002:Fannyhessea vaginae	4	760	0.00327925	1	180	3	7	144	18	3	2	2	1	3	2	1154
SGB001:Lactobacillus iners	24	1520	0.0658002

## Sheet: ed fig3b-e
tax	Group	order	Weighted abundance of genes
SGB006: Lactobacillus_crispatus	Biofilm	Lactobacillales	0.709102
SGB618: Escherichia_coli	Biofilm	Enterobacterales	0.690565
SGB397: Pseudomonas_aeruginosa	Biofilm	Pseudomonadales	0.526512
SGB118: Escherichia_coli	Biofilm	Enterobacterales	0.340357
SGB076: Escherichia_coli	Biofilm	Enterobacterales	0.310781
SGB521: Pseudomonas_E_parasichuanensis	Biofilm	Pseudomonadales	0.283928
SGB001: Lactobacillus_iners	Biofilm	Lactobacillales	0.263201
SGB036: Lactobacillus_crispatus	Biofilm	Lactobacillales	0.201917
SGB019: Lactobacillus_iners	Biofilm	Lactobacillales	0.199225
SGB072: Lactobacillus_mulieris	Biofilm	Lactobacillales	0.161653
SGB018: Lactobacillus_jensenii	Biofilm	Lactobacillales	0.156539
SGB117: Klebsiella_pneumoniae	Biofilm	Enterobacterales	0.15143
SGB039: Lactobacillus_crispatus	Biofilm	Lactobacillales	0.146372
SGB701: Ralstonia_pickettii	Biofilm	Burkholderiales	0.140876
SGB025: Prevotella_bivia	Biofilm	Bacteroidales	0.133736
SGB010: UBA629_sp005465875	Biofilm	Lachnospirales	0.104187
SGB618: Escherichia_coli	Cadaverine	Enterobacterales	0.0117045
SGB076: Escherichia_coli	Cadaverine	Enterobacterales	0.00758002
SGB118: Escherichia_coli	Cadaverine	Enterobacterales	0.00701767
SGB252: Peptoniphilus_A_grossensis	Cadaverine	Tissierellales	0.00317631
SGB117: Klebsiella_pneumoniae	Cadaverine	Enterobacterales	0.0030592
SGB009: Amygdalobacter_indicium	Cadaverine	Saccharofermentanales	0.0025654
SGB095: KA00274_sp902373515	Cadaverine	Saccharofermentanales	0.00149233
SGB034: Mageeibacillus_indolicus	Cadaverine	Saccharofermentanales	0.00148941
SGB081: Finegoldia_magna_H	Cadaverine	Tissierellales	0.00128726
SGB263: Klebsiella_pneumoniae	Cadaverine	Enterobacterales	0.00117947
SGB201: Citrobacter_B_koseri	Cadaverine	Enterobacterales	0.00114074
SGB299: Peptoniphilus_A_vaginalis	Cadaverine	Tissierellales	0.00100088
SGB302: Klebsiella_aerogenes	Cadaverine	Enterobacterales	0.000912556
SGB128: Ezakiella_coagulans	Cadaverine	Tissierellales	0.000780729
SGB453: Serratia_marcescens_K	Cadaverine	Enterobacterales	0.000625924
SGB001: Lactobacillus_iners	Cytolysin	Lactobacillales	0.0658002
SGB019: Lactobacillus_iners	Cytolysin	Lactobacillales	0.0498064
SGB135: Lactobacillus_iners	Cytolysin	Lactobacillales	0.0251664
SGB191: Lactobacillus_iners	Cytolysin	Lactobacillales	0.0201053
SGB219: Lactobacillus_iners	Cytolysin	Lactobacillales	0.0194255
SGB025: Prevotella_bivia	Cytolysin	Bacteroidales	0.0178315
SGB005: Bifidobacterium_swidsinskii	Cytolysin	Actinomycetales	0.0162675
SGB069: Bifidobacterium_leopoldii	Cytolysin	Actinomycetales	0.0145711
SGB004: Bifidobacterium_vaginale	Cytolysin	Actinomycetales	0.0106056
SGB056: Bifidobacterium_vaginale	Cytolysin	Actinomycetales	0.00929813
SGB194: Bifidobacterium_vaginale_C	Cytolysin	Actinomycetales	0.00912161
SGB041: Bifidobacterium_vaginale_F	Cytolysin	Actinomycetales	0.00811227
SGB042: Bifidobacterium_unknown	Cytolysin	Actinomycetales	0.00714315
SGB068: Bifidobacterium_vaginale	Cytolysin	Actinomycetales	0.0070219
SGB020: Bifidobacterium_vaginale_C	Cytolysin	Actinomycetales	0.00669541
SGB001: Lactobacillus_iners	Hemolysin	Lactobacillales	0.0658002
SGB019: Lactobacillus_iners	Hemolysin	Lactobacillales	0.0498064
SGB135: Lactobacillus_iners	Hemolysin	Lactobacillales	0.0251664
SGB191: Lactobacillus_iners	Hemolysin	Lactobacillales	0.0201053
SGB219: Lactobacillus_iners	Hemolysin	Lactobacillales	0.0194255
SGB025: Prevotella_bivia	Hemolysin	Bacteroidales	0.0178315
SGB005: Bifidobacterium_swidsinskii	Hemolysin	Actinomycetales	0.0162675
SGB069: Bifidobacterium_leopoldii	Hemolysin	Actinomycetales	0.0145711
SGB004: Bifidobacterium_vaginale	Hemolysin	Actinomycetales	0.0106056
SGB056: Bifidobacterium_vaginale	Hemolysin	Actinomycetales	0.00929813
SGB194: Bifidobacterium_vaginale_C	Hemolysin	Actinomycetales	0.00912161
SGB041: Bifidobacterium_vaginale_F	Hemolysin	Actinomycetales	0.00811227
SGB042: Bifidobacterium_unknown	Hemolysin	Actinomycetales	0.00714315
SGB068: Bifidobacterium_vaginale	Hemolysin	Actinomycetales	0.0070219
SGB020: Bifidobacterium_vaginale_C	Hemolysin	Actinomycetales	0.00669541
SGB001: Lactobacillus_iners	Inerolysin	Lactobacillales	0.0658002
SGB019: Lactobacillus_iners	Inerolysin	Lactobacillales	0.0498064
SGB135: Lactobacillus_iners	Inerolysin	Lactobacillales	0.0251664
SGB191: Lactobacillus_iners	Inerolysin	Lactobacillales	0.0201053
SGB219: Lactobacillus_iners	Inerolysin	Lactobacillales	0.0194255
SGB025: Prevotella_bivia	Inerolysin	Bacteroidales	0.0178315
SGB005: Bifidobacterium_swidsinskii	Inerolysin	Actinomycetales	0.0162675
SGB069: Bifidobacterium_leopoldii	Inerolysin	Actinomycetales	0.0145711
SGB004: Bifidobacterium_vaginale	Inerolysin	Actinomycetales	0.0106056
SGB056: Bifidobacterium_vaginale	Inerolysin	Actinomycetales	0.00929813
SGB194: Bifidobacterium_vaginale_C	Inerolysin	Actinomycetales	0.00912161
SGB041: Bifidobacterium_vaginale_F	Inerolysin	Actinomycetales	0.00811227
SGB042: Bifidobacterium_unknown	Inerolysin	Actinomycetales	0.00714315
SGB068: Bifidobacterium_vaginale	Inerolysin	Actinomycetales	0.0070219
SGB020: Bifidobacterium_vaginale_C	Inerolysin	Actinomycetales	0.00669541
SGB031: Lactobacillus_gasseri	N-Acetylputrescine	Lactobacillales	0.0120067
SGB618: Escherichia_coli	N-Acetylputrescine	Enterobacterales	0.0117045
SGB060: Enterococcus_faecalis	N-Acetylputrescine	Lactobacillales	0.00965312
SGB025: Prevotella_bivia	N-Acetylputrescine	Bacteroidales	0.00891574
SGB042: Bifidobacterium_unknown	N-Acetylputrescine	Actinomycetales	0.00714315
SGB621: Streptococcus_oralis_S	N-Acetylputrescine	Lactobacillales	0.00713782
SGB397: Pseudomonas_aeruginosa	N-Acetylputrescine	Pseudomonadales	0.00521299
SGB013: Prevotella_unknown	N-Acetylputrescine	Bacteroidales	0.00473226
SGB089: Lactobacillus_paragasseri	N-Acetylputrescine	Lactobacillales	0.00460512
SGB117: Klebsiella_pneumoniae	N-Acetylputrescine	Enterobacterales	0.0045888
SGB094: Staphylococcus_epidermidis	N-Acetylputrescine	Staphylococcales	0.00446174
SGB158: Lactobacillus_johnsonii	N-Acetylputrescine	Lactobacillales	0.00445375
SGB108: Enterococcus_faecalis	N-Acetylputrescine	Lactobacillales	0.00407383
SGB701: Ralstonia_pickettii	N-Acetylputrescine	Burkholderiales	0.00387733
SGB539: Mycobacterium_tuberculosis	N-Acetylputrescine	Mycobacteriales	0.00385022
SGB539: Mycobacterium_tuberculosis	Phospholipase C	Mycobacteriales	0.0115506
SGB701: Ralstonia_pickettii	Phospholipase C	Burkholderiales	0.00646221
SGB397: Pseudomonas_aeruginosa	Phospholipase C	Pseudomonadales	0.00521299
SGB094: Staphylococcus_epidermidis	Phospholipase C	Staphylococcales	0.00223087
SGB098: Corynebacterium_amycolatum_A	Phospholipase C	Mycobacteriales	0.00130368
SGB228: Acinetobacter_baumannii	Phospholipase C	Pseudomonadales	0.00110597
SGB495: Acinetobacter_gyllenbergii	Phospholipase C	Pseudomonadales	0.000731168
SGB471: Corynebacterium_tuberculostearicum	Phospholipase C	Mycobacteriales	0.000447888
SGB138: Staphylococcus_aureus	Phospholipase C	Staphylococcales	0.00038139
SGB740: Corynebacterium_kefirresidentii	Phospholipase C	Mycobacteriales	0.000323518
SGB453: Serratia_marcescens_K	Phospholipase C	Enterobacterales	0.000312962
SGB311: Corynebacterium_sp022347285	Phospholipase C	Mycobacteriales	0.00020247
SGB504: Corynebacterium_parakroppenstedtii	Phospholipase C	Mycobacteriales	0.000163042
SGB497: Paraclostridium_sordellii	Phospholipase C	Peptostreptococcales	0.000153715
SGB305: Corynebacterium_jeikeium	Phospholipase C	Mycobacteriales	0.000139486
SGB195: Bifidobacterium_piotii	Sialidase	Actinomycetales	0.0185521
SGB044: Bifidobacterium_piotii	Sialidase	Actinomycetales	0.0183678
SGB026: Bifidobacterium_piotii	Sialidase	Actinomycetales	0.0170756
SGB004: Bifidobacterium_vaginale	Sialidase	Actinomycetales	0.0106056
SGB419: Cutibacterium_acnes	Sialidase	Propionibacteriales	0.0100964
SGB056: Bifidobacterium_vaginale	Sialidase	Actinomycetales	0.00929813
SGB194: Bifidobacterium_vaginale_C	Sialidase	Actinomycetales	0.00912161
SGB025: Prevotella_bivia	Sialidase	Bacteroidales	0.00891574
SGB621: Streptococcus_oralis_S	Sialidase	Lactobacillales	0.00713782
SGB068: Bifidobacterium_vaginale	Sialidase	Actinomycetales	0.0070219
SGB020: Bifidobacterium_vaginale_C	Sialidase	Actinomycetales	0.00669541
SGB058: Bifidobacterium_unknown	Sialidase	Actinomycetales	0.00590906
SGB028: Bifidobacterium_vaginale_H	Sialidase	Actinomycetales	0.00530543
SGB053: Bifidobacterium_breve	Sialidase	Actinomycetales	0.00502463
SGB084: Bifidobacterium_vaginale_B	Sialidase	Actinomycetales	0.00475248
SGB422: Atopobium_minutum	Trimethylamine	Coriobacteriales	0.00194416
SGB117: Klebsiella_pneumoniae	Trimethylamine	Enterobacterales	0.0015296
SGB049: Anaerococcus_tetradius	Trimethylamine	Tissierellales	0.00091545
SGB154: Proteus_mirabilis	Trimethylamine	Enterobacterales	0.000704055
SGB508: Olsenella_I_phocaeensis	Trimethylamine	Coriobacteriales	0.000544129
SGB107: Bulleidia_unknown	Trimethylamine	Erysipelotrichales	0.000479107
SGB302: Klebsiella_aerogenes	Trimethylamine	Enterobacterales	0.000456278
SGB356: Enterobacter_hormaechei_A	Trimethylamine	Enterobacterales	0.000441087
SGB307: Anaerococcus_hydrogenalis	Trimethylamine	Tissierellales	0.000437917
SGB501: Citrobacter_freundii	Trimethylamine	Enterobacterales	0.000346399
SGB577: Anaerococcus_tetradius	Trimethylamine	Tissierellales	0.0003439
SGB400: Klebsiella_quasipneumoniae	Trimethylamine	Enterobacterales	0.000300489
SGB283: Klebsiella_michiganensis	Trimethylamine	Enterobacterales	0.000170131
SGB718: Anaerococcus_obesiensis	Trimethylamine	Tissierellales	0.000157057
SGB430: Anaerococcus_unknown	Trimethylamine	Tissierellales	0.000145959
SGB539: Mycobacterium_tuberculosis	Urease	Mycobacteriales	0.0231013
SGB088: Ureaplasma_parvum	Urease	Mycoplasmatales	0.022498
SGB397: Pseudomonas_aeruginosa	Urease	Pseudomonadales	0.0208519
SGB521: Pseudomonas_E_parasichuanensis	Urease	Pseudomonadales	0.0163412
SGB094: Staphylococcus_epidermidis	Urease	Staphylococcales	0.0156161
SGB117: Klebsiella_pneumoniae	Urease	Enterobacterales	0.0107072
SGB701: Ralstonia_pickettii	Urease	Burkholderiales	0.0103395
SGB702: Cellulosimicrobium_funkei	Urease	Actinomycetales	0.0100745
SGB161: Ureaplasma_urealyticum	Urease	Mycoplasmatales	0.00925635
SGB201: Citrobacter_B_koseri	Urease	Enterobacterales	0.00798516
SGB049: Anaerococcus_tetradius	Urease	Tissierellales	0.00640815
SGB136: Varibaculum_massiliense	Urease	Actinomycetales	0.00541654
SGB114: Anaerococcus_lactolyticus	Urease	Tissierellales	0.00519347
SGB154: Proteus_mirabilis	Urease	Enterobacterales	0.00492839
SGB133: Corynebacterium_sp943913645	Urease	Mycobacteriales	0.00482519
SGB001: Lactobacillus_iners	Vaginolysin	Lactobacillales	0.0658002
SGB019: Lactobacillus_iners	Vaginolysin	Lactobacillales	0.0498064
SGB135: Lactobacillus_iners	Vaginolysin	Lactobacillales	0.0251664
SGB191: Lactobacillus_iners	Vaginolysin	Lactobacillales	0.0201053
SGB219: Lactobacillus_iners	Vaginolysin	Lactobacillales	0.0194255
SGB025: Prevotella_bivia	Vaginolysin	Bacteroidales	0.0178315
SGB005: Bifidobacterium_swidsinskii	Vaginolysin	Actinomycetales	0.0162675
SGB069: Bifidobacterium_leopoldii	Vaginolysin	Actinomycetales	0.0145711
SGB004: Bifidobacterium_vaginale	Vaginolysin	Actinomycetales	0.0106056
SGB056: Bifidobacterium_vaginale	Vaginolysin	Actinomycetales	0.00929813
SGB194: Bifidobacterium_vaginale_C	Vaginolysin	Actinomycetales	0.00912161
SGB041: Bifidobacterium_vaginale_F	Vaginolysin	Actinomycetales	0.00811227
SGB042: Bifidobacterium_unknown	Vaginolysin	Actinomycetales	0.00714315
SGB068: Bifidobacterium_vaginale	Vaginolysin	Actinomycetales	0.0070219
SGB020: Bifidobacterium_vaginale_C	Vaginolysin	Actinomycetales	0.00669541

## Sheet: ed fig4a
MAG	busco_completeness	Checkm1_completeness	Checkm2_completeness
ERR10897634.mbin.2	82.3	87.46	90.62
ERR10897680.mbin.11	84.7	88.53	94.69
ERR10897680.sbin.10	43.5	65.48	62.36
ERR10897721.sbin.1	84.7	86.64	92.83
ERR10897771.mbin.4	87.1	87.59	94.47
ERR10897780.mbin.2	86.3	87.12	93.84
ERR10897961.mbin.5	86.3	85.46	92.61
ERR10898047.mbin.2	85.5	87.83	94.35
ERR10898049.sbin.15	83.9	86.17	91.43
ERR10898247.mbin.1	83.1	88.16	91.15
ERR10898247.sbin.18	38.7	56.38	52.32
ERR10898300.mbin.18	86.3	87.59	94.3
ERR10898302.mbin.3	87.1	87.59	94.79
ERR10898302.mbin.5	71.8	83.49	78.7
ERR2244509.sbin.1	85.5	87.59	93.7
ERR4705195.sbin.9	75	81.56	89.84
ERR4705252.mbin.15	87.1	93.74	99.99
ERR4705252.mbin.7	86.3	88.53	94.39
ERR4705294.mbin.12	86.3	87.59	94.1
ERR4705329.mbin.16	70.2	78.19	86.48
GCF_000025225.2	87.1	93.74	99.99
GCF_000733145.1	87.1	93.74	100
GCF_001552885.1	84.7	89.6	95.5
GCF_002892425.1	87.1	93.74	99.99
GCF_029101565.1	86.3	86.88	94.09
GCF_029101585.1	83.9	86.88	94.09
GV11.mbin.11	79.8	88.77	93.04
GV18.mbin.10	86.3	88.3	94.25
GV22.sbin.16	51.6	60.33	61.09
GV29.sbin.2	80.6	83.92	86.36
MG100.mbin.2	86.3	87.83	94.03
MG1001.sbin.11	86.3	88.53	93.84
MG1002.sbin.5	86.3	88.53	94.46
MG101.sbin.28	84.7	82.62	91.65
MG102.mbin.17	87.1	88.3	94.43
MG102.sbin.10	43.5	66.78	64.75
MG1020.mbin.18	70.2	70.27	62.98
MG1020.mbin.7	73.4	78.84	81.83
MG1029.mbin.19	85.5	86.88	92.03
MG1030.mbin.15	86.3	87.59	94.27
MG1037.mbin.25	78.2	83.22	88.84
MG1038.mbin.36	83.9	89.6	94.22
MG1041.mbin.10	85.5	85.82	93.79
MG1041.mbin.28	84.7	93.03	98.75
MG1042.mbin.5	82.3	89.48	98.41
MG1045.mbin.6	82.3	84.4	90.53
MG1049.mbin.23	83.1	86.88	92.46
MG1049.mbin.5	87.1	93.03	99.99
MG1050.mbin.10	87.1	93.74	100
MG1050.mbin.23	83.9	86.88	92.35
MG1053.mbin.12	83.9	86.88	93.81
MG1053.mbin.19	74.2	80.28	86.06
MG1053.mbin.34	87.1	93.03	99.99
MG1054.mbin.23	82.3	84.75	92.37
MG1054.mbin.29	85.5	93.74	99.99
MG1055.mbin.8	79.8	85.93	88.77
MG1055.sbin.25	81.5	79.2	90.18
MG1056.mbin.30	83.1	86.52	90.51
MG1056.mbin.8	79.8	85.93	88.59
MG1056.sbin.37	52.4	78.88	75.62
MG1057.mbin.7	86.3	87.12	94.42
MG1058.mbin.20	86.3	87.12	94.42
MG106.mbin.17	86.3	88.3	94.41
MG1065.mbin.11	86.3	88.06	93.51
MG1065.mbin.25	87.1	93.74	99.99
MG1066.mbin.15	81.5	82.62	91.4
MG1066.mbin.22	79.8	85.22	89.98
MG1069.mbin.18	84.7	87.12	95.01
MG1069.mbin.3	87.1	93.03	99.99
MG1070.mbin.3	87.1	93.03	100
MG1070.mbin.35	84.7	87.65	92.96
MG1073.mbin.10	84.7	86.88	93.31
MG1074.mbin.14	52.4	54.5	57.66
MG1074.mbin.6	83.9	86.17	94.26
MG1076.mbin.22	80.6	86.35	90.83
MG1077.sbin.16	83.1	83.33	90.98
MG1080.sbin.73	83.9	89.6	95.82
MG1081.mbin.14	75.8	79.31	82.77
MG1082.mbin.16	84.7	86.17	93.08
MG1083.mbin.13	79	82.27	89.17
MG1086.mbin.8	86.3	93.74	99.93
MG1087.mbin.37	82.3	90.9	98.85
MG1098.sbin.25	44.4	70.21	61.49
MG1099.sbin.43	32.3	50.88	50.97
MG1100.mbin.4	74.2	77.01	87.01
MG1101.sbin.13	83.9	86.88	94.51
MG1102.mbin.22	85.5	85.93	93.35
MG1103.sbin.14	86.3	87.59	94.33
MG1104.mbin.14	79	87.6	86.47
MG1105.mbin.13	54.8	51.99	56.19
MG1105.mbin.20	87.1	87.59	94.63
MG1112.sbin.10	86.3	88.3	94.23
MG1113.mbin.3	86.3	88.3	94.2
MG1131.sbin.22	86.3	86.88	94.34
MG1132.mbin.6	85.5	86.17	93.86
MG1133.mbin.17	84.7	86.41	93.26
MG1150.mbin.41	85.5	87.59	94.16
MG1152.mbin.37	85.5	86.17	92.4
MG1155.mbin.2	86.3	86.88	94.11
MG1157.mbin.45	52.4	65.28	68.79
MG1157.sbin.30	80.6	81.68	85.05
MG1158.sbin.15	58.9	81.91	72.2
MG1159.mbin.1	86.3	87.83	93.14
MG1163.mbin.3	86.3	86.88	94.11
MG1164.mbin.28	86.3	86.88	94.11
MG1166.sbin.4	86.3	88.3	94.49
MG1167.mbin.2	84.7	83.87	93.84
MG1168.mbin.6	86.3	86.88	94.11
MG1169.mbin.13	61.3	50	63.42
MG117.mbin.5	86.3	88.3	94.07
MG117.sbin.9	65.3	72.02	81.59
MG1171.mbin.30	81.5	85.15	90.06
MG1172.mbin.11	85.5	88.3	94.41
MG1172.sbin.11	37.9	60.87	56.04
MG1175.mbin.7	83.9	87.12	93.73
MG1194.mbin.5	86.3	88.3	94.31
MG1195.mbin.1	82.3	88.16	90.87
MG1196.sbin.3	87.1	88.3	95.42
MG1201.mbin.9	86.3	86.88	93.79
MG1202.sbin.8	86.3	86.17	93.61
MG1203.mbin.2	79.8	84.75	90.76
MG1203.mbin.5	86.3	93.03	100
MG1204.mbin.18	79.8	84.04	90.34
MG1205.mbin.16	86.3	88.06	94.25
MG1206.mbin.1	79	84.52	86.07
MG1206.sbin.14	68.5	84.93	86.46
MG1207.mbin.14	87.1	93.03	99.99
MG1211.mbin.22	87.1	87.59	94.29
MG1212.mbin.24	87.1	87.59	94.29
MG1215.sbin.12	76.6	90.78	84.16
MG1221.mbin.4	83.9	87.12	88.04
MG1223.mbin.2	87.1	93.03	100
MG1223.mbin.27	85.5	85.11	93.49
MG1233.mbin.24	79.8	84.75	91.04
MG1244.mbin.34	85.5	86.88	93.98
MG1248.mbin.49	86.3	88.3	94.05
MG1248.sbin.33	87.1	93.03	99.99
MG1249.mbin.11	86.3	93.74	99.99
MG1249.mbin.16	83.1	86.17	92.44
MG1249.sbin.42	75.8	85.7	87.63
MG1252.mbin.5	52.4	74.59	73.41
MG1253.mbin.21	86.3	86.88	94.31
MG1255.mbin.4	86.3	86.88	94.11
MG1255.sbin.3	41.9	64.42	58.47
MG1256.mbin.8	86.3	86.88	94.22
MG1257.mbin.8	41.1	63.12	58.42
MG1257.sbin.20	85.5	84.4	93.89
MG1258.mbin.3	86.3	88.3	93.55
MG126.mbin.10	86.3	88.53	94.04
MG126.mbin.2	58.9	63.52	59.82
MG1262.mbin.22	87.1	93.74	100
MG1262.mbin.36	87.1	87.59	94.41
MG1263.mbin.2	85.5	93.03	99.8
MG1263.mbin.7	87.1	87.59	94.12
MG1266.mbin.13	83.9	89.95	99.45
MG1267.mbin.8	81.5	85.46	91.79
MG1271.mbin.1	86.3	88.3	94.08
MG1272.mbin.21	75	76.71	85.08
MG1273.mbin.23	86.3	88.3	94.44
MG1276.mbin.3	87.1	86.88	93.35
MG1277.mbin.21	87.1	88.3	94.12
MG1278.mbin.1	87.1	88.3	94.14
MG1279.mbin.5	86.3	87.12	92.14
MG1280.sbin.19	81.5	86.98	93.86
MG1299.mbin.10	83.9	90.19	99
MG1299.mbin.13	83	85.11	93.04
MG13.mbin.9	72.6	81.91	90.24
MG130.mbin.6	87.1	87.59	94.23
MG130.sbin.12	79	88.77	84.33
MG1300.mbin.29	81.5	90.19	99.13
MG1300.mbin.3	85.5	87.47	91.87
MG1302.mbin.23	86.3	88.18	94.37
MG1304.mbin.22	79	76.95	85.19
MG1306.mbin.1	86.3	87.59	93.46
MG1306.mbin.26	85.5	93.03	99.92
MG131.mbin.2	85.5	87.59	94.33
MG1312.mbin.6	72.6	76	79.05
MG1316.mbin.29	83.9	86.17	94.41
MG1317.mbin.13	79	85.11	89.93
MG1317.mbin.22	83.9	89.48	92.97
MG132.mbin.12	87.1	87.59	94.34
MG1322.mbin.16	79.8	82.45	87.17
MG1325.mbin.14	80.6	85.11	92.54
MG1328.sbin.6	86.3	86.88	93.1
MG1329.mbin.28	85.5	88.3	91.81
MG1329.sbin.34	59.7	67.35	70.27
MG133.mbin.12	86.3	87.83	94.74
MG1330.mbin.22	85.5	90.9	99.21
MG1330.mbin.5	86.3	88.3	93.55
MG1331.mbin.27	84.7	90.9	92.73
MG1332.mbin.17	85.5	82.15	89.58
MG1333.sbin.33	86.3	86.88	93.27
MG1334.mbin.4	86.3	86.17	92.98
MG1335.mbin.1	86.3	86.88	93.49
MG1336.mbin.16	79.8	91.25	96.17
MG1338.mbin.51	86.3	86.88	92.17
MG1338.mbin.55	86.3	93.03	99.99
MG1340.mbin.25	86.3	86.88	94.69
MG1340.mbin.44	86.3	92.32	99.94
MG1354.mbin.29	83.9	86.29	93.34
MG1354.mbin.30	66.9	62.77	72.87
MG14.mbin.11	87.1	87.59	94.66
MG141.mbin.14	86.3	86.88	93.99
MG144.mbin.10	79	87.12	92.24
MG144.mbin.16	66.9	64.51	66.7
MG145.mbin.11	85.5	85.7	94.07
MG147.mbin.19	85.5	92.67	99.94
MG149.mbin.16	68.5	68.42	73.23
MG149.mbin.8	76.6	84.63	85.64
MG1498.mbin.5	86.3	88.3	94.59
MG15.mbin.6	83.1	86.64	91.91
MG1507.mbin.13	83.9	86.17	92.53
MG1507.mbin.14	80.6	81.68	85.15
MG153.mbin.16	84.7	86.88	92.67
MG153.mbin.6	76.6	88.06	85.5
MG16.mbin.1	83.1	87.17	93.59
MG160.sbin.19	76.6	78.35	80.58
MG162.sbin.8	84.7	87.23	94.13
MG163.sbin.23	78.2	84.22	88.96
MG164.sbin.17	86.3	87.59	94.76
MG17.mbin.28	84.7	86.76	92.62
MG170.mbin.22	80.6	86.88	86.41
MG178.mbin.1	87.1	87.59	94.3
MG180.mbin.8	86.3	87.59	94.12
MG188.mbin.22	83.9	77.66	89.1
MG19.mbin.9	61.3	73.88	80.53
MG190.mbin.17	81.5	86.7	91.88
MG190.sbin.29	83.9	89.6	94.92
MG2.mbin.1	86.3	88.3	94.52
MG206.mbin.24	71.8	82.39	84.22
MG206.sbin.12	84.7	89.6	96.41
MG210.sbin.21	71.8	77.3	83
MG214.mbin.31	85.5	90.9	99.96
MG218.mbin.10	69.4	87.83	85.01
MG222.mbin.44	85.5	93.03	99.83
MG222.mbin.7	86.3	87.59	93.06
MG223.mbin.13	79.8	84.75	90.47
MG23.mbin.20	69.4	84.43	83.34
MG23.mbin.23	80.6	84.04	88
MG231.mbin.7	77.4	83.69	87.32
MG232.mbin.12	81.5	87.71	95.4
MG232.mbin.22	85.5	87.59	94.24
MG233.mbin.20	51.6	54.83	67.58
MG233.sbin.29	84.7	88.89	95.77
MG236.mbin.13	86.3	88.3	93.12
MG236.sbin.5	63.7	90.9	88.65
MG243.sbin.5	81.5	82.74	92.94
MG245.sbin.21	81.5	86.04	88.99
MG250.mbin.8	76.6	81.8	91.15
MG254.mbin.8	52.4	65.07	66.08
MG255.mbin.3	85.5	86.17	93.45
MG257.mbin.2	79	78.37	86.33
MG257.mbin.25	79.8	85.93	87.97
MG258.mbin.15	86.3	87.83	94.24
MG259.mbin.6	85.5	85.7	92.66
MG260.mbin.10	79	80.14	84.38
MG263.mbin.12	86.3	88.42	93.65
MG269.mbin.3	83.1	87.23	92.3
MG270.mbin.1	83.9	89.48	99.66
MG271.sbin.7	84.7	87.23	92.3
MG278.mbin.2	86.3	87.12	94.13
MG279.mbin.14	87.1	93.74	99.96
MG279.sbin.16	84.7	86.17	94.99
MG28.mbin.29	79	84.52	86.54
MG287.mbin.13	85.5	93.03	99.98
MG288.sbin.11	73.4	78.96	85.58
MG288.sbin.31	80.6	87.12	88.66
MG289.mbin.1	80.6	81.03	86.57
MG293.mbin.10	83.9	90.19	98.46
MG293.mbin.4	82.3	85.82	93.14
MG295.mbin.17	85.5	93.03	99.27
MG295.mbin.36	83.1	86.76	92.85
MG30.mbin.1	87.1	93.74	99.69
MG304.mbin.14	85.5	93.03	99.82
MG304.mbin.2	87.1	87.59	93.87
MG304.sbin.25	58.1	59.09	68.52
MG305.mbin.6	83.1	90.19	96.05
MG305.mbin.8	86.3	87.59	94.04
MG307.mbin.1	86.3	87.23	94.3
MG31.sbin.16	82.3	86.75	89.62
MG310.sbin.7	74.2	77.54	84.8
MG313.mbin.30	79	81.21	86.11
MG314.mbin.24	86.3	87.59	94.19
MG316.mbin.4	86.3	88.65	93.91
MG325.mbin.15	87.1	87.59	94.24
MG331.mbin.1	86.3	87.59	94.39
MG335.sbin.9	86.3	87.59	91.56
MG336.sbin.9	71.8	80.14	85.1
MG337.mbin.27	77.4	87	92.73
MG337.sbin.57	80.6	88.18	89.71
MG338.mbin.12	85.5	86.17	93.8
MG338.sbin.14	85.5	92.32	99.53
MG347.mbin.2	85.5	87.59	94.47
MG347.mbin.8	47.6	51.8	57.36
MG348.sbin.7	84.7	87.59	93.66
MG351.mbin.25	83.1	88.06	95.67
MG351.mbin.4	85.5	87.59	94.09
MG352.mbin.27	84.7	86.52	93.74
MG353.mbin.8	81.5	82.27	89.96
MG354.mbin.8	72.6	76.75	86.85
MG355.sbin.5	82.2	89.66	91.91
MG359.mbin.20	70.2	78.96	84.29
MG359.mbin.21	85.5	92.67	99.98
MG361.mbin.10	83.9	85.34	92.79
MG366.mbin.6	86.3	87.59	93.78
MG367.sbin.5	83.1	84.18	90.53
MG368.mbin.20	81.5	84.28	90.81
MG37.sbin.11	86.3	87.59	96.08
MG372.mbin.4	87.1	87.59	94.67
MG394.mbin.11	80.6	84.04	91.18
MG399.mbin.23	86.3	87.59	94.25
MG40.sbin.24	86.3	87.59	94.65
MG401.mbin.3	71	80.72	80.16
MG403.mbin.3	86.3	88.3	94.56
MG407.sbin.7	84.7	87.59	93.31
MG410.sbin.22	83.1	86.88	93.29
MG42.mbin.12	83.9	87.23	95.16
MG42.mbin.17	85.5	88.24	91.91
MG421.mbin.13	84.7	86.88	92.47
MG435.mbin.13	86.3	87.59	94.53
MG435.sbin.13	48.4	55.29	52.72
MG438.mbin.22	85.5	86.7	93.64
MG439.sbin.7	64.5	87.59	89.2
MG441.mbin.6	81.5	81.99	88.24
MG442.sbin.16	85.5	87.59	94.51
MG446.mbin.5	83.1	84.93	93.47
MG449.sbin.3	86.3	86.88	93.99
MG454.mbin.6	63.7	55.89	61.33
MG457.mbin.8	86.3	88.3	94.31
MG461.sbin.18	81.5	85.46	90.62
MG464.mbin.16	86.3	87.59	94.57
MG464.sbin.10	35.5	54.39	54.85
MG47.mbin.10	86.3	87.59	94.58
MG473.mbin.16	85.5	83.81	91.05
MG48.mbin.1	84.7	86.17	90.93
MG48.mbin.9	86.3	90.9	99.68
MG480.mbin.8	83.9	84.99	93.67
MG484.mbin.22	83.9	85.82	94.33
MG487.mbin.11	69.4	75.15	84.38
MG488.mbin.10	77.4	80.85	93.19
MG491.mbin.11	79	79.82	88.66
MG492.mbin.3	83.1	82.03	88.93
MG492.sbin.4	32.3	50.12	60.68
MG498.mbin.2	55.6	63.32	66.25
MG499.mbin.2	86.3	86.88	94.15
MG5.sbin.42	79.8	80.61	88.17
MG510.mbin.14	86.3	88.18	94.21
MG510.sbin.45	46	55.2	56.82
MG514.mbin.28	86.3	85.46	93.4
MG514.sbin.29	46.8	47.5	60.36
MG519.mbin.6	85.5	87.59	94.1
MG521.mbin.3	83.1	84.09	99.15
MG521.sbin.28	83.9	88.18	92.35
MG528.mbin.27	84.7	87.59	94.15
MG532.mbin.3	85.5	87.59	96.52
MG533.mbin.4	85.5	92.32	99.89
MG533.sbin.10	81.4	84.87	92.84
MG534.mbin.15	87.1	87.59	93.21
MG536.mbin.5	79	81.32	83.96
MG537.mbin.2	84.7	85.34	93.59
MG537.mbin.27	66.9	74.23	81.09
MG54.sbin.5	78.2	85.3	90.53
MG549.mbin.13	86.3	91.61	99.75
MG549.mbin.4	78.2	84.4	86.89
MG55.mbin.9	80.6	91.02	96.15
MG554.mbin.22	87.1	93.74	99.99
MG554.mbin.7	86.3	87.12	94.1
MG556.mbin.10	83.9	86.17	96.24
MG558.mbin.14	72.6	78.96	90.41
MG563.mbin.5	86.3	88.3	93.96
MG568.mbin.6	85.5	86.17	93.14
MG572.mbin.8	66.1	70.31	83.19
MG575.mbin.1	83.9	84.4	91.02
MG579.mbin.15	77.4	86.58	87.84
MG579.mbin.9	85.5	85.93	94.32
MG583.mbin.11	67.7	75.19	83.37
MG583.mbin.5	86.3	86.17	94.45
MG584.mbin.10	86.3	86.88	93.98
MG586.mbin.13	48.4	67.02	65.55
MG586.mbin.9	87.1	87.59	93.65
MG589.mbin.4	86.3	87.59	94.61
MG59.sbin.7	86.3	87.83	94.67
MG599.mbin.24	85.5	87.59	94.19
MG600.mbin.10	75	83.27	87.17
MG600.mbin.15	80.6	78.37	86.59
MG603.mbin.17	79	83.57	87.48
MG61.mbin.6	82.3	84.75	93.39
MG610.mbin.16	56.4	68.23	75.43
MG610.mbin.4	87.1	87.59	94.51
MG621.mbin.14	86.3	93.74	99.99
MG621.mbin.18	86.3	86.88	91.86
MG621.sbin.1	49.2	63.48	65.1
MG622.sbin.23	79.8	79.89	83.49
MG627.mbin.19	78.2	78.37	81.07
MG633.mbin.9	83.1	83.97	90.69
MG64.mbin.4	80.6	79.37	85.36
MG649.mbin.17	54.8	62.09	67.65
MG649.mbin.2	84.7	85.93	92.55
MG654.mbin.8	85.5	92.79	98.29
MG655.mbin.11	76.6	70.21	83.79
MG656.mbin.4	86.3	85.93	92.02
MG657.mbin.14	84.7	86.17	92.83
MG657.sbin.3	41.1	62.29	64.6
MG658.mbin.8	83.1	84.52	93.94
MG658.mbin.9	75	83.69	91.51
MG659.mbin.17	80.6	91.13	98.95
MG661.mbin.30	52.4	38.53	53
MG661.sbin.10	48.4	69.15	64.57
MG665.mbin.16	85.5	93.03	99.84
MG665.mbin.5	80.6	87.47	93.69
MG666.mbin.15	43.5	67.49	59.74
MG669.mbin.8	70.2	80.96	73.83
MG672.mbin.14	86.3	87.59	94.14
MG673.mbin.10	86.3	87.35	94.38
MG673.mbin.13	77.4	88.89	84.39
MG676.mbin.9	85.5	86.88	93.64
MG676.sbin.18	46	59.81	57.25
MG679.mbin.6	85.5	86.64	93.75
MG682.mbin.13	81.5	85.46	96.12
MG689.mbin.20	86.3	87.59	94.6
MG689.mbin.25	46.8	50.09	55.75
MG693.mbin.9	84.7	86.52	93.06
MG694.mbin.2	87.1	86.17	94.48
MG694.sbin.36	85.5	93.03	99.91
MG695.mbin.13	86.3	86.88	94.77
MG697.mbin.13	86.3	87.59	92.9
MG697.sbin.24	43.5	66.08	57.83
MG70.mbin.11	77.4	83.81	82.48
MG70.mbin.14	84.7	86.17	92.56
MG708.mbin.14	59.7	51.81	61.88
MG712.mbin.1	86.3	86.88	93.84
MG713.mbin.6	85.5	87.59	93.8
MG715.mbin.15	82.3	85.52	92.93
MG731.mbin.13	86.3	87.59	94.74
MG732.mbin.7	86.3	87.59	94.63
MG75.mbin.7	86.3	86.17	93.25
MG81.mbin.12	83.9	87.12	92.9
MG826.mbin.20	71	80.2	75.36
MG826.sbin.13	84.7	87.94	94.24
MG83.mbin.14	83.1	83.39	90.69
MG84.mbin.3	86.3	87.59	94.62
MG84.sbin.25	36.3	45.61	53.49
MG841.mbin.5	61.3	55.91	59.84
MG849.mbin.10	82.3	87.46	89.33
MG85.sbin.1	85.5	93.03	99.85
MG851.mbin.13	86.3	87.47	94.59
MG867.sbin.16	86.3	88.77	94.08
MG868.mbin.1	85.5	87.83	93.96
MG868.mbin.12	74.2	83.63	88.48
MG87.mbin.23	83.1	87.12	88.47
MG879.sbin.10	86.3	88.53	93.84
MG880.mbin.10	86.3	88.53	94.46
MG882.mbin.11	65.3	67.59	69.32
MG882.mbin.3	85.5	87.59	94.23
MG89.mbin.3	86.3	88.18	95.62
MG892.mbin.1	86.3	87.83	94.63
MG9.mbin.13	45.2	51.55	59.41
MG9.mbin.8	86.3	87.59	94.05
MG90.sbin.10	86.3	86.17	93.6
MG909.mbin.13	83.1	85.28	93.21
MG917.mbin.7	68.5	84.18	80.88
MG918.mbin.16	79.8	86.41	89.7
MG918.mbin.22	86.3	87.83	94.27
MG920.mbin.10	86.3	86.88	94.62
MG923.mbin.11	85.5	87.59	93.42
MG923.mbin.25	81.5	89.13	97.81
MG935.mbin.24	84.7	92.32	99.76
MG935.mbin.3	86.3	87.83	94.46
MG936.mbin.15	76.6	83.81	81.25
MG936.mbin.7	78.2	84.04	89.75
MG94.mbin.14	86.3	87.59	93.61
MG94.sbin.3	34.7	52.63	55.42
MG946.mbin.11	86.3	87.59	94.62
MG949.mbin.3	86.3	87.59	94.62
MG95.mbin.26	71	73.64	77.18
MG961.mbin.24	86.3	87.59	94.38
MG971.mbin.12	85.5	86.88	93.11
MG979.mbin.13	84.7	82.86	94.16
MG984.sbin.21	76.6	77.19	87.04
MG988.mbin.19	84.7	87.23	93.8
MG996.mbin.29	85.5	86.88	93.99
MG996.mbin.4	87.1	93.03	99.97
P10707843.mbin.5	86.3	88.3	94.28
P10707843.sbin.27	34.7	52.63	55.62
P10708800.mbin.11	81.5	87.35	89.88
P10708800.mbin.7	83.9	88.3	94.08
P10708861.mbin.3	84.7	85.46	94.4
P10708882.sbin.20	73.4	79.31	85.8
P10708891.mbin.8	87.1	87.59	94.3
P10708891.sbin.18	43.5	66.08	58.24
P10708962.mbin.5	84.7	83.33	89.71
P10708962.sbin.9	87.1	93.74	99.98
P10708987.mbin.32	81.5	82.74	89.95
P10708987.mbin.6	87.1	93.74	99.99
P10708987.sbin.34	53.2	40.43	55.49
P10709012.mbin.1	86.3	87.83	93.47
P10709012.sbin.15	34.7	52.63	53.91
P10709013.sbin.12	85.5	87.59	94.76
P10709029.sbin.2	86.3	86.88	94.33
P10709104.mbin.5	82.3	86.52	93.41
P10709108.mbin.12	86.3	88.3	93.94
P10709180.mbin.10	86.3	88.65	94.68
P10709180.mbin.14	79.8	87.6	99.18
P10709184.mbin.5	86.3	88.3	94.03
P10709259.mbin.5	86.3	87.59	93.92
P10709271.mbin.17	86.3	86.88	93.61
P10709297.mbin.15	86.3	87.59	93.46
P10709358.mbin.9	85.5	87.59	94.17
P10709371.sbin.28	63.7	83.33	74.04
P10709417.mbin.16	82.3	89.78	92.46
P10709417.sbin.6	85.5	87.59	93.74
P10709460.mbin.5	86.3	87.59	93.51
P10709461.mbin.5	86.3	87.59	94.16
P10709468.mbin.3	83.1	86.64	93.18
P10709480.mbin.1	86.3	88.3	94.07
P10709496.mbin.1	86.3	86.88	94.22
P10709581.mbin.21	87.1	87.59	94.45
P10709681.mbin.12	86.3	87.59	94.33
P10709681.mbin.31	85.5	93.03	99.11
P10709696.mbin.17	86.3	85.46	92.96
P10709776.mbin.1	86.3	86.88	93.42
P10709776.sbin.15	41.1	58.51	58.07
P10709792.mbin.2	86.3	88.3	94.7
P10709972.mbin.8	86.3	86.88	94.37
P10709972.sbin.16	34.7	52.63	55.41
P10710013.sbin.6	85.5	86.64	93.83
P10710051.sbin.4	79.8	84.87	89.4
P10710053.mbin.14	87.1	87.59	94.21
P10710053.mbin.3	86.3	93.74	99.97
P10710053.sbin.25	53.2	36.88	51.18
P10710181.mbin.1	86.3	87.59	93.6
P10710376.mbin.2	86.3	88.3	93.84
P10710376.sbin.17	45.2	60.06	54.72
P10710392.sbin.5	86.3	88.3	93.81
P10710408.mbin.5	86.3	86.17	94.33
PV56.mbin.3	86.3	87.59	93.71
PV56.sbin.13	58.9	64.74	60.54
PV56.sbin.17	49.2	63.48	60.39
SAMN00044684.mbin.11	87.1	93.74	100
SAMN00044684.mbin.14	85.5	86.17	93.02
SAMN00044686.mbin.14	85.5	86.88	92.73
SAMN00044686.sbin.16	87.1	93.74	100
SAMN00044822.mbin.34	86.3	86.88	94.48
SAMN00100269.sbin.1	82.3	85.93	90.03
SAMN00141927.mbin.24	84.7	91.84	97.14
SAMN00141927.mbin.7	86.3	87.59	94.78
SRR10258552.mbin.23	80.6	75.18	88.95
SRR10258553.mbin.16	82.3	87.46	90.72
SRR10258555.mbin.14	86.3	87.59	93.67
SRR10258555.mbin.2	83.9	93.03	99.86
SRR11749279.mbin.17	69.4	82.15	86.91
SRR11749279.mbin.3	37.9	58.87	53.28
SRR11749279.sbin.36	84.7	88.89	94.53
SRR11749280.mbin.10	79	83.92	89.39
SRR11749280.mbin.26	86.3	88.3	94.29
SRR11749281.mbin.11	86.3	88.3	94.21
SRR11749281.sbin.24	83.1	89.48	97.55
SRR11749281.sbin.5	34.7	52.63	57.93
SRR11749282.mbin.5	70.2	67.02	77.32
SRR11749282.sbin.16	51.6	72.46	65.23
SRR11749285.mbin.8	86.3	87.59	93.24
SRR11749285.sbin.20	85.5	93.03	99.83
SRR12018879.mbin.2	86.3	87.83	93.92
SRR12830910.mbin.25	86.3	87.94	94.66
SRR12830911.mbin.29	83.9	87.94	92.42
SRR12830912.mbin.3	82.3	86.75	90.09
SRR12830917.mbin.22	86.3	87.59	94.13
SRR12830919.mbin.8	78.2	88.06	86.5
SRR12830922.mbin.2	86.3	87.59	93.94
SRR12830926.mbin.11	81.5	85.34	90.1
SRR12830929.sbin.13	86.3	86.88	93.53
SRR13167501.mbin.6	85.5	87.59	94.16
SRR13167533.mbin.4	86.3	87.59	94.77
SRR13167541.mbin.11	86.3	87.59	94.97
SRR13167562.mbin.12	56.5	79.91	79.09
SRR13167562.mbin.13	86.3	88.53	93.57
SRR13167565.mbin.8	86.3	88.53	93.36
SRR13167565.sbin.18	84.7	93.03	99.73
SRR13167568.mbin.7	86.3	87.59	94.24
SRR13167585.sbin.4	86.3	87.59	94.84
SRR13167604.mbin.4	86.3	86.88	94.35
SRR13167631.mbin.1	86.3	87.59	94.97
SRR16470945.mbin.9	86.3	87.59	94.44
SRR16470969.mbin.5	68.5	86.3	89.16
SRR16470980.mbin.21	84.7	87.59	94.36
SRR16471049.mbin.22	79.8	85.93	86.62
SRR16471062.sbin.23	87.1	93.74	99.99
SRR16471075.mbin.20	86.3	88.3	94.21
SRR16916849.sbin.7	83.9	85.7	92.77
SRR16916853.mbin.18	79.8	83.33	88.9
SRR16916853.mbin.24	86.3	92.32	99.97
SRR16916855.sbin.19	80.6	83.51	91.73
SRR16916856.mbin.9	86.3	87.59	94.06
SRR16916860.mbin.10	83.1	86.88	91.08
SRR16916860.mbin.34	79	83.33	91.11
SRR16916865.mbin.26	83.9	86.17	91.46
SRR16916868.mbin.9	80.6	82.62	89.6
SRR16916872.mbin.17	86.3	86.88	94.18
SRR16916874.mbin.22	66.1	82.64	84.68
SRR16916875.mbin.2	86.3	87.83	94.45
SRR16916875.mbin.24	79.8	88.06	99.97
SRR16916875.sbin.55	37.9	50.88	50.8
SRR16916876.mbin.2	84.7	85.46	92.95
SRR16916876.mbin.25	75.8	78.13	82.37
SRR16916878.mbin.2	86.3	87.59	94.38
SRR16916879.sbin.13	86.3	87.59	94.22
SRR16916880.mbin.9	87.1	87.59	94.13
SRR17635465.sbin.20	54.8	55.04	72.94
SRR17635466.mbin.15	84.7	86.17	92.02
SRR17635466.sbin.3	51.6	39.72	52.29
SRR17635466.sbin.33	57.3	63.58	69.84
SRR17635467.mbin.3	85.5	86.17	92.12
SRR17635469.mbin.26	83.1	86.04	89.91
SRR17635470.mbin.14	86.3	86.88	93.79
SRR17635470.mbin.20	79	84.21	93.05
SRR17635471.mbin.32	84.7	90.9	99.16
SRR17635472.mbin.8	86.3	93.38	99.96
SRR17635472.sbin.14	86.3	86.17	91.88
SRR17635474.mbin.15	87.1	93.74	99.98
SRR17635474.sbin.1	86.3	86.88	93.63
SRR17635504.sbin.24	81.5	88.18	91.32
SRR17635514.mbin.10	83.9	86.52	92.45
SRR17635515.mbin.25	83.9	86.64	94.07
SRR17635593.sbin.20	84.7	84.52	93.32
SRR17635596.mbin.20	84.7	89.48	99.63
SRR17635596.sbin.37	86.3	86.88	93.2
SRR17635597.mbin.17	58.1	64.5	70.46
SRR17635621.mbin.10	79.8	84.04	90.19
SRR17635624.sbin.13	83.9	84.52	91.11
SRR17635629.mbin.12	79.8	78.84	90.28
SRR17635647.mbin.51	80.6	87.47	93.9
SRR17635658.sbin.9	82.3	83.33	92.2
SRR17635678.mbin.23	85.5	85.46	92.42
SRR17635679.mbin.15	85.5	93.03	99.82
SRR17635679.mbin.26	83.9	89.6	95.08
SRR17635679.mbin.28	83.1	86.58	92.44
SRR17635680.mbin.37	85.5	92.32	99.95
SRR17635682.mbin.6	84.7	91.61	98.96
SRR17635682.sbin.38	81.5	86.41	89.34
SRR17635683.mbin.12	82.3	88.18	93.24
SRR17635683.mbin.33	85.5	92.32	99.93
SRR17635683.sbin.24	62.1	85.17	77.04
SRR17635685.mbin.15	87.1	88.3	94.35
SRR17635686.mbin.6	87.1	87.59	94.01
SRR17635687.mbin.5	85.5	86.88	92.24
SRR17635689.mbin.26	87.1	88.3	94.35
SRR17635690.mbin.18	86.3	88.3	94.68
SRR17635691.sbin.11	84.7	88.3	94.48
SRR17635694.mbin.20	86.3	88.3	94.66
SRR17635697.mbin.19	48.4	49	66.1
SRR17635697.mbin.34	86.3	86.88	94.65
SRR17635697.mbin.40	86.3	92.32	99.84
SRR17635698.mbin.15	58.9	69.75	69.65
SRR17635698.sbin.42	83.9	92.32	99.82
SRR17635737.mbin.16	86.3	87.35	94.21
SRR17635737.sbin.24	85.5	93.03	99.93
SRR17635738.mbin.16	86.3	87.35	94.54
SRR17635739.mbin.14	87.1	93.74	100
SRR17635739.mbin.5	84.7	85.22	94.17
SRR17635740.mbin.18	86.3	87.35	94.46
SRR17635741.mbin.11	86.3	87.35	94.46
SRR17635763.sbin.23	86.3	88.3	92.72
SRR17635764.mbin.17	81.5	89.83	93.2
SRR17635764.mbin.22	81.4	84.75	91.01
SRR17635798.mbin.2	62.1	81.1	81.38
SRR17635799.sbin.4	85.5	91.61	99.93
SRR17635807.mbin.10	80.6	85.58	90.18
SRR17635820.mbin.9	73.4	79.08	82.87
SRR18765387.mbin.13	79.8	83.39	93.49
SRR18765392.mbin.1	54.8	58.78	63.67
SRR18765392.mbin.4	79	83.33	88.42
SRR18765393.mbin.9	85.5	87.59	94.37
SRR18765396.mbin.47	85.5	87.59	93.83
SRR18765396.mbin.6	83.9	90.19	99.15
SRR18765399.mbin.11	84.7	93.03	99.76
SRR18765399.mbin.4	86.3	87.59	94.44
SRR18765403.mbin.5	80.6	86.41	85.45
SRR18765403.mbin.9	71	76.54	80.79
SRR18765405.mbin.24	82.2	86.41	92.05
SRR18765405.mbin.6	82.3	89.48	92.27
SRR21425823.mbin.1	86.3	87.59	94.25
SRR5273969.mbin.1	85.5	86.17	94.23

## Sheet: ed fig4b
USCOs	SGB009	SGB034	SGB080
1009041at2	6.97674	5.78035	8.33333
1024388at2	4.65116	5.78035	2.77778
1036075at2	99.7886	100	100
1043239at2	4.22833	16.185	13.8889
1049662at2	100	100	100
1054741at2	1.2685	8.67052	2.77778
1069591at2	3.17125	15.0289	5.55556
1074831at2	0.422833	0	0
1080436at2	2.95983	4.62428	5.55556
1093223at2	3.8055	12.1387	16.6667
1132353at2	8.24524	3.46821	13.8889
1151822at2	9.30233	4.04624	8.33333
1166299at2	7.82241	2.89017	11.1111
1211060at2	3.8055	16.763	19.4444
1257362at2	2.74841	6.93642	5.55556
1266295at2	7.61099	7.51445	11.1111
1270636at2	8.03383	2.89017	16.6667
1272633at2	7.61099	7.51445	11.1111
1346419at2	2.11416	6.35838	2.77778
1395197at2	1.2685	2.89017	5.55556
1398618at2	7.82241	6.35838	13.8889
1419877at2	100	100	100
143460at2	7.82241	12.7168	8.33333
1456375at2	7.82241	4.04624	13.8889
1470978at2	2.11416	7.51445	19.4444
1490892at2	8.24524	3.46821	13.8889
1491686at2	8.45666	100	8.33333
1497415at2	2.74841	100	11.1111
1502854at2	4.01691	8.09249	16.6667
1504821at2	8.24524	3.46821	13.8889
1505038at2	7.82241	3.46821	13.8889
1540940at2	4.22833	18.4971	13.8889
1567535at2	7.61099	1.7341	11.1111
1572673at2	8.03383	2.89017	13.8889
1574817at2	2.32558	12.7168	8.33333
1590629at2	4.86258	10.9827	13.8889
1592033at2	7.61099	13.2948	8.33333
1595498at2	10.9937	4.62428	19.4444
1623045at2	4.86258	26.0116	19.4444
1661836at2	4.22833	6.35838	22.2222
1666043at2	7.82241	4.62428	13.8889
1671455at2	1.90275	6.93642	19.4444
1674344at2	5.074	16.185	8.33333
1676462at2	5.70825	5.78035	5.55556
1692188at2	7.82241	4.04624	13.8889
1698718at2	2.32558	9.24855	13.8889
1701531at2	3.59408	9.24855	5.55556
1702697at2	1.69133	8.09249	25
1707228at2	4.22833	17.9191	13.8889
1713391at2	9.72516	3.46821	8.33333
1720952at2	4.01691	9.24855	16.6667
1758685at2	99.7886	15.6069	100
1760144at2	6.97674	8.09249	5.55556
1766414at2	7.18816	10.9827	16.6667
1772647at2	9.72516	4.62428	8.33333
1776954at2	0.634249	2.31214	5.55556
1786618at2	8.24524	3.46821	16.6667
1799923at2	7.82241	3.46821	16.6667
182107at2	5.70825	19.6532	11.1111
1822215at2	7.18816	10.4046	16.6667
1822695at2	2.32558	8.09249	22.2222
1827295at2	6.76533	14.4509	11.1111
1827334at2	7.61099	5.20231	8.33333
1830156at2	99.1543	91.3295	94.4444
1838961at2	9.51374	5.20231	11.1111
1842956at2	9.09091	100	22.2222
1844275at2	1.47992	4.62428	2.77778
1846503at2	6.97674	5.20231	11.1111
1874945at2	7.61099	2.89017	13.8889
1890943at2	2.32558	10.9827	2.77778
1893906at2	7.82241	4.62428	13.8889
1904463at2	5.074	8.67052	13.8889
1906715at2	7.18816	10.4046	8.33333
1932144at2	6.55391	10.4046	8.33333
1937072at2	3.38266	7.51445	11.1111
1937493at2	99.7886	100	100
1940575at2	0.845666	3.46821	8.33333
1949059at2	5.074	9.82659	13.8889
1959318at2	0.845666	11.5607	5.55556
1963491at2	7.82241	3.46821	13.8889
1971380at2	7.61099	4.62428	11.1111
1978865at2	7.82241	2.89017	13.8889
1990141at2	3.17125	16.763	5.55556
1990650at2	1.47992	10.9827	11.1111
2005443at2	2.11416	15.0289	0
2012682at2	8.03383	4.04624	16.6667
2035880at2	8.03383	3.46821	16.6667
2040741at2	7.82241	2.89017	13.8889
2046660at2	6.97674	9.24855	11.1111
2063644at2	8.03383	3.46821	16.6667
2066663at2	9.93658	4.04624	8.33333
2075502at2	2.537	0.578035	2.77778
219876at2	9.51374	37.5723	19.4444
223233at2	1.69133	6.93642	2.77778
226836at2	3.17125	11.5607	11.1111
232152at2	4.65116	100	100
26038at2	100	99.422	100
267682at2	100	99.422	100
353391at2	3.17125	9.82659	13.8889
384865at2	9.51374	4.62428	11.1111
402899at2	5.49683	9.24855	13.8889
430176at2	4.43975	13.8728	5.55556
4421at2	6.34249	3.46821	11.1111
462069at2	94.926	2.89017	94.4444
469058at2	2.95983	8.09249	8.33333
504464at2	7.61099	8.67052	16.6667
505485at2	6.55391	5.78035	11.1111
533698at2	6.55391	5.78035	8.33333
662686at2	9.51374	3.46821	8.33333
665824at2	7.61099	16.185	16.6667
761140at2	0.211416	0	0
776861at2	1.90275	9.82659	5.55556
837522at2	3.59408	7.51445	11.1111
841869at2	2.11416	6.35838	11.1111
874197at2	6.97674	19.0751	11.1111
91428at2	1.69133	10.9827	2.77778
923547at2	100	99.422	100
932854at2	100	99.422	100
932993at2	99.5772	8.67052	11.1111
95696at2	100	16.763	100
9601at2	6.34249	3.46821	8.33333
961486at2	7.82241	3.46821	13.8889
981870at2	100	100	100
984717at2	2.11416	2.89017	5.55556

## Sheet: ed fig4c
Newick tree
(((((((GCA_012727965.1:0.846333417,(GCA_009929975.1:0.613188716,(GCA_007135995.1:0.226908830,GCA_007133255.1:0.172403817)1.000:0.507948419)1.000:0.337739279)0.958:0.146515497,(((GCA_012523135.1:0.096047406,GCA_012511525.1:0.155393775)1.000:0.384511308,(GCA_012729935.1:0.661534975,(GCA_012521915.1:0.404326406,GCA_018056585.1:0.751502594)0.903:0.073205319)0.558:0.078269701)1.000:0.318095596,((GCA_0…
Node	GenomeSize	Source
GCA_001603035.1	1677742	Environment
GCA_001604185.1	3723149	Environment
GCA_001604135.1	3123529	Environment
GCA_022484595.1	1922930	Environment
GCA_023622515.1	2014194	Environment
GCA_012799695.1	1709595	Environment
GCA_012511525.1	2568895	Environment
GCA_012728275.1	1615434	Environment
GCA_012511185.1	1327121	Environment
GCA_012841255.1	1309558	Environment
GCA_012718915.1	2205444	Environment
GCA_012511325.1	1432110	Environment
GCA_012729935.1	2057262	Environment
GCA_012518845.1	1774040	Environment
GCA_012523135.1	3419112	Environment
GCA_012521015.1	2075744	Environment
GCA_012800435.1	1624586	Environment
GCA_012523365.1	2007987	Environment
GCA_012520975.1	1993444	Environment
GCA_012518795.1	1871149	Environment
GCA_012841015.1	1792307	Environment
GCA_012514965.1	1840410	Environment
GCA_012519085.1	1584817	Environment
GCA_012799825.1	2310946	Environment
GCA_012838135.1	2050934	Environment
GCA_012519875.1	1506052	Environment
GCA_012800515.1	1381703	Environment
GCA_012838795.1	2094689	Environment
GCA_012522285.1	2523580	Environment
GCA_012522435.1	1693700	Environment
GCA_012838315.1	2136207	Environment
GCA_012841145.1	1571631	Environment
GCA_012511175.1	1706004	Environment
GCA_012800655.1	1916009	Environment
GCA_012728535.1	1780719	Environment
GCA_012838355.1	2058546	Environment
GCA_012729635.1	2151046	Environment
GCA_012727965.1	2606411	Environment
GCA_012838475.1	1882853	Environment
GCA_012837885.1	1926236	Environment
GCA_012798865.1	1555894	Environment
GCA_012520525.1	2306258	Environment
GCA_012800135.1	1654304	Environment
GCA_012511735.1	1349577	Environment
GCA_012839385.1	1955527	Environment
GCA_012521915.1	3296741	Environment
GCA_902782125.1	2142818	Cattle (rumen)
GCA_902782235.1	2548403	Cattle (rumen)
GCA_902764825.1	3007624	Cattle (rumen)
GCA_902775565.1	2610798	Cattle (rumen)
GCA_902801755.1	1921378	Cattle (rumen)
GCA_902795955.1	1858508	Cattle (rumen)
GCA_902780785.1	2841085	Cattle (rumen)
GCA_902787975.1	2720511	Cattle (rumen)
GCA_902767145.1	1891814	Cattle (rumen)
GCA_902782985.1	1683971	Cattle (rumen)
GCA_902789515.1	1933193	Cattle (rumen)
GCA_902791885.1	2219188	Cattle (rumen)
GCA_902788505.1	2568790	Cattle (rumen)
GCA_902776845.1	2599909	Cattle (rumen)
GCA_902794115.1	2716766	Cattle (rumen)
GCA_902803365.1	2792986	Cattle (rumen)
GCA_902803695.1	2774773	Cattle (rumen)
GCA_902802325.1	2708436	Cattle (rumen)
GCA_018064475.1	2231140	Equine (gut)
GCA_015069205.1	2689271	Equine (gut)
GCA_023420115.1	2092914	Equine (gut)
GCA_023388435.1	1647534	Equine (gut)
GCA_023442635.1	1426128	Equine (gut)
GCA_023389255.1	1422852	Equine (gut)
GCA_023426575.1	1471615	Equine (gut)
GCA_023388605.1	1060717	Equine (gut)
GCA_023397475.1	2960682	Equine (gut)
GCA_015069215.1	2446426	Equine (gut)
GCA_023438965.1	2905547	Equine (gut)
GCA_023388205.1	1375783	Equine (gut)
GCA_023420715.1	1234825	Equine (gut)
GCA_004556455.1	2467088	Sus scrofa (gut)
GCA_004556925.1	1899796	Sus scrofa (gut)
GCA_024403715.1	2087187	Equine (gut)
GCA_024403855.1	2081467	Equine (gut)
GCA_024403735.1	2655260	Equine (gut)
GCA_024403655.1	2145947	Equine (gut)
GCA_024403695.1	2430050	Equine (gut)
GCA_024403755.1	2170680	Equine (gut)
GCA_024403775.1	2821392	Equine (gut)
GCA_024403675.1	2067383	Equine (gut)
GCA_024403795.1	1716962	Equine (gut)
GCA_009929975.1	2178504	Environment
GCA_009928985.1	3005459	Environment
GCA_016930475.1	1717103	Environment
GCA_003543635.1	1556901	Environment
GCA_002368805.1	2493199	Sheep (gut)
GCA_902373515.1	1499839	Human (gut)
GCA_003451915.1	1536692	?
GCA_003532195.1	2311202	?
GCA_007133255.1	1511192	Environment
GCA_007135995.1	2185624	Environment
GCA_903919045.1	2638055	Environment
GCA_903835065.1	2513942	Environment
GCA_002450095.1	2319406	Sheep (gut)
GCA_002394605.1	2264225	Sheep (gut)
GCA_002371375.1	2397165	Sheep (gut)
GCA_002450155.1	2184586	Sheep (gut)
GCA_012034405.1	2867854	Environment
GCA_905234715.1	2778518	Cervus elaphus (rumen)
GCA_905235455.1	2172243	Rangifer tarandus (rumen)
GCA_002427535.1	1428002	Environment
GCA_002427505.1	1713387	Environment
GCA_002427475.1	1666019	Environment
GCA_002427545.1	1535931	Environment
GCA_002316595.1	1645123	Environment
GCA_900111435.1	2915584	?
GCA_900317035.1	2566507	?
GCA_900314745.1	2277578	?
GCA_003149065.1	3067561	?
GCA_900313405.1	1691595	?
GCA_900176545.1	2977599	?
GCA_900099715.1	3010384	?
GCA_000621765.1	3248062	?
GCA_900107185.1	2673997	?
GCA_017881645.1	1423804	?
GCA_001512945.1	1395177	Environment
GCA_001512745.1	1612734	Environment
GCA_016281535.1	2454274	Cattle (rumen)
GCA_016288885.1	3000840	Cattle (rumen)
GCA_016292145.1	2701701	Cattle (rumen)
GCA_016292215.1	2332342	Cattle (rumen)
GCA_024692105.1	2338586	Camel (rumen)
GCA_024685135.1	1943040	Camel (rumen)
GCA_024695565.1	2605349	Camel (rumen)
GCA_024695545.1	2638367	Camel (rumen)
GCA_016292155.1	2405796	Cattle (rumen)
GCA_024691135.1	1966456	Camel (rumen)
GCA_024692235.1	2885058	Camel (rumen)
GCA_024683485.1	2522104	Camel (rumen)
GCA_024688685.1	2466704	Camel (rumen)
GCA_024695505.1	2227527	Camel (rumen)
GCA_024691325.1	2299120	Camel (rumen)
GCA_024684815.1	2775301	Camel (rumen)
GCA_024682215.1	2631610	Camel (rumen)
GCA_016287245.1	2981882	Cattle (rumen)
GCA_024685385.1	2365517	Camel (rumen)
GCA_016292135.1	2601193	Cattle (rumen)
GCA_017940895.1	2645838	Water deer (rumen)
GCA_001552885.1	1553644	Human (vagina)
GCA_017427465.1	2588857	Goat (gut)
GCA_017428155.1	2956239	Goat (gut)
GCA_017428545.1	2917346	Goat (gut)
GCA_017451265.1	1959289	Goat (gut)
GCA_017478485.1	2717557	Roe deer (gut)
GCA_017480325.1	2077753	Roe deer (gut)
GCA_017509205.1	2378899	Sheep (gut)
GCA_017509245.1	2742828	Sheep (gut)
GCA_017510605.1	2903657	Sheep (gut)
GCA_017511005.1	1835847	Sheep (gut)
GCA_017513085.1	3059185	Sheep (gut)
GCA_017515465.1	2237423	Sheep (gut)
GCA_017519205.1	2518184	Sheep (gut)
GCA_017527865.1	2151500	Sheep (gut)
GCA_017529925.1	2209029	Sheep (gut)
GCA_017537905.1	1436113	Sheep (gut)
GCA_017545245.1	3153011	Sheep (gut)
GCA_017550385.1	1853307	Water buffalo (gut)
GCA_017551625.1	3181974	Water buffalo (gut)
GCA_017551865.1	2726129	Water buffalo (gut)
GCA_017552455.1	2038078	Water buffalo (gut)
GCA_017554745.1	2534938	Water buffalo (gut)
GCA_017561715.1	2466876	Water buffalo (gut)
GCA_017612755.1	1829671	Water buffalo (gut)
GCA_017615325.1	2643710	Water buffalo (gut)
GCA_017615755.1	2836894	Water buffalo (gut)
GCA_017617295.1	2955590	Water buffalo (gut)
GCA_017617525.1	2474766	Water buffalo (gut)
GCA_017617935.1	2210633	Water buffalo (gut)
GCA_017617995.1	2778868	Water buffalo (gut)
GCA_017620475.1	2677853	Water buffalo (gut)
GCA_017649645.1	3181332	Yak (gut)
GCA_017649745.1	4738755	Yak (gut)
GCA_017958365.1	1874114	Yak (gut)
GCA_017961235.1	2726767	Yak (gut)
GCA_017962145.1	2543287	Yak (gut)
GCA_002310155.1	2289432	Cattle (rumen)
GCA_017964005.1	2455243	Yak (gut)
GCA_002419145.1	2311552	Environment
GCA_002419365.1	2697096	Environment
GCA_002418705.1	3216168	Environment
GCA_018056585.1	1827981	Environment
GCA_017997315.1	2388668	Environment
GCF_000008865.2	5594605	Human (gut)
GCF_000025225.2	1809746	Human (vagina)
GCF_002998295.1	1785891	Human (blood)
SGB009	1561036	Human (vagina)
SGB034	1809746	Human (vagina)
SGB080	1524258	Human (vagina)
SGB095	1345039	Human (vagina)
SGB102	1201479	Human (vagina)
SGB167	1308028	Human (vagina)
SGB366	1913012	Human (vagina)
SGB438	1598807	Human (vagina)
SGB450	1400261	Human (vagina)
SGB576	795350	Human (vagina)
SGB735	770382	Human (vagina)
SGB748	1666312	Human (vagina)
SGB769	1691886	Human (vagina)
SGB778	1047668	Human (vagina)

## Sheet: ed fig5a
GeneID	KEGG KOs	SGB_ID	tax
GCF_000025225.2|NC_013895.2_1	K02313	SGB034	Mageeibacillus_indolicus
GCF_000025225.2|NC_013895.2_2	K02338	SGB034	Mageeibacillus_indolicus
GCF_000025225.2|NC_013895.2_3	K03629	SGB034	Mageeibacillus_indolicus
GCF_000025225.2|NC_013895.2_5	K02470	SGB034	Mageeibacillus_indolicus
GCF_000025225.2|NC_013895.2_6	K03497	SGB034	Mageeibacillus_indolicus
GCF_000025225.2|NC_013895.2_7	K03496	SGB034	Mageeibacillus_indolicus
GCF_000025225.2|NC_013895.2_10	K17462	SGB034	Mageeibacillus_indolicus
GCF_000025225.2|NC_013895.2_13	K03574	SGB034	Mageeibacillus_indolicus
GCF_000025225.2|NC_013895.2_14	K02040	SGB034	Mageeibacillus_indolicus
GCF_000025225.2|NC_013895.2_15	K02037	SGB034	Mageeibacillus_indolicus
GCF_000025225.2|NC_013895.2_16	K02038	SGB034	Mageeibacillus_indolicus
GCF_000025225.2|NC_013895.2_17	K02036	SGB034	Mageeibacillus_indolicus
GCF_000025225.2|NC_013895.2_18	K07658	SGB034	Mageeibacillus_indolicus
GCF_000025225.2|NC_013895.2_19	K07636	SGB034	Mageeibacillus_indolicus
GCF_000025225.2|NC_013895.2_20	K22450	SGB034	Mageeibacillus_indolicus
GCF_000025225.2|NC_013895.2_22	K06147	SGB034	Mageeibacillus_indolicus
GCF_000025225.2|NC_013895.2_23	K06147	SGB034	Mageeibacillus_indolicus
GCF_000025225.2|NC_013895.2_24	K06147	SGB034	Mageeibacillus_indolicus
GCF_000025225.2|NC_013895.2_27	K02574	SGB034	Mageeibacillus_indolicus
GCF_000025225.2|NC_013895.2_28	K02483	SGB034	Mageeibacillus_indolicus
GCF_000025225.2|NC_013895.2_29	K02484	SGB034	Mageeibacillus_indolicus
GCF_000025225.2|NC_013895.2_30	K07386	SGB034	Mageeibacillus_indolicus
GCF_000025225.2|NC_013895.2_33	K06902	SGB034	Mageeibacillus_indolicus
GCF_000025225.2|NC_013895.2_34	K01048	SGB034	Mageeibacillus_indolicus
GCF_000025225.2|NC_013895.2_35	K00974	SGB034	Mageeibacillus_indolicus
GCF_000025225.2|NC_013895.2_36	K13954	SGB034	Mageeibacillus_indolicus
GCF_000025225.2|NC_013895.2_38	K03075	SGB034	Mageeibacillus_indolicus
GCF_000025225.2|NC_013895.2_39	K12573	SGB034	Mageeibacillus_indolicus
GCF_000025225.2|NC_013895.2_40	K02784	SGB034	Mageeibacillus_indolicus
GCF_000025225.2|NC_013895.2_41	K18707	SGB034	Mageeibacillus_indolicus
GCF_000025225.2|NC_013895.2_43	K07447	SGB034	Mageeibacillus_indolicus
GCF_000025225.2|NC_013895.2_46	K01163	SGB034	Mageeibacillus_indolicus
GCF_000025225.2|NC_013895.2_47	K07052	SGB034	Mageeibacillus_indolicus
GCF_000025225.2|NC_013895.2_49	K21064	SGB034	Mageeibacillus_indolicus
GCF_000025225.2|NC_013895.2_50	K18336	SGB034	Mageeibacillus_indolicus
GCF_000025225.2|NC_013895.2_52	K07496	SGB034	Mageeibacillus_indolicus
GCF_000025225.2|NC_013895.2_53	K07491	SGB034	Mageeibacillus_indolicus
GCF_000025225.2|NC_013895.2_55	K12952	SGB034	Mageeibacillus_indolicus
GCF_000025225.2|NC_013895.2_56	K01493	SGB034	Mageeibacillus_indolicus
GCF_000025225.2|NC_013895.2_57	K05366	SGB034	Mageeibacillus_indolicus
GCF_000025225.2|NC_013895.2_60	K11693	SGB034	Mageeibacillus_indolicus
GCF_000025225.2|NC_013895.2_61	K10440	SGB034	Mageeibacillus_indolicus
GCF_000025225.2|NC_013895.2_62	K10441	SGB034	Mageeibacillus_indolicus
GCF_000025225.2|NC_013895.2_63	K10439	SGB034	Mageeibacillus_indolicus
GCF_000025225.2|NC_013895.2_65	K03336	SGB034	Mageeibacillus_indolicus
GCF_000025225.2|NC_013895.2_66	K00010	SGB034	Mageeibacillus_indolicus
GCF_000025225.2|NC_013895.2_67	K00010	SGB034	Mageeibacillus_indolicus
GCF_000025225.2|NC_013895.2_68	K03335	SGB034	Mageeibacillus_indolicus
GCF_000025225.2|NC_013895.2_69	K02529	SGB034	Mageeibacillus_indolicus
GCF_000025225.2|NC_013895.2_70	K22373	SGB034	Mageeibacillus_indolicus
GCF_000025225.2|NC_013895.2_71	K00150	SGB034	Mageeibacillus_indolicus
GCF_000025225.2|NC_013895.2_72	K00927	SGB034	Mageeibacillus_indolicus
GCF_000025225.2|NC_013895.2_73	K00615	SGB034	Mageeibacillus_indolicus
GCF_000025225.2|NC_013895.2_74	K00615	SGB034	Mageeibacillus_indolicus
GCF_000025225.2|NC_013895.2_75	K03337	SGB034	Mageeibacillus_indolicus
GCF_000025225.2|NC_013895.2_77	K13747	SGB034	Mageeibacillus_indolicus
GCF_000025225.2|NC_013895.2_78	K00290	SGB034	Mageeibacillus_indolicus
GCF_000025225.2|NC_013895.2_79	K01480	SGB034	Mageeibacillus_indolicus
GCF_000025225.2|NC_013895.2_80	K00797	SGB034	Mageeibacillus_indolicus
GCF_000025225.2|NC_013895.2_81	K01585	SGB034	Mageeibacillus_indolicus
GCF_000025225.2|NC_013895.2_82	K01611	SGB034	Mageeibacillus_indolicus
GCF_000025225.2|NC_013895.2_85	K01838	SGB034	Mageeibacillus_indolicus
GCF_000025225.2|NC_013895.2_86	K03976	SGB034	Mageeibacillus_indolicus
GCF_000025225.2|NC_013895.2_91	K09022	SGB034	Mageeibacillus_indolicus
GCF_000025225.2|NC_013895.2_92	K19577	SGB034	Mageeibacillus_indolicus
GCF_000025225.2|NC_013895.2_93	K00354	SGB034	Mageeibacillus_indolicus
GCF_000025225.2|NC_013895.2_94	K14981	SGB034	Mageeibacillus_indolicus
GCF_000025225.2|NC_013895.2_95	K18986	SGB034	Mageeibacillus_indolicus
GCF_000025225.2|NC_013895.2_96	K01990	SGB034	Mageeibacillus_indolicus
GCF_000025225.2|NC_013895.2_97	K01992	SGB034	Mageeibacillus_indolicus
GCF_000025225.2|NC_013895.2_98	K01256	SGB034	Mageeibacillus_indolicus
GCF_000025225.2|NC_013895.2_99	K00384	SGB034	Mageeibacillus_indolicus
GCF_000025225.2|NC_013895.2_104	K08659	SGB034	Mageeibacillus_indolicus
GCF_000025225.2|NC_013895.2_106	K02199	SGB034	Mageeibacillus_indolicus
GCF_000025225.2|NC_013895.2_107	K00639	SGB034	Mageeibacillus_indolicus
GCF_000025225.2|NC_013895.2_108	K04047	SGB034	Mageeibacillus_indolicus
GCF_000025225.2|NC_013895.2_110	K19157	SGB034	Mageeibacillus_indolicus
GCF_000025225.2|NC_013895.2_111	K07473	SGB034	Mageeibacillus_indolicus
GCF_000025225.2|NC_013895.2_112	K06890	SGB034	Mageeibacillus_indolicus
GCF_000025225.2|NC_013895.2_113	K04042	SGB034	Mageeibacillus_indolicus
GCF_000025225.2|NC_013895.2_114	K02234	SGB034	Mageeibacillus_indolicus
GCF_000025225.2|NC_013895.2_115	K07089	SGB034	Mageeibacillus_indolicus
GCF_000025225.2|NC_013895.2_116	K08986	SGB034	Mageeibacillus_indolicus
GCF_000025225.2|NC_013895.2_117	K01689	SGB034	Mageeibacillus_indolicus
GCF_000025225.2|NC_013895.2_118	K08234	SGB034	Mageeibacillus_indolicus
GCF_000025225.2|NC_013895.2_119	K00876	SGB034	Mageeibacillus_indolicus
GCF_000025225.2|NC_013895.2_120	K05946	SGB034	Mageeibacillus_indolicus
GCF_000025225.2|NC_013895.2_121	K01791	SGB034	Mageeibacillus_indolicus
GCF_000025225.2|NC_013895.2_123	K01200	SGB034	Mageeibacillus_indolicus
GCF_000025225.2|NC_013895.2_124	K03308	SGB034	Mageeibacillus_indolicus
GCF_000025225.2|NC_013895.2_125	K01667	SGB034	Mageeibacillus_indolicus
GCF_000025225.2|NC_013895.2_127	K19092	SGB034	Mageeibacillus_indolicus
GCF_000025225.2|NC_013895.2_128	K07473	SGB034	Mageeibacillus_indolicus
GCF_000025225.2|NC_013895.2_129	K07112	SGB034	Mageeibacillus_indolicus
GCF_000025225.2|NC_013895.2_130	K04085	SGB034	Mageeibacillus_indolicus
GCF_000025225.2|NC_013895.2_131	K07112	SGB034	Mageeibacillus_indolicus
GCF_000025225.2|NC_013895.2_132	K15552	SGB034	Mageeibacillus_indolicus
GCF_000025225.2|NC_013895.2_133	K15551	SGB034	Mageeibacillus_indolicus
GCF_000025225.2|NC_013895.2_134	K10831	SGB034	Mageeibacillus_indolicus
GCF_000025225.2|NC_013895.2_135	K21900	SGB034	Mageeibacillus_indolicus
GCF_000025225.2|NC_013895.2_136	K19425	SGB034	Mageeibacillus_indolicus
GCF_000025225.2|NC_013895.2_144	K07497	SGB034	Mageeibacillus_indolicus
GCF_000025225.2|NC_013895.2_146	K19157	SGB034	Mageeibacillus_indolicus
GCF_000025225.2|NC_013895.2_147	K07473	SGB034	Mageeibacillus_indolicus
GCF_000025225.2|NC_013895.2_152	K01914	SGB034	Mageeibacillus_indolicus
GCF_000025225.2|NC_013895.2_153	K23997	SGB034	Mageeibacillus_indolicus
GCF_000025225.2|NC_013895.2_154	K01775	SGB034	Mageeibacillus_indolicus
GCF_000025225.2|NC_013895.2_157	K02647	SGB034	Mageeibacillus_indolicus
GCF_000025225.2|NC_013895.2_158	K09812	SGB034	Mageeibacillus_indolicus
GCF_000025225.2|NC_013895.2_159	K09811	SGB034	Mageeibacillus_indolicus
GCF_000025225.2|NC_013895.2_161	K03797	SGB034	Mageeibacillus_indolicus
GCF_000025225.2|NC_013895.2_163	K04083	SGB034	Mageeibacillus_indolicus
GCF_000025225.2|NC_013895.2_165	K03615	SGB034	Mageeibacillus_indolicus
GCF_000025225.2|NC_013895.2_166	K03614	SGB034	Mageeibacillus_indolicus
GCF_000025225.2|NC_013895.2_167	K03612	SGB034	Mageeibacillus_indolicus
GCF_000025225.2|NC_013895.2_168	K03613	SGB034	Mageeibacillus_indolicus
GCF_000025225.2|NC_013895.2_169	K03617	SGB034	Mageeibacillus_indolicus
GCF_000025225.2|NC_013895.2_170	K03616	SGB034	Mageeibacillus_indolicus
GCF_000025225.2|NC_013895.2_173	K02946	SGB034	Mageeibacillus_indolicus
GCF_000025225.2|NC_013895.2_174	K02906	SGB034	Mageeibacillus_indolicus
GCF_000025225.2|NC_013895.2_175	K02926	SGB034	Mageeibacillus_indolicus
GCF_000025225.2|NC_013895.2_176	K02892	SGB034	Mageeibacillus_indolicus
GCF_000025225.2|NC_013895.2_177	K02886	SGB034	Mageeibacillus_indolicus
GCF_000025225.2|NC_013895.2_178	K02965	SGB034	Mageeibacillus_indolicus
GCF_000025225.2|NC_013895.2_179	K02890	SGB034	Mageeibacillus_indolicus
GCF_000025225.2|NC_013895.2_180	K02982	SGB034	Mageeibacillus_indolicus
GCF_000025225.2|NC_013895.2_181	K02878	SGB034	Mageeibacillus_indolicus
GCF_000025225.2|NC_013895.2_182	K02904	SGB034	Mageeibacillus_indolicus
GCF_000025225.2|NC_013895.2_183	K02961	SGB034	Mageeibacillus_indolicus
GCF_000025225.2|NC_013895.2_184	K02874	SGB034	Mageeibacillus_indolicus
GCF_000025225.2|NC_013895.2_185	K02895	SGB034	Mageeibacillus_indolicus
GCF_000025225.2|NC_013895.2_186	K02931	SGB034	Mageeibacillus_indolicus
GCF_000025225.2|NC_013895.2_187	K02954	SGB034	Mageeibacillus_indolicus
GCF_000025225.2|NC_013895.2_188	K02994	SGB034	Mageeibacillus_indolicus
GCF_000025225.2|NC_013895.2_189	K02933	SGB034	Mageeibacillus_indolicus
GCF_000025225.2|NC_013895.2_190	K02881	SGB034	Mageeibacillus_indolicus
GCF_000025225.2|NC_013895.2_191	K02988	SGB034	Mageeibacillus_indolicus
GCF_000025225.2|NC_013895.2_192	K02907	SGB034	Mageeibacillus_indolicus
GCF_000025225.2|NC_013895.2_193	K02876	SGB034	Mageeibacillus_indolicus
GCF_000025225.2|NC_013895.2_194	K03076	SGB034	Mageeibacillus_indolicus
GCF_000025225.2|NC_013895.2_195	K00939	SGB034	Mageeibacillus_indolicus
GCF_000025225.2|NC_013895.2_196	K01265	SGB034	Mageeibacillus_indolicus
GCF_000025225.2|NC_013895.2_198	K02518	SGB034	Mageeibacillus_indolicus
GCF_000025225.2|NC_013895.2_199	K02919	SGB034	Mageeibacillus_indolicus
GCF_000025225.2|NC_013895.2_200	K02952	SGB034	Mageeibacillus_indolicus
GCF_000025225.2|NC_013895.2_201	K02948	SGB034	Mageeibacillus_indolicus
GCF_000025225.2|NC_013895.2_202	K03040	SGB034	Mageeibacillus_indolicus
GCF_000025225.2|NC_013895.2_203	K02879	SGB034	Mageeibacillus_indolicus
GCF_000025225.2|NC_013895.2_204	K01552	SGB034	Mageeibacillus_indolicus
GCF_000025225.2|NC_013895.2_205	K16785	SGB034	Mageeibacillus_indolicus
GCF_000025225.2|NC_013895.2_206	K06173	SGB034	Mageeibacillus_indolicus
GCF_000025225.2|NC_013895.2_207	K00763	SGB034	Mageeibacillus_indolicus
GCF_000025225.2|NC_013895.2_208	K03768	SGB034	Mageeibacillus_indolicus
GCF_000025225.2|NC_013895.2_209	K01874	SGB034	Mageeibacillus_indolicus
GCF_000025225.2|NC_013895.2_210	K03424	SGB034	Mageeibacillus_indolicus
GCF_000025225.2|NC_013895.2_211	K01784	SGB034	Mageeibacillus_indolicus
GCF_000025225.2|NC_013895.2_216	K00134	SGB034	Mageeibacillus_indolicus
GCF_000025225.2|NC_013895.2_217	K03547	SGB034	Mageeibacillus_indolicus
GCF_000025225.2|NC_013895.2_221	K02346	SGB034	Mageeibacillus_indolicus
GCF_000025225.2|NC_013895.2_222	K02902	SGB034	Mageeibacillus_indolicus
GCF_000025225.2|NC_013895.2_223	K09777	SGB034	Mageeibacillus_indolicus
GCF_000025225.2|NC_013895.2_224	K00942	SGB034	Mageeibacillus_indolicus
GCF_000025225.2|NC_013895.2_225	K03060	SGB034	Mageeibacillus_indolicus
GCF_000025225.2|NC_013895.2_226	K01880	SGB034	Mageeibacillus_indolicus
GCF_000025225.2|NC_013895.2_227	K01006	SGB034	Mageeibacillus_indolicus
GCF_000025225.2|NC_013895.2_228	K00111	SGB034	Mageeibacillus_indolicus
GCF_000025225.2|NC_013895.2_229	K00302	SGB034	Mageeibacillus_indolicus
GCF_000025225.2|NC_013895.2_233	K02035	SGB034	Mageeibacillus_indolicus
GCF_000025225.2|NC_013895.2_234	K02031	SGB034	Mageeibacillus_indolicus
GCF_000025225.2|NC_013895.2_235	K02033	SGB034	Mageeibacillus_indolicus
GCF_000025225.2|NC_013895.2_236	K02034	SGB034	Mageeibacillus_indolicus
GCF_000025225.2|NC_013895.2_237	K03648	SGB034	Mageeibacillus_indolicus
GCF_000025225.2|NC_013895.2_238	K20265	SGB034	Mageeibacillus_indolicus
GCF_000025225.2|NC_013895.2_239	K00059	SGB034	Mageeibacillus_indolicus
GCF_000025225.2|NC_013895.2_240	K18908	SGB034	Mageeibacillus_indolicus
GCF_000025225.2|NC_013895.2_241	K03311	SGB034	Mageeibacillus_indolicus
GCF_000025225.2|NC_013895.2_242	K02071	SGB034	Mageeibacillus_indolicus
GCF_000025225.2|NC_013895.2_243	K02072	SGB034	Mageeibacillus_indolicus
GCF_000025225.2|NC_013895.2_244	K02073	SGB034	Mageeibacillus_indolicus
GCF_000025225.2|NC_013895.2_245	K03152	SGB034	Mageeibacillus_indolicus
GCF_000025225.2|NC_013895.2_246	K21563	SGB034	Mageeibacillus_indolicus
GCF_000025225.2|NC_013895.2_247	K18672	SGB034	Mageeibacillus_indolicus
GCF_000025225.2|NC_013895.2_248	K03431	SGB034	Mageeibacillus_indolicus
GCF_000025225.2|NC_013895.2_249	K01448	SGB034	Mageeibacillus_indolicus
GCF_000025225.2|NC_013895.2_250	K02099	SGB034	Mageeibacillus_indolicus
GCF_000025225.2|NC_013895.2_251	K01807	SGB034	Mageeibacillus_indolicus
GCF_000025225.2|NC_013895.2_252	K00074	SGB034	Mageeibacillus_indolicus
GCF_000025225.2|NC_013895.2_254	K00805	SGB034	Mageeibacillus_indolicus
GCF_000025225.2|NC_013895.2_258	K20534	SGB034	Mageeibacillus_indolicus
GCF_000025225.2|NC_013895.2_260	K13542	SGB034	Mageeibacillus_indolicus
GCF_000025225.2|NC_013895.2_262	K01990	SGB034	Mageeibacillus_indolicus
GCF_000025225.2|NC_013895.2_263	K01992	SGB034	Mageeibacillus_indolicus
GCF_000025225.2|NC_013895.2_264	K02107	SGB034	Mageeibacillus_indolicus
GCF_000025225.2|NC_013895.2_265	K02123	SGB034	Mageeibacillus_indolicus
GCF_000025225.2|NC_013895.2_266	K02124	SGB034	Mageeibacillus_indolicus
GCF_000025225.2|NC_013895.2_268	K02119	SGB034	Mageeibacillus_indolicus
GCF_000025225.2|NC_013895.2_269	K02122	SGB034	Mageeibacillus_indolicus
GCF_000025225.2|NC_013895.2_270	K02117	SGB034	Mageeibacillus_indolicus
GCF_000025225.2|NC_013895.2_271	K02118	SGB034	Mageeibacillus_indolicus
GCF_000025225.2|NC_013895.2_272	K02120	SGB034	Mageeibacillus_indolicus
GCF_000025225.2|NC_013895.2_274	K08282	SGB034	Mageeibacillus_indolicus
GCF_000025225.2|NC_013895.2_276	K17073	SGB034	Mageeibacillus_indolicus
GCF_000025225.2|NC_013895.2_277	K02028	SGB034	Mageeibacillus_indolicus
GCF_000025225.2|NC_013895.2_279	K22293	SGB034	Mageeibacillus_indolicus
GCF_000025225.2|NC_013895.2_280	K07137	SGB034	Mageeibacillus_indolicus
GCF_000025225.2|NC_013895.2_282	K00878	SGB034	Mageeibacillus_indolicus
GCF_000025225.2|NC_013895.2_283	K00788	SGB034	Mageeibacillus_indolicus
GCF_000025225.2|NC_013895.2_285	K06147	SGB034	Mageeibacillus_indolicus
GCF_000025225.2|NC_013895.2_286	K06147	SGB034	Mageeibacillus_indolicus
GCF_000025225.2|NC_013895.2_287	K16926	SGB034	Mageeibacillus_indolicus
GCF_000025225.2|NC_013895.2_288	K16785	SGB034	Mageeibacillus_indolicus
GCF_000025225.2|NC_013895.2_289	K01552	SGB034	Mageeibacillus_indolicus
GCF_000025225.2|NC_013895.2_290	K01869	SGB034	Mageeibacillus_indolicus
GCF_000025225.2|NC_013895.2_292	K03569	SGB034	Mageeibacillus_indolicus
GCF_000025225.2|NC_013895.2_293	K03628	SGB034	Mageeibacillus_indolicus
GCF_000025225.2|NC_013895.2_294	K02909	SGB034	Mageeibacillus_indolicus
GCF_000025225.2|NC_013895.2_296	K02493	SGB034	Mageeibacillus_indolicus
GCF_000025225.2|NC_013895.2_297	K02835	SGB034	Mageeibacillus_indolicus
GCF_000025225.2|NC_013895.2_298	K07566	SGB034	Mageeibacillus_indolicus
GCF_000025225.2|NC_013895.2_299	K01104	SGB034	Mageeibacillus_indolicus
GCF_000025225.2|NC_013895.2_300	K01028	SGB034	Mageeibacillus_indolicus
GCF_000025225.2|NC_013895.2_301	K01990	SGB034	Mageeibacillus_indolicus
GCF_000025225.2|NC_013895.2_302	K01992	SGB034	Mageeibacillus_indolicus
GCF_000025225.2|NC_013895.2_303	K01361	SGB034	Mageeibacillus_indolicus
GCF_000025225.2|NC_013895.2_305	K03439	SGB034	Mageeibacillus_indolicus
GCF_000025225.2|NC_013895.2_306	K02990	SGB034	Mageeibacillus_indolicus
GCF_000025225.2|NC_013895.2_307	K03111	SGB034	Mageeibacillus_indolicus
GCF_000025225.2|NC_013895.2_308	K02963	SGB034	Mageeibacillus_indolicus
GCF_000025225.2|NC_013895.2_309	K17836	SGB034	Mageeibacillus_indolicus
GCF_000025225.2|NC_013895.2_310	K21703	SGB034	Mageeibacillus_indolicus
GCF_000025225.2|NC_013895.2_311	K00655	SGB034	Mageeibacillus_indolicus
GCF_000025225.2|NC_013895.2_312	K16899	SGB034	Mageeibacillus_indolicus
GCF_000025225.2|NC_013895.2_313	K16898	SGB034	Mageeibacillus_indolicus
GCF_000025225.2|NC_013895.2_314	K00854	SGB034	Mageeibacillus_indolicus
GCF_000025225.2|NC_013895.2_315	K18909	SGB034	Mageeibacillus_indolicus
GCF_000025225.2|NC_013895.2_317	K01153	SGB034	Mageeibacillus_indolicus
GCF_000025225.2|NC_013895.2_318	K01154	SGB034	Mageeibacillus_indolicus
GCF_000025225.2|NC_013895.2_319	K01154	SGB034	Mageeibacillus_indolicus
GCF_000025225.2|NC_013895.2_321	K03427	SGB034	Mageeibacillus_indolicus
GCF_000025225.2|NC_013895.2_327	K00384	SGB034	Mageeibacillus_indolicus
GCF_000025225.2|NC_013895.2_330	K03711	SGB034	Mageeibacillus_indolicus
GCF_000025225.2|NC_013895.2_331	K09816	SGB034	Mageeibacillus_indolicus
GCF_000025225.2|NC_013895.2_332	K09817	SGB034	Mageeibacillus_indolicus
GCF_000025225.2|NC_013895.2_333	K02837	SGB034	Mageeibacillus_indolicus
GCF_000025225.2|NC_013895.2_335	K06381	SGB034	Mageeibacillus_indolicus
GCF_000025225.2|NC_013895.2_339	K06196	SGB034	Mageeibacillus_indolicus
GCF_000025225.2|NC_013895.2_340	K02199	SGB034	Mageeibacillus_indolicus
GCF_000025225.2|NC_013895.2_341	K03671	SGB034	Mageeibacillus_indolicus
GCF_000025225.2|NC_013895.2_343	K07793	SGB034	Mageeibacillus_indolicus
GCF_000025225.2|NC_013895.2_344	K07260	SGB034	Mageeibacillus_indolicus
GCF_000025225.2|NC_013895.2_346	K01872	SGB034	Mageeibacillus_indolicus
GCF_000025225.2|NC_013895.2_347	K07496	SGB034	Mageeibacillus_indolicus
GCF_000025225.2|NC_013895.2_348	K02503	SGB034	Mageeibacillus_indolicus
GCF_000025225.2|NC_013895.2_349	K01372	SGB034	Mageeibacillus_indolicus
GCF_000025225.2|NC_013895.2_350	K02970	SGB034	Mageeibacillus_indolicus
GCF_000025225.2|NC_013895.2_351	K07462	SGB034	Mageeibacillus_indolicus
GCF_000025225.2|NC_013895.2_352	K01139	SGB034	Mageeibacillus_indolicus
GCF_000025225.2|NC_013895.2_355	K06219	SGB034	Mageeibacillus_indolicus
GCF_000025225.2|NC_013895.2_356	K00663	SGB034	Mageeibacillus_indolicus
GCF_000025225.2|NC_013895.2_359	K12574	SGB034	Mageeibacillus_indolicus
GCF_000025225.2|NC_013895.2_360	K00528	SGB034	Mageeibacillus_indolicus
GCF_000025225.2|NC_013895.2_361	K00266	SGB034	Mageeibacillus_indolicus
GCF_000025225.2|NC_013895.2_362	K06147	SGB034	Mageeibacillus_indolicus
GCF_000025225.2|NC_013895.2_364	K02968	SGB034	Mageeibacillus_indolicus
GCF_000025225.2|NC_013895.2_366	K01866	SGB034	Mageeibacillus_indolicus
GCF_000025225.2|NC_013895.2_368	K00625	SGB034	Mageeibacillus_indolicus
GCF_000025225.2|NC_013895.2_369	K00925	SGB034	Mageeibacillus_indolicus
GCF_000025225.2|NC_013895.2_370	K02520	SGB034	Mageeibacillus_indolicus
GCF_000025225.2|NC_013895.2_371	K02916	SGB034	Mageeibacillus_indolicus
GCF_000025225.2|NC_013895.2_372	K02887	SGB034	Mageeibacillus_indolicus
GCF_000025225.2|NC_013895.2_373	K03437	SGB034	Mageeibacillus_indolicus
GCF_000025225.2|NC_013895.2_374	K03701	SGB034	Mageeibacillus_indolicus
GCF_000025225.2|NC_013895.2_375	K03696	SGB034	Mageeibacillus_indolicus
GCF_000025225.2|NC_013895.2_377	K08303	SGB034	Mageeibacillus_indolicus
GCF_000025225.2|NC_013895.2_378	K01520	SGB034	Mageeibacillus_indolicus
GCF_000025225.2|NC_013895.2_379	K01409	SGB034	Mageeibacillus_indolicus
GCF_000025225.2|NC_013895.2_380	K03664	SGB034	Mageeibacillus_indolicus
GCF_000025225.2|NC_013895.2_381	K03545	SGB034	Mageeibacillus_indolicus
GCF_000025225.2|NC_013895.2_382	K01358	SGB034	Mageeibacillus_indolicus
GCF_000025225.2|NC_013895.2_383	K03544	SGB034	Mageeibacillus_indolicus
GCF_000025225.2|NC_013895.2_385	K02099	SGB034	Mageeibacillus_indolicus
GCF_000025225.2|NC_013895.2_386	K00919	SGB034	Mageeibacillus_indolicus
GCF_000025225.2|NC_013895.2_387	K02914	SGB034	Mageeibacillus_indolicus
GCF_000025225.2|NC_013895.2_388	K03536	SGB034	Mageeibacillus_indolicus
GCF_000025225.2|NC_013895.2_389	K03217	SGB034	Mageeibacillus_indolicus
GCF_000025225.2|NC_013895.2_390	K06346	SGB034	Mageeibacillus_indolicus
GCF_000025225.2|NC_013895.2_391	K03650	SGB034	Mageeibacillus_indolicus
GCF_000025225.2|NC_013895.2_392	K03495	SGB034	Mageeibacillus_indolicus
GCF_000025225.2|NC_013895.2_393	K03501	SGB034	Mageeibacillus_indolicus
GCF_000025225.2|NC_013895.2_394	K02469	SGB034	Mageeibacillus_indolicus
GCF_000025225.2|NC_013895.2_397	K07668	SGB034	Mageeibacillus_indolicus
GCF_000025225.2|NC_013895.2_398	K07636	SGB034	Mageeibacillus_indolicus
GCF_000025225.2|NC_013895.2_399	K00790	SGB034	Mageeibacillus_indolicus
GCF_000025225.2|NC_013895.2_400	K00784	SGB034	Mageeibacillus_indolicus
GCF_000025225.2|NC_013895.2_401	K00783	SGB034	Mageeibacillus_indolicus
GCF_000025225.2|NC_013895.2_402	K02913	SGB034	Mageeibacillus_indolicus
GCF_000025225.2|NC_013895.2_403	K03073	SGB034	Mageeibacillus_indolicus
GCF_000025225.2|NC_013895.2_404	K02601	SGB034	Mageeibacillus_indolicus
GCF_000025225.2|NC_013895.2_405	K02867	SGB034	Mageeibacillus_indolicus
GCF_000025225.2|NC_013895.2_406	K02863	SGB034	Mageeibacillus_indolicus
GCF_000025225.2|NC_013895.2_407	K02864	SGB034	Mageeibacillus_indolicus
GCF_000025225.2|NC_013895.2_408	K02935	SGB034	Mageeibacillus_indolicus
GCF_000025225.2|NC_013895.2_410	K06023	SGB034	Mageeibacillus_indolicus
GCF_000025225.2|NC_013895.2_411	K00075	SGB034	Mageeibacillus_indolicus
GCF_000025225.2|NC_013895.2_412	K06958	SGB034	Mageeibacillus_indolicus
GCF_000025225.2|NC_013895.2_413	K09762	SGB034	Mageeibacillus_indolicus
GCF_000025225.2|NC_013895.2_415	K01875	SGB034	Mageeibacillus_indolicus
GCF_000025225.2|NC_013895.2_416	K18908	SGB034	Mageeibacillus_indolicus
GCF_000025225.2|NC_013895.2_417	K01258	SGB034	Mageeibacillus_indolicus
GCF_000025225.2|NC_013895.2_425	K02950	SGB034	Mageeibacillus_indolicus
GCF_000025225.2|NC_013895.2_426	K02992	SGB034	Mageeibacillus_indolicus
GCF_000025225.2|NC_013895.2_427	K02355	SGB034	Mageeibacillus_indolicus
GCF_000025225.2|NC_013895.2_428	K02358	SGB034	Mageeibacillus_indolicus
GCF_000025225.2|NC_013895.2_429	K01338	SGB034	Mageeibacillus_indolicus
GCF_000025225.2|NC_013895.2_430	K01271	SGB034	Mageeibacillus_indolicus
GCF_000025225.2|NC_013895.2_432	K00705	SGB034	Mageeibacillus_indolicus
GCF_000025225.2|NC_013895.2_433	K02356	SGB034	Mageeibacillus_indolicus
GCF_000025225.2|NC_013895.2_437	K03625	SGB034	Mageeibacillus_indolicus
GCF_000025225.2|NC_013895.2_438	K03601	SGB034	Mageeibacillus_indolicus
GCF_000025225.2|NC_013895.2_439	K03602	SGB034	Mageeibacillus_indolicus
GCF_000025225.2|NC_013895.2_440	K13789	SGB034	Mageeibacillus_indolicus
GCF_000025225.2|NC_013895.2_441	K01662	SGB034	Mageeibacillus_indolicus
GCF_000025225.2|NC_013895.2_442	K00858	SGB034	Mageeibacillus_indolicus
GCF_000025225.2|NC_013895.2_443	K03631	SGB034	Mageeibacillus_indolicus
GCF_000025225.2|NC_013895.2_444	K00059	SGB034	Mageeibacillus_indolicus
GCF_000025225.2|NC_013895.2_445	K06180	SGB034	Mageeibacillus_indolicus
GCF_000025225.2|NC_013895.2_446	K03427	SGB034	Mageeibacillus_indolicus
GCF_000025225.2|NC_013895.2_449	K01156	SGB034	Mageeibacillus_indolicus
GCF_000025225.2|NC_013895.2_450	K07316	SGB034	Mageeibacillus_indolicus
GCF_000025225.2|NC_013895.2_454	K07727	SGB034	Mageeibacillus_indolicus
GCF_000025225.2|NC_013895.2_460	K03466	SGB034	Mageeibacillus_indolicus
GCF_000025225.2|NC_013895.2_461	K07467	SGB034	Mageeibacillus_indolicus
GCF_000025225.2|NC_013895.2_467	K12472	SGB034	Mageeibacillus_indolicus
GCF_000025225.2|NC_013895.2_468	K21471	SGB034	Mageeibacillus_indolicus
GCF_000025225.2|NC_013895.2_470	K18220	SGB034	Mageeibacillus_indolicus
GCF_000025225.2|NC_013895.2_476	K14059	SGB034	Mageeibacillus_indolicus
GCF_000025225.2|NC_013895.2_480	K07506	SGB034	Mageeibacillus_indolicus
GCF_000025225.2|NC_013895.2_481	K16926	SGB034	Mageeibacillus_indolicus
GCF_000025225.2|NC_013895.2_482	K16785	SGB034	Mageeibacillus_indolicus
GCF_000025225.2|NC_013895.2_483	K01552	SGB034	Mageeibacillus_indolicus
GCF_000025225.2|NC_013895.2_484	K06147	SGB034	Mageeibacillus_indolicus
GCF_000025225.2|NC_013895.2_485	K06147	SGB034	Mageeibacillus_indolicus
GCF_000025225.2|NC_013895.2_486	K18908	SGB034	Mageeibacillus_indolicus
GCF_000025225.2|NC_013895.2_489	K17869	SGB034	Mageeibacillus_indolicus
GCF_000025225.2|NC_013895.2_490	K02003	SGB034	Mageeibacillus_indolicus
GCF_000025225.2|NC_013895.2_491	K02004	SGB034	Mageeibacillus_indolicus
GCF_000025225.2|NC_013895.2_492	K02440	SGB034	Mageeibacillus_indolicus
GCF_000025225.2|NC_013895.2_493	K22373	SGB034	Mageeibacillus_indolicus
GCF_000025225.2|NC_013895.2_494	K10914	SGB034	Mageeibacillus_indolicus
GCF_000025225.2|NC_013895.2_495	K09787	SGB034	Mageeibacillus_indolicus
GCF_000025225.2|NC_013895.2_496	K03106	SGB034	Mageeibacillus_indolicus
GCF_000025225.2|NC_013895.2_497	K02959	SGB034	Mageeibacillus_indolicus
GCF_000025225.2|NC_013895.2_498	K06960	SGB034	Mageeibacillus_indolicus
GCF_000025225.2|NC_013895.2_499	K02860	SGB034	Mageeibacillus_indolicus
GCF_000025225.2|NC_013895.2_500	K00554	SGB034	Mageeibacillus_indolicus
GCF_000025225.2|NC_013895.2_501	K02884	SGB034	Mageeibacillus_indolicus
GCF_000025225.2|NC_013895.2_502	K14540	SGB034	Mageeibacillus_indolicus
GCF_000025225.2|NC_013895.2_503	K03470	SGB034	Mageeibacillus_indolicus
GCF_000025225.2|NC_013895.2_504	K07460	SGB034	Mageeibacillus_indolicus
GCF_000025225.2|NC_013895.2_505	K03710	SGB034	Mageeibacillus_indolicus
GCF_000025225.2|NC_013895.2_506	K04487	SGB034	Mageeibacillus_indolicus
GCF_000025225.2|NC_013895.2_507	K03151	SGB034	Mageeibacillus_indolicus
GCF_000025225.2|NC_013895.2_508	K07478	SGB034	Mageeibacillus_indolicus
GCF_000025225.2|NC_013895.2_509	K04487	SGB034	Mageeibacillus_indolicus
GCF_000025225.2|NC_013895.2_510	K10804	SGB034	Mageeibacillus_indolicus
GCF_000025225.2|NC_013895.2_511	K18325	SGB034	Mageeibacillus_indolicus
GCF_000025225.2|NC_013895.2_512	K06179	SGB034	Mageeibacillus_indolicus
GCF_000025225.2|NC_013895.2_513	K01243	SGB034	Mageeibacillus_indolicus
GCF_000025225.2|NC_013895.2_514	K23259	SGB034	Mageeibacillus_indolicus
GCF_000025225.2|NC_013895.2_515	K02234	SGB034	Mageeibacillus_indolicus
GCF_000025225.2|NC_013895.2_516	K08602	SGB034	Mageeibacillus_indolicus
GCF_000025225.2|NC_013895.2_517	K01925	SGB034	Mageeibacillus_indolicus
GCF_000025225.2|NC_013895.2_518	K09125	SGB034	Mageeibacillus_indolicus
GCF_000025225.2|NC_013895.2_519	K06941	SGB034	Mageeibacillus_indolicus
GCF_000025225.2|NC_013895.2_520	K20074	SGB034	Mageeibacillus_indolicus
GCF_000025225.2|NC_013895.2_521	K12132	SGB034	Mageeibacillus_indolicus
GCF_000025225.2|NC_013895.2_522	K06949	SGB034	Mageeibacillus_indolicus
GCF_000025225.2|NC_013895.2_523	K01783	SGB034	Mageeibacillus_indolicus
GCF_000025225.2|NC_013895.2_524	K00949	SGB034	Mageeibacillus_indolicus
GCF_000025225.2|NC_013895.2_527	K01999	SGB034	Mageeibacillus_indolicus
GCF_000025225.2|NC_013895.2_528	K01997	SGB034	Mageeibacillus_indolicus
GCF_000025225.2|NC_013895.2_529	K01998	SGB034	Mageeibacillus_indolicus
GCF_000025225.2|NC_013895.2_530	K01995	SGB034	Mageeibacillus_indolicus
GCF_000025225.2|NC_013895.2_531	K01996	SGB034	Mageeibacillus_indolicus
GCF_000025225.2|NC_013895.2_532	K05878	SGB034	Mageeibacillus_indolicus
GCF_000025225.2|NC_013895.2_533	K05879	SGB034	Mageeibacillus_indolicus
GCF_000025225.2|NC_013895.2_534	K01599	SGB034	Mageeibacillus_indolicus
GCF_000025225.2|NC_013895.2_535	K01599	SGB034	Mageeibacillus_indolicus
GCF_000025225.2|NC_013895.2_536	K22293	SGB034	Mageeibacillus_indolicus
GCF_000025225.2|NC_013895.2_537	K00850	SGB034	Mageeibacillus_indolicus
GCF_000025225.2|NC_013895.2_538	K08744	SGB034	Mageeibacillus_indolicus
GCF_000025225.2|NC_013895.2_539	K07456	SGB034	Mageeibacillus_indolicus
GCF_000025225.2|NC_013895.2_540	K03216	SGB034	Mageeibacillus_indolicus
GCF_000025225.2|NC_013895.2_542	K01897	SGB034	Mageeibacillus_indolicus
GCF_000025225.2|NC_013895.2_543	K21900	SGB034	Mageeibacillus_indolicus
GCF_000025225.2|NC_013895.2_544	K05825	SGB034	Mageeibacillus_indolicus
GCF_000025225.2|NC_013895.2_546	K02108	SGB034	Mageeibacillus_indolicus
GCF_000025225.2|NC_013895.2_547	K02110	SGB034	Mageeibacillus_indolicus
GCF_000025225.2|NC_013895.2_548	K02109	SGB034	Mageeibacillus_indolicus
GCF_000025225.2|NC_013895.2_549	K02111	SGB034	Mageeibacillus_indolicus
GCF_000025225.2|NC_013895.2_550	K02115	SGB034	Mageeibacillus_indolicus
GCF_000025225.2|NC_013895.2_551	K02112	SGB034	Mageeibacillus_indolicus
GCF_000025225.2|NC_013895.2_552	K02114	SGB034	Mageeibacillus_indolicus
GCF_000025225.2|NC_013895.2_553	K09815	SGB034	Mageeibacillus_indolicus
GCF_000025225.2|NC_013895.2_556	K00570	SGB034	Mageeibacillus_indolicus
GCF_000025225.2|NC_013895.2_561	K04070	SGB034	Mageeibacillus_indolicus
GCF_000025225.2|NC_013895.2_562	K00941	SGB034	Mageeibacillus_indolicus
GCF_000025225.2|NC_013895.2_563	K03457	SGB034	Mageeibacillus_indolicus
GCF_000025225.2|NC_013895.2_564	K07003	SGB034	Mageeibacillus_indolicus
GCF_000025225.2|NC_013895.2_565	K01421	SGB034	Mageeibacillus_indolicus
GCF_000025225.2|NC_013895.2_566	K19425	SGB034	Mageeibacillus_indolicus
GCF_000025225.2|NC_013895.2_567	K01734	SGB034	Mageeibacillus_indolicus
GCF_000025225.2|NC_013895.2_568	K01889	SGB034	Mageeibacillus_indolicus
GCF_000025225.2|NC_013895.2_569	K01890	SGB034	Mageeibacillus_indolicus
GCF_000025225.2|NC_013895.2_573	K03070	SGB034	Mageeibacillus_indolicus
GCF_000025225.2|NC_013895.2_574	K07979	SGB034	Mageeibacillus_indolicus
GCF_000025225.2|NC_013895.2_575	K01990	SGB034	Mageeibacillus_indolicus
GCF_000025225.2|NC_013895.2_576	K01992	SGB034	Mageeibacillus_indolicus
GCF_000025225.2|NC_013895.2_577	K01518	SGB034	Mageeibacillus_indolicus
GCF_000025225.2|NC_013895.2_578	K03816	SGB034	Mageeibacillus_indolicus
GCF_000025225.2|NC_013895.2_579	K16345	SGB034	Mageeibacillus_indolicus
GCF_000025225.2|NC_013895.2_580	K13889	SGB034	Mageeibacillus_indolicus
GCF_000025225.2|NC_013895.2_581	K13890	SGB034	Mageeibacillus_indolicus
GCF_000025225.2|NC_013895.2_582	K13891	SGB034	Mageeibacillus_indolicus
GCF_000025225.2|NC_013895.2_583	K02031	SGB034	Mageeibacillus_indolicus
GCF_000025225.2|NC_013895.2_584	K02032	SGB034	Mageeibacillus_indolicus
GCF_000025225.2|NC_013895.2_585	K01206	SGB034	Mageeibacillus_indolicus
GCF_000025225.2|NC_013895.2_586	K06201	SGB034	Mageeibacillus_indolicus
GCF_000025225.2|NC_013895.2_588	K01951	SGB034	Mageeibacillus_indolicus
GCF_000025225.2|NC_013895.2_590	K21900	SGB034	Mageeibacillus_indolicus
GCF_000025225.2|NC_013895.2_592	K09790	SGB034	Mageeibacillus_indolicus
GCF_000025225.2|NC_013895.2_595	K23994	SGB034	Mageeibacillus_indolicus
GCF_000025225.2|NC_013895.2_596	K01951	SGB034	Mageeibacillus_indolicus
GCF_000025225.2|NC_013895.2_599	K07727	SGB034	Mageeibacillus_indolicus
GCF_000025225.2|NC_013895.2_604	K00432	SGB034	Mageeibacillus_indolicus
GCF_000025225.2|NC_013895.2_607	K06148	SGB034	Mageeibacillus_indolicus
GCF_000025225.2|NC_013895.2_608	K06148	SGB034	Mageeibacillus_indolicus
GCF_000025225.2|NC_013895.2_609	K07006	SGB034	Mageeibacillus_indolicus
GCF_000025225.2|NC_013895.2_610	K00020	SGB034	Mageeibacillus_indolicus
GCF_000025225.2|NC_013895.2_611	K03308	SGB034	Mageeibacillus_indolicus
GCF_000025225.2|NC_013895.2_612	K11105	SGB034	Mageeibacillus_indolicus
GCF_000025225.2|NC_013895.2_613	K01870	SGB034	Mageeibacillus_indolicus
GCF_000025225.2|NC_013895.2_615	K05896	SGB034	Mageeibacillus_indolicus
GCF_000025225.2|NC_013895.2_616	K06024	SGB034	Mageeibacillus_indolicus
GCF_000025225.2|NC_013895.2_617	K00945	SGB034	Mageeibacillus_indolicus
GCF_000025225.2|NC_013895.2_618	K00655	SGB034	Mageeibacillus_indolicus
GCF_000025225.2|NC_013895.2_619	K02945	SGB034	Mageeibacillus_indolicus
GCF_000025225.2|NC_013895.2_620	K01439	SGB034	Mageeibacillus_indolicus
GCF_000025225.2|NC_013895.2_621	K05919	SGB034	Mageeibacillus_indolicus
GCF_000025225.2|NC_013895.2_622	K03704	SGB034	Mageeibacillus_indolicus
GCF_000025225.2|NC_013895.2_623	K23060	SGB034	Mageeibacillus_indolicus
GCF_000025225.2|NC_013895.2_624	K17077	SGB034	Mageeibacillus_indolicus
GCF_000025225.2|NC_013895.2_625	K23059	SGB034	Mageeibacillus_indolicus
GCF_000025225.2|NC_013895.2_626	K19302	SGB034	Mageeibacillus_indolicus
GCF_000025225.2|NC_013895.2_628	K08659	SGB034	Mageeibacillus_indolicus
GCF_000025225.2|NC_013895.2_629	K00537	SGB034	Mageeibacillus_indolicus
GCF_000025225.2|NC_013895.2_631	K08968	SGB034	Mageeibacillus_indolicus
GCF_000025225.2|NC_013895.2_632	K00844	SGB034	Mageeibacillus_indolicus
GCF_000025225.2|NC_013895.2_633	K00627	SGB034	Mageeibacillus_indolicus
GCF_000025225.2|NC_013895.2_636	K05589	SGB034	Mageeibacillus_indolicus
GCF_000025225.2|NC_013895.2_637	K06187	SGB034	Mageeibacillus_indolicus
GCF_000025225.2|NC_013895.2_638	K09747	SGB034	Mageeibacillus_indolicus
GCF_000025225.2|NC_013895.2_639	K02343	SGB034	Mageeibacillus_indolicus
GCF_000025225.2|NC_013895.2_640	K01582	SGB034	Mageeibacillus_indolicus
GCF_000025225.2|NC_013895.2_642	K00943	SGB034	Mageeibacillus_indolicus
GCF_000025225.2|NC_013895.2_644	K02341	SGB034	Mageeibacillus_indolicus
GCF_000025225.2|NC_013895.2_647	K15460	SGB034	Mageeibacillus_indolicus
GCF_000025225.2|NC_013895.2_648	K07056	SGB034	Mageeibacillus_indolicus
GCF_000025225.2|NC_013895.2_650	K02871	SGB034	Mageeibacillus_indolicus
GCF_000025225.2|NC_013895.2_651	K02996	SGB034	Mageeibacillus_indolicus
GCF_000025225.2|NC_013895.2_652	K06925	SGB034	Mageeibacillus_indolicus
GCF_000025225.2|NC_013895.2_653	K14742	SGB034	Mageeibacillus_indolicus
GCF_000025225.2|NC_013895.2_654	K03789	SGB034	Mageeibacillus_indolicus
GCF_000025225.2|NC_013895.2_655	K02784	SGB034	Mageeibacillus_indolicus
GCF_000025225.2|NC_013895.2_656	K03703	SGB034	Mageeibacillus_indolicus
GCF_000025225.2|NC_013895.2_657	K07099	SGB034	Mageeibacillus_indolicus
GCF_000025225.2|NC_013895.2_658	K03892	SGB034	Mageeibacillus_indolicus
GCF_000025225.2|NC_013895.2_660	K03281	SGB034	Mageeibacillus_indolicus
GCF_000025225.2|NC_013895.2_661	K02035	SGB034	Mageeibacillus_indolicus
GCF_000025225.2|NC_013895.2_662	K02033	SGB034	Mageeibacillus_indolicus
GCF_000025225.2|NC_013895.2_663	K02034	SGB034	Mageeibacillus_indolicus
GCF_000025225.2|NC_013895.2_664	K02031	SGB034	Mageeibacillus_indolicus
GCF_000025225.2|NC_013895.2_665	K02032	SGB034	Mageeibacillus_indolicus
GCF_000025225.2|NC_013895.2_666	K01834	SGB034	Mageeibacillus_indolicus
GCF_000025225.2|NC_013895.2_667	K10947	SGB034	Mageeibacillus_indolicus
GCF_000025225.2|NC_013895.2_670	K05613	SGB034	Mageeibacillus_indolicus
GCF_000025225.2|NC_013895.2_671	K17836	SGB034	Mageeibacillus_indolicus
GCF_000025225.2|NC_013895.2_674	K03839	SGB034	Mageeibacillus_indolicus
GCF_000025225.2|NC_013895.2_675	K08652	SGB034	Mageeibacillus_indolicus
GCF_000025225.2|NC_013895.2_676	K01259	SGB034	Mageeibacillus_indolicus
GCF_000025225.2|NC_013895.2_678	K02470	SGB034	Mageeibacillus_indolicus
GCF_000025225.2|NC_013895.2_679	K02469	SGB034	Mageeibacillus_indolicus
GCF_000025225.2|NC_013895.2_681	K00928	SGB034	Mageeibacillus_indolicus
GCF_000025225.2|NC_013895.2_682	K07015	SGB034	Mageeibacillus_indolicus
GCF_000025225.2|NC_013895.2_683	K01262	SGB034	Mageeibacillus_indolicus
GCF_000025225.2|NC_013895.2_684	K03072	SGB034	Mageeibacillus_indolicus
GCF_000025225.2|NC_013895.2_685	K03074	SGB034	Mageeibacillus_indolicus
GCF_000025225.2|NC_013895.2_686	K06864	SGB034	Mageeibacillus_indolicus
GCF_000025225.2|NC_013895.2_687	K06215	SGB034	Mageeibacillus_indolicus
GCF_000025225.2|NC_013895.2_688	K18682	SGB034	Mageeibacillus_indolicus
GCF_000025225.2|NC_013895.2_689	K09769	SGB034	Mageeibacillus_indolicus
GCF_000025225.2|NC_013895.2_690	K03101	SGB034	Mageeibacillus_indolicus
GCF_000025225.2|NC_013895.2_691	K06180	SGB034	Mageeibacillus_indolicus
GCF_000025225.2|NC_013895.2_692	K06217	SGB034	Mageeibacillus_indolicus
GCF_000025225.2|NC_013895.2_693	K07037	SGB034	Mageeibacillus_indolicus
GCF_000025225.2|NC_013895.2_694	K03595	SGB034	Mageeibacillus_indolicus
GCF_000025225.2|NC_013895.2_695	K03584	SGB034	Mageeibacillus_indolicus
GCF_000025225.2|NC_013895.2_696	K10844	SGB034	Mageeibacillus_indolicus
GCF_000025225.2|NC_013895.2_697	K00088	SGB034	Mageeibacillus_indolicus
GCF_000025225.2|NC_013895.2_698	K03624	SGB034	Mageeibacillus_indolicus
GCF_000025225.2|NC_013895.2_699	K04567	SGB034	Mageeibacillus_indolicus
GCF_000025225.2|NC_013895.2_702	K21449	SGB034	Mageeibacillus_indolicus
GCF_000025225.2|NC_013895.2_703	K03315	SGB034	Mageeibacillus_indolicus
GCF_000025225.2|NC_013895.2_705	K02967	SGB034	Mageeibacillus_indolicus
GCF_000025225.2|NC_013895.2_706	K02357	SGB034	Mageeibacillus_indolicus
GCF_000025225.2|NC_013895.2_707	K09903	SGB034	Mageeibacillus_indolicus
GCF_000025225.2|NC_013895.2_708	K02838	SGB034	Mageeibacillus_indolicus
GCF_000025225.2|NC_013895.2_709	K00806	SGB034	Mageeibacillus_indolicus
GCF_000025225.2|NC_013895.2_710	K00981	SGB034	Mageeibacillus_indolicus
GCF_000025225.2|NC_013895.2_711	K00099	SGB034	Mageeibacillus_indolicus
GCF_000025225.2|NC_013895.2_712	K11749	SGB034	Mageeibacillus_indolicus
GCF_000025225.2|NC_013895.2_713	K03526	SGB034	Mageeibacillus_indolicus
GCF_000025225.2|NC_013895.2_714	K03763	SGB034	Mageeibacillus_indolicus
GCF_000025225.2|NC_013895.2_715	K04066	SGB034	Mageeibacillus_indolicus
GCF_000025225.2|NC_013895.2_716	K01462	SGB034	Mageeibacillus_indolicus
GCF_000025225.2|NC_013895.2_717	K00604	SGB034	Mageeibacillus_indolicus
GCF_000025225.2|NC_013895.2_718	K03500	SGB034	Mageeibacillus_indolicus
GCF_000025225.2|NC_013895.2_719	K03734	SGB034	Mageeibacillus_indolicus
GCF_000025225.2|NC_013895.2_720	K08364	SGB034	Mageeibacillus_indolicus
GCF_000025225.2|NC_013895.2_722	K23675	SGB034	Mageeibacillus_indolicus
GCF_000025225.2|NC_013895.2_723	K21064	SGB034	Mageeibacillus_indolicus
GCF_000025225.2|NC_013895.2_724	K01449	SGB034	Mageeibacillus_indolicus
GCF_000025225.2|NC_013895.2_725	K03676	SGB034	Mageeibacillus_indolicus
GCF_000025225.2|NC_013895.2_726	K13012	SGB034	Mageeibacillus_indolicus
GCF_000025225.2|NC_013895.2_729	K01159	SGB034	Mageeibacillus_indolicus
GCF_000025225.2|NC_013895.2_730	K03550	SGB034	Mageeibacillus_indolicus
GCF_000025225.2|NC_013895.2_731	K03551	SGB034	Mageeibacillus_indolicus
GCF_000025225.2|NC_013895.2_732	K09765	SGB034	Mageeibacillus_indolicus
GCF_000025225.2|NC_013895.2_735	K00567	SGB034	Mageeibacillus_indolicus
GCF_000025225.2|NC_013895.2_738	K08602	SGB034	Mageeibacillus_indolicus
GCF_000025225.2|NC_013895.2_739	K02939	SGB034	Mageeibacillus_indolicus
GCF_000025225.2|NC_013895.2_740	K02314	SGB034	Mageeibacillus_indolicus
GCF_000025225.2|NC_013895.2_741	K04075	SGB034	Mageeibacillus_indolicus
GCF_000025225.2|NC_013895.2_742	K00760	SGB034	Mageeibacillus_indolicus
GCF_000025225.2|NC_013895.2_743	K03798	SGB034	Mageeibacillus_indolicus
GCF_000025225.2|NC_013895.2_744	K01924	SGB034	Mageeibacillus_indolicus
GCF_000025225.2|NC_013895.2_745	K00948	SGB034	Mageeibacillus_indolicus
GCF_000025225.2|NC_013895.2_746	K00948	SGB034	Mageeibacillus_indolicus
GCF_000025225.2|NC_013895.2_747	K03978	SGB034	Mageeibacillus_indolicus
GCF_000025225.2|NC_013895.2_748	K02238	SGB034	Mageeibacillus_indolicus
GCF_000025225.2|NC_013895.2_749	K02340	SGB034	Mageeibacillus_indolicus
GCF_000025225.2|NC_013895.2_750	K00656	SGB034	Mageeibacillus_indolicus
GCF_000025225.2|NC_013895.2_751	K04069	SGB034	Mageeibacillus_indolicus
GCF_000025225.2|NC_013895.2_752	K07039	SGB034	Mageeibacillus_indolicus
GCF_000025225.2|NC_013895.2_753	K01893	SGB034	Mageeibacillus_indolicus
GCF_000025225.2|NC_013895.2_754	K03630	SGB034	Mageeibacillus_indolicus
GCF_000025225.2|NC_013895.2_755	K00133	SGB034	Mageeibacillus_indolicus
GCF_000025225.2|NC_013895.2_756	K03733	SGB034	Mageeibacillus_indolicus
GCF_000025225.2|NC_013895.2_759	K00791	SGB034	Mageeibacillus_indolicus
GCF_000025225.2|NC_013895.2_760	K03572	SGB034	Mageeibacillus_indolicus
GCF_000025225.2|NC_013895.2_761	K03555	SGB034	Mageeibacillus_indolicus
GCF_000025225.2|NC_013895.2_762	K06168	SGB034	Mageeibacillus_indolicus
GCF_000025225.2|NC_013895.2_763	K00566	SGB034	Mageeibacillus_indolicus
GCF_000025225.2|NC_013895.2_764	K00059	SGB034	Mageeibacillus_indolicus
GCF_000025225.2|NC_013895.2_765	K07009	SGB034	Mageeibacillus_indolicus
GCF_000025225.2|NC_013895.2_766	K23393	SGB034	Mageeibacillus_indolicus
GCF_000025225.2|NC_013895.2_767	K08600	SGB034	Mageeibacillus_indolicus
GCF_000025225.2|NC_013895.2_768	K00962	SGB034	Mageeibacillus_indolicus
GCF_000025225.2|NC_013895.2_769	K02956	SGB034	Mageeibacillus_indolicus
GCF_000025225.2|NC_013895.2_770	K02986	SGB034	Mageeibacillus_indolicus
GCF_000025225.2|NC_013895.2_771	K03308	SGB034	Mageeibacillus_indolicus
GCF_000025225.2|NC_013895.2_772	K22391	SGB034	Mageeibacillus_indolicus
GCF_000025225.2|NC_013895.2_773	K06967	SGB034	Mageeibacillus_indolicus
GCF_000025225.2|NC_013895.2_774	K03086	SGB034	Mageeibacillus_indolicus
GCF_000025225.2|NC_013895.2_775	K02316	SGB034	Mageeibacillus_indolicus
GCF_000025225.2|NC_013895.2_776	K06871	SGB034	Mageeibacillus_indolicus
GCF_000025225.2|NC_013895.2_778	K03210	SGB034	Mageeibacillus_indolicus
GCF_000025225.2|NC_013895.2_779	K16511	SGB034	Mageeibacillus_indolicus
GCF_000025225.2|NC_013895.2_780	K00773	SGB034	Mageeibacillus_indolicus
GCF_000025225.2|NC_013895.2_781	K07568	SGB034	Mageeibacillus_indolicus
GCF_000025225.2|NC_013895.2_782	K04094	SGB034	Mageeibacillus_indolicus
GCF_000025225.2|NC_013895.2_783	K03168	SGB034	Mageeibacillus_indolicus
GCF_000025225.2|NC_013895.2_784	K04096	SGB034	Mageeibacillus_indolicus
GCF_000025225.2|NC_013895.2_785	K07391	SGB034	Mageeibacillus_indolicus
GCF_000025225.2|NC_013895.2_786	K06942	SGB034	Mageeibacillus_indolicus
GCF_000025225.2|NC_013895.2_788	K00859	SGB034	Mageeibacillus_indolicus
GCF_000025225.2|NC_013895.2_789	K02335	SGB034	Mageeibacillus_indolicus
GCF_000025225.2|NC_013895.2_790	K06180	SGB034	Mageeibacillus_indolicus
GCF_000025225.2|NC_013895.2_791	K06969	SGB034	Mageeibacillus_indolicus
GCF_000025225.2|NC_013895.2_792	K00657	SGB034	Mageeibacillus_indolicus
GCF_000025225.2|NC_013895.2_794	K21071	SGB034	Mageeibacillus_indolicus
GCF_000025225.2|NC_013895.2_795	K07775	SGB034	Mageeibacillus_indolicus
GCF_000025225.2|NC_013895.2_796	K07651	SGB034	Mageeibacillus_indolicus
GCF_000025225.2|NC_013895.2_797	K06182	SGB034	Mageeibacillus_indolicus
GCF_000025225.2|NC_013895.2_798	K07029	SGB034	Mageeibacillus_indolicus
GCF_000025225.2|NC_013895.2_801	K07137	SGB034	Mageeibacillus_indolicus
GCF_000025225.2|NC_013895.2_805	K01071	SGB034	Mageeibacillus_indolicus
GCF_000025225.2|NC_013895.2_806	K04077	SGB034	Mageeibacillus_indolicus
GCF_000025225.2|NC_013895.2_807	K04078	SGB034	Mageeibacillus_indolicus
GCF_000025225.2|NC_013895.2_808	K01005	SGB034	Mageeibacillus_indolicus
GCF_000025225.2|NC_013895.2_809	K07220	SGB034	Mageeibacillus_indolicus
GCF_000025225.2|NC_013895.2_810	K03306	SGB034	Mageeibacillus_indolicus
GCF_000025225.2|NC_013895.2_811	K02528	SGB034	Mageeibacillus_indolicus
GCF_000025225.2|NC_013895.2_813	K01810	SGB034	Mageeibacillus_indolicus
GCF_000025225.2|NC_013895.2_814	K00052	SGB034	Mageeibacillus_indolicus
GCF_000025225.2|NC_013895.2_815	K06158	SGB034	Mageeibacillus_indolicus
GCF_000025225.2|NC_013895.2_816	K03768	SGB034	Mageeibacillus_indolicus
GCF_000025225.2|NC_013895.2_817	K01372	SGB034	Mageeibacillus_indolicus
GCF_000025225.2|NC_013895.2_819	K08600	SGB034	Mageeibacillus_indolicus
GCF_000025225.2|NC_013895.2_821	K03100	SGB034	Mageeibacillus_indolicus
GCF_000025225.2|NC_013895.2_824	K22278	SGB034	Mageeibacillus_indolicus
GCF_000025225.2|NC_013895.2_826	K00847	SGB034	Mageeibacillus_indolicus
GCF_000025225.2|NC_013895.2_827	K01838	SGB034	Mageeibacillus_indolicus
GCF_000025225.2|NC_013895.2_828	K01811	SGB034	Mageeibacillus_indolicus
GCF_000025225.2|NC_013895.2_829	K02026	SGB034	Mageeibacillus_indolicus
GCF_000025225.2|NC_013895.2_830	K02025	SGB034	Mageeibacillus_indolicus
GCF_000025225.2|NC_013895.2_831	K02027	SGB034	Mageeibacillus_indolicus
GCF_000025225.2|NC_013895.2_832	K02529	SGB034	Mageeibacillus_indolicus
GCF_000025225.2|NC_013895.2_833	K09704	SGB034	Mageeibacillus_indolicus
GCF_000025225.2|NC_013895.2_834	K10231	SGB034	Mageeibacillus_indolicus
GCF_000025225.2|NC_013895.2_836	K00287	SGB034	Mageeibacillus_indolicus
GCF_000025225.2|NC_013895.2_837	K00560	SGB034	Mageeibacillus_indolicus
GCF_000025225.2|NC_013895.2_838	K02237	SGB034	Mageeibacillus_indolicus
GCF_000025225.2|NC_013895.2_839	K09710	SGB034	Mageeibacillus_indolicus
GCF_000025225.2|NC_013895.2_840	K00969	SGB034	Mageeibacillus_indolicus
GCF_000025225.2|NC_013895.2_841	K09121	SGB034	Mageeibacillus_indolicus
GCF_000025225.2|NC_013895.2_842	K06898	SGB034	Mageeibacillus_indolicus
GCF_000025225.2|NC_013895.2_843	K02836	SGB034	Mageeibacillus_indolicus
GCF_000025225.2|NC_013895.2_844	K10907	SGB034	Mageeibacillus_indolicus
GCF_000025225.2|NC_013895.2_845	K03719	SGB034	Mageeibacillus_indolicus
GCF_000025225.2|NC_013895.2_847	K02428	SGB034	Mageeibacillus_indolicus
GCF_000025225.2|NC_013895.2_848	K11392	SGB034	Mageeibacillus_indolicus
GCF_000025225.2|NC_013895.2_850	K01887	SGB034	Mageeibacillus_indolicus
GCF_000025225.2|NC_013895.2_851	K00703	SGB034	Mageeibacillus_indolicus
GCF_000025225.2|NC_013895.2_852	K00975	SGB034	Mageeibacillus_indolicus
GCF_000025225.2|NC_013895.2_853	K00975	SGB034	Mageeibacillus_indolicus
GCF_000025225.2|NC_013895.2_854	K00700	SGB034	Mageeibacillus_indolicus
GCF_000025225.2|NC_013895.2_856	K03839	SGB034	Mageeibacillus_indolicus
GCF_000025225.2|NC_013895.2_858	K02687	SGB034	Mageeibacillus_indolicus
GCF_000025225.2|NC_013895.2_859	K03686	SGB034	Mageeibacillus_indolicus
GCF_000025225.2|NC_013895.2_860	K04043	SGB034	Mageeibacillus_indolicus
GCF_000025225.2|NC_013895.2_861	K03687	SGB034	Mageeibacillus_indolicus
GCF_000025225.2|NC_013895.2_862	K03705	SGB034	Mageeibacillus_indolicus
GCF_000025225.2|NC_013895.2_863	K02495	SGB034	Mageeibacillus_indolicus
GCF_000025225.2|NC_013895.2_866	K08483	SGB034	Mageeibacillus_indolicus
GCF_000025225.2|NC_013895.2_868	K09612	SGB034	Mageeibacillus_indolicus
GCF_000025225.2|NC_013895.2_871	K01938	SGB034	Mageeibacillus_indolicus
GCF_000025225.2|NC_013895.2_873	K01885	SGB034	Mageeibacillus_indolicus
GCF_000025225.2|NC_013895.2_874	K01886	SGB034	Mageeibacillus_indolicus
GCF_000025225.2|NC_013895.2_875	K06147	SGB034	Mageeibacillus_indolicus
GCF_000025225.2|NC_013895.2_876	K06147	SGB034	Mageeibacillus_indolicus
GCF_000025225.2|NC_013895.2_878	K04771	SGB034	Mageeibacillus_indolicus
GCF_000025225.2|NC_013895.2_880	K01613	SGB034	Mageeibacillus_indolicus
GCF_000025225.2|NC_013895.2_881	K17103	SGB034	Mageeibacillus_indolicus
GCF_000025225.2|NC_013895.2_882	K00873	SGB034	Mageeibacillus_indolicus
GCF_000025225.2|NC_013895.2_884	K07240	SGB034	Mageeibacillus_indolicus
GCF_000025225.2|NC_013895.2_885	K07240	SGB034	Mageeibacillus_indolicus
GCF_000025225.2|NC_013895.2_886	K03574	SGB034	Mageeibacillus_indolicus
GCF_000025225.2|NC_013895.2_887	K00027	SGB034	Mageeibacillus_indolicus
GCF_000025225.2|NC_013895.2_888	K11616	SGB034	Mageeibacillus_indolicus
GCF_000025225.2|NC_013895.2_889	K20469	SGB034	Mageeibacillus_indolicus
GCF_000025225.2|NC_013895.2_893	K03218	SGB034	Mageeibacillus_indolicus
GCF_000025225.2|NC_013895.2_894	K11145	SGB034	Mageeibacillus_indolicus
GCF_000025225.2|NC_013895.2_895	K01883	SGB034	Mageeibacillus_indolicus
GCF_000025225.2|NC_013895.2_896	K00375	SGB034	Mageeibacillus_indolicus
GCF_000025225.2|NC_013895.2_897	K02242	SGB034	Mageeibacillus_indolicus
GCF_000025225.2|NC_013895.2_898	K00789	SGB034	Mageeibacillus_indolicus
GCF_000025225.2|NC_013895.2_899	K03150	SGB034	Mageeibacillus_indolicus
GCF_000025225.2|NC_013895.2_900	K03149	SGB034	Mageeibacillus_indolicus
GCF_000025225.2|NC_013895.2_901	K03148	SGB034	Mageeibacillus_indolicus
GCF_000025225.2|NC_013895.2_902	K03154	SGB034	Mageeibacillus_indolicus
GCF_000025225.2|NC_013895.2_904	K02283	SGB034	Mageeibacillus_indolicus
GCF_000025225.2|NC_013895.2_906	K01770	SGB034	Mageeibacillus_indolicus
GCF_000025225.2|NC_013895.2_907	K03593	SGB034	Mageeibacillus_indolicus
GCF_000025225.2|NC_013895.2_908	K00564	SGB034	Mageeibacillus_indolicus
GCF_000025225.2|NC_013895.2_909	K21594	SGB034	Mageeibacillus_indolicus
GCF_000025225.2|NC_013895.2_910	K03100	SGB034	Mageeibacillus_indolicus
GCF_000025225.2|NC_013895.2_911	K03100	SGB034	Mageeibacillus_indolicus
GCF_000025225.2|NC_013895.2_912	K01876	SGB034	Mageeibacillus_indolicus
GCF_000025225.2|NC_013895.2_913	K01892	SGB034	Mageeibacillus_indolicus
GCF_000025225.2|NC_013895.2_914	K09761	SGB034	Mageeibacillus_indolicus
GCF_000025225.2|NC_013895.2_915	K01142	SGB034	Mageeibacillus_indolicus
GCF_000025225.2|NC_013895.2_916	K04485	SGB034	Mageeibacillus_indolicus
GCF_000025225.2|NC_013895.2_917	K00991	SGB034	Mageeibacillus_indolicus
GCF_000025225.2|NC_013895.2_918	K18908	SGB034	Mageeibacillus_indolicus
GCF_000025225.2|NC_013895.2_919	K00762	SGB034	Mageeibacillus_indolicus
GCF_000025225.2|NC_013895.2_920	K01591	SGB034	Mageeibacillus_indolicus
GCF_000025225.2|NC_013895.2_921	K17828	SGB034	Mageeibacillus_indolicus
GCF_000025225.2|NC_013895.2_922	K02823	SGB034	Mageeibacillus_indolicus
GCF_000025225.2|NC_013895.2_923	K01465	SGB034	Mageeibacillus_indolicus
GCF_000025225.2|NC_013895.2_927	K00761	SGB034	Mageeibacillus_indolicus
GCF_000025225.2|NC_013895.2_928	K00973	SGB034	Mageeibacillus_indolicus
GCF_000025225.2|NC_013895.2_929	K07444	SGB034	Mageeibacillus_indolicus
GCF_000025225.2|NC_013895.2_931	K10563	SGB034	Mageeibacillus_indolicus
GCF_000025225.2|NC_013895.2_933	K01267	SGB034	Mageeibacillus_indolicus
GCF_000025225.2|NC_013895.2_934	K03530	SGB034	Mageeibacillus_indolicus
GCF_000025225.2|NC_013895.2_936	K11991	SGB034	Mageeibacillus_indolicus
GCF_000025225.2|NC_013895.2_937	K03282	SGB034	Mageeibacillus_indolicus
GCF_000025225.2|NC_013895.2_939	K22405	SGB034	Mageeibacillus_indolicus
GCF_000025225.2|NC_013895.2_941	K07574	SGB034	Mageeibacillus_indolicus
GCF_000025225.2|NC_013895.2_942	K03979	SGB034	Mageeibacillus_indolicus
GCF_000025225.2|NC_013895.2_943	K02899	SGB034	Mageeibacillus_indolicus
GCF_000025225.2|NC_013895.2_944	K07584	SGB034	Mageeibacillus_indolicus
GCF_000025225.2|NC_013895.2_945	K02888	SGB034	Mageeibacillus_indolicus
GCF_000025225.2|NC_013895.2_946	K11102	SGB034	Mageeibacillus_indolicus
GCF_000025225.2|NC_013895.2_947	K02495	SGB034	Mageeibacillus_indolicus
GCF_000025225.2|NC_013895.2_948	K01091	SGB034	Mageeibacillus_indolicus
GCF_000025225.2|NC_013895.2_949	K09772	SGB034	Mageeibacillus_indolicus
GCF_000025225.2|NC_013895.2_950	K06997	SGB034	Mageeibacillus_indolicus
GCF_000025225.2|NC_013895.2_953	K01478	SGB034	Mageeibacillus_indolicus
GCF_000025225.2|NC_013895.2_954	K23775	SGB034	Mageeibacillus_indolicus
GCF_000025225.2|NC_013895.2_957	K03709	SGB034	Mageeibacillus_indolicus
GCF_000025225.2|NC_013895.2_958	K07497	SGB034	Mageeibacillus_indolicus
GCF_000025225.2|NC_013895.2_959	K07483	SGB034	Mageeibacillus_indolicus
GCF_000025225.2|NC_013895.2_960	K02004	SGB034	Mageeibacillus_indolicus
GCF_000025225.2|NC_013895.2_962	K02003	SGB034	Mageeibacillus_indolicus
GCF_000025225.2|NC_013895.2_963	K03299	SGB034	Mageeibacillus_indolicus
GCF_000025225.2|NC_013895.2_964	K01753	SGB034	Mageeibacillus_indolicus
GCF_000025225.2|NC_013895.2_965	K01972	SGB034	Mageeibacillus_indolicus
GCF_000025225.2|NC_013895.2_967	K07098	SGB034	Mageeibacillus_indolicus
GCF_000025225.2|NC_013895.2_968	K03284	SGB034	Mageeibacillus_indolicus
GCF_000025225.2|NC_013895.2_969	K01174	SGB034	Mageeibacillus_indolicus
GCF_000025225.2|NC_013895.2_970	K00111	SGB034	Mageeibacillus_indolicus
GCF_000025225.2|NC_013895.2_971	K03783	SGB034	Mageeibacillus_indolicus
GCF_000025225.2|NC_013895.2_972	K10914	SGB034	Mageeibacillus_indolicus
GCF_000025225.2|NC_013895.2_973	K01488	SGB034	Mageeibacillus_indolicus
GCF_000025225.2|NC_013895.2_974	K07335	SGB034	Mageeibacillus_indolicus
GCF_000025225.2|NC_013895.2_975	K01619	SGB034	Mageeibacillus_indolicus
GCF_000025225.2|NC_013895.2_976	K00756	SGB034	Mageeibacillus_indolicus
GCF_000025225.2|NC_013895.2_977	K23536	SGB034	Mageeibacillus_indolicus
GCF_000025225.2|NC_013895.2_978	K23535	SGB034	Mageeibacillus_indolicus
GCF_000025225.2|NC_013895.2_979	K23537	SGB034	Mageeibacillus_indolicus
GCF_000025225.2|NC_013895.2_980	K01489	SGB034	Mageeibacillus_indolicus
GCF_000025225.2|NC_013895.2_981	K13038	SGB034	Mageeibacillus_indolicus
GCF_000025225.2|NC_013895.2_982	K01873	SGB034	Mageeibacillus_indolicus
GCF_000025225.2|NC_013895.2_984	K01092	SGB034	Mageeibacillus_indolicus
GCF_000025225.2|NC_013895.2_985	K03110	SGB034	Mageeibacillus_indolicus
GCF_000025225.2|NC_013895.2_986	K03529	SGB034	Mageeibacillus_indolicus
GCF_000025225.2|NC_013895.2_987	K03685	SGB034	Mageeibacillus_indolicus
GCF_000025225.2|NC_013895.2_988	K02032	SGB034	Mageeibacillus_indolicus
GCF_000025225.2|NC_013895.2_989	K02031	SGB034	Mageeibacillus_indolicus
GCF_000025225.2|NC_013895.2_990	K02034	SGB034	Mageeibacillus_indolicus
GCF_000025225.2|NC_013895.2_991	K02033	SGB034	Mageeibacillus_indolicus
GCF_000025225.2|NC_013895.2_992	K02035	SGB034	Mageeibacillus_indolicus
GCF_000025225.2|NC_013895.2_993	K02078	SGB034	Mageeibacillus_indolicus
GCF_000025225.2|NC_013895.2_994	K02035	SGB034	Mageeibacillus_indolicus
GCF_000025225.2|NC_013895.2_995	K00995	SGB034	Mageeibacillus_indolicus
GCF_000025225.2|NC_013895.2_996	K14441	SGB034	Mageeibacillus_indolicus
GCF_000025225.2|NC_013895.2_997	K03565	SGB034	Mageeibacillus_indolicus
GCF_000025225.2|NC_013895.2_998	K03553	SGB034	Mageeibacillus_indolicus
GCF_000025225.2|NC_013895.2_999	K03980	SGB034	Mageeibacillus_indolicus
GCF_000025225.2|NC_013895.2_1000	K03742	SGB034	Mageeibacillus_indolicus
GCF_000025225.2|NC_013895.2_1001	K01491	SGB034	Mageeibacillus_indolicus
GCF_000025225.2|NC_013895.2_1002	K03466	SGB034	Mageeibacillus_indolicus
GCF_000025225.2|NC_013895.2_1003	K01515	SGB034	Mageeibacillus_indolicus
GCF_000025225.2|NC_013895.2_1004	K03469	SGB034	Mageeibacillus_indolicus
GCF_000025225.2|NC_013895.2_1005	K01867	SGB034	Mageeibacillus_indolicus
GCF_000025225.2|NC_013895.2_1007	K00759	SGB034	Mageeibacillus_indolicus
GCF_000025225.2|NC_013895.2_1008	K02337	SGB034	Mageeibacillus_indolicus
GCF_000025225.2|NC_013895.2_1009	K01835	SGB034	Mageeibacillus_indolicus
GCF_000025225.2|NC_013895.2_1010	K03702	SGB034	Mageeibacillus_indolicus
GCF_000025225.2|NC_013895.2_1011	K04079	SGB034	Mageeibacillus_indolicus
GCF_000025225.2|NC_013895.2_1012	K00997	SGB034	Mageeibacillus_indolicus
GCF_000025225.2|NC_013895.2_1013	K02315	SGB034	Mageeibacillus_indolicus
GCF_000025225.2|NC_013895.2_1015	K03737	SGB034	Mageeibacillus_indolicus
GCF_000025225.2|NC_013895.2_1016	K00927	SGB034	Mageeibacillus_indolicus
GCF_000025225.2|NC_013895.2_1018	K03748	SGB034	Mageeibacillus_indolicus
GCF_000025225.2|NC_013895.2_1019	K05364	SGB034	Mageeibacillus_indolicus
GCF_000025225.2|NC_013895.2_1020	K03588	SGB034	Mageeibacillus_indolicus
GCF_000025225.2|NC_013895.2_1022	K03499	SGB034	Mageeibacillus_indolicus
GCF_000025225.2|NC_013895.2_1023	K03498	SGB034	Mageeibacillus_indolicus
GCF_000025225.2|NC_013895.2_1024	K06213	SGB034	Mageeibacillus_indolicus
GCF_000025225.2|NC_013895.2_1025	K13020	SGB034	Mageeibacillus_indolicus
GCF_000025225.2|NC_013895.2_1028	K00864	SGB034	Mageeibacillus_indolicus
GCF_000025225.2|NC_013895.2_1032	K20882	SGB034	Mageeibacillus_indolicus
GCF_000025225.2|NC_013895.2_1033	K22432	SGB034	Mageeibacillus_indolicus
GCF_000025225.2|NC_013895.2_1034	K22431	SGB034	Mageeibacillus_indolicus
GCF_000025225.2|NC_013895.2_1035	K22430	SGB034	Mageeibacillus_indolicus
GCF_000025225.2|NC_013895.2_1036	K00666	SGB034	Mageeibacillus_indolicus
GCF_000025225.2|NC_013895.2_1037	K20904	SGB034	Mageeibacillus_indolicus
GCF_000025225.2|NC_013895.2_1038	K20903	SGB034	Mageeibacillus_indolicus
GCF_000025225.2|NC_013895.2_1039	K23876	SGB034	Mageeibacillus_indolicus
GCF_000025225.2|NC_013895.2_1043	K02824	SGB034	Mageeibacillus_indolicus
GCF_000025225.2|NC_013895.2_1044	K01752	SGB034	Mageeibacillus_indolicus
GCF_000025225.2|NC_013895.2_1045	K01752	SGB034	Mageeibacillus_indolicus
GCF_000025225.2|NC_013895.2_1047	K02564	SGB034	Mageeibacillus_indolicus
GCF_000025225.2|NC_013895.2_1048	K14155	SGB034	Mageeibacillus_indolicus
GCF_000025225.2|NC_013895.2_1049	K01270	SGB034	Mageeibacillus_indolicus
GCF_000025225.2|NC_013895.2_1051	K02902	SGB034	Mageeibacillus_indolicus
GCF_000025225.2|NC_013895.2_1052	K16012	SGB034	Mageeibacillus_indolicus
GCF_000025225.2|NC_013895.2_1053	K16013	SGB034	Mageeibacillus_indolicus
GCF_000025225.2|NC_013895.2_1054	K02031	SGB034	Mageeibacillus_indolicus
GCF_000025225.2|NC_013895.2_1055	K15586	SGB034	Mageeibacillus_indolicus
GCF_000025225.2|NC_013895.2_1056	K02033	SGB034	Mageeibacillus_indolicus
GCF_000025225.2|NC_013895.2_1057	K15584	SGB034	Mageeibacillus_indolicus
GCF_000025225.2|NC_013895.2_1059	K07284	SGB034	Mageeibacillus_indolicus
GCF_000025225.2|NC_013895.2_1060	K02003	SGB034	Mageeibacillus_indolicus
GCF_000025225.2|NC_013895.2_1061	K02004	SGB034	Mageeibacillus_indolicus
GCF_000025225.2|NC_013895.2_1063	K00688	SGB034	Mageeibacillus_indolicus
GCF_000025225.2|NC_013895.2_1064	K07282	SGB034	Mageeibacillus_indolicus
GCF_000025225.2|NC_013895.2_1067	K21138	SGB034	Mageeibacillus_indolicus
GCF_000025225.2|NC_013895.2_1075	K06287	SGB034	Mageeibacillus_indolicus
GCF_000025225.2|NC_013895.2_1077	K01126	SGB034	Mageeibacillus_indolicus
GCF_000025225.2|NC_013895.2_1078	K16211	SGB034	Mageeibacillus_indolicus
GCF_000025225.2|NC_013895.2_1079	K04072	SGB034	Mageeibacillus_indolicus
GCF_000025225.2|NC_013895.2_1080	K01868	SGB034	Mageeibacillus_indolicus
GCF_000025225.2|NC_013895.2_1081	K21600	SGB034	Mageeibacillus_indolicus
GCF_000025225.2|NC_013895.2_1082	K23775	SGB034	Mageeibacillus_indolicus
GCF_000025225.2|NC_013895.2_1083	K04068	SGB034	Mageeibacillus_indolicus
GCF_000025225.2|NC_013895.2_1084	K21636	SGB034	Mageeibacillus_indolicus
GCF_000025225.2|NC_013895.2_1085	K03790	SGB034	Mageeibacillus_indolicus
GCF_000025225.2|NC_013895.2_1094	K09154	SGB034	Mageeibacillus_indolicus
GCF_000025225.2|NC_013895.2_1095	K07133	SGB034	Mageeibacillus_indolicus
GCF_000025225.2|NC_013895.2_1104	K01787	SGB034	Mageeibacillus_indolicus
GCF_000025225.2|NC_013895.2_1105	K19337	SGB034	Mageeibacillus_indolicus
GCF_000025225.2|NC_013895.2_1106	K02027	SGB034	Mageeibacillus_indolicus
GCF_000025225.2|NC_013895.2_1107	K02025	SGB034	Mageeibacillus_indolicus
GCF_000025225.2|NC_013895.2_1108	K02026	SGB034	Mageeibacillus_indolicus
GCF_000025225.2|NC_013895.2_1109	K01639	SGB034	Mageeibacillus_indolicus
GCF_000025225.2|NC_013895.2_1110	K01443	SGB034	Mageeibacillus_indolicus
GCF_000025225.2|NC_013895.2_1111	K10112	SGB034	Mageeibacillus_indolicus
GCF_000025225.2|NC_013895.2_1112	K00868	SGB034	Mageeibacillus_indolicus
GCF_000025225.2|NC_013895.2_1114	K22132	SGB034	Mageeibacillus_indolicus
GCF_000025225.2|NC_013895.2_1115	K01733	SGB034	Mageeibacillus_indolicus
GCF_000025225.2|NC_013895.2_1116	K11754	SGB034	Mageeibacillus_indolicus
GCF_000025225.2|NC_013895.2_1118	K08722	SGB034	Mageeibacillus_indolicus
GCF_000025225.2|NC_013895.2_1119	K03657	SGB034	Mageeibacillus_indolicus
GCF_000025225.2|NC_013895.2_1120	K01153	SGB034	Mageeibacillus_indolicus
GCF_000025225.2|NC_013895.2_1121	K01154	SGB034	Mageeibacillus_indolicus
GCF_000025225.2|NC_013895.2_1122	K04763	SGB034	Mageeibacillus_indolicus
GCF_000025225.2|NC_013895.2_1123	K01154	SGB034	Mageeibacillus_indolicus
GCF_000025225.2|NC_013895.2_1124	K01154	SGB034	Mageeibacillus_indolicus
GCF_000025225.2|NC_013895.2_1125	K03427	SGB034	Mageeibacillus_indolicus
GCF_000025225.2|NC_013895.2_1126	K07727	SGB034	Mageeibacillus_indolicus
GCF_000025225.2|NC_013895.2_1127	K05808	SGB034	Mageeibacillus_indolicus
GCF_000025225.2|NC_013895.2_1128	K19003	SGB034	Mageeibacillus_indolicus
GCF_000025225.2|NC_013895.2_1129	K01048	SGB034	Mageeibacillus_indolicus
GCF_000025225.2|NC_013895.2_1130	K01928	SGB034	Mageeibacillus_indolicus
GCF_000025225.2|NC_013895.2_1131	K18908	SGB034	Mageeibacillus_indolicus
GCF_000025225.2|NC_013895.2_1132	K01069	SGB034	Mageeibacillus_indolicus
GCF_000025225.2|NC_013895.2_1133	K23775	SGB034	Mageeibacillus_indolicus
GCF_000025225.2|NC_013895.2_1136	K01620	SGB034	Mageeibacillus_indolicus
GCF_000025225.2|NC_013895.2_1138	K03696	SGB034	Mageeibacillus_indolicus
GCF_000025225.2|NC_013895.2_1139	K19405	SGB034	Mageeibacillus_indolicus
GCF_000025225.2|NC_013895.2_1140	K19411	SGB034	Mageeibacillus_indolicus
GCF_000025225.2|NC_013895.2_1141	K03708	SGB034	Mageeibacillus_indolicus
GCF_000025225.2|NC_013895.2_1145	K20861	SGB034	Mageeibacillus_indolicus
GCF_000025225.2|NC_013895.2_1146	K12950	SGB034	Mageeibacillus_indolicus
GCF_000025225.2|NC_013895.2_1149	K08303	SGB034	Mageeibacillus_indolicus
GCF_000025225.2|NC_013895.2_1150	K07082	SGB034	Mageeibacillus_indolicus
GCF_000025225.2|NC_013895.2_1151	K06207	SGB034	Mageeibacillus_indolicus
GCF_000025225.2|NC_013895.2_1152	K03977	SGB034	Mageeibacillus_indolicus
GCF_000025225.2|NC_013895.2_1153	K02911	SGB034	Mageeibacillus_indolicus
GCF_000025225.2|NC_013895.2_1154	K07040	SGB034	Mageeibacillus_indolicus
GCF_000025225.2|NC_013895.2_1155	K01537	SGB034	Mageeibacillus_indolicus
GCF_000025225.2|NC_013895.2_1156	K11695	SGB034	Mageeibacillus_indolicus
GCF_000025225.2|NC_013895.2_1157	K11694	SGB034	Mageeibacillus_indolicus
GCF_000025225.2|NC_013895.2_1159	K01881	SGB034	Mageeibacillus_indolicus
GCF_000025225.2|NC_013895.2_1160	K07496	SGB034	Mageeibacillus_indolicus
GCF_000025225.2|NC_013895.2_1161	K07491	SGB034	Mageeibacillus_indolicus
GCF_000025225.2|NC_013895.2_1163	K00841	SGB034	Mageeibacillus_indolicus
GCF_000025225.2|NC_013895.2_1164	K01623	SGB034	Mageeibacillus_indolicus
GCF_000025225.2|NC_013895.2_1165	K01990	SGB034	Mageeibacillus_indolicus
GCF_000025225.2|NC_013895.2_1167	K24119	SGB034	Mageeibacillus_indolicus
GCF_000025225.2|NC_013895.2_1168	K23675	SGB034	Mageeibacillus_indolicus
GCF_000025225.2|NC_013895.2_1169	K01872	SGB034	Mageeibacillus_indolicus
GCF_000025225.2|NC_013895.2_1170	K01534	SGB034	Mageeibacillus_indolicus
GCF_000025225.2|NC_013895.2_1171	K21903	SGB034	Mageeibacillus_indolicus
GCF_000025225.2|NC_013895.2_1174	K03328	SGB034	Mageeibacillus_indolicus
GCF_000025225.2|NC_013895.2_1175	K01950	SGB034	Mageeibacillus_indolicus
GCF_000025225.2|NC_013895.2_1176	K03789	SGB034	Mageeibacillus_indolicus
GCF_000025225.2|NC_013895.2_1177	K08217	SGB034	Mageeibacillus_indolicus
GCF_000025225.2|NC_013895.2_1184	K23144	SGB034	Mageeibacillus_indolicus
GCF_000025225.2|NC_013895.2_1185	K20534	SGB034	Mageeibacillus_indolicus
GCF_000025225.2|NC_013895.2_1186	K07053	SGB034	Mageeibacillus_indolicus
GCF_000025225.2|NC_013895.2_1187	K02355	SGB034	Mageeibacillus_indolicus
GCF_000025225.2|NC_013895.2_1188	K05540	SGB034	Mageeibacillus_indolicus
GCF_000025225.2|NC_013895.2_1190	K02032	SGB034	Mageeibacillus_indolicus
GCF_000025225.2|NC_013895.2_1191	K02031	SGB034	Mageeibacillus_indolicus
GCF_000025225.2|NC_013895.2_1192	K02034	SGB034	Mageeibacillus_indolicus
GCF_000025225.2|NC_013895.2_1193	K02033	SGB034	Mageeibacillus_indolicus
GCF_000025225.2|NC_013895.2_1195	K02035	SGB034	Mageeibacillus_indolicus
GCF_000025225.2|NC_013895.2_1196	K03723	SGB034	Mageeibacillus_indolicus
GCF_000025225.2|NC_013895.2_1197	K01056	SGB034	Mageeibacillus_indolicus
GCF_000025225.2|NC_013895.2_1198	K07560	SGB034	Mageeibacillus_indolicus
GCF_000025225.2|NC_013895.2_1200	K01424	SGB034	Mageeibacillus_indolicus
GCF_000025225.2|NC_013895.2_1202	K01744	SGB034	Mageeibacillus_indolicus
GCF_000025225.2|NC_013895.2_1203	K00077	SGB034	Mageeibacillus_indolicus
GCF_000025225.2|NC_013895.2_1204	K06153	SGB034	Mageeibacillus_indolicus
GCF_000025225.2|NC_013895.2_1205	K07816	SGB034	Mageeibacillus_indolicus
GCF_000025225.2|NC_013895.2_1209	K07473	SGB034	Mageeibacillus_indolicus
GCF_000025225.2|NC_013895.2_1210	K00609	SGB034	Mageeibacillus_indolicus
GCF_000025225.2|NC_013895.2_1211	K00610	SGB034	Mageeibacillus_indolicus
GCF_000025225.2|NC_013895.2_1213	K01897	SGB034	Mageeibacillus_indolicus
GCF_000025225.2|NC_013895.2_1214	K15986	SGB034	Mageeibacillus_indolicus
GCF_000025225.2|NC_013895.2_1217	K14445	SGB034	Mageeibacillus_indolicus
GCF_000025225.2|NC_013895.2_1219	K01679	SGB034	Mageeibacillus_indolicus
GCF_000025225.2|NC_013895.2_1220	K07258	SGB034	Mageeibacillus_indolicus
GCF_000025225.2|NC_013895.2_1221	K01126	SGB034	Mageeibacillus_indolicus
GCF_000025225.2|NC_013895.2_1222	K16926	SGB034	Mageeibacillus_indolicus
GCF_000025225.2|NC_013895.2_1224	K02054	SGB034	Mageeibacillus_indolicus
GCF_000025225.2|NC_013895.2_1225	K02055	SGB034	Mageeibacillus_indolicus
GCF_000025225.2|NC_013895.2_1226	K02052	SGB034	Mageeibacillus_indolicus
GCF_000025225.2|NC_013895.2_1227	K02053	SGB034	Mageeibacillus_indolicus
GCF_000025225.2|NC_013895.2_1228	K07507	SGB034	Mageeibacillus_indolicus
GCF_000025225.2|NC_013895.2_1229	K07507	SGB034	Mageeibacillus_indolicus
GCF_000025225.2|NC_013895.2_1230	K18815	SGB034	Mageeibacillus_indolicus
GCF_000025225.2|NC_013895.2_1231	K21057	SGB034	Mageeibacillus_indolicus
GCF_000025225.2|NC_013895.2_1232	K09013	SGB034	Mageeibacillus_indolicus
GCF_000025225.2|NC_013895.2_1233	K09015	SGB034	Mageeibacillus_indolicus
GCF_000025225.2|NC_013895.2_1234	K11717	SGB034	Mageeibacillus_indolicus
GCF_000025225.2|NC_013895.2_1235	K04488	SGB034	Mageeibacillus_indolicus
GCF_000025225.2|NC_013895.2_1236	K09014	SGB034	Mageeibacillus_indolicus
GCF_000025225.2|NC_013895.2_1238	K08602	SGB034	Mageeibacillus_indolicus
GCF_000025225.2|NC_013895.2_1240	K03310	SGB034	Mageeibacillus_indolicus
GCF_000025225.2|NC_013895.2_1241	K00926	SGB034	Mageeibacillus_indolicus
GCF_000025225.2|NC_013895.2_1242	K00611	SGB034	Mageeibacillus_indolicus
GCF_000025225.2|NC_013895.2_1247	K01835	SGB034	Mageeibacillus_indolicus
GCF_000025225.2|NC_013895.2_1249	K01921	SGB034	Mageeibacillus_indolicus
GCF_000025225.2|NC_013895.2_1251	K00954	SGB034	Mageeibacillus_indolicus
GCF_000025225.2|NC_013895.2_1252	K08316	SGB034	Mageeibacillus_indolicus
GCF_000025225.2|NC_013895.2_1253	K03655	SGB034	Mageeibacillus_indolicus
GCF_000025225.2|NC_013895.2_1254	K10773	SGB034	Mageeibacillus_indolicus
GCF_000025225.2|NC_013895.2_1255	K18345	SGB034	Mageeibacillus_indolicus
GCF_000025225.2|NC_013895.2_1256	K07775	SGB034	Mageeibacillus_indolicus
GCF_000025225.2|NC_013895.2_1257	K07738	SGB034	Mageeibacillus_indolicus
GCF_000025225.2|NC_013895.2_1258	K03531	SGB034	Mageeibacillus_indolicus
GCF_000025225.2|NC_013895.2_1260	K02563	SGB034	Mageeibacillus_indolicus
GCF_000025225.2|NC_013895.2_1261	K03588	SGB034	Mageeibacillus_indolicus
GCF_000025225.2|NC_013895.2_1262	K01000	SGB034	Mageeibacillus_indolicus
GCF_000025225.2|NC_013895.2_1263	K01929	SGB034	Mageeibacillus_indolicus
GCF_000025225.2|NC_013895.2_1264	K08384	SGB034	Mageeibacillus_indolicus
GCF_000025225.2|NC_013895.2_1266	K03438	SGB034	Mageeibacillus_indolicus
GCF_000025225.2|NC_013895.2_1268	K09155	SGB034	Mageeibacillus_indolicus
GCF_000025225.2|NC_013895.2_1269	K24040	SGB034	Mageeibacillus_indolicus
GCF_000025225.2|NC_013895.2_1270	K16925	SGB034	Mageeibacillus_indolicus
GCF_000025225.2|NC_013895.2_1272	K01531	SGB034	Mageeibacillus_indolicus
GCF_000025225.2|NC_013895.2_1274	K14664	SGB034	Mageeibacillus_indolicus
GCF_000025225.2|NC_013895.2_1277	K02027	SGB034	Mageeibacillus_indolicus
GCF_000025225.2|NC_013895.2_1278	K02026	SGB034	Mageeibacillus_indolicus
GCF_000025225.2|NC_013895.2_1279	K10193	SGB034	Mageeibacillus_indolicus
GCF_000025225.2|NC_013895.2_1282	K17246	SGB034	Mageeibacillus_indolicus
GCF_000025225.2|NC_013895.2_1283	K02025	SGB034	Mageeibacillus_indolicus
GCF_000025225.2|NC_013895.2_1285	K05349	SGB034	Mageeibacillus_indolicus
GCF_000025225.2|NC_013895.2_1286	K05349	SGB034	Mageeibacillus_indolicus
GCF_000025225.2|NC_013895.2_1288	K23237	SGB034	Mageeibacillus_indolicus
GCF_000025225.2|NC_013895.2_1289	K07720	SGB034	Mageeibacillus_indolicus
GCF_000025225.2|NC_013895.2_1290	K07718	SGB034	Mageeibacillus_indolicus
GCF_000025225.2|NC_013895.2_1294	K01990	SGB034	Mageeibacillus_indolicus
GCF_000025225.2|NC_013895.2_1295	K02011	SGB034	Mageeibacillus_indolicus
GCF_000025225.2|NC_013895.2_1296	K02010	SGB034	Mageeibacillus_indolicus
GCF_000025225.2|NC_013895.2_1297	K02012	SGB034	Mageeibacillus_indolicus
GCF_000025225.2|NC_013895.2_1298	K13734	SGB034	Mageeibacillus_indolicus
GCF_000025225.2|NC_013895.2_1300	K07496	SGB034	Mageeibacillus_indolicus
GCF_000025225.2|NC_013895.2_1303	K12554	SGB034	Mageeibacillus_indolicus
GCF_000025225.2|NC_013895.2_1306	K07720	SGB034	Mageeibacillus_indolicus
GCF_000025225.2|NC_013895.2_1307	K07718	SGB034	Mageeibacillus_indolicus
GCF_000025225.2|NC_013895.2_1308	K02012	SGB034	Mageeibacillus_indolicus
GCF_000025225.2|NC_013895.2_1309	K10112	SGB034	Mageeibacillus_indolicus
GCF_000025225.2|NC_013895.2_1310	K02011	SGB034	Mageeibacillus_indolicus
GCF_000025225.2|NC_013895.2_1314	K01897	SGB034	Mageeibacillus_indolicus
GCF_000025225.2|NC_013895.2_1315	K23356	SGB034	Mageeibacillus_indolicus
GCF_000025225.2|NC_013895.2_1317	K01750	SGB034	Mageeibacillus_indolicus
GCF_000025225.2|NC_013895.2_1318	K00854	SGB034	Mageeibacillus_indolicus
GCF_000025225.2|NC_013895.2_1319	K01805	SGB034	Mageeibacillus_indolicus
GCF_000025225.2|NC_013895.2_1320	K03315	SGB034	Mageeibacillus_indolicus
GCF_000025225.2|NC_013895.2_1321	K14155	SGB034	Mageeibacillus_indolicus
GCF_000025225.2|NC_013895.2_1322	K01785	SGB034	Mageeibacillus_indolicus
GCF_000025225.2|NC_013895.2_1323	K02565	SGB034	Mageeibacillus_indolicus
GCF_000025225.2|NC_013895.2_1324	K00757	SGB034	Mageeibacillus_indolicus
GCF_000025225.2|NC_013895.2_1325	K01250	SGB034	Mageeibacillus_indolicus
GCF_000025225.2|NC_013895.2_1326	K01250	SGB034	Mageeibacillus_indolicus
GCF_000025225.2|NC_013895.2_1327	K23536	SGB034	Mageeibacillus_indolicus
GCF_000025225.2|NC_013895.2_1328	K23535	SGB034	Mageeibacillus_indolicus
GCF_000025225.2|NC_013895.2_1329	K23537	SGB034	Mageeibacillus_indolicus
GCF_000025225.2|NC_013895.2_1330	K07335	SGB034	Mageeibacillus_indolicus
GCF_000025225.2|NC_013895.2_1331	K00852	SGB034	Mageeibacillus_indolicus
GCF_000025225.2|NC_013895.2_1332	K10254	SGB034	Mageeibacillus_indolicus
GCF_000025225.2|NC_013895.2_1335	K07729	SGB034	Mageeibacillus_indolicus
GCF_000025225.2|NC_013895.2_1339	K02614	SGB034	Mageeibacillus_indolicus
GCF_000025225.2|NC_013895.2_1340	K13292	SGB034	Mageeibacillus_indolicus
GCF_000025225.2|NC_013895.2_1342	K11753	SGB034	Mageeibacillus_indolicus
GCF_000025225.2|NC_013895.2_1343	K03177	SGB034	Mageeibacillus_indolicus
GCF_000025225.2|NC_013895.2_1344	K06881	SGB034	Mageeibacillus_indolicus
GCF_000025225.2|NC_013895.2_1345	K02834	SGB034	Mageeibacillus_indolicus
GCF_000025225.2|NC_013895.2_1346	K02519	SGB034	Mageeibacillus_indolicus
GCF_000025225.2|NC_013895.2_1347	K07742	SGB034	Mageeibacillus_indolicus
GCF_000025225.2|NC_013895.2_1348	K02600	SGB034	Mageeibacillus_indolicus
GCF_000025225.2|NC_013895.2_1349	K09748	SGB034	Mageeibacillus_indolicus
GCF_000025225.2|NC_013895.2_1350	K07473	SGB034	Mageeibacillus_indolicus
GCF_000025225.2|NC_013895.2_1351	K19157	SGB034	Mageeibacillus_indolicus
GCF_000025225.2|NC_013895.2_1353	K15580	SGB034	Mageeibacillus_indolicus
GCF_000025225.2|NC_013895.2_1354	K02003	SGB034	Mageeibacillus_indolicus
GCF_000025225.2|NC_013895.2_1355	K02004	SGB034	Mageeibacillus_indolicus
GCF_000025225.2|NC_013895.2_1358	K02003	SGB034	Mageeibacillus_indolicus
GCF_000025225.2|NC_013895.2_1359	K02004	SGB034	Mageeibacillus_indolicus
GCF_000025225.2|NC_013895.2_1360	K02004	SGB034	Mageeibacillus_indolicus
GCF_000025225.2|NC_013895.2_1362	K07230	SGB034	Mageeibacillus_indolicus
GCF_000025225.2|NC_013895.2_1363	K07243	SGB034	Mageeibacillus_indolicus
GCF_000025225.2|NC_013895.2_1367	K13634	SGB034	Mageeibacillus_indolicus
GCF_000025225.2|NC_013895.2_1368	K01811	SGB034	Mageeibacillus_indolicus
GCF_000025225.2|NC_013895.2_1369	K18908	SGB034	Mageeibacillus_indolicus
GCF_000025225.2|NC_013895.2_1370	K03327	SGB034	Mageeibacillus_indolicus
GCF_000025225.2|NC_013895.2_1371	K02031	SGB034	Mageeibacillus_indolicus
GCF_000025225.2|NC_013895.2_1372	K02031	SGB034	Mageeibacillus_indolicus
GCF_000025225.2|NC_013895.2_1373	K02035	SGB034	Mageeibacillus_indolicus
GCF_000025225.2|NC_013895.2_1374	K02034	SGB034	Mageeibacillus_indolicus
GCF_000025225.2|NC_013895.2_1375	K15585	SGB034	Mageeibacillus_indolicus
GCF_000025225.2|NC_013895.2_1377	K00016	SGB034	Mageeibacillus_indolicus
GCF_000025225.2|NC_013895.2_1378	K01897	SGB034	Mageeibacillus_indolicus
[truncated: 1,945 more rows]

[truncated: 7 more sheets: ed fig6a, ed fig6b, ed fig7, ed fig8a, ed fig8b, ed fig9c-d, ed fig10c]
